# Supplementary material for: Comparative Analysis of Unsupervised Protein Similarity Prediction Based on Graph Embedding
Source: Front Genet. 2021 Sep 22;12:744334. doi: 10.3389/fgene.2021.744334 (PMC8493040; doi:10.3389/fgene.2021.744334)
Supplement: Supplementary file 1 [file Data_Sheet_1.ZIP]

Archive with 9 entries (8 files):
- ╨┬╜¿╬─╝■╝╨/
- ╨┬╜¿╬─╝■╝╨/4932-GOAyeast.txt
- ╨┬╜¿╬─╝■╝╨/9606-GOAhuman.txt
- ╨┬╜¿╬─╝■╝╨/GO.obo.txt
- ╨┬╜¿╬─╝■╝╨/goa_human.gaf.gz
- ╨┬╜¿╬─╝■╝╨/goa_yeast.gaf.87.gz
- ╨┬╜¿╬─╝■╝╨/human-proteins.txt
- ╨┬╜¿╬─╝■╝╨/term-graph.txt
- ╨┬╜¿╬─╝■╝╨/yeast-proteins.txt
