# Supplementary material for: Comparative Analysis of Unsupervised Protein Similarity Prediction Based on Graph Embedding
Source: Front Genet. 2021 Sep 22;12:744334. doi: 10.3389/fgene.2021.744334 (PMC8493040; doi:10.3389/fgene.2021.744334)
Supplement: Supplementary file 1 [file Data_Sheet_1.ZIP › ╨┬╜¿╬─╝■╝╨/4932-GOAyeast.txt]

"A0A023PZB3" "GO:0008150"
"A0A023PZB3" "GO:0003674"
"A0A023PZB3" "GO:0005739"
"D6VPM8" "GO:0008150"
"D6VPM8" "GO:0016050"
"D6VPM8" "GO:0003674"
"D6VPM8" "GO:0005575"
"D6VPM8" "GO:0005783"
"D6VPM8" "GO:0005794"
"D6VPM8" "GO:0005886"
"D6VPM8" "GO:0016021"
"I2HB52" "GO:0008150"
"I2HB52" "GO:0003674"
"I2HB52" "GO:0005575"
"O13329" "GO:0000183"
"O13329" "GO:0001302"
"O13329" "GO:0006310"
"O13329" "GO:0006325"
"O13329" "GO:0007059"
"O13329" "GO:0007580"
"O13329" "GO:0008156"
"O13329" "GO:0031582"
"O13329" "GO:0034503"
"O13329" "GO:0043007"
"O13329" "GO:0045911"
"O13329" "GO:0070550"
"O13329" "GO:0090342"
"O13329" "GO:0090579"
"O13329" "GO:0043110"
"O13329" "GO:0046872"
"O13329" "GO:0005730"
"O13329" "GO:0033553"
"O13511" "GO:0008150"
"O13511" "GO:0003674"
"O13511" "GO:0005575"
"O13511" "GO:0016021"
"O13516" "GO:0000462"
"O13516" "GO:0002181"
"O13516" "GO:0031167"
"O13516" "GO:0045903"
"O13516" "GO:0003735"
"O13516" "GO:0019843"
"O13516" "GO:0005654"
"O13516" "GO:0005730"
"O13516" "GO:0005737"
"O13516" "GO:0022627"
"O13516" "GO:0030686"
"O13516" "GO:0032040"
"O13527" "GO:0006278"
"O13527" "GO:0006310"
"O13527" "GO:0006508"
"O13527" "GO:0015074"
"O13527" "GO:0032197"
"O13527" "GO:0090502"
"O13527" "GO:0003677"
"O13527" "GO:0003723"
"O13527" "GO:0003887"
"O13527" "GO:0003964"
"O13527" "GO:0004523"
"O13527" "GO:0004540"
"O13527" "GO:0008233"
"O13527" "GO:0046872"
"O13527" "GO:0000943"
"O13527" "GO:0005634"
"O13527" "GO:0005737"
"O13535" "GO:0006278"
"O13535" "GO:0006310"
"O13535" "GO:0006508"
"O13535" "GO:0015074"
"O13535" "GO:0032197"
"O13535" "GO:0090502"
"O13535" "GO:0003677"
"O13535" "GO:0003723"
"O13535" "GO:0003887"
"O13535" "GO:0003964"
"O13535" "GO:0004190"
"O13535" "GO:0004523"
"O13535" "GO:0004540"
"O13535" "GO:0005524"
"O13535" "GO:0008233"
"O13535" "GO:0046872"
"O13535" "GO:0000943"
"O13535" "GO:0005634"
"O13535" "GO:0005737"
"O13555" "GO:0008150"
"O13555" "GO:0003674"
"O13555" "GO:0005575"
"O13556" "GO:0008150"
"O13556" "GO:0003674"
"O13556" "GO:0005575"
"O13559" "GO:0000722"
"O13559" "GO:0032508"
"O13559" "GO:0003676"
"O13559" "GO:0003678"
"O13559" "GO:0005524"
"O13559" "GO:0005634"
"O13574" "GO:0008150"
"O13574" "GO:0003674"
"O13574" "GO:0005575"
"O13585" "GO:0008150"
"O13585" "GO:0003674"
"O13585" "GO:0005575"
"O13585" "GO:0005794"
"O14464" "GO:0032543"
"O14464" "GO:0042254"
"O14464" "GO:0003735"
"O14464" "GO:0005762"
"O14467" "GO:0045944"
"O14467" "GO:0003713"
"O14467" "GO:0043565"
"O14467" "GO:0005634"
"O14467" "GO:0005739"
"O43137" "GO:0008150"
"O43137" "GO:0003674"
"O43137" "GO:0005634"
"O43137" "GO:0005737"
"O60200" "GO:0007005"
"O60200" "GO:0015914"
"O60200" "GO:0033108"
"O60200" "GO:0045332"
"O60200" "GO:0005515"
"O60200" "GO:0005634"
"O60200" "GO:0005737"
"O60200" "GO:0005739"
"O60200" "GO:0005758"
"O74302" "GO:0032197"
"O74302" "GO:0003723"
"O74302" "GO:0000943"
"O74302" "GO:0005737"
"O74700" "GO:0045039"
"O74700" "GO:0005515"
"O74700" "GO:0008565"
"O74700" "GO:0046872"
"O74700" "GO:0051082"
"O74700" "GO:0005739"
"O74700" "GO:0005758"
"O74700" "GO:0016021"
"O74700" "GO:0042719"
"O74700" "GO:0042721"
"O75012" "GO:0032543"
"O75012" "GO:0003735"
"O75012" "GO:0005763"
"P00044" "GO:0006122"
"P00044" "GO:0006123"
"P00044" "GO:0005515"
"P00044" "GO:0009055"
"P00044" "GO:0020037"
"P00044" "GO:0046872"
"P00044" "GO:0005739"
"P00044" "GO:0005758"
"P00044" "GO:0070469"
"P00045" "GO:0006122"
"P00045" "GO:0006123"
"P00045" "GO:0009055"
"P00045" "GO:0020037"
"P00045" "GO:0046872"
"P00045" "GO:0005739"
"P00045" "GO:0005758"
"P00045" "GO:0070469"
"P00128" "GO:0006122"
"P00128" "GO:0009060"
"P00128" "GO:0034551"
"P00128" "GO:0008121"
"P00128" "GO:0005739"
"P00128" "GO:0005750"
"P00128" "GO:0016021"
"P00163" "GO:0006122"
"P00163" "GO:0009060"
"P00163" "GO:0008121"
"P00163" "GO:0045153"
"P00163" "GO:0046872"
"P00163" "GO:0005739"
"P00163" "GO:0005750"
"P00163" "GO:0016021"
"P00163" "GO:0031305"
"P00175" "GO:0006089"
"P00175" "GO:0055114"
"P00175" "GO:0004460"
"P00175" "GO:0010181"
"P00175" "GO:0020037"
"P00175" "GO:0046872"
"P00175" "GO:0005634"
"P00175" "GO:0005739"
"P00175" "GO:0005743"
"P00175" "GO:0005758"
"P00175" "GO:0005829"
"P00175" "GO:0070469"
"P00359" "GO:0006094"
"P00359" "GO:0006096"
"P00359" "GO:0006915"
"P00359" "GO:0015886"
"P00359" "GO:0055114"
"P00359" "GO:0072593"
"P00359" "GO:0003723"
"P00359" "GO:0004365"
"P00359" "GO:0050661"
"P00359" "GO:0051287"
"P00359" "GO:0005634"
"P00359" "GO:0005737"
"P00359" "GO:0005739"
"P00359" "GO:0005811"
"P00359" "GO:0005829"
"P00359" "GO:0005886"
"P00359" "GO:0009277"
"P00401" "GO:0006123"
"P00401" "GO:0009060"
"P00401" "GO:0015990"
"P00401" "GO:0020037"
"P00401" "GO:0046872"
"P00401" "GO:0004129"
"P00401" "GO:0005739"
"P00401" "GO:0005751"
"P00401" "GO:0016021"
"P00410" "GO:0006123"
"P00410" "GO:0009060"
"P00410" "GO:0042773"
"P00410" "GO:1902600"
"P00410" "GO:0005507"
"P00410" "GO:0005515"
"P00410" "GO:0004129"
"P00410" "GO:0005739"
"P00410" "GO:0005751"
"P00410" "GO:0016021"
"P00420" "GO:0006123"
"P00420" "GO:0009060"
"P00420" "GO:1902600"
"P00420" "GO:0009055"
"P00420" "GO:0015453"
"P00420" "GO:0004129"
"P00420" "GO:0005739"
"P00420" "GO:0005751"
"P00420" "GO:0016021"
"P00424" "GO:0006123"
"P00424" "GO:1902600"
"P00424" "GO:0004129"
"P00424" "GO:0005739"
"P00424" "GO:0005743"
"P00424" "GO:0005751"
"P00424" "GO:0005758"
"P00424" "GO:0016021"
"P00498" "GO:0000105"
"P00498" "GO:0000287"
"P00498" "GO:0003879"
"P00498" "GO:0005524"
"P00498" "GO:0005575"
"P00498" "GO:0005737"
"P00546" "GO:0000082"
"P00546" "GO:0000122"
"P00546" "GO:0000706"
"P00546" "GO:0000729"
"P00546" "GO:0006303"
"P00546" "GO:0006370"
"P00546" "GO:0006468"
"P00546" "GO:0006892"
"P00546" "GO:0007130"
"P00546" "GO:0008284"
"P00546" "GO:0010389"
"P00546" "GO:0010568"
"P00546" "GO:0010569"
"P00546" "GO:0010570"
"P00546" "GO:0010571"
"P00546" "GO:0010696"
"P00546" "GO:0010898"
"P00546" "GO:0018105"
"P00546" "GO:0018107"
"P00546" "GO:0032210"
"P00546" "GO:0034504"
"P00546" "GO:0044257"
"P00546" "GO:0045819"
"P00546" "GO:0045875"
"P00546" "GO:0045892"
"P00546" "GO:0045893"
"P00546" "GO:0045930"
"P00546" "GO:0045931"
"P00546" "GO:0045944"
"P00546" "GO:0051301"
"P00546" "GO:0051446"
"P00546" "GO:0051447"
"P00546" "GO:0060303"
"P00546" "GO:0070816"
"P00546" "GO:0090169"
"P00546" "GO:0090307"
"P00546" "GO:1901319"
"P00546" "GO:1902596"
"P00546" "GO:1902889"
"P00546" "GO:1903500"
"P00546" "GO:1903827"
"P00546" "GO:1905634"
"P00546" "GO:1990139"
"P00546" "GO:1990758"
"P00546" "GO:2001033"
"P00546" "GO:0000993"
"P00546" "GO:0004672"
"P00546" "GO:0004674"
"P00546" "GO:0004693"
"P00546" "GO:0005515"
"P00546" "GO:0005524"
"P00546" "GO:0030332"
"P00546" "GO:0042393"
"P00546" "GO:0043022"
"P00546" "GO:0000307"
"P00546" "GO:0005634"
"P00546" "GO:0005737"
"P00546" "GO:0005783"
"P00546" "GO:0005935"
"P00546" "GO:0010494"
"P00546" "GO:0000235"
"P00546" "GO:0005816"
"P00560" "GO:0006094"
"P00560" "GO:0006096"
"P00560" "GO:0055114"
"P00560" "GO:1903862"
"P00560" "GO:0004618"
"P00560" "GO:0005524"
"P00560" "GO:0043531"
"P00560" "GO:0047134"
"P00560" "GO:0005737"
"P00560" "GO:0005739"
"P00560" "GO:0005829"
"P00560" "GO:0005886"
"P00635" "GO:0006796"
"P00635" "GO:0008361"
"P00635" "GO:0016036"
"P00635" "GO:0016311"
"P00635" "GO:0003993"
"P00635" "GO:0017111"
"P00635" "GO:0047429"
"P00635" "GO:0005576"
"P00635" "GO:0009277"
"P00635" "GO:0071944"
"P00854" "GO:0015986"
"P00854" "GO:0099132"
"P00854" "GO:0046933"
"P00854" "GO:0000276"
"P00854" "GO:0005739"
"P00854" "GO:0005753"
"P00854" "GO:0016021"
"P00854" "GO:0045259"
"P00890" "GO:0005975"
"P00890" "GO:0006099"
"P00890" "GO:0006101"
"P00890" "GO:0006537"
"P00890" "GO:0046356"
"P00890" "GO:0004108"
"P00890" "GO:0005739"
"P00890" "GO:0005758"
"P00890" "GO:0005759"
"P00890" "GO:0005829"
"P00924" "GO:0006094"
"P00924" "GO:0006096"
"P00924" "GO:0032889"
"P00924" "GO:0000287"
"P00924" "GO:0004634"
"P00924" "GO:0000015"
"P00924" "GO:0000324"
"P00924" "GO:0005737"
"P00924" "GO:0005739"
"P00924" "GO:0005829"
"P00924" "GO:0005886"
"P00925" "GO:0006094"
"P00925" "GO:0006096"
"P00925" "GO:0032889"
"P00925" "GO:0000287"
"P00925" "GO:0004634"
"P00925" "GO:0005515"
"P00925" "GO:0000015"
"P00925" "GO:0000324"
"P00925" "GO:0005739"
"P00925" "GO:0005829"
"P00925" "GO:0005886"
"P00925" "GO:0009898"
"P00931" "GO:0000162"
"P00931" "GO:0004834"
"P00931" "GO:0005634"
"P00931" "GO:0005737"
"P00937" "GO:0000162"
"P00937" "GO:0006541"
"P00937" "GO:0004425"
"P00937" "GO:0005515"
"P00937" "GO:0004049"
"P00937" "GO:0005737"
"P00937" "GO:0005950"
"P00958" "GO:0006431"
"P00958" "GO:0004825"
"P00958" "GO:0005515"
"P00958" "GO:0005524"
"P00958" "GO:0005737"
"P00958" "GO:0005829"
"P00958" "GO:0017102"
"P01094" "GO:0007039"
"P01094" "GO:0010951"
"P01094" "GO:0002020"
"P01094" "GO:0004866"
"P01094" "GO:0019828"
"P01094" "GO:0005634"
"P01094" "GO:0005737"
"P01094" "GO:0005773"
"P01094" "GO:0032991"
"P01097" "GO:0032780"
"P01097" "GO:0004857"
"P01097" "GO:0042030"
"P01097" "GO:0005739"
"P01119" "GO:0001302"
"P01119" "GO:0007189"
"P01119" "GO:0045762"
"P01119" "GO:0097271"
"P01119" "GO:0003924"
"P01119" "GO:0005525"
"P01119" "GO:0005634"
"P01119" "GO:0005737"
"P01119" "GO:0005886"
"P01119" "GO:0071944"
"P01120" "GO:0000411"
"P01120" "GO:0001302"
"P01120" "GO:0007165"
"P01120" "GO:0007190"
"P01120" "GO:0010603"
"P01120" "GO:0016236"
"P01120" "GO:0030437"
"P01120" "GO:0032258"
"P01120" "GO:0032880"
"P01120" "GO:0045762"
"P01120" "GO:0097271"
"P01120" "GO:2000222"
"P01120" "GO:0003924"
"P01120" "GO:0005515"
"P01120" "GO:0005525"
"P01120" "GO:0005634"
"P01120" "GO:0005739"
"P01120" "GO:0005789"
"P01120" "GO:0005886"
"P01120" "GO:0071944"
"P01149" "GO:0000750"
"P01149" "GO:0007618"
"P01149" "GO:0000772"
"P01149" "GO:1903135"
"P01149" "GO:0005576"
"P02294" "GO:0006333"
"P02294" "GO:0003677"
"P02294" "GO:0005515"
"P02294" "GO:0046982"
"P02294" "GO:0000788"
"P02294" "GO:0031298"
"P02400" "GO:0002181"
"P02400" "GO:0006414"
"P02400" "GO:0032147"
"P02400" "GO:0045860"
"P02400" "GO:0003735"
"P02400" "GO:0005515"
"P02400" "GO:0030295"
"P02400" "GO:0000324"
"P02400" "GO:0022625"
"P02407" "GO:0000028"
"P02407" "GO:0002181"
"P02407" "GO:0003735"
"P02407" "GO:0022627"
"P02557" "GO:0000070"
"P02557" "GO:0000226"
"P02557" "GO:0000278"
"P02557" "GO:0007010"
"P02557" "GO:0007017"
"P02557" "GO:0030473"
"P02557" "GO:0045143"
"P02557" "GO:0046677"
"P02557" "GO:0090316"
"P02557" "GO:0003924"
"P02557" "GO:0005200"
"P02557" "GO:0005515"
"P02557" "GO:0005525"
"P02557" "GO:0005737"
"P02557" "GO:0005816"
"P02557" "GO:0005828"
"P02557" "GO:0005874"
"P02557" "GO:0005880"
"P02557" "GO:0005881"
"P02557" "GO:0045298"
"P02992" "GO:0006414"
"P02992" "GO:0032543"
"P02992" "GO:0070125"
"P02992" "GO:0003746"
"P02992" "GO:0003924"
"P02992" "GO:0005525"
"P02992" "GO:0005739"
"P03069" "GO:0000122"
"P03069" "GO:0001080"
"P03069" "GO:0008652"
"P03069" "GO:0010033"
"P03069" "GO:0010508"
"P03069" "GO:0010691"
"P03069" "GO:0036278"
"P03069" "GO:0045899"
"P03069" "GO:0045944"
"P03069" "GO:0051123"
"P03069" "GO:0060261"
"P03069" "GO:1903833"
"P03069" "GO:0000978"
"P03069" "GO:0000981"
"P03069" "GO:0001085"
"P03069" "GO:0001135"
"P03069" "GO:0003682"
"P03069" "GO:0003700"
"P03069" "GO:0005515"
"P03069" "GO:0042802"
"P03069" "GO:0043565"
"P03069" "GO:0043621"
"P03069" "GO:0000790"
"P03069" "GO:0005634"
"P03069" "GO:0005654"
"P03069" "GO:0005667"
"P03874" "GO:0000372"
"P03874" "GO:0090615"
"P03874" "GO:0003723"
"P03874" "GO:0005739"
"P03876" "GO:0006278"
"P03876" "GO:0006314"
"P03876" "GO:0006315"
"P03876" "GO:0009060"
"P03876" "GO:0022900"
"P03876" "GO:0090615"
"P03876" "GO:1902600"
"P03876" "GO:0003964"
"P03876" "GO:0004129"
"P03876" "GO:0020037"
"P03876" "GO:0005739"
"P03876" "GO:0016021"
"P03878" "GO:0006123"
"P03878" "GO:0006314"
"P03878" "GO:0006397"
"P03878" "GO:0008380"
"P03878" "GO:0009060"
"P03878" "GO:0015990"
"P03878" "GO:0090305"
"P03878" "GO:0004519"
"P03878" "GO:0020037"
"P03878" "GO:0004129"
"P03878" "GO:0005739"
"P03878" "GO:0005751"
"P03878" "GO:0016021"
"P03882" "GO:0006314"
"P03882" "GO:0006397"
"P03882" "GO:0008380"
"P03882" "GO:0090305"
"P03882" "GO:0004519"
"P03882" "GO:0005739"
"P03965" "GO:0000050"
"P03965" "GO:0006207"
"P03965" "GO:0006526"
"P03965" "GO:0006541"
"P03965" "GO:0032496"
"P03965" "GO:0070409"
"P03965" "GO:0071320"
"P03965" "GO:1903718"
"P03965" "GO:0004087"
"P03965" "GO:0004088"
"P03965" "GO:0005524"
"P03965" "GO:0046872"
"P03965" "GO:0004070"
"P03965" "GO:0004151"
"P03965" "GO:0005737"
"P03965" "GO:0005951"
"P04037" "GO:0006123"
"P04037" "GO:0009060"
"P04037" "GO:0033617"
"P04037" "GO:0042776"
"P04037" "GO:0008270"
"P04037" "GO:0004129"
"P04037" "GO:0005739"
"P04037" "GO:0005743"
"P04037" "GO:0005751"
"P04037" "GO:0005758"
"P04037" "GO:0016021"
"P04046" "GO:0006189"
"P04046" "GO:0006541"
"P04046" "GO:0009113"
"P04046" "GO:0009116"
"P04046" "GO:0004044"
"P04046" "GO:0046872"
"P04046" "GO:0005737"
"P04050" "GO:0001172"
"P04050" "GO:0006366"
"P04050" "GO:0019985"
"P04050" "GO:0003677"
"P04050" "GO:0005515"
"P04050" "GO:0046872"
"P04050" "GO:0001055"
"P04050" "GO:0003899"
"P04050" "GO:0003968"
"P04050" "GO:0005634"
"P04050" "GO:0005665"
"P04050" "GO:0005739"
"P04050" "GO:0010494"
"P04173" "GO:0006097"
"P04173" "GO:0009098"
"P04173" "GO:0055114"
"P04173" "GO:0000287"
"P04173" "GO:0003862"
"P04173" "GO:0051287"
"P04173" "GO:0005829"
"P04385" "GO:0000411"
"P04385" "GO:0033499"
"P04385" "GO:0046835"
"P04385" "GO:0004335"
"P04385" "GO:0005515"
"P04385" "GO:0005524"
"P04385" "GO:0005534"
"P04385" "GO:0005737"
"P04385" "GO:0005829"
"P04456" "GO:0000027"
"P04456" "GO:0002181"
"P04456" "GO:0003723"
"P04456" "GO:0003735"
"P04456" "GO:0005515"
"P04456" "GO:0019843"
"P04456" "GO:0022625"
"P04456" "GO:0030687"
"P04710" "GO:0006783"
"P04710" "GO:0006839"
"P04710" "GO:0009060"
"P04710" "GO:0015866"
"P04710" "GO:0015867"
"P04710" "GO:0015886"
"P04710" "GO:0055085"
"P04710" "GO:0005471"
"P04710" "GO:0005739"
"P04710" "GO:0005743"
"P04710" "GO:0005758"
"P04710" "GO:0005829"
"P04710" "GO:0016021"
"P04786" "GO:0000019"
"P04786" "GO:0000183"
"P04786" "GO:0006260"
"P04786" "GO:0006265"
"P04786" "GO:0006271"
"P04786" "GO:0006333"
"P04786" "GO:0006338"
"P04786" "GO:0006357"
"P04786" "GO:0006368"
"P04786" "GO:0007059"
"P04786" "GO:0007076"
"P04786" "GO:0007097"
"P04786" "GO:0003677"
"P04786" "GO:0003917"
"P04786" "GO:0005634"
"P04786" "GO:0005654"
"P04786" "GO:0005730"
"P04786" "GO:0031298"
"P04801" "GO:0006435"
"P04801" "GO:0004829"
"P04801" "GO:0005524"
"P04801" "GO:0005737"
"P04801" "GO:0005739"
"P04802" "GO:0006422"
"P04802" "GO:0003723"
"P04802" "GO:0004815"
"P04802" "GO:0005524"
"P04802" "GO:0005634"
"P04802" "GO:0005737"
"P04802" "GO:0005829"
"P04802" "GO:0017101"
"P04803" "GO:0006436"
"P04803" "GO:0070183"
"P04803" "GO:0004830"
"P04803" "GO:0005524"
"P04803" "GO:0005739"
"P04803" "GO:0005759"
"P04806" "GO:0001678"
"P04806" "GO:0006000"
"P04806" "GO:0006006"
"P04806" "GO:0006013"
"P04806" "GO:0006096"
"P04806" "GO:0032445"
"P04806" "GO:0046323"
"P04806" "GO:0046835"
"P04806" "GO:0051156"
"P04806" "GO:0004340"
"P04806" "GO:0004396"
"P04806" "GO:0005524"
"P04806" "GO:0005536"
"P04806" "GO:0008865"
"P04806" "GO:0019158"
"P04806" "GO:0005737"
"P04806" "GO:0005739"
"P04806" "GO:0005829"
"P04817" "GO:0015802"
"P04817" "GO:0015809"
"P04817" "GO:0055085"
"P04817" "GO:1903826"
"P04817" "GO:0015174"
"P04817" "GO:0015181"
"P04817" "GO:0005739"
"P04817" "GO:0005783"
"P04817" "GO:0005886"
"P04817" "GO:0010008"
"P04817" "GO:0016021"
"P04817" "GO:0032126"
"P04817" "GO:0045121"
"P04821" "GO:0001302"
"P04821" "GO:0007049"
"P04821" "GO:0007089"
"P04821" "GO:0007265"
"P04821" "GO:0051301"
"P04821" "GO:0051726"
"P04821" "GO:0005088"
"P04821" "GO:0005515"
"P04821" "GO:0005634"
"P04821" "GO:0005737"
"P04821" "GO:0005789"
"P04821" "GO:0005829"
"P04821" "GO:0005886"
"P04821" "GO:0016021"
"P04840" "GO:0006811"
"P04840" "GO:0006915"
"P04840" "GO:0007005"
"P04840" "GO:0015698"
"P04840" "GO:0042307"
"P04840" "GO:0045454"
"P04840" "GO:0051027"
"P04840" "GO:0071902"
"P04840" "GO:0098656"
"P04840" "GO:0008308"
"P04840" "GO:0015288"
"P04840" "GO:0048039"
"P04840" "GO:0005737"
"P04840" "GO:0005739"
"P04840" "GO:0005741"
"P04840" "GO:0005758"
"P04840" "GO:0031307"
"P04840" "GO:0046930"
"P04911" "GO:0000122"
"P04911" "GO:0006281"
"P04911" "GO:0006325"
"P04911" "GO:0006333"
"P04911" "GO:0061587"
"P04911" "GO:0003677"
"P04911" "GO:0005515"
"P04911" "GO:0046982"
"P04911" "GO:0000788"
"P04911" "GO:0000790"
"P04911" "GO:0031298"
"P05030" "GO:0006885"
"P05030" "GO:0051453"
"P05030" "GO:0055085"
"P05030" "GO:0120029"
"P05030" "GO:1902600"
"P05030" "GO:1902906"
"P05030" "GO:1904263"
"P05030" "GO:0005524"
"P05030" "GO:0008553"
"P05030" "GO:0046872"
"P05030" "GO:0005739"
"P05030" "GO:0005829"
"P05030" "GO:0005886"
"P05030" "GO:0016021"
"P05030" "GO:0045121"
"P05066" "GO:0000719"
"P05066" "GO:0018298"
"P05066" "GO:0000166"
"P05066" "GO:0003677"
"P05066" "GO:0003729"
"P05066" "GO:0003904"
"P05066" "GO:0005634"
"P05066" "GO:0005737"
"P05066" "GO:0005739"
"P05373" "GO:0006782"
"P05373" "GO:0006783"
"P05373" "GO:0004655"
"P05373" "GO:0008270"
"P05373" "GO:0005634"
"P05373" "GO:0005737"
"P05373" "GO:0005829"
"P05375" "GO:0006656"
"P05375" "GO:0032259"
"P05375" "GO:0000773"
"P05375" "GO:0004608"
"P05375" "GO:0080101"
"P05375" "GO:0005739"
"P05375" "GO:0005783"
"P05375" "GO:0005789"
"P05375" "GO:0016021"
"P05375" "GO:0031966"
"P05375" "GO:0071944"
"P05453" "GO:0000288"
"P05453" "GO:0002184"
"P05453" "GO:0006412"
"P05453" "GO:0006415"
"P05453" "GO:0003729"
"P05453" "GO:0003747"
"P05453" "GO:0003924"
"P05453" "GO:0005515"
"P05453" "GO:0005525"
"P05453" "GO:0042802"
"P05453" "GO:0005829"
"P05453" "GO:0010494"
"P05453" "GO:0018444"
"P05626" "GO:0015986"
"P05626" "GO:0051259"
"P05626" "GO:0099132"
"P05626" "GO:0046933"
"P05626" "GO:0046961"
"P05626" "GO:0000274"
"P05626" "GO:0000276"
"P05626" "GO:0005739"
"P05626" "GO:0016021"
"P05694" "GO:0009086"
"P05694" "GO:0032259"
"P05694" "GO:0003871"
"P05694" "GO:0008270"
"P05694" "GO:0005737"
"P05694" "GO:0005886"
"P05737" "GO:0000463"
"P05737" "GO:0000470"
"P05737" "GO:0002181"
"P05737" "GO:0042273"
"P05737" "GO:0003735"
"P05737" "GO:0005737"
"P05737" "GO:0022625"
"P05738" "GO:0002181"
"P05738" "GO:0003735"
"P05738" "GO:0019843"
"P05738" "GO:0022625"
"P05739" "GO:0000027"
"P05739" "GO:0002181"
"P05739" "GO:0003723"
"P05739" "GO:0003735"
"P05739" "GO:0022625"
"P05743" "GO:0002181"
"P05743" "GO:0042273"
"P05743" "GO:0003723"
"P05743" "GO:0003735"
"P05743" "GO:0022625"
"P05744" "GO:0002181"
"P05744" "GO:0042273"
"P05744" "GO:0003735"
"P05744" "GO:0022625"
"P05745" "GO:0002181"
"P05745" "GO:0003723"
"P05745" "GO:0003735"
"P05745" "GO:0022625"
"P05748" "GO:0002181"
"P05748" "GO:0003723"
"P05748" "GO:0003735"
"P05748" "GO:0022625"
"P05750" "GO:0000056"
"P05750" "GO:0002181"
"P05750" "GO:0006281"
"P05750" "GO:0006407"
"P05750" "GO:0045739"
"P05750" "GO:0003684"
"P05750" "GO:0003723"
"P05750" "GO:0003735"
"P05750" "GO:0003906"
"P05750" "GO:0005515"
"P05750" "GO:0008534"
"P05750" "GO:0032357"
"P05750" "GO:0034236"
"P05750" "GO:0005634"
"P05750" "GO:0022627"
"P05750" "GO:0030686"
"P05750" "GO:0030688"
"P06100" "GO:0000288"
"P06100" "GO:0000289"
"P06100" "GO:0000290"
"P06100" "GO:0000749"
"P06100" "GO:0006357"
"P06100" "GO:0006368"
"P06100" "GO:0016567"
"P06100" "GO:0031087"
"P06100" "GO:0032968"
"P06100" "GO:0051726"
"P06100" "GO:0005515"
"P06100" "GO:0004842"
"P06100" "GO:0005634"
"P06100" "GO:0005737"
"P06100" "GO:0030015"
"P06101" "GO:0000161"
"P06101" "GO:0006457"
"P06101" "GO:0030474"
"P06101" "GO:0043410"
"P06101" "GO:0050821"
"P06101" "GO:0051301"
"P06101" "GO:0051726"
"P06101" "GO:0005515"
"P06101" "GO:0019901"
"P06101" "GO:0031072"
"P06101" "GO:0051082"
"P06101" "GO:0051087"
"P06101" "GO:0005737"
"P06102" "GO:0000289"
"P06102" "GO:0000290"
"P06102" "GO:0006357"
"P06102" "GO:0016567"
"P06102" "GO:0017148"
"P06102" "GO:0032968"
"P06102" "GO:0005515"
"P06102" "GO:0004842"
"P06102" "GO:0000932"
"P06102" "GO:0005634"
"P06102" "GO:0005737"
"P06102" "GO:0030015"
"P06104" "GO:0000209"
"P06104" "GO:0000722"
"P06104" "GO:0000724"
"P06104" "GO:0006281"
"P06104" "GO:0006348"
"P06104" "GO:0006353"
"P06104" "GO:0006366"
"P06104" "GO:0006511"
"P06104" "GO:0006513"
"P06104" "GO:0010390"
"P06104" "GO:0030433"
"P06104" "GO:0030435"
"P06104" "GO:0031571"
"P06104" "GO:0042138"
"P06104" "GO:0042275"
"P06104" "GO:0042276"
"P06104" "GO:0043161"
"P06104" "GO:0070534"
"P06104" "GO:0070987"
"P06104" "GO:0071596"
"P06104" "GO:0071629"
"P06104" "GO:0090089"
"P06104" "GO:0120174"
"P06104" "GO:0004842"
"P06104" "GO:0005515"
"P06104" "GO:0005524"
"P06104" "GO:0061631"
"P06104" "GO:0070628"
"P06104" "GO:0003697"
"P06104" "GO:0043142"
"P06104" "GO:0000781"
"P06104" "GO:0000790"
"P06104" "GO:0005634"
"P06104" "GO:0005737"
"P06104" "GO:0033503"
"P06104" "GO:0097505"
"P06104" "GO:1990303"
"P06104" "GO:1990304"
"P06106" "GO:0006555"
"P06106" "GO:0019344"
"P06106" "GO:0071266"
"P06106" "GO:0003961"
"P06106" "GO:0004124"
"P06106" "GO:0030170"
"P06106" "GO:0005737"
"P06106" "GO:0005886"
"P06168" "GO:0000002"
"P06168" "GO:0009082"
"P06168" "GO:0009097"
"P06168" "GO:0009099"
"P06168" "GO:0055114"
"P06168" "GO:0003690"
"P06168" "GO:0004455"
"P06168" "GO:0046872"
"P06168" "GO:0005739"
"P06168" "GO:0042645"
"P06169" "GO:0000949"
"P06169" "GO:0006067"
"P06169" "GO:0006090"
"P06169" "GO:0006559"
"P06169" "GO:0006569"
"P06169" "GO:0009083"
"P06169" "GO:0019655"
"P06169" "GO:0000287"
"P06169" "GO:0004737"
"P06169" "GO:0016831"
"P06169" "GO:0030976"
"P06169" "GO:0047433"
"P06169" "GO:0047434"
"P06169" "GO:0050177"
"P06169" "GO:0005634"
"P06169" "GO:0005737"
"P06169" "GO:0005829"
"P06182" "GO:0018063"
"P06182" "GO:0004408"
"P06182" "GO:0046872"
"P06182" "GO:0005739"
"P06182" "GO:0005743"
"P06182" "GO:0005758"
"P06242" "GO:0006360"
"P06242" "GO:0006366"
"P06242" "GO:0006370"
"P06242" "GO:0006468"
"P06242" "GO:0007049"
"P06242" "GO:0045944"
"P06242" "GO:0051301"
"P06242" "GO:0070816"
"P06242" "GO:1900018"
"P06242" "GO:1901921"
"P06242" "GO:1903654"
"P06242" "GO:1904031"
"P06242" "GO:1905866"
"P06242" "GO:0004672"
"P06242" "GO:0004693"
"P06242" "GO:0005515"
"P06242" "GO:0005524"
"P06242" "GO:0008353"
"P06242" "GO:0019912"
"P06242" "GO:0005634"
"P06242" "GO:0005675"
"P06242" "GO:0005737"
"P06242" "GO:0005829"
"P06242" "GO:0070985"
"P06243" "GO:0000727"
"P06243" "GO:0001100"
"P06243" "GO:0006270"
"P06243" "GO:0006279"
"P06243" "GO:0006468"
"P06243" "GO:0010673"
"P06243" "GO:0018105"
"P06243" "GO:0018107"
"P06243" "GO:0031334"
"P06243" "GO:0031938"
"P06243" "GO:0033314"
"P06243" "GO:0034629"
"P06243" "GO:0046777"
"P06243" "GO:0051301"
"P06243" "GO:0060903"
"P06243" "GO:1902977"
"P06243" "GO:1904968"
"P06243" "GO:1905263"
"P06243" "GO:0004674"
"P06243" "GO:0005515"
"P06243" "GO:0005524"
"P06243" "GO:0042802"
"P06243" "GO:0046872"
"P06243" "GO:0000775"
"P06243" "GO:0005634"
"P06243" "GO:0005737"
"P06243" "GO:0031431"
"P06243" "GO:0000785"
"P06244" "GO:0006468"
"P06244" "GO:0007049"
"P06244" "GO:0007265"
"P06244" "GO:0010607"
"P06244" "GO:0010737"
"P06244" "GO:0016241"
"P06244" "GO:0018105"
"P06244" "GO:0051301"
"P06244" "GO:0004672"
"P06244" "GO:0004691"
"P06244" "GO:0005515"
"P06244" "GO:0005524"
"P06244" "GO:0000790"
"P06244" "GO:0005634"
"P06244" "GO:0005737"
"P06244" "GO:0005952"
"P06367" "GO:0000028"
"P06367" "GO:0000462"
"P06367" "GO:0002181"
"P06367" "GO:0006412"
"P06367" "GO:0031167"
"P06367" "GO:0003729"
"P06367" "GO:0003735"
"P06367" "GO:0048027"
"P06367" "GO:0070181"
"P06367" "GO:0005654"
"P06367" "GO:0005730"
"P06367" "GO:0022627"
"P06367" "GO:0030686"
"P06367" "GO:0032040"
"P06700" "GO:0000183"
"P06700" "GO:0001300"
"P06700" "GO:0001302"
"P06700" "GO:0006303"
"P06700" "GO:0006325"
"P06700" "GO:0006333"
"P06700" "GO:0006348"
"P06700" "GO:0007062"
"P06700" "GO:0008156"
"P06700" "GO:0030466"
"P06700" "GO:0034398"
"P06700" "GO:0045910"
"P06700" "GO:0061647"
"P06700" "GO:0070933"
"P06700" "GO:0097695"
"P06700" "GO:1904524"
"P06700" "GO:1990619"
"P06700" "GO:0005515"
"P06700" "GO:0017136"
"P06700" "GO:0032041"
"P06700" "GO:0034739"
"P06700" "GO:0045129"
"P06700" "GO:0046872"
"P06700" "GO:0046969"
"P06700" "GO:0046970"
"P06700" "GO:0070403"
"P06700" "GO:0031491"
"P06700" "GO:0000784"
"P06700" "GO:0000790"
"P06700" "GO:0005677"
"P06700" "GO:0005720"
"P06700" "GO:0005724"
"P06700" "GO:0005730"
"P06700" "GO:0030869"
"P06700" "GO:0031618"
"P06700" "GO:0034967"
"P06701" "GO:0001308"
"P06701" "GO:0006303"
"P06701" "GO:0006348"
"P06701" "GO:0030466"
"P06701" "GO:0031507"
"P06701" "GO:0034398"
"P06701" "GO:0070481"
"P06701" "GO:0097695"
"P06701" "GO:0003682"
"P06701" "GO:0003690"
"P06701" "GO:0003697"
"P06701" "GO:0005515"
"P06701" "GO:0031491"
"P06701" "GO:0031493"
"P06701" "GO:0042802"
"P06701" "GO:0000781"
"P06701" "GO:0000784"
"P06701" "GO:0005677"
"P06701" "GO:0005720"
"P06701" "GO:0005724"
"P06701" "GO:0005730"
"P06701" "GO:0005739"
"P06704" "GO:0007020"
"P06704" "GO:0015031"
"P06704" "GO:0019722"
"P06704" "GO:0030474"
"P06704" "GO:0043161"
"P06704" "GO:0043549"
"P06704" "GO:0051028"
"P06704" "GO:0051301"
"P06704" "GO:1903087"
"P06704" "GO:0005200"
"P06704" "GO:0005509"
"P06704" "GO:0005515"
"P06704" "GO:0008017"
"P06704" "GO:0042802"
"P06704" "GO:0005634"
"P06704" "GO:0005643"
"P06704" "GO:0005813"
"P06704" "GO:0005825"
"P06704" "GO:0016021"
"P06704" "GO:0070390"
"P06704" "GO:0000111"
"P06738" "GO:0005980"
"P06738" "GO:0005515"
"P06738" "GO:0008184"
"P06738" "GO:0030170"
"P06738" "GO:0102250"
"P06738" "GO:0102499"
"P06738" "GO:0005737"
"P06776" "GO:0019933"
"P06776" "GO:0004115"
"P06776" "GO:0046872"
"P06776" "GO:0005634"
"P06776" "GO:0005737"
"P06779" "GO:0000715"
"P06779" "GO:0006511"
"P06779" "GO:0016567"
"P06779" "GO:0031146"
"P06779" "GO:0034613"
"P06779" "GO:0005515"
"P06779" "GO:0003684"
"P06779" "GO:0004842"
"P06779" "GO:0008094"
"P06779" "GO:0000113"
"P06779" "GO:0019005"
"P06779" "GO:0031463"
"P06781" "GO:0007015"
"P06781" "GO:0007017"
"P06781" "GO:0007264"
"P06781" "GO:0007266"
"P06781" "GO:0008360"
"P06781" "GO:0030010"
"P06781" "GO:0030334"
"P06781" "GO:0030950"
"P06781" "GO:0031505"
"P06781" "GO:0032956"
"P06781" "GO:0051017"
"P06781" "GO:0003924"
"P06781" "GO:0005525"
"P06781" "GO:0019901"
"P06781" "GO:0005737"
"P06781" "GO:0005938"
"P06781" "GO:0016020"
"P06781" "GO:0032153"
"P06781" "GO:0043231"
"P06781" "GO:0071944"
"P06781" "GO:0005886"
"P06782" "GO:0000132"
"P06782" "GO:0001302"
"P06782" "GO:0001403"
"P06782" "GO:0005975"
"P06782" "GO:0006468"
"P06782" "GO:0006986"
"P06782" "GO:0006995"
"P06782" "GO:0007155"
"P06782" "GO:0016239"
"P06782" "GO:0017148"
"P06782" "GO:0035556"
"P06782" "GO:0045722"
"P06782" "GO:0071940"
"P06782" "GO:0090606"
"P06782" "GO:1900436"
"P06782" "GO:2000222"
"P06782" "GO:0004672"
"P06782" "GO:0004674"
"P06782" "GO:0004679"
"P06782" "GO:0005086"
"P06782" "GO:0005515"
"P06782" "GO:0005524"
"P06782" "GO:0042802"
"P06782" "GO:0000144"
"P06782" "GO:0000324"
"P06782" "GO:0005634"
"P06782" "GO:0005641"
"P06782" "GO:0005737"
"P06782" "GO:0005739"
"P06782" "GO:0031588"
"P06782" "GO:0031965"
"P06784" "GO:0000187"
"P06784" "GO:0000196"
"P06784" "GO:0001402"
"P06784" "GO:0001403"
"P06784" "GO:0006468"
"P06784" "GO:0007124"
"P06784" "GO:0010525"
"P06784" "GO:0023014"
"P06784" "GO:0031098"
"P06784" "GO:0032147"
"P06784" "GO:0071507"
"P06784" "GO:0004674"
"P06784" "GO:0004708"
"P06784" "GO:0005515"
"P06784" "GO:0005524"
"P06784" "GO:0005737"
"P06784" "GO:0043332"
"P06785" "GO:0006231"
"P06785" "GO:0006235"
"P06785" "GO:0032259"
"P06785" "GO:0004799"
"P06785" "GO:0034399"
"P06786" "GO:0000019"
"P06786" "GO:0000712"
"P06786" "GO:0000819"
"P06786" "GO:0006265"
"P06786" "GO:0006271"
"P06786" "GO:0006333"
"P06786" "GO:0007131"
"P06786" "GO:0031055"
"P06786" "GO:0044774"
"P06786" "GO:0097046"
"P06786" "GO:0003677"
"P06786" "GO:0003918"
"P06786" "GO:0005515"
"P06786" "GO:0005524"
"P06786" "GO:0042802"
"P06786" "GO:0046872"
"P06786" "GO:0000795"
"P06786" "GO:0005634"
"P06786" "GO:0005739"
"P06786" "GO:0097047"
"P06843" "GO:0000122"
"P06843" "GO:0006325"
"P06843" "GO:0006355"
"P06843" "GO:0006368"
"P06843" "GO:0010847"
"P06843" "GO:0043486"
"P06843" "GO:0043631"
"P06843" "GO:0000217"
"P06843" "GO:0003677"
"P06843" "GO:0042393"
"P06843" "GO:0005634"
"P06843" "GO:0005829"
"P06844" "GO:0001403"
"P06844" "GO:0006325"
"P06844" "GO:0006357"
"P06844" "GO:0006366"
"P06844" "GO:0007124"
"P06844" "GO:0016573"
"P06844" "GO:0003677"
"P06844" "GO:0003712"
"P06844" "GO:0005515"
"P06844" "GO:0046982"
"P06844" "GO:0000124"
"P06844" "GO:0005634"
"P06844" "GO:0005669"
"P06844" "GO:0005829"
"P06844" "GO:0046695"
"P07143" "GO:0006119"
"P07143" "GO:0006122"
"P07143" "GO:0042776"
"P07143" "GO:0020037"
"P07143" "GO:0045153"
"P07143" "GO:0046872"
"P07143" "GO:0005739"
"P07143" "GO:0005743"
"P07143" "GO:0005746"
"P07143" "GO:0005750"
"P07143" "GO:0005758"
"P07143" "GO:0005829"
"P07143" "GO:0016021"
"P07236" "GO:0006435"
"P07236" "GO:0070159"
"P07236" "GO:0004829"
"P07236" "GO:0005524"
"P07236" "GO:0005737"
"P07236" "GO:0005739"
"P07236" "GO:0005759"
"P07244" "GO:0006144"
"P07244" "GO:0006164"
"P07244" "GO:0006189"
"P07244" "GO:0046084"
"P07244" "GO:0004637"
"P07244" "GO:0004641"
"P07244" "GO:0005524"
"P07244" "GO:0046872"
"P07244" "GO:0005737"
"P07244" "GO:0005829"
"P07246" "GO:0000947"
"P07246" "GO:0006067"
"P07246" "GO:0006113"
"P07246" "GO:0006116"
"P07246" "GO:0004022"
"P07246" "GO:0008270"
"P07246" "GO:0005737"
"P07246" "GO:0005739"
"P07246" "GO:0005759"
"P07252" "GO:0000958"
"P07252" "GO:0006397"
"P07252" "GO:0009060"
"P07252" "GO:0003729"
"P07252" "GO:0005739"
"P07252" "GO:0031314"
"P07255" "GO:0006123"
"P07255" "GO:1902600"
"P07255" "GO:0004129"
"P07255" "GO:0005739"
"P07255" "GO:0005751"
"P07255" "GO:0016021"
"P07256" "GO:0006122"
"P07256" "GO:0006508"
"P07256" "GO:0009060"
"P07256" "GO:0004222"
"P07256" "GO:0005515"
"P07256" "GO:0046872"
"P07256" "GO:0008121"
"P07256" "GO:0005739"
"P07256" "GO:0005750"
"P07256" "GO:0016021"
"P07257" "GO:0006122"
"P07257" "GO:0006627"
"P07257" "GO:0009060"
"P07257" "GO:0004222"
"P07257" "GO:0005515"
"P07257" "GO:0046872"
"P07257" "GO:0008121"
"P07257" "GO:0005739"
"P07257" "GO:0005743"
"P07257" "GO:0005750"
"P07257" "GO:0005758"
"P07257" "GO:0016021"
"P07257" "GO:0030061"
"P07258" "GO:0006207"
"P07258" "GO:0006526"
"P07258" "GO:0006541"
"P07258" "GO:0070409"
"P07258" "GO:0071230"
"P07258" "GO:0005524"
"P07258" "GO:0004088"
"P07258" "GO:0005737"
"P07258" "GO:0005951"
"P07258" "GO:0010494"
"P07260" "GO:0000184"
"P07260" "GO:0006413"
"P07260" "GO:0006417"
"P07260" "GO:0051726"
"P07260" "GO:0000340"
"P07260" "GO:0003743"
"P07260" "GO:0005515"
"P07260" "GO:0032266"
"P07260" "GO:0098808"
"P07260" "GO:0005634"
"P07260" "GO:0005737"
"P07260" "GO:0005840"
"P07260" "GO:0010494"
"P07260" "GO:0016281"
"P07266" "GO:0000002"
"P07266" "GO:0000372"
"P07266" "GO:0000963"
"P07266" "GO:0006259"
"P07266" "GO:0006397"
"P07266" "GO:0000402"
"P07266" "GO:0000403"
"P07266" "GO:0003723"
"P07266" "GO:0004520"
"P07266" "GO:0070336"
"P07266" "GO:0005739"
"P07266" "GO:0005759"
"P07266" "GO:1990904"
"P07267" "GO:0006508"
"P07267" "GO:0006624"
"P07267" "GO:0006914"
"P07267" "GO:0009267"
"P07267" "GO:0016236"
"P07267" "GO:0016237"
"P07267" "GO:0030163"
"P07267" "GO:0032258"
"P07267" "GO:0051603"
"P07267" "GO:0004190"
"P07267" "GO:0008233"
"P07267" "GO:0070492"
"P07267" "GO:0097718"
"P07267" "GO:0000324"
"P07267" "GO:0005739"
"P07267" "GO:0005783"
"P07267" "GO:0032991"
"P07269" "GO:0000105"
"P07269" "GO:0006338"
"P07269" "GO:0009113"
"P07269" "GO:0043388"
"P07269" "GO:0045937"
"P07269" "GO:0045944"
"P07269" "GO:2000679"
"P07269" "GO:0000978"
"P07269" "GO:0001228"
"P07269" "GO:0043565"
"P07269" "GO:0005634"
"P07269" "GO:0005829"
"P07270" "GO:0000122"
"P07270" "GO:0006338"
"P07270" "GO:0016036"
"P07270" "GO:0045937"
"P07270" "GO:0045944"
"P07270" "GO:0000977"
"P07270" "GO:0001227"
"P07270" "GO:0003700"
"P07270" "GO:0003714"
"P07270" "GO:0005515"
"P07270" "GO:0008134"
"P07270" "GO:0043565"
"P07270" "GO:0046983"
"P07270" "GO:1990837"
"P07270" "GO:0005634"
"P07270" "GO:0005737"
"P07271" "GO:0000002"
"P07271" "GO:0000722"
"P07271" "GO:0000723"
"P07271" "GO:0000727"
"P07271" "GO:0000733"
"P07271" "GO:0006260"
"P07271" "GO:0006310"
"P07271" "GO:0032211"
"P07271" "GO:0032508"
"P07271" "GO:0044806"
"P07271" "GO:0051276"
"P07271" "GO:0051974"
"P07271" "GO:0071932"
"P07271" "GO:0003678"
"P07271" "GO:0003697"
"P07271" "GO:0005515"
"P07271" "GO:0005524"
"P07271" "GO:0010521"
"P07271" "GO:0043141"
"P07271" "GO:0051880"
"P07271" "GO:0005634"
"P07271" "GO:0005657"
"P07271" "GO:0005730"
"P07271" "GO:0005739"
"P07271" "GO:0005743"
"P07271" "GO:0031966"
"P07271" "GO:0043596"
"P07273" "GO:0001193"
"P07273" "GO:0006362"
"P07273" "GO:0006367"
"P07273" "GO:0006368"
"P07273" "GO:0006383"
"P07273" "GO:0031440"
"P07273" "GO:0031564"
"P07273" "GO:0032968"
"P07273" "GO:0042797"
"P07273" "GO:0045899"
"P07273" "GO:0051123"
"P07273" "GO:0000993"
"P07273" "GO:0001012"
"P07273" "GO:0001139"
"P07273" "GO:0005515"
"P07273" "GO:0008270"
"P07273" "GO:0005634"
"P07276" "GO:0006295"
"P07276" "GO:0006366"
"P07276" "GO:0000014"
"P07276" "GO:0003697"
"P07276" "GO:0004520"
"P07276" "GO:0005515"
"P07276" "GO:0046872"
"P07276" "GO:0000112"
"P07276" "GO:0005634"
"P07277" "GO:0006696"
"P07277" "GO:0010142"
"P07277" "GO:0016310"
"P07277" "GO:0019287"
"P07277" "GO:0000287"
"P07277" "GO:0004496"
"P07277" "GO:0005524"
"P07277" "GO:0005634"
"P07277" "GO:0005737"
"P07277" "GO:0005829"
"P07280" "GO:0000028"
"P07280" "GO:0002181"
"P07280" "GO:0006407"
"P07280" "GO:0042274"
"P07280" "GO:0003735"
"P07280" "GO:0022627"
"P07281" "GO:0000028"
"P07281" "GO:0002181"
"P07281" "GO:0006407"
"P07281" "GO:0042274"
"P07281" "GO:0003735"
"P07281" "GO:0022627"
"P07283" "GO:0006013"
"P07283" "GO:0006487"
"P07283" "GO:0009298"
"P07283" "GO:0045047"
"P07283" "GO:0004615"
"P07283" "GO:0005829"
"P07283" "GO:0010494"
"P07342" "GO:0009082"
"P07342" "GO:0009097"
"P07342" "GO:0009099"
"P07342" "GO:0000287"
"P07342" "GO:0003984"
"P07342" "GO:0030976"
"P07342" "GO:0050660"
"P07342" "GO:0005739"
"P07342" "GO:0005948"
"P07347" "GO:0006474"
"P07347" "GO:0016573"
"P07347" "GO:0017198"
"P07347" "GO:0018002"
"P07347" "GO:0061606"
"P07347" "GO:0005515"
"P07347" "GO:0042802"
"P07347" "GO:1990189"
"P07347" "GO:1990190"
"P07347" "GO:0004596"
"P07347" "GO:0031415"
"P07702" "GO:0019878"
"P07702" "GO:0055114"
"P07702" "GO:0004043"
"P07702" "GO:0031177"
"P07702" "GO:0005737"
"P07703" "GO:0006360"
"P07703" "GO:0006386"
"P07703" "GO:0042254"
"P07703" "GO:0042797"
"P07703" "GO:0070893"
"P07703" "GO:0001054"
"P07703" "GO:0003677"
"P07703" "GO:0005515"
"P07703" "GO:0046983"
"P07703" "GO:0001056"
"P07703" "GO:0005654"
"P07703" "GO:0005666"
"P07703" "GO:0005736"
"P07807" "GO:0006730"
"P07807" "GO:0046452"
"P07807" "GO:0046654"
"P07807" "GO:0055114"
"P07807" "GO:0003729"
"P07807" "GO:0004146"
"P07807" "GO:0005737"
"P07807" "GO:0005739"
"P07807" "GO:0005829"
"P07834" "GO:0000082"
"P07834" "GO:0000086"
"P07834" "GO:0000462"
"P07834" "GO:0006511"
"P07834" "GO:0016567"
"P07834" "GO:0030435"
"P07834" "GO:0031146"
"P07834" "GO:0051301"
"P07834" "GO:0051321"
"P07834" "GO:0005515"
"P07834" "GO:0030515"
"P07834" "GO:0043130"
"P07834" "GO:0050815"
"P07834" "GO:0004842"
"P07834" "GO:0061630"
"P07834" "GO:0005634"
"P07834" "GO:0016363"
"P07834" "GO:0019005"
"P07834" "GO:0032040"
"P07834" "GO:0034388"
"P07834" "GO:0043224"
"P07991" "GO:0006527"
"P07991" "GO:0006591"
"P07991" "GO:0010121"
"P07991" "GO:0019544"
"P07991" "GO:0055129"
"P07991" "GO:0004587"
"P07991" "GO:0030170"
"P07991" "GO:0005634"
"P07991" "GO:0005737"
"P07991" "GO:0005829"
"P08004" "GO:0000918"
"P08004" "GO:0000920"
"P08004" "GO:0006031"
"P08004" "GO:0031505"
"P08004" "GO:0004100"
"P08004" "GO:0005886"
"P08004" "GO:0016021"
"P08004" "GO:0030428"
"P08004" "GO:0045009"
"P08004" "GO:0071944"
"P08019" "GO:0005980"
"P08019" "GO:0030435"
"P08019" "GO:0004339"
"P08019" "GO:0000324"
"P08019" "GO:0005628"
"P08067" "GO:0006122"
"P08067" "GO:0009060"
"P08067" "GO:0008121"
"P08067" "GO:0046872"
"P08067" "GO:0051537"
"P08067" "GO:0005739"
"P08067" "GO:0005750"
"P08067" "GO:0016021"
"P08153" "GO:0000083"
"P08153" "GO:0006357"
"P08153" "GO:0007074"
"P08153" "GO:0031496"
"P08153" "GO:0000977"
"P08153" "GO:0000981"
"P08153" "GO:0001012"
"P08153" "GO:0036033"
"P08153" "GO:0043565"
"P08153" "GO:0046872"
"P08153" "GO:0005634"
"P08153" "GO:0005737"
"P08425" "GO:0006432"
"P08425" "GO:0070156"
"P08425" "GO:0000049"
"P08425" "GO:0004826"
"P08425" "GO:0005524"
"P08425" "GO:0005737"
"P08425" "GO:0005739"
"P08425" "GO:0005759"
"P08431" "GO:0033499"
"P08431" "GO:0008108"
"P08431" "GO:0008270"
"P08431" "GO:0005737"
"P08432" "GO:0009446"
"P08432" "GO:0015940"
"P08432" "GO:0033387"
"P08432" "GO:0004586"
"P08432" "GO:0005737"
"P08459" "GO:0030437"
"P08459" "GO:0030476"
"P08459" "GO:0031505"
"P08459" "GO:0003674"
"P08459" "GO:0005886"
"P08459" "GO:0009277"
"P08459" "GO:0031225"
"P08465" "GO:0000096"
"P08465" "GO:0009086"
"P08465" "GO:0009092"
"P08465" "GO:0004414"
"P08465" "GO:0005737"
"P08518" "GO:0001172"
"P08518" "GO:0006366"
"P08518" "GO:0003677"
"P08518" "GO:0003729"
"P08518" "GO:0005515"
"P08518" "GO:0032549"
"P08518" "GO:0046872"
"P08518" "GO:0001055"
"P08518" "GO:0003899"
"P08518" "GO:0003968"
"P08518" "GO:0005634"
"P08518" "GO:0005665"
"P08518" "GO:0005739"
"P08518" "GO:0010494"
"P08525" "GO:0006122"
"P08525" "GO:0009060"
"P08525" "GO:0008121"
"P08525" "GO:0005739"
"P08525" "GO:0005750"
"P08525" "GO:0016021"
"P08566" "GO:0009073"
"P08566" "GO:0009423"
"P08566" "GO:0016310"
"P08566" "GO:0055114"
"P08566" "GO:0003855"
"P08566" "GO:0003856"
"P08566" "GO:0003866"
"P08566" "GO:0004764"
"P08566" "GO:0004765"
"P08566" "GO:0005515"
"P08566" "GO:0005524"
"P08566" "GO:0046872"
"P08566" "GO:0005737"
"P08678" "GO:0006171"
"P08678" "GO:0007188"
"P08678" "GO:0007265"
"P08678" "GO:0000287"
"P08678" "GO:0004016"
"P08678" "GO:0005515"
"P08678" "GO:0005524"
"P08678" "GO:0005739"
"P08678" "GO:0005789"
"P08678" "GO:0005829"
"P08678" "GO:0005886"
"P08964" "GO:0000915"
"P08964" "GO:0000916"
"P08964" "GO:0000920"
"P08964" "GO:0000146"
"P08964" "GO:0005515"
"P08964" "GO:0005524"
"P08964" "GO:0051015"
"P08964" "GO:0000131"
"P08964" "GO:0000142"
"P08964" "GO:0005935"
"P08964" "GO:0016460"
"P09007" "GO:0006355"
"P09007" "GO:0006364"
"P09007" "GO:0008270"
"P09007" "GO:0043565"
"P09007" "GO:0005634"
"P09007" "GO:0005737"
"P09064" "GO:0001731"
"P09064" "GO:0003729"
"P09064" "GO:0003743"
"P09064" "GO:0005515"
"P09064" "GO:0031369"
"P09064" "GO:0046872"
"P09064" "GO:0005850"
"P09064" "GO:0016282"
"P09064" "GO:0043614"
"P09119" "GO:0000082"
"P09119" "GO:0000278"
"P09119" "GO:0006267"
"P09119" "GO:0006270"
"P09119" "GO:0030174"
"P09119" "GO:0031938"
"P09119" "GO:0033314"
"P09119" "GO:0051301"
"P09119" "GO:0003682"
"P09119" "GO:0003688"
"P09119" "GO:0003924"
"P09119" "GO:0005515"
"P09119" "GO:0005524"
"P09119" "GO:0005525"
"P09119" "GO:0016887"
"P09119" "GO:0005634"
"P09119" "GO:0005656"
"P09119" "GO:0005694"
"P09119" "GO:0005737"
"P09119" "GO:0031261"
"P09368" "GO:0006537"
"P09368" "GO:0010133"
"P09368" "GO:0055114"
"P09368" "GO:0004657"
"P09368" "GO:0071949"
"P09368" "GO:0005739"
"P09368" "GO:0005759"
"P09435" "GO:0006457"
"P09435" "GO:0006515"
"P09435" "GO:0006616"
"P09435" "GO:0006986"
"P09435" "GO:0016192"
"P09435" "GO:0034605"
"P09435" "GO:0034620"
"P09435" "GO:0042026"
"P09435" "GO:0051085"
"P09435" "GO:0005524"
"P09435" "GO:0016887"
"P09435" "GO:0031072"
"P09435" "GO:0042623"
"P09435" "GO:0044183"
"P09435" "GO:0051082"
"P09435" "GO:0051787"
"P09435" "GO:0005634"
"P09435" "GO:0005737"
"P09435" "GO:0005829"
"P09435" "GO:0005886"
"P09620" "GO:0006915"
"P09620" "GO:0051603"
"P09620" "GO:0004185"
"P09620" "GO:0000324"
"P09620" "GO:0005802"
"P09620" "GO:0016021"
"P09733" "GO:0000070"
"P09733" "GO:0000226"
"P09733" "GO:0000278"
"P09733" "GO:0000280"
"P09733" "GO:0007017"
"P09733" "GO:0030473"
"P09733" "GO:0045143"
"P09733" "GO:0098863"
"P09733" "GO:0003674"
"P09733" "GO:0003924"
"P09733" "GO:0005200"
"P09733" "GO:0005525"
"P09733" "GO:0005634"
"P09733" "GO:0005737"
"P09733" "GO:0005816"
"P09733" "GO:0005827"
"P09733" "GO:0005828"
"P09733" "GO:0005874"
"P09733" "GO:0005880"
"P09733" "GO:0005881"
"P09733" "GO:0034399"
"P09733" "GO:0045298"
"P09734" "GO:0000070"
"P09734" "GO:0000226"
"P09734" "GO:0000278"
"P09734" "GO:0000280"
"P09734" "GO:0007017"
"P09734" "GO:0030473"
"P09734" "GO:0045143"
"P09734" "GO:0098863"
"P09734" "GO:0003924"
"P09734" "GO:0005200"
"P09734" "GO:0005515"
"P09734" "GO:0005525"
"P09734" "GO:0005737"
"P09734" "GO:0005816"
"P09734" "GO:0005819"
"P09734" "GO:0005828"
"P09734" "GO:0005874"
"P09734" "GO:0005880"
"P09734" "GO:0005881"
"P09734" "GO:0045298"
"P09880" "GO:0006388"
"P09880" "GO:0016310"
"P09880" "GO:0032056"
"P09880" "GO:0036498"
"P09880" "GO:0090305"
"P09880" "GO:0003972"
"P09880" "GO:0004113"
"P09880" "GO:0004519"
"P09880" "GO:0005524"
"P09880" "GO:0051730"
"P09880" "GO:0005637"
"P09880" "GO:0005737"
"P09932" "GO:0000728"
"P09932" "GO:0007533"
"P09932" "GO:0016539"
"P09932" "GO:0003677"
"P09932" "GO:0004519"
"P09932" "GO:0046872"
"P09932" "GO:0005634"
"P09938" "GO:0006260"
"P09938" "GO:0009263"
"P09938" "GO:0055114"
"P09938" "GO:0004748"
"P09938" "GO:0005515"
"P09938" "GO:0008198"
"P09938" "GO:0008270"
"P09938" "GO:0046982"
"P09938" "GO:0005634"
"P09938" "GO:0005737"
"P09938" "GO:0005971"
"P09959" "GO:0000083"
"P09959" "GO:0010845"
"P09959" "GO:0045944"
"P09959" "GO:0061408"
"P09959" "GO:0071931"
"P09959" "GO:0001228"
"P09959" "GO:0003677"
"P09959" "GO:0003713"
"P09959" "GO:0005515"
"P09959" "GO:0000790"
"P09959" "GO:0005634"
"P09959" "GO:0005737"
"P09959" "GO:0030907"
"P09959" "GO:0033309"
"P0C074" "GO:0000245"
"P0C074" "GO:0000398"
"P0C074" "GO:0003674"
"P0C074" "GO:0005515"
"P0C074" "GO:0005686"
"P0C0T4" "GO:0002181"
"P0C0T4" "GO:0003735"
"P0C0T4" "GO:0022627"
"P0C0V8" "GO:0000447"
"P0C0V8" "GO:0000461"
"P0C0V8" "GO:0002181"
"P0C0V8" "GO:0003735"
"P0C0V8" "GO:0022627"
"P0C0W1" "GO:0002181"
"P0C0W1" "GO:0003735"
"P0C0W1" "GO:0022627"
"P0C0X0" "GO:0000028"
"P0C0X0" "GO:0002181"
"P0C0X0" "GO:0006407"
"P0C0X0" "GO:0030490"
"P0C0X0" "GO:1900153"
"P0C0X0" "GO:0003735"
"P0C0X0" "GO:0022627"
"P0C268" "GO:0008150"
"P0C268" "GO:0003674"
"P0C268" "GO:0005777"
"P0C270" "GO:0008150"
"P0C270" "GO:0003674"
"P0C270" "GO:0005575"
"P0C289" "GO:0008150"
"P0C289" "GO:0003674"
"P0C289" "GO:0005575"
"P0C289" "GO:0016021"
"P0C2H9" "GO:0002181"
"P0C2H9" "GO:0006450"
"P0C2H9" "GO:0003735"
"P0C2H9" "GO:0022625"
"P0C2I6" "GO:0006278"
"P0C2I6" "GO:0006310"
"P0C2I6" "GO:0006508"
"P0C2I6" "GO:0015074"
"P0C2I6" "GO:0032197"
"P0C2I6" "GO:0090502"
"P0C2I6" "GO:0003677"
"P0C2I6" "GO:0003723"
"P0C2I6" "GO:0003887"
"P0C2I6" "GO:0003964"
"P0C2I6" "GO:0004190"
"P0C2I6" "GO:0004523"
"P0C2I6" "GO:0004540"
"P0C2I6" "GO:0005524"
"P0C2I6" "GO:0008233"
"P0C2I6" "GO:0046872"
"P0C2I6" "GO:0000943"
"P0C2I6" "GO:0005634"
"P0C2I6" "GO:0005737"
"P0C2I8" "GO:0032197"
"P0C2I8" "GO:0003723"
"P0C2I8" "GO:0000943"
"P0C2I8" "GO:0005737"
"P0C2J1" "GO:0006278"
"P0C2J1" "GO:0006310"
"P0C2J1" "GO:0006508"
"P0C2J1" "GO:0015074"
"P0C2J1" "GO:0032197"
"P0C2J1" "GO:0090502"
"P0C2J1" "GO:0003677"
"P0C2J1" "GO:0003723"
"P0C2J1" "GO:0003887"
"P0C2J1" "GO:0003964"
"P0C2J1" "GO:0004190"
"P0C2J1" "GO:0004523"
"P0C2J1" "GO:0004540"
"P0C2J1" "GO:0005524"
"P0C2J1" "GO:0008233"
"P0C2J1" "GO:0046872"
"P0C2J1" "GO:0000943"
"P0C2J1" "GO:0005634"
"P0C2J1" "GO:0005737"
"P0C2J4" "GO:0032197"
"P0C2J4" "GO:0003723"
"P0C2J4" "GO:0000943"
"P0C2J4" "GO:0005737"
"P0CD97" "GO:0008150"
"P0CD97" "GO:0003674"
"P0CD97" "GO:0016021"
"P0CD98" "GO:0006833"
"P0CD98" "GO:0008150"
"P0CD98" "GO:0055085"
"P0CD98" "GO:0003674"
"P0CD98" "GO:0015250"
"P0CD98" "GO:0005886"
"P0CD98" "GO:0016021"
"P0CD99" "GO:0000017"
"P0CD99" "GO:0000023"
"P0CD99" "GO:0008643"
"P0CD99" "GO:0015768"
"P0CD99" "GO:0034219"
"P0CD99" "GO:0055085"
"P0CD99" "GO:1902600"
"P0CD99" "GO:0005351"
"P0CD99" "GO:0005363"
"P0CD99" "GO:0015144"
"P0CD99" "GO:0015151"
"P0CD99" "GO:0005886"
"P0CD99" "GO:0005887"
"P0CD99" "GO:0016021"
"P0CD99" "GO:0071944"
"P0CE68" "GO:0016236"
"P0CE68" "GO:0055085"
"P0CE68" "GO:0005524"
"P0CE68" "GO:0042626"
"P0CE68" "GO:0000329"
"P0CE68" "GO:0016020"
"P0CE68" "GO:0016021"
"P0CE89" "GO:0008150"
"P0CE89" "GO:0031505"
"P0CE89" "GO:0003674"
"P0CE89" "GO:0005199"
"P0CE89" "GO:0005575"
"P0CE89" "GO:0009277"
"P0CE93" "GO:0008150"
"P0CE93" "GO:0031505"
"P0CE93" "GO:0003674"
"P0CE93" "GO:0005199"
"P0CE93" "GO:0005575"
"P0CE93" "GO:0009277"
"P0CF17" "GO:0008150"
"P0CF17" "GO:0003674"
"P0CF17" "GO:0005575"
"P0CF18" "GO:0006002"
"P0CF18" "GO:0006047"
"P0CF18" "GO:0006487"
"P0CF18" "GO:0008150"
"P0CF18" "GO:0034221"
"P0CF18" "GO:0003674"
"P0CF18" "GO:0004360"
"P0CF18" "GO:0097367"
"P0CF18" "GO:0005575"
"P0CF19" "GO:0055085"
"P0CF19" "GO:0022857"
"P0CF19" "GO:0005783"
"P0CF19" "GO:0016020"
"P0CF19" "GO:0016021"
"P0CF19" "GO:0031224"
"P0CG63" "GO:0000209"
"P0CG63" "GO:0006513"
"P0CG63" "GO:0016567"
"P0CG63" "GO:0016579"
"P0CG63" "GO:0030437"
"P0CG63" "GO:0005515"
"P0CG63" "GO:0031386"
"P0CG63" "GO:0043008"
"P0CG63" "GO:0005634"
"P0CG63" "GO:0005737"
"P0CG63" "GO:0005829"
"P0CG63" "GO:1990429"
"P0CH08" "GO:0000027"
"P0CH08" "GO:0000055"
"P0CH08" "GO:0002181"
"P0CH08" "GO:0016567"
"P0CH08" "GO:0019941"
"P0CH08" "GO:0042254"
"P0CH08" "GO:0003735"
"P0CH08" "GO:0031386"
"P0CH08" "GO:0031625"
"P0CH08" "GO:0005634"
"P0CH08" "GO:0005737"
"P0CH08" "GO:0022625"
"P0CW40" "GO:0000025"
"P0CW40" "GO:0005987"
"P0CW40" "GO:0009313"
"P0CW40" "GO:0046352"
"P0CW40" "GO:0004556"
"P0CW40" "GO:0004574"
"P0CW40" "GO:0004575"
"P0CW40" "GO:0032450"
"P0CW40" "GO:0033934"
"P0CW40" "GO:0005737"
"P0CX10" "GO:0006096"
"P0CX10" "GO:0008150"
"P0CX10" "GO:0000287"
"P0CX10" "GO:0004634"
"P0CX10" "GO:0000015"
"P0CX10" "GO:0005575"
"P0CX12" "GO:0043328"
"P0CX12" "GO:0003674"
"P0CX12" "GO:0000324"
"P0CX12" "GO:0005768"
"P0CX12" "GO:0016021"
"P0CX14" "GO:0000722"
"P0CX14" "GO:0032508"
"P0CX14" "GO:0003676"
"P0CX14" "GO:0003678"
"P0CX14" "GO:0005524"
"P0CX14" "GO:0005634"
"P0CX18" "GO:0008150"
"P0CX18" "GO:0003674"
"P0CX18" "GO:0005575"
"P0CX18" "GO:0005886"
"P0CX18" "GO:0031225"
"P0CX23" "GO:0002181"
"P0CX23" "GO:0003735"
"P0CX23" "GO:0022625"
"P0CX25" "GO:0002181"
"P0CX25" "GO:0003735"
"P0CX25" "GO:0046872"
"P0CX25" "GO:0022625"
"P0CX27" "GO:0002181"
"P0CX27" "GO:0046898"
"P0CX27" "GO:0003735"
"P0CX27" "GO:0022625"
"P0CX29" "GO:0000462"
"P0CX29" "GO:0006412"
"P0CX29" "GO:0006450"
"P0CX29" "GO:1990145"
"P0CX29" "GO:0003735"
"P0CX29" "GO:0022627"
"P0CX31" "GO:0000462"
"P0CX31" "GO:0002181"
"P0CX31" "GO:0003735"
"P0CX31" "GO:0005739"
"P0CX31" "GO:0022627"
"P0CX41" "GO:0002181"
"P0CX41" "GO:0003735"
"P0CX41" "GO:0070180"
"P0CX41" "GO:0022625"
"P0CX43" "GO:0000470"
"P0CX43" "GO:0002181"
"P0CX43" "GO:0006412"
"P0CX43" "GO:0003723"
"P0CX43" "GO:0003735"
"P0CX43" "GO:0022625"
"P0CX47" "GO:0000028"
"P0CX47" "GO:0000462"
"P0CX47" "GO:0002181"
"P0CX47" "GO:0003735"
"P0CX47" "GO:0019843"
"P0CX47" "GO:0022627"
"P0CX47" "GO:0030686"
"P0CX51" "GO:0000462"
"P0CX51" "GO:0002181"
"P0CX51" "GO:0003723"
"P0CX51" "GO:0003735"
"P0CX51" "GO:0022627"
"P0CX51" "GO:0030686"
"P0CX53" "GO:0000027"
"P0CX53" "GO:0002181"
"P0CX53" "GO:0006412"
"P0CX53" "GO:0003735"
"P0CX53" "GO:0019843"
"P0CX53" "GO:0070180"
"P0CX53" "GO:0015934"
"P0CX53" "GO:0022625"
"P0CX55" "GO:0000447"
"P0CX55" "GO:0002181"
"P0CX55" "GO:0006407"
"P0CX55" "GO:0003735"
"P0CX55" "GO:0019843"
"P0CX55" "GO:0005737"
"P0CX55" "GO:0005739"
"P0CX55" "GO:0005829"
"P0CX55" "GO:0022627"
"P0CX57" "GO:0032197"
"P0CX57" "GO:0003723"
"P0CX57" "GO:0000943"
"P0CX57" "GO:0005737"
"P0CX59" "GO:0032197"
"P0CX59" "GO:0003723"
"P0CX59" "GO:0000943"
"P0CX59" "GO:0005737"
"P0CX61" "GO:0032197"
"P0CX61" "GO:0003723"
"P0CX61" "GO:0000943"
"P0CX61" "GO:0005737"
"P0CX65" "GO:0032197"
"P0CX65" "GO:0003723"
"P0CX65" "GO:0000943"
"P0CX65" "GO:0005737"
"P0CX82" "GO:0002181"
"P0CX82" "GO:0003723"
"P0CX82" "GO:0003735"
"P0CX82" "GO:0022625"
"P0CX84" "GO:0000463"
"P0CX84" "GO:0002181"
"P0CX84" "GO:0003729"
"P0CX84" "GO:0003735"
"P0CX84" "GO:0022625"
"P0CX84" "GO:0030687"
"P0CY07" "GO:0006357"
"P0CY07" "GO:0007532"
"P0CY07" "GO:0045895"
"P0CY07" "GO:0003713"
"P0CY07" "GO:0008301"
"P0CY07" "GO:0005634"
"P0CY11" "GO:0007532"
"P0CY11" "GO:1903507"
"P0CY11" "GO:0003714"
"P0CY11" "GO:0043565"
"P0CY11" "GO:0005634"
"P10081" "GO:0006413"
"P10081" "GO:0003743"
"P10081" "GO:0004004"
"P10081" "GO:0005515"
"P10081" "GO:0005524"
"P10081" "GO:0008186"
"P10081" "GO:0005737"
"P10081" "GO:0005886"
"P10081" "GO:0010494"
"P10081" "GO:0016281"
"P10127" "GO:0000947"
"P10127" "GO:0006113"
"P10127" "GO:0004022"
"P10127" "GO:0046872"
"P10127" "GO:0005739"
"P10174" "GO:0006123"
"P10174" "GO:1902600"
"P10174" "GO:0004129"
"P10174" "GO:0005739"
"P10174" "GO:0005751"
"P10174" "GO:0016021"
"P10507" "GO:0006627"
"P10507" "GO:0004222"
"P10507" "GO:0005515"
"P10507" "GO:0046872"
"P10507" "GO:0005739"
"P10507" "GO:0005759"
"P10507" "GO:0017087"
"P10591" "GO:0000209"
"P10591" "GO:0002181"
"P10591" "GO:0006457"
"P10591" "GO:0006606"
"P10591" "GO:0006616"
"P10591" "GO:0006626"
"P10591" "GO:0006986"
"P10591" "GO:0016192"
"P10591" "GO:0034605"
"P10591" "GO:0034620"
"P10591" "GO:0035617"
"P10591" "GO:0042026"
"P10591" "GO:0043161"
"P10591" "GO:0051085"
"P10591" "GO:0072318"
"P10591" "GO:0090344"
"P10591" "GO:0000049"
"P10591" "GO:0005515"
"P10591" "GO:0005524"
"P10591" "GO:0016887"
"P10591" "GO:0031072"
"P10591" "GO:0042623"
"P10591" "GO:0044183"
"P10591" "GO:0051082"
"P10591" "GO:0051787"
"P10591" "GO:0000329"
"P10591" "GO:0005576"
"P10591" "GO:0005634"
"P10591" "GO:0005737"
"P10591" "GO:0005829"
"P10591" "GO:0005844"
"P10591" "GO:0005886"
"P10591" "GO:0009277"
"P10592" "GO:0006457"
"P10592" "GO:0006616"
"P10592" "GO:0006986"
"P10592" "GO:0016192"
"P10592" "GO:0034605"
"P10592" "GO:0034620"
"P10592" "GO:0035719"
"P10592" "GO:0042026"
"P10592" "GO:0043161"
"P10592" "GO:0051085"
"P10592" "GO:0090344"
"P10592" "GO:0000049"
"P10592" "GO:0005515"
"P10592" "GO:0005524"
"P10592" "GO:0016887"
"P10592" "GO:0031072"
"P10592" "GO:0042623"
"P10592" "GO:0044183"
"P10592" "GO:0051082"
"P10592" "GO:0051787"
"P10592" "GO:0000329"
"P10592" "GO:0005576"
"P10592" "GO:0005634"
"P10592" "GO:0005737"
"P10592" "GO:0005739"
"P10592" "GO:0005829"
"P10592" "GO:0005844"
"P10592" "GO:0005886"
"P10592" "GO:0009277"
"P10614" "GO:0006696"
"P10614" "GO:0016125"
"P10614" "GO:0016126"
"P10614" "GO:0055114"
"P10614" "GO:0070988"
"P10614" "GO:0005506"
"P10614" "GO:0005515"
"P10614" "GO:0008398"
"P10614" "GO:0020037"
"P10614" "GO:0005783"
"P10614" "GO:0005886"
"P10614" "GO:0016021"
"P10622" "GO:0002181"
"P10622" "GO:0006414"
"P10622" "GO:0032147"
"P10622" "GO:0045860"
"P10622" "GO:0003735"
"P10622" "GO:0005515"
"P10622" "GO:0030295"
"P10622" "GO:0043021"
"P10622" "GO:0000324"
"P10622" "GO:0022625"
"P10659" "GO:0006555"
"P10659" "GO:0006556"
"P10659" "GO:0006730"
"P10659" "GO:0004478"
"P10659" "GO:0005524"
"P10659" "GO:0046872"
"P10659" "GO:0005737"
"P10659" "GO:0005829"
"P10659" "GO:0010494"
"P10663" "GO:0032543"
"P10663" "GO:0003735"
"P10663" "GO:0005739"
"P10663" "GO:0005763"
"P10823" "GO:0001302"
"P10823" "GO:0001403"
"P10823" "GO:0007124"
"P10823" "GO:0007165"
"P10823" "GO:0007188"
"P10823" "GO:0007189"
"P10823" "GO:0008361"
"P10823" "GO:0009757"
"P10823" "GO:0010255"
"P10823" "GO:0030437"
"P10823" "GO:0001664"
"P10823" "GO:0003924"
"P10823" "GO:0005515"
"P10823" "GO:0005525"
"P10823" "GO:0031683"
"P10823" "GO:0046872"
"P10823" "GO:0005739"
"P10823" "GO:0005829"
"P10823" "GO:0005834"
"P10823" "GO:0005886"
"P10849" "GO:0006397"
"P10849" "GO:0032543"
"P10849" "GO:0003723"
"P10849" "GO:0005515"
"P10849" "GO:0005739"
"P10849" "GO:0005759"
"P10862" "GO:0006301"
"P10862" "GO:0006513"
"P10862" "GO:0009411"
"P10862" "GO:0042275"
"P10862" "GO:0042276"
"P10862" "GO:0070987"
"P10862" "GO:0003697"
"P10862" "GO:0005515"
"P10862" "GO:0043142"
"P10862" "GO:0046872"
"P10862" "GO:0061630"
"P10862" "GO:0000790"
"P10862" "GO:0005634"
"P10862" "GO:0097505"
"P10869" "GO:0009086"
"P10869" "GO:0009088"
"P10869" "GO:0009089"
"P10869" "GO:0009090"
"P10869" "GO:0016310"
"P10869" "GO:0004072"
"P10869" "GO:0005515"
"P10869" "GO:0005524"
"P10869" "GO:0005737"
"P10962" "GO:0000463"
"P10962" "GO:0000466"
"P10962" "GO:0007049"
"P10962" "GO:0042273"
"P10962" "GO:0003674"
"P10962" "GO:0005515"
"P10962" "GO:0005730"
"P10962" "GO:0030687"
"P10963" "GO:0006094"
"P10963" "GO:0004612"
"P10963" "GO:0005515"
"P10963" "GO:0005524"
"P10963" "GO:0005829"
"P11154" "GO:0006090"
"P11154" "GO:0006094"
"P11154" "GO:0004736"
"P11154" "GO:0005515"
"P11154" "GO:0005524"
"P11154" "GO:0009374"
"P11154" "GO:0046872"
"P11154" "GO:0005737"
"P11154" "GO:0005829"
"P11325" "GO:0000372"
"P11325" "GO:0006429"
"P11325" "GO:0032543"
"P11325" "GO:0106074"
"P11325" "GO:0002161"
"P11325" "GO:0003729"
"P11325" "GO:0004823"
"P11325" "GO:0005524"
"P11325" "GO:0005739"
"P11325" "GO:0005759"
"P11412" "GO:0006006"
"P11412" "GO:0006740"
"P11412" "GO:0009051"
"P11412" "GO:0042542"
"P11412" "GO:0045013"
"P11412" "GO:0004345"
"P11412" "GO:0050661"
"P11412" "GO:0005737"
"P11433" "GO:0000282"
"P11433" "GO:0007096"
"P11433" "GO:0007264"
"P11433" "GO:0030010"
"P11433" "GO:0031106"
"P11433" "GO:0035023"
"P11433" "GO:0043577"
"P11433" "GO:0072697"
"P11433" "GO:0005089"
"P11433" "GO:0005515"
"P11433" "GO:0000131"
"P11433" "GO:0000935"
"P11433" "GO:0005634"
"P11433" "GO:0005737"
"P11433" "GO:0005934"
"P11433" "GO:0005935"
"P11433" "GO:0032153"
"P11433" "GO:0043332"
"P11433" "GO:0120171"
"P11484" "GO:0000054"
"P11484" "GO:0002181"
"P11484" "GO:0006364"
"P11484" "GO:0006415"
"P11484" "GO:0006450"
"P11484" "GO:0006452"
"P11484" "GO:0006986"
"P11484" "GO:0034605"
"P11484" "GO:0034620"
"P11484" "GO:0042026"
"P11484" "GO:0042149"
"P11484" "GO:0051083"
"P11484" "GO:0051085"
"P11484" "GO:0005515"
"P11484" "GO:0005516"
"P11484" "GO:0005524"
"P11484" "GO:0016887"
"P11484" "GO:0031072"
"P11484" "GO:0042623"
"P11484" "GO:0044183"
"P11484" "GO:0051082"
"P11484" "GO:0051787"
"P11484" "GO:0005737"
"P11484" "GO:0005829"
"P11484" "GO:0005844"
"P11484" "GO:0005886"
"P11491" "GO:0006470"
"P11491" "GO:0046496"
"P11491" "GO:0004035"
"P11491" "GO:0046872"
"P11491" "GO:0047386"
"P11491" "GO:0000329"
"P11491" "GO:0016021"
"P11655" "GO:0003400"
"P11655" "GO:0009306"
"P11655" "GO:0016192"
"P11655" "GO:0043547"
"P11655" "GO:0005090"
"P11655" "GO:0005096"
"P11655" "GO:0051020"
"P11655" "GO:0005783"
"P11655" "GO:0005794"
"P11655" "GO:0030176"
"P11709" "GO:0000022"
"P11709" "GO:0000742"
"P11709" "GO:0000743"
"P11709" "GO:0030543"
"P11709" "GO:0031115"
"P11709" "GO:0051301"
"P11709" "GO:0008017"
"P11709" "GO:0042803"
"P11709" "GO:0000776"
"P11709" "GO:0000778"
"P11709" "GO:0005816"
"P11709" "GO:0005819"
"P11709" "GO:0005876"
"P11709" "GO:0005938"
"P11709" "GO:0035371"
"P11709" "GO:0043332"
"P11710" "GO:0000755"
"P11710" "GO:0031385"
"P11710" "GO:0032065"
"P11710" "GO:0003674"
"P11710" "GO:0005515"
"P11710" "GO:0005783"
"P11710" "GO:0005887"
"P11710" "GO:0005938"
"P11710" "GO:0043332"
"P11745" "GO:0000054"
"P11745" "GO:0006348"
"P11745" "GO:0006404"
"P11745" "GO:0006407"
"P11745" "GO:0006409"
"P11745" "GO:0006606"
"P11745" "GO:0043547"
"P11745" "GO:0005096"
"P11745" "GO:0000781"
"P11745" "GO:0005634"
"P11745" "GO:0005829"
"P11745" "GO:0016021"
"P11746" "GO:0000122"
"P11746" "GO:0001197"
"P11746" "GO:0001198"
"P11746" "GO:0006270"
"P11746" "GO:0006525"
"P11746" "GO:0007275"
"P11746" "GO:0031494"
"P11746" "GO:0045944"
"P11746" "GO:0090282"
"P11746" "GO:1900465"
"P11746" "GO:1900466"
"P11746" "GO:0000978"
"P11746" "GO:0000981"
"P11746" "GO:0001102"
"P11746" "GO:0001103"
"P11746" "GO:0001227"
"P11746" "GO:0001228"
"P11746" "GO:0003688"
"P11746" "GO:0005515"
"P11746" "GO:0008134"
"P11746" "GO:0043565"
"P11746" "GO:0044212"
"P11746" "GO:0044377"
"P11746" "GO:0046983"
"P11746" "GO:0000790"
"P11746" "GO:0005634"
"P11746" "GO:0005829"
"P11747" "GO:0006357"
"P11747" "GO:0006366"
"P11747" "GO:0051123"
"P11747" "GO:0003677"
"P11747" "GO:0003712"
"P11747" "GO:0005515"
"P11747" "GO:0046982"
"P11747" "GO:0016251"
"P11747" "GO:0005634"
"P11747" "GO:0005669"
"P11927" "GO:0000742"
"P11927" "GO:0030474"
"P11927" "GO:0051301"
"P11927" "GO:0005515"
"P11927" "GO:0005783"
"P11927" "GO:0005825"
"P11927" "GO:0005874"
"P11972" "GO:0000754"
"P11972" "GO:0007165"
"P11972" "GO:0009968"
"P11972" "GO:0035556"
"P11972" "GO:0043547"
"P11972" "GO:0005096"
"P11972" "GO:0005515"
"P11972" "GO:0005886"
"P11978" "GO:0001308"
"P11978" "GO:0006303"
"P11978" "GO:0006348"
"P11978" "GO:0030466"
"P11978" "GO:0031453"
"P11978" "GO:0034398"
"P11978" "GO:0035389"
"P11978" "GO:0097695"
"P11978" "GO:0099114"
"P11978" "GO:0003690"
"P11978" "GO:0005515"
"P11978" "GO:0031491"
"P11978" "GO:0032947"
"P11978" "GO:0000784"
"P11978" "GO:0005677"
"P11978" "GO:0005724"
"P11978" "GO:0099115"
"P12611" "GO:0000422"
"P12611" "GO:0006470"
"P12611" "GO:0006897"
"P12611" "GO:0007015"
"P12611" "GO:0007049"
"P12611" "GO:0009408"
"P12611" "GO:0009651"
"P12611" "GO:0010628"
"P12611" "GO:0040008"
"P12611" "GO:0042542"
"P12611" "GO:0043085"
"P12611" "GO:0005515"
"P12611" "GO:0019211"
"P12611" "GO:0004721"
"P12611" "GO:0005634"
"P12611" "GO:0071944"
"P12611" "GO:1903293"
"P12630" "GO:0000754"
"P12630" "GO:0006508"
"P12630" "GO:0030163"
"P12630" "GO:0031505"
"P12630" "GO:0043171"
"P12630" "GO:0004190"
"P12630" "GO:0005576"
"P12630" "GO:0009277"
"P12630" "GO:0071944"
"P12683" "GO:0006696"
"P12683" "GO:0008299"
"P12683" "GO:0015936"
"P12683" "GO:0016126"
"P12683" "GO:0019287"
"P12683" "GO:0055114"
"P12683" "GO:0004420"
"P12683" "GO:0005515"
"P12683" "GO:0042282"
"P12683" "GO:0050661"
"P12683" "GO:0005635"
"P12683" "GO:0005778"
"P12683" "GO:0005789"
"P12683" "GO:0016021"
"P12683" "GO:0034399"
"P12684" "GO:0006696"
"P12684" "GO:0008299"
"P12684" "GO:0015936"
"P12684" "GO:0016126"
"P12684" "GO:0055114"
"P12684" "GO:0004420"
"P12684" "GO:0005515"
"P12684" "GO:0042282"
"P12684" "GO:0050661"
"P12684" "GO:0000502"
"P12684" "GO:0005635"
"P12684" "GO:0005778"
"P12684" "GO:0005783"
"P12684" "GO:0005789"
"P12684" "GO:0016021"
"P12684" "GO:0034399"
"P12685" "GO:0030007"
"P12685" "GO:1990573"
"P12685" "GO:0008324"
"P12685" "GO:0015079"
"P12685" "GO:0140107"
"P12685" "GO:0005886"
"P12685" "GO:0005887"
"P12685" "GO:0016021"
"P12685" "GO:0045121"
"P12685" "GO:0071944"
"P12688" "GO:0000749"
"P12688" "GO:0006468"
"P12688" "GO:0006650"
"P12688" "GO:0006897"
"P12688" "GO:0018105"
"P12688" "GO:0035556"
"P12688" "GO:0045859"
"P12688" "GO:0046777"
"P12688" "GO:0060237"
"P12688" "GO:0061093"
"P12688" "GO:0070941"
"P12688" "GO:0071311"
"P12688" "GO:0071555"
"P12688" "GO:0090155"
"P12688" "GO:0004674"
"P12688" "GO:0005515"
"P12688" "GO:0005524"
"P12688" "GO:0019887"
"P12688" "GO:0005829"
"P12688" "GO:0005886"
"P12688" "GO:0005935"
"P12689" "GO:0042276"
"P12689" "GO:0070987"
"P12689" "GO:0003684"
"P12689" "GO:0003887"
"P12689" "GO:0005515"
"P12689" "GO:0017125"
"P12689" "GO:0046872"
"P12689" "GO:0005634"
"P12689" "GO:0005657"
"P12689" "GO:0005737"
"P12689" "GO:0005739"
"P12689" "GO:0000790"
"P12754" "GO:0006413"
"P12754" "GO:0006446"
"P12754" "GO:0050790"
"P12754" "GO:0003743"
"P12754" "GO:0005515"
"P12754" "GO:0030234"
"P12754" "GO:0005085"
"P12754" "GO:0005829"
"P12754" "GO:0005851"
"P12754" "GO:0032045"
"P12866" "GO:0000770"
"P12866" "GO:0019236"
"P12866" "GO:0055085"
"P12866" "GO:0005515"
"P12866" "GO:0005524"
"P12866" "GO:0015440"
"P12866" "GO:0042626"
"P12866" "GO:0000324"
"P12866" "GO:0005794"
"P12866" "GO:0005886"
"P12866" "GO:0016020"
"P12866" "GO:0016021"
"P12866" "GO:0043332"
"P12868" "GO:0006886"
"P12868" "GO:0006895"
"P12868" "GO:0006904"
"P12868" "GO:0007032"
"P12868" "GO:0007040"
"P12868" "GO:0016574"
"P12868" "GO:0032889"
"P12868" "GO:0035542"
"P12868" "GO:0036205"
"P12868" "GO:0042144"
"P12868" "GO:0045324"
"P12868" "GO:0099022"
"P12868" "GO:0004842"
"P12868" "GO:0005515"
"P12868" "GO:0030674"
"P12868" "GO:0046872"
"P12868" "GO:0035091"
"P12868" "GO:0000329"
"P12868" "GO:0005768"
"P12868" "GO:0005829"
"P12868" "GO:0030897"
"P12868" "GO:0033263"
"P12945" "GO:0006474"
"P12945" "GO:0017196"
"P12945" "GO:0005515"
"P12945" "GO:0043022"
"P12945" "GO:0004596"
"P12945" "GO:0005737"
"P12945" "GO:0005739"
"P12945" "GO:0031415"
"P13130" "GO:0030476"
"P13130" "GO:0003674"
"P13130" "GO:0005619"
"P13186" "GO:0006468"
"P13186" "GO:0006887"
"P13186" "GO:0018105"
"P13186" "GO:0035556"
"P13186" "GO:0045921"
"P13186" "GO:0046777"
"P13186" "GO:0004672"
"P13186" "GO:0004674"
"P13186" "GO:0005515"
"P13186" "GO:0005524"
"P13186" "GO:0005634"
"P13186" "GO:0005737"
"P13186" "GO:0005886"
"P13259" "GO:0006656"
"P13259" "GO:0006657"
"P13259" "GO:0004105"
"P13259" "GO:0031210"
"P13259" "GO:0005634"
"P13259" "GO:0005635"
"P13259" "GO:0005794"
"P13259" "GO:0016020"
"P13259" "GO:0042564"
"P13382" "GO:0000731"
"P13382" "GO:0006260"
"P13382" "GO:0006270"
"P13382" "GO:0006272"
"P13382" "GO:0006273"
"P13382" "GO:0006278"
"P13382" "GO:0006279"
"P13382" "GO:0006302"
"P13382" "GO:0006303"
"P13382" "GO:1902975"
"P13382" "GO:1902981"
"P13382" "GO:0001882"
"P13382" "GO:0003688"
"P13382" "GO:0003887"
"P13382" "GO:0005515"
"P13382" "GO:0017076"
"P13382" "GO:0046872"
"P13382" "GO:0046982"
"P13382" "GO:0051539"
"P13382" "GO:0005657"
"P13382" "GO:0005658"
"P13382" "GO:0005739"
"P13393" "GO:0001188"
"P13393" "GO:0006355"
"P13393" "GO:0006366"
"P13393" "GO:0042790"
"P13393" "GO:0051123"
"P13393" "GO:0070893"
"P13393" "GO:0070898"
"P13393" "GO:0000978"
"P13393" "GO:0000979"
"P13393" "GO:0000995"
"P13393" "GO:0001016"
"P13393" "GO:0001092"
"P13393" "GO:0001102"
"P13393" "GO:0001179"
"P13393" "GO:0001186"
"P13393" "GO:0003682"
"P13393" "GO:0003700"
"P13393" "GO:0005515"
"P13393" "GO:0008134"
"P13393" "GO:0008301"
"P13393" "GO:0016251"
"P13393" "GO:0097718"
"P13393" "GO:0000126"
"P13393" "GO:0005634"
"P13393" "GO:0005654"
"P13393" "GO:0005667"
"P13393" "GO:0005669"
"P13393" "GO:0005672"
"P13393" "GO:0032991"
"P13483" "GO:0000122"
"P13483" "GO:0003680"
"P13483" "GO:0005634"
"P13483" "GO:0005829"
"P13517" "GO:0000902"
"P13517" "GO:0030036"
"P13517" "GO:0030447"
"P13517" "GO:0051016"
"P13517" "GO:0005515"
"P13517" "GO:0051015"
"P13517" "GO:0000131"
"P13517" "GO:0005884"
"P13517" "GO:0005886"
"P13517" "GO:0005934"
"P13517" "GO:0008290"
"P13517" "GO:0030479"
"P13517" "GO:0043332"
"P13586" "GO:0006816"
"P13586" "GO:0006828"
"P13586" "GO:0006874"
"P13586" "GO:0016236"
"P13586" "GO:0030026"
"P13586" "GO:0070588"
"P13586" "GO:0071421"
"P13586" "GO:0099132"
"P13586" "GO:1902600"
"P13586" "GO:0005388"
"P13586" "GO:0005509"
"P13586" "GO:0005524"
"P13586" "GO:0008553"
"P13586" "GO:0015410"
"P13586" "GO:0000139"
"P13586" "GO:0005794"
"P13586" "GO:0016021"
"P13663" "GO:0009086"
"P13663" "GO:0009088"
"P13663" "GO:0009089"
"P13663" "GO:0009090"
"P13663" "GO:0009097"
"P13663" "GO:0055114"
"P13663" "GO:0004073"
"P13663" "GO:0046983"
"P13663" "GO:0050661"
"P13663" "GO:0051287"
"P13663" "GO:0005634"
"P13663" "GO:0005737"
"P13663" "GO:0005886"
"P13711" "GO:0006635"
"P13711" "GO:0033540"
"P13711" "GO:0055088"
"P13711" "GO:0003997"
"P13711" "GO:0005504"
"P13711" "GO:0050660"
"P13711" "GO:0071949"
"P13711" "GO:0005777"
"P13711" "GO:0005782"
"P13712" "GO:0006335"
"P13712" "GO:0005515"
"P13712" "GO:0042393"
"P13712" "GO:0005634"
"P13712" "GO:0005737"
"P13712" "GO:0033186"
"P13856" "GO:0000755"
"P13856" "GO:0007120"
"P13856" "GO:0007121"
"P13856" "GO:0007264"
"P13856" "GO:0032507"
"P13856" "GO:0003924"
"P13856" "GO:0005525"
"P13856" "GO:0005783"
"P13856" "GO:0005886"
"P13856" "GO:0005935"
"P13856" "GO:0071944"
"P14020" "GO:0006488"
"P14020" "GO:0006506"
"P14020" "GO:0019348"
"P14020" "GO:0035269"
"P14020" "GO:0004582"
"P14020" "GO:0005739"
"P14020" "GO:0005741"
"P14020" "GO:0005783"
"P14020" "GO:0005789"
"P14020" "GO:0016021"
"P14020" "GO:0042175"
"P14020" "GO:0071944"
"P14064" "GO:0000436"
"P14064" "GO:0043457"
"P14064" "GO:0001102"
"P14064" "GO:0003677"
"P14064" "GO:0003713"
"P14064" "GO:0005746"
"P14064" "GO:0016602"
"P14120" "GO:0002181"
"P14120" "GO:0006364"
"P14120" "GO:0048025"
"P14120" "GO:0003723"
"P14120" "GO:0003735"
"P14120" "GO:0030627"
"P14120" "GO:0005737"
"P14120" "GO:0022625"
"P14126" "GO:0000027"
"P14126" "GO:0002181"
"P14126" "GO:0006364"
"P14126" "GO:1990145"
"P14126" "GO:0003735"
"P14126" "GO:0005515"
"P14126" "GO:0022625"
"P14180" "GO:0000918"
"P14180" "GO:0006031"
"P14180" "GO:0071555"
"P14180" "GO:1902406"
"P14180" "GO:0004100"
"P14180" "GO:0005935"
"P14180" "GO:0016021"
"P14180" "GO:0030428"
"P14242" "GO:0000710"
"P14242" "GO:0006298"
"P14242" "GO:0005515"
"P14242" "GO:0005524"
"P14242" "GO:0016887"
"P14242" "GO:0000404"
"P14242" "GO:0003690"
"P14242" "GO:0003697"
"P14242" "GO:0032135"
"P14242" "GO:0032139"
"P14242" "GO:0005634"
"P14242" "GO:0005737"
"P14242" "GO:0032300"
"P14242" "GO:0032389"
"P14291" "GO:0007130"
"P14291" "GO:0007131"
"P14291" "GO:0030435"
"P14291" "GO:0043085"
"P14291" "GO:0051598"
"P14291" "GO:0005198"
"P14291" "GO:0005515"
"P14291" "GO:0031490"
"P14291" "GO:0042802"
"P14291" "GO:0000800"
"P14306" "GO:0010951"
"P14306" "GO:0030162"
"P14306" "GO:0046578"
"P14306" "GO:0004867"
"P14306" "GO:0005543"
"P14306" "GO:0008289"
"P14306" "GO:0030414"
"P14306" "GO:0000328"
"P14306" "GO:0000329"
"P14306" "GO:0005737"
"P14540" "GO:0006094"
"P14540" "GO:0006096"
"P14540" "GO:0004332"
"P14540" "GO:0008270"
"P14540" "GO:0005737"
"P14540" "GO:0005739"
"P14540" "GO:0005829"
"P14540" "GO:0005886"
"P14540" "GO:0009277"
"P14680" "GO:0006468"
"P14680" "GO:0010811"
"P14680" "GO:0018108"
"P14680" "GO:0045893"
"P14680" "GO:0045944"
"P14680" "GO:0061406"
"P14680" "GO:0061408"
"P14680" "GO:0004672"
"P14680" "GO:0004674"
"P14680" "GO:0004712"
"P14680" "GO:0004713"
"P14680" "GO:0005515"
"P14680" "GO:0005524"
"P14680" "GO:0005634"
"P14680" "GO:0005737"
"P14681" "GO:0000165"
"P14681" "GO:0000750"
"P14681" "GO:0001402"
"P14681" "GO:0001403"
"P14681" "GO:0006468"
"P14681" "GO:0007049"
"P14681" "GO:0010468"
"P14681" "GO:0010973"
"P14681" "GO:0035556"
"P14681" "GO:0043433"
"P14681" "GO:0071310"
"P14681" "GO:0071470"
"P14681" "GO:0004672"
"P14681" "GO:0004707"
"P14681" "GO:0005515"
"P14681" "GO:0005524"
"P14681" "GO:0008134"
"P14681" "GO:0005634"
"P14681" "GO:0005737"
"P14681" "GO:0005935"
"P14681" "GO:0042597"
"P14693" "GO:0045040"
"P14693" "GO:0070096"
"P14693" "GO:0003674"
"P14693" "GO:0005515"
"P14693" "GO:0001401"
"P14693" "GO:0005739"
"P14693" "GO:0005741"
"P14737" "GO:0000077"
"P14737" "GO:0006281"
"P14737" "GO:0006289"
"P14737" "GO:0006302"
"P14737" "GO:0008156"
"P14737" "GO:0031571"
"P14737" "GO:0031573"
"P14737" "GO:0043085"
"P14737" "GO:0044783"
"P14737" "GO:0045944"
"P14737" "GO:0051726"
"P14737" "GO:0003690"
"P14737" "GO:0005515"
"P14737" "GO:0008047"
"P14737" "GO:0042393"
"P14737" "GO:0000785"
"P14737" "GO:0005634"
"P14741" "GO:0006413"
"P14741" "GO:0006446"
"P14741" "GO:0050790"
"P14741" "GO:1903833"
"P14741" "GO:0003743"
"P14741" "GO:0005515"
"P14741" "GO:0030234"
"P14741" "GO:0005085"
"P14741" "GO:0005829"
"P14741" "GO:0005851"
"P14741" "GO:0032045"
"P14742" "GO:0006002"
"P14742" "GO:0006047"
"P14742" "GO:0006048"
"P14742" "GO:0006487"
"P14742" "GO:0006541"
"P14742" "GO:0034221"
"P14742" "GO:0004360"
"P14742" "GO:0097367"
"P14742" "GO:0005575"
"P14843" "GO:0009073"
"P14843" "GO:0009423"
"P14843" "GO:0003849"
"P14843" "GO:0005634"
"P14843" "GO:0005737"
"P14843" "GO:0005739"
"P14905" "GO:0033317"
"P14905" "GO:0034551"
"P14905" "GO:0055114"
"P14905" "GO:0070131"
"P14905" "GO:0008677"
"P14905" "GO:0045182"
"P14905" "GO:0050661"
"P14905" "GO:0005739"
"P14905" "GO:0005761"
"P14905" "GO:0031314"
"P14907" "GO:0000055"
"P14907" "GO:0000056"
"P14907" "GO:0006409"
"P14907" "GO:0006606"
"P14907" "GO:0006607"
"P14907" "GO:0007049"
"P14907" "GO:0016973"
"P14907" "GO:0097064"
"P14907" "GO:0005515"
"P14907" "GO:0005543"
"P14907" "GO:0017056"
"P14907" "GO:0005643"
"P14907" "GO:0016021"
"P14907" "GO:0031965"
"P14907" "GO:0034399"
"P14907" "GO:0044613"
"P14907" "GO:0044615"
"P14908" "GO:0006391"
"P14908" "GO:0032259"
"P14908" "GO:0003677"
"P14908" "GO:0003723"
"P14908" "GO:0008168"
"P14908" "GO:0034246"
"P14908" "GO:0005739"
"P14908" "GO:0005758"
"P14908" "GO:0005759"
"P14908" "GO:0034245"
"P15108" "GO:0000492"
"P15108" "GO:0000723"
"P15108" "GO:0006457"
"P15108" "GO:0006458"
"P15108" "GO:0009408"
"P15108" "GO:0034605"
"P15108" "GO:0042026"
"P15108" "GO:0043248"
"P15108" "GO:0050821"
"P15108" "GO:0005515"
"P15108" "GO:0005524"
"P15108" "GO:0016887"
"P15108" "GO:0042623"
"P15108" "GO:0051082"
"P15108" "GO:0005737"
"P15108" "GO:0005739"
"P15108" "GO:0005829"
"P15108" "GO:0005886"
"P15108" "GO:0009277"
"P15108" "GO:0009986"
"P15108" "GO:0032991"
"P15108" "GO:0048471"
"P15179" "GO:0070146"
"P15179" "GO:0003676"
"P15179" "GO:0004815"
"P15179" "GO:0005524"
"P15179" "GO:0005739"
"P15179" "GO:0005759"
"P15180" "GO:0006430"
"P15180" "GO:0000049"
"P15180" "GO:0003729"
"P15180" "GO:0004824"
"P15180" "GO:0005524"
"P15180" "GO:0005737"
"P15180" "GO:0005829"
"P15202" "GO:0000302"
"P15202" "GO:0001315"
"P15202" "GO:0042542"
"P15202" "GO:0042744"
"P15202" "GO:0055114"
"P15202" "GO:0098869"
"P15202" "GO:0004096"
"P15202" "GO:0005515"
"P15202" "GO:0020037"
"P15202" "GO:0046872"
"P15202" "GO:0005759"
"P15202" "GO:0005777"
"P15202" "GO:0005782"
"P15274" "GO:0006163"
"P15274" "GO:0006178"
"P15274" "GO:0032264"
"P15274" "GO:0003876"
"P15274" "GO:0005515"
"P15274" "GO:0046872"
"P15274" "GO:0005737"
"P15303" "GO:0003400"
"P15303" "GO:0006886"
"P15303" "GO:0007030"
"P15303" "GO:0008360"
"P15303" "GO:0016236"
"P15303" "GO:0043547"
"P15303" "GO:0090110"
"P15303" "GO:0005096"
"P15303" "GO:0005515"
"P15303" "GO:0008270"
"P15303" "GO:0000139"
"P15303" "GO:0005783"
"P15303" "GO:0005789"
"P15303" "GO:0030127"
"P15365" "GO:0015719"
"P15365" "GO:0035442"
"P15365" "GO:0042938"
"P15365" "GO:0042939"
"P15365" "GO:0015124"
"P15365" "GO:0022857"
"P15365" "GO:0071916"
"P15365" "GO:0000324"
"P15365" "GO:0005886"
"P15365" "GO:0016021"
"P15365" "GO:0031224"
"P15365" "GO:0071944"
"P15367" "GO:0006465"
"P15367" "GO:0045047"
"P15367" "GO:0005515"
"P15367" "GO:0008233"
"P15367" "GO:0008236"
"P15367" "GO:0005783"
"P15367" "GO:0005787"
"P15367" "GO:0016021"
"P15380" "GO:0015804"
"P15380" "GO:0015812"
"P15380" "GO:0015824"
"P15380" "GO:0035524"
"P15380" "GO:0015175"
"P15380" "GO:0015193"
"P15380" "GO:0005886"
"P15380" "GO:0016021"
"P15424" "GO:0000372"
"P15424" "GO:0000373"
"P15424" "GO:0000963"
"P15424" "GO:0006392"
"P15424" "GO:0006397"
"P15424" "GO:0006417"
"P15424" "GO:0034337"
"P15424" "GO:0003723"
"P15424" "GO:0003729"
"P15424" "GO:0004004"
"P15424" "GO:0005524"
"P15424" "GO:0033592"
"P15424" "GO:0005739"
"P15424" "GO:0005759"
"P15436" "GO:0006260"
"P15436" "GO:0006261"
"P15436" "GO:0006278"
"P15436" "GO:0006287"
"P15436" "GO:0006297"
"P15436" "GO:0043137"
"P15436" "GO:0045004"
"P15436" "GO:0045005"
"P15436" "GO:0090305"
"P15436" "GO:0000166"
"P15436" "GO:0003677"
"P15436" "GO:0003887"
"P15436" "GO:0005515"
"P15436" "GO:0008296"
"P15436" "GO:0046872"
"P15436" "GO:0051539"
"P15436" "GO:0005657"
"P15436" "GO:0005829"
"P15436" "GO:0043625"
"P15442" "GO:0000077"
"P15442" "GO:0001300"
"P15442" "GO:0006412"
"P15442" "GO:0006446"
"P15442" "GO:0006468"
"P15442" "GO:0010998"
"P15442" "GO:0016239"
"P15442" "GO:0034198"
"P15442" "GO:0046777"
"P15442" "GO:0060733"
"P15442" "GO:0070301"
"P15442" "GO:0071232"
"P15442" "GO:0071264"
"P15442" "GO:0072755"
"P15442" "GO:0100002"
"P15442" "GO:1903833"
"P15442" "GO:1904262"
"P15442" "GO:1990451"
"P15442" "GO:0000049"
"P15442" "GO:0003725"
"P15442" "GO:0004672"
"P15442" "GO:0004694"
"P15442" "GO:0005515"
"P15442" "GO:0005524"
"P15442" "GO:0031369"
"P15442" "GO:0042803"
"P15442" "GO:0043022"
"P15442" "GO:0043023"
"P15442" "GO:0043621"
"P15442" "GO:0015934"
"P15442" "GO:0015935"
"P15442" "GO:0022626"
"P15442" "GO:0042788"
"P15454" "GO:0006163"
"P15454" "GO:0016310"
"P15454" "GO:0046037"
"P15454" "GO:0046711"
"P15454" "GO:0004385"
"P15454" "GO:0005524"
"P15454" "GO:0005634"
"P15454" "GO:0005737"
"P15454" "GO:0005829"
"P15624" "GO:0006432"
"P15624" "GO:0000287"
"P15624" "GO:0003723"
"P15624" "GO:0005515"
"P15624" "GO:0005524"
"P15624" "GO:0004826"
"P15624" "GO:0005737"
"P15624" "GO:0009328"
"P15700" "GO:0006139"
"P15700" "GO:0006207"
"P15700" "GO:0006221"
"P15700" "GO:0016310"
"P15700" "GO:0046940"
"P15700" "GO:0004017"
"P15700" "GO:0004127"
"P15700" "GO:0005524"
"P15700" "GO:0009041"
"P15700" "GO:0005634"
"P15700" "GO:0005737"
"P15705" "GO:0006457"
"P15705" "GO:0006626"
"P15705" "GO:0008104"
"P15705" "GO:0043086"
"P15705" "GO:0003729"
"P15705" "GO:0005515"
"P15705" "GO:0030544"
"P15705" "GO:0042030"
"P15705" "GO:0051879"
"P15705" "GO:0005737"
"P15731" "GO:0000209"
"P15731" "GO:0006511"
"P15731" "GO:0006513"
"P15731" "GO:0016567"
"P15731" "GO:0034605"
"P15731" "GO:0043162"
"P15731" "GO:0071629"
"P15731" "GO:0004842"
"P15731" "GO:0005515"
"P15731" "GO:0005524"
"P15731" "GO:0030674"
"P15731" "GO:0031625"
"P15731" "GO:0043130"
"P15731" "GO:0061631"
"P15731" "GO:0070628"
"P15731" "GO:0000151"
"P15731" "GO:0005634"
"P15731" "GO:0005737"
"P15732" "GO:0000209"
"P15732" "GO:0006511"
"P15732" "GO:0034605"
"P15732" "GO:0004842"
"P15732" "GO:0005515"
"P15732" "GO:0005524"
"P15732" "GO:0031625"
"P15732" "GO:0061631"
"P15732" "GO:0070628"
"P15732" "GO:0000151"
"P15732" "GO:0005575"
"P15807" "GO:0000103"
"P15807" "GO:0009086"
"P15807" "GO:0019354"
"P15807" "GO:0055114"
"P15807" "GO:0004325"
"P15807" "GO:0043115"
"P15807" "GO:0051266"
"P15807" "GO:0005575"
"P15873" "GO:0000278"
"P15873" "GO:0000710"
"P15873" "GO:0006272"
"P15873" "GO:0006273"
"P15873" "GO:0006275"
"P15873" "GO:0006289"
"P15873" "GO:0006298"
"P15873" "GO:0006301"
"P15873" "GO:0006348"
"P15873" "GO:0007064"
"P15873" "GO:0019985"
"P15873" "GO:0030466"
"P15873" "GO:0034087"
"P15873" "GO:0035753"
"P15873" "GO:0070987"
"P15873" "GO:1902394"
"P15873" "GO:1903022"
"P15873" "GO:0003677"
"P15873" "GO:0005515"
"P15873" "GO:0030337"
"P15873" "GO:0042802"
"P15873" "GO:0000781"
"P15873" "GO:0005634"
"P15873" "GO:0005657"
"P15873" "GO:0043626"
"P15891" "GO:0000147"
"P15891" "GO:0044379"
"P15891" "GO:0051016"
"P15891" "GO:2000601"
"P15891" "GO:0005515"
"P15891" "GO:0051015"
"P15891" "GO:0005737"
"P15891" "GO:0005938"
"P15891" "GO:0030479"
"P15891" "GO:0043332"
"P15938" "GO:0000350"
"P15938" "GO:0000378"
"P15938" "GO:0000398"
"P15938" "GO:0003723"
"P15938" "GO:0005524"
"P15938" "GO:0008186"
"P15938" "GO:0034459"
"P15938" "GO:0000386"
"P15938" "GO:0071007"
"P15992" "GO:0006457"
"P15992" "GO:0034605"
"P15992" "GO:0003729"
"P15992" "GO:0042802"
"P15992" "GO:0051082"
"P15992" "GO:0005634"
"P15992" "GO:0005737"
"P15992" "GO:0005739"
"P15992" "GO:0010494"
"P16370" "GO:0001172"
"P16370" "GO:0006366"
"P16370" "GO:0006369"
"P16370" "GO:0003677"
"P16370" "GO:0005515"
"P16370" "GO:0046872"
"P16370" "GO:0046983"
"P16370" "GO:0001055"
"P16370" "GO:0003968"
"P16370" "GO:0005654"
"P16370" "GO:0005665"
"P16387" "GO:0006086"
"P16387" "GO:0006096"
"P16387" "GO:0007124"
"P16387" "GO:0055114"
"P16387" "GO:0004739"
"P16387" "GO:0005739"
"P16387" "GO:0005967"
"P16387" "GO:0042645"
"P16467" "GO:0000949"
"P16467" "GO:0006067"
"P16467" "GO:0006090"
"P16467" "GO:0006559"
"P16467" "GO:0006569"
"P16467" "GO:0009083"
"P16467" "GO:0019655"
"P16467" "GO:0000287"
"P16467" "GO:0004737"
"P16467" "GO:0016831"
"P16467" "GO:0030976"
"P16467" "GO:0047433"
"P16467" "GO:0047434"
"P16467" "GO:0050177"
"P16467" "GO:0005634"
"P16467" "GO:0005737"
"P16467" "GO:0005829"
"P16474" "GO:0000742"
"P16474" "GO:0006616"
"P16474" "GO:0006986"
"P16474" "GO:0030433"
"P16474" "GO:0030968"
"P16474" "GO:0031204"
"P16474" "GO:0034605"
"P16474" "GO:0034620"
"P16474" "GO:0042026"
"P16474" "GO:0051085"
"P16474" "GO:0070880"
"P16474" "GO:0005515"
"P16474" "GO:0005524"
"P16474" "GO:0016887"
"P16474" "GO:0031072"
"P16474" "GO:0042623"
"P16474" "GO:0044183"
"P16474" "GO:0051082"
"P16474" "GO:0051787"
"P16474" "GO:0005634"
"P16474" "GO:0005737"
"P16474" "GO:0005783"
"P16474" "GO:0005788"
"P16474" "GO:0016020"
"P16474" "GO:0034099"
"P16474" "GO:0034663"
"P16521" "GO:0001933"
"P16521" "GO:0006414"
"P16521" "GO:0006415"
"P16521" "GO:0006469"
"P16521" "GO:0003746"
"P16521" "GO:0005524"
"P16521" "GO:0016887"
"P16521" "GO:0019843"
"P16521" "GO:0005840"
"P16521" "GO:0010494"
"P16521" "GO:0022626"
"P16521" "GO:0042788"
"P16522" "GO:0007049"
"P16522" "GO:0016567"
"P16522" "GO:0030071"
"P16522" "GO:0031145"
"P16522" "GO:0051301"
"P16522" "GO:0005515"
"P16522" "GO:0030332"
"P16522" "GO:0061630"
"P16522" "GO:0000777"
"P16522" "GO:0005680"
"P16547" "GO:0008150"
"P16547" "GO:0003674"
"P16547" "GO:0005739"
"P16547" "GO:0005741"
"P16547" "GO:0031307"
"P16550" "GO:0006259"
"P16550" "GO:0009164"
"P16550" "GO:0009165"
"P16550" "GO:0090305"
"P16550" "GO:0003877"
"P16550" "GO:0004780"
"P16550" "GO:0005524"
"P16550" "GO:0008796"
"P16550" "GO:0033699"
"P16550" "GO:0005634"
"P16550" "GO:0005737"
"P16658" "GO:0000379"
"P16658" "GO:0090502"
"P16658" "GO:0098787"
"P16658" "GO:0000213"
"P16658" "GO:0003676"
"P16658" "GO:0005515"
"P16658" "GO:0016829"
"P16658" "GO:0000214"
"P16658" "GO:0005739"
"P16658" "GO:0005741"
"P16658" "GO:0012505"
"P16661" "GO:0006486"
"P16661" "GO:0006487"
"P16661" "GO:0006490"
"P16661" "GO:0097502"
"P16661" "GO:0004578"
"P16661" "GO:0005515"
"P16661" "GO:0019187"
"P16661" "GO:0005783"
"P16661" "GO:0005789"
"P16661" "GO:0016021"
"P16892" "GO:0000750"
"P16892" "GO:0001403"
"P16892" "GO:0006468"
"P16892" "GO:0007050"
"P16892" "GO:0010468"
"P16892" "GO:0010526"
"P16892" "GO:0035556"
"P16892" "GO:0043409"
"P16892" "GO:0046777"
"P16892" "GO:0046827"
"P16892" "GO:0051301"
"P16892" "GO:0071310"
"P16892" "GO:0071470"
"P16892" "GO:0071507"
"P16892" "GO:0004672"
"P16892" "GO:0004707"
"P16892" "GO:0005515"
"P16892" "GO:0005524"
"P16892" "GO:0042802"
"P16892" "GO:0005634"
"P16892" "GO:0005737"
"P16892" "GO:0005739"
"P16892" "GO:0010494"
"P16892" "GO:0042597"
"P16892" "GO:0043332"
"P16965" "GO:0071465"
"P16965" "GO:0003674"
"P16965" "GO:0005737"
"P16965" "GO:0005739"
"P17076" "GO:0000470"
"P17076" "GO:0002181"
"P17076" "GO:0006412"
"P17076" "GO:0003723"
"P17076" "GO:0003735"
"P17076" "GO:0022625"
"P17106" "GO:0000122"
"P17106" "GO:0006338"
"P17106" "GO:0007059"
"P17106" "GO:0045944"
"P17106" "GO:0061427"
"P17106" "GO:0061432"
"P17106" "GO:1900375"
"P17106" "GO:1900478"
"P17106" "GO:0000978"
"P17106" "GO:0001102"
"P17106" "GO:0001103"
"P17106" "GO:0001227"
"P17106" "GO:0001228"
"P17106" "GO:0019237"
"P17106" "GO:0046983"
"P17106" "GO:0000775"
"P17106" "GO:0000776"
"P17106" "GO:0005634"
"P17106" "GO:0005739"
"P17106" "GO:0089713"
"P17119" "GO:0000278"
"P17119" "GO:0000742"
"P17119" "GO:0000743"
"P17119" "GO:0007018"
"P17119" "GO:0007064"
"P17119" "GO:0051301"
"P17119" "GO:0051321"
"P17119" "GO:0060236"
"P17119" "GO:0003777"
"P17119" "GO:0005515"
"P17119" "GO:0005524"
"P17119" "GO:0008017"
"P17119" "GO:0008569"
"P17119" "GO:0016887"
"P17119" "GO:0046982"
"P17119" "GO:0000922"
"P17119" "GO:0005634"
"P17119" "GO:0005816"
"P17119" "GO:0005871"
"P17119" "GO:0005874"
"P17119" "GO:0005881"
"P17119" "GO:0016021"
"P17122" "GO:0007130"
"P17122" "GO:0010520"
"P17122" "GO:0030437"
"P17122" "GO:0033235"
"P17122" "GO:0003674"
"P17122" "GO:0000794"
"P17157" "GO:0000083"
"P17157" "GO:0000122"
"P17157" "GO:0006468"
"P17157" "GO:0006974"
"P17157" "GO:0016239"
"P17157" "GO:0016242"
"P17157" "GO:0031505"
"P17157" "GO:0031647"
"P17157" "GO:0032878"
"P17157" "GO:0032880"
"P17157" "GO:0043433"
"P17157" "GO:0045719"
"P17157" "GO:0045936"
"P17157" "GO:0050849"
"P17157" "GO:0051726"
"P17157" "GO:0071073"
"P17157" "GO:0004672"
"P17157" "GO:0004693"
"P17157" "GO:0005515"
"P17157" "GO:0005524"
"P17157" "GO:0000307"
"P17157" "GO:0005634"
"P17157" "GO:0005737"
"P17157" "GO:1990860"
"P17214" "GO:0000184"
"P17214" "GO:0000723"
"P17214" "GO:0007004"
"P17214" "GO:0032210"
"P17214" "GO:0043487"
"P17214" "GO:0071919"
"P17214" "GO:0090501"
"P17214" "GO:0003697"
"P17214" "GO:0003723"
"P17214" "GO:0004540"
"P17214" "GO:0005515"
"P17214" "GO:0042162"
"P17214" "GO:0043021"
"P17214" "GO:0070034"
"P17214" "GO:0000781"
"P17214" "GO:0005634"
"P17214" "GO:0005697"
"P17214" "GO:0005730"
"P17214" "GO:0005737"
"P17260" "GO:0031505"
"P17260" "GO:0005199"
"P17260" "GO:0000324"
"P17260" "GO:0005576"
"P17260" "GO:0005886"
"P17260" "GO:0009277"
"P17260" "GO:0016021"
"P17260" "GO:0031225"
"P17261" "GO:0015811"
"P17261" "GO:0055085"
"P17261" "GO:0015184"
"P17261" "GO:0000324"
"P17261" "GO:0005768"
"P17261" "GO:0005774"
"P17261" "GO:0005886"
"P17261" "GO:0010008"
"P17261" "GO:0016021"
"P17423" "GO:0006549"
"P17423" "GO:0006555"
"P17423" "GO:0009088"
"P17423" "GO:0009092"
"P17423" "GO:0016310"
"P17423" "GO:0004413"
"P17423" "GO:0005524"
"P17423" "GO:0005575"
"P17442" "GO:0006629"
"P17442" "GO:0006796"
"P17442" "GO:0045736"
"P17442" "GO:0004861"
"P17442" "GO:0005515"
"P17442" "GO:0008081"
"P17442" "GO:0005634"
"P17442" "GO:0005737"
"P17442" "GO:0005829"
"P17629" "GO:0006283"
"P17629" "GO:0006310"
"P17629" "GO:0006368"
"P17629" "GO:0006406"
"P17629" "GO:0006974"
"P17629" "GO:0031124"
"P17629" "GO:0045943"
"P17629" "GO:2001209"
"P17629" "GO:0003676"
"P17629" "GO:0005515"
"P17629" "GO:0032947"
"P17629" "GO:0000445"
"P17629" "GO:0000446"
"P17629" "GO:0000781"
"P17629" "GO:0016593"
"P17695" "GO:0006749"
"P17695" "GO:0022900"
"P17695" "GO:0034599"
"P17695" "GO:0045454"
"P17695" "GO:0098869"
"P17695" "GO:0004362"
"P17695" "GO:0004364"
"P17695" "GO:0004602"
"P17695" "GO:0009055"
"P17695" "GO:0015035"
"P17695" "GO:0015036"
"P17695" "GO:0005634"
"P17695" "GO:0005739"
"P17695" "GO:0005829"
"P17883" "GO:0034427"
"P17883" "GO:0051607"
"P17883" "GO:0070478"
"P17883" "GO:0070481"
"P17883" "GO:0003674"
"P17883" "GO:0005515"
"P17883" "GO:0005634"
"P17883" "GO:0055087"
"P17898" "GO:0006646"
"P17898" "GO:0006657"
"P17898" "GO:0004142"
"P17898" "GO:0004307"
"P17898" "GO:0016780"
"P17898" "GO:0046872"
"P17898" "GO:0005741"
"P17898" "GO:0005783"
"P17898" "GO:0005789"
"P17898" "GO:0005794"
"P17898" "GO:0016021"
"P17967" "GO:0006457"
"P17967" "GO:0034976"
"P17967" "GO:0036508"
"P17967" "GO:0045454"
"P17967" "GO:0055114"
"P17967" "GO:1904382"
"P17967" "GO:0003756"
"P17967" "GO:0005515"
"P17967" "GO:0015035"
"P17967" "GO:0051082"
"P17967" "GO:0005783"
"P17967" "GO:0005788"
"P18409" "GO:0000002"
"P18409" "GO:0007005"
"P18409" "GO:0015914"
"P18409" "GO:0045040"
"P18409" "GO:0051654"
"P18409" "GO:0070096"
"P18409" "GO:1990456"
"P18409" "GO:0003674"
"P18409" "GO:0005515"
"P18409" "GO:0001401"
"P18409" "GO:0005741"
"P18409" "GO:0031307"
"P18409" "GO:0032865"
"P18411" "GO:0000422"
"P18411" "GO:0007005"
"P18411" "GO:0055091"
"P18411" "GO:0003674"
"P18411" "GO:0005739"
"P18411" "GO:0005741"
"P18411" "GO:0031307"
"P18480" "GO:0000436"
"P18480" "GO:0000724"
"P18480" "GO:0005987"
"P18480" "GO:0006302"
"P18480" "GO:0006337"
"P18480" "GO:0006338"
"P18480" "GO:0006357"
"P18480" "GO:0043044"
"P18480" "GO:0045944"
"P18480" "GO:2000219"
"P18480" "GO:0001102"
"P18480" "GO:0005515"
"P18480" "GO:0015616"
"P18480" "GO:0005634"
"P18480" "GO:0005829"
"P18480" "GO:0016514"
"P18562" "GO:0008655"
"P18562" "GO:0009116"
"P18562" "GO:0044206"
"P18562" "GO:0004845"
"P18562" "GO:0004849"
"P18562" "GO:0005515"
"P18562" "GO:0005525"
"P18562" "GO:0005622"
"P18634" "GO:0006897"
"P18634" "GO:0008150"
"P18634" "GO:0003674"
"P18634" "GO:0005515"
"P18634" "GO:0005737"
"P18759" "GO:0000045"
"P18759" "GO:0016236"
"P18759" "GO:0035494"
"P18759" "GO:0042144"
"P18759" "GO:0043001"
"P18759" "GO:0048211"
"P18759" "GO:0048219"
"P18759" "GO:0048280"
"P18759" "GO:0000149"
"P18759" "GO:0005524"
"P18759" "GO:0016887"
"P18759" "GO:0070300"
"P18759" "GO:0005794"
"P18759" "GO:0005795"
"P18759" "GO:0005829"
"P18759" "GO:0043332"
"P18852" "GO:0000750"
"P18852" "GO:0007186"
"P18852" "GO:0005515"
"P18852" "GO:0031681"
"P18852" "GO:0005737"
"P18852" "GO:0005834"
"P18852" "GO:0005886"
"P18852" "GO:0031680"
"P18852" "GO:0071944"
"P18852" "GO:0120171"
"P18898" "GO:0006874"
"P18898" "GO:0007264"
"P18898" "GO:0018342"
"P18898" "GO:0018344"
"P18898" "GO:0030010"
"P18898" "GO:0004662"
"P18898" "GO:0005515"
"P18898" "GO:0008270"
"P18898" "GO:0005953"
"P18899" "GO:0006281"
"P18899" "GO:0003924"
"P18899" "GO:0016887"
"P18899" "GO:0005737"
"P18899" "GO:0005829"
"P19073" "GO:0000747"
"P19073" "GO:0000750"
"P19073" "GO:0001403"
"P19073" "GO:0006897"
"P19073" "GO:0007015"
"P19073" "GO:0007049"
"P19073" "GO:0007096"
"P19073" "GO:0007118"
"P19073" "GO:0007119"
"P19073" "GO:0007163"
"P19073" "GO:0007266"
"P19073" "GO:0008360"
"P19073" "GO:0022604"
"P19073" "GO:0030010"
"P19073" "GO:0030031"
"P19073" "GO:0030036"
"P19073" "GO:0031106"
"P19073" "GO:0031384"
"P19073" "GO:0032488"
"P19073" "GO:0032889"
"P19073" "GO:0032956"
"P19073" "GO:0045921"
"P19073" "GO:0060178"
"P19073" "GO:2000222"
"P19073" "GO:0003924"
"P19073" "GO:0005515"
"P19073" "GO:0005525"
"P19073" "GO:0019901"
"P19073" "GO:0000131"
"P19073" "GO:0000329"
"P19073" "GO:0005737"
"P19073" "GO:0005886"
"P19073" "GO:0005934"
"P19073" "GO:0005935"
"P19073" "GO:0005938"
"P19073" "GO:0005940"
"P19073" "GO:0031965"
"P19073" "GO:0042995"
"P19073" "GO:0043332"
"P19073" "GO:0071944"
"P19097" "GO:0042759"
"P19097" "GO:0055114"
"P19097" "GO:0000287"
"P19097" "GO:0004315"
"P19097" "GO:0004316"
"P19097" "GO:0004321"
"P19097" "GO:0005515"
"P19097" "GO:0008897"
"P19097" "GO:0102131"
"P19097" "GO:0102132"
"P19097" "GO:0004312"
"P19097" "GO:0005739"
"P19097" "GO:0005829"
"P19097" "GO:0005835"
"P19145" "GO:0001762"
"P19145" "GO:0006865"
"P19145" "GO:0015823"
"P19145" "GO:0015846"
"P19145" "GO:0035524"
"P19145" "GO:1902047"
"P19145" "GO:0001761"
"P19145" "GO:0015171"
"P19145" "GO:0015192"
"P19145" "GO:0015193"
"P19145" "GO:0015203"
"P19145" "GO:0000328"
"P19145" "GO:0005768"
"P19145" "GO:0005771"
"P19145" "GO:0005783"
"P19145" "GO:0005789"
"P19145" "GO:0005886"
"P19145" "GO:0005887"
"P19145" "GO:0016021"
"P19145" "GO:0030134"
"P19262" "GO:0000002"
"P19262" "GO:0006099"
"P19262" "GO:0006103"
"P19262" "GO:0033512"
"P19262" "GO:0004149"
"P19262" "GO:0005515"
"P19262" "GO:0005739"
"P19262" "GO:0009353"
"P19262" "GO:0042645"
"P19358" "GO:0006555"
"P19358" "GO:0006556"
"P19358" "GO:0006730"
"P19358" "GO:0004478"
"P19358" "GO:0005524"
"P19358" "GO:0046872"
"P19358" "GO:0005829"
"P19358" "GO:0010494"
"P19454" "GO:0001300"
"P19454" "GO:0006356"
"P19454" "GO:0006359"
"P19454" "GO:0006468"
"P19454" "GO:0006974"
"P19454" "GO:0007535"
"P19454" "GO:0018105"
"P19454" "GO:0018107"
"P19454" "GO:0031167"
"P19454" "GO:0071470"
"P19454" "GO:0004674"
"P19454" "GO:0005515"
"P19454" "GO:0005524"
"P19454" "GO:0005654"
"P19454" "GO:0005956"
"P19454" "GO:0034456"
"P19541" "GO:0015976"
"P19541" "GO:0035948"
"P19541" "GO:0045722"
"P19541" "GO:0045944"
"P19541" "GO:0061414"
"P19541" "GO:0061415"
"P19541" "GO:0071466"
"P19541" "GO:0071555"
"P19541" "GO:0000977"
"P19541" "GO:0000978"
"P19541" "GO:0001228"
"P19541" "GO:0008270"
"P19541" "GO:0043565"
"P19541" "GO:0005634"
"P19541" "GO:0005737"
"P19658" "GO:0001927"
"P19658" "GO:0006887"
"P19658" "GO:0006893"
"P19658" "GO:0007266"
"P19658" "GO:0015031"
"P19658" "GO:0051601"
"P19658" "GO:0090522"
"P19658" "GO:0005515"
"P19658" "GO:0005546"
"P19658" "GO:0017049"
"P19658" "GO:0000131"
"P19658" "GO:0000145"
"P19658" "GO:0005628"
"P19658" "GO:0005737"
"P19658" "GO:0005886"
"P19658" "GO:0005934"
"P19658" "GO:0005935"
"P19658" "GO:0030133"
"P19658" "GO:0043332"
"P19812" "GO:0000209"
"P19812" "GO:0006513"
"P19812" "GO:0016567"
"P19812" "GO:0030433"
"P19812" "GO:0071596"
"P19812" "GO:0071629"
"P19812" "GO:0090089"
"P19812" "GO:0120174"
"P19812" "GO:1990116"
"P19812" "GO:0004842"
"P19812" "GO:0005515"
"P19812" "GO:0008270"
"P19812" "GO:0061630"
"P19812" "GO:1904855"
"P19812" "GO:0000151"
"P19812" "GO:0005737"
"P19812" "GO:1990303"
"P19812" "GO:0008540"
"P19880" "GO:0000304"
"P19880" "GO:0009408"
"P19880" "GO:0010038"
"P19880" "GO:0042493"
"P19880" "GO:0043619"
"P19880" "GO:0046686"
"P19880" "GO:0061395"
"P19880" "GO:1900101"
"P19880" "GO:0003677"
"P19880" "GO:0003700"
"P19880" "GO:0005515"
"P19880" "GO:0005634"
"P19880" "GO:0005737"
"P20050" "GO:0007129"
"P20050" "GO:0007130"
"P20050" "GO:0051598"
"P20050" "GO:0000400"
"P20050" "GO:0005515"
"P20050" "GO:0046872"
"P20050" "GO:0000794"
"P20050" "GO:0000800"
"P20050" "GO:0005634"
"P20051" "GO:0006207"
"P20051" "GO:0006221"
"P20051" "GO:0044205"
"P20051" "GO:0004151"
"P20051" "GO:0046872"
"P20051" "GO:0005634"
"P20051" "GO:0005737"
"P20081" "GO:0000413"
"P20081" "GO:0006325"
"P20081" "GO:0006457"
"P20081" "GO:0061077"
"P20081" "GO:1901710"
"P20081" "GO:0003755"
"P20081" "GO:0005515"
"P20081" "GO:0005527"
"P20081" "GO:0005634"
"P20081" "GO:0005737"
"P20081" "GO:0005739"
"P20084" "GO:0032543"
"P20084" "GO:0003735"
"P20084" "GO:0005739"
"P20084" "GO:0005762"
"P20434" "GO:0001172"
"P20434" "GO:0006360"
"P20434" "GO:0006366"
"P20434" "GO:0006383"
"P20434" "GO:0006386"
"P20434" "GO:0042254"
"P20434" "GO:0042797"
"P20434" "GO:0001054"
"P20434" "GO:0003677"
"P20434" "GO:0005515"
"P20434" "GO:0001055"
"P20434" "GO:0001056"
"P20434" "GO:0003899"
"P20434" "GO:0003968"
"P20434" "GO:0005654"
"P20434" "GO:0005665"
"P20434" "GO:0005666"
"P20434" "GO:0005736"
"P20435" "GO:0001172"
"P20435" "GO:0006360"
"P20435" "GO:0006366"
"P20435" "GO:0006383"
"P20435" "GO:0006386"
"P20435" "GO:0042254"
"P20435" "GO:0042797"
"P20435" "GO:0001054"
"P20435" "GO:0003677"
"P20435" "GO:0001055"
"P20435" "GO:0001056"
"P20435" "GO:0003899"
"P20435" "GO:0003968"
"P20435" "GO:0005654"
"P20435" "GO:0005665"
"P20435" "GO:0005666"
"P20435" "GO:0005736"
"P20435" "GO:0005737"
"P20447" "GO:0000464"
"P20447" "GO:0003723"
"P20447" "GO:0004004"
"P20447" "GO:0005524"
"P20447" "GO:0008186"
"P20447" "GO:0005730"
"P20447" "GO:0030687"
"P20457" "GO:0006260"
"P20457" "GO:0006269"
"P20457" "GO:0006270"
"P20457" "GO:0006273"
"P20457" "GO:0006302"
"P20457" "GO:0003697"
"P20457" "GO:0046872"
"P20457" "GO:0051539"
"P20457" "GO:0003896"
"P20457" "GO:0005634"
"P20457" "GO:0005635"
"P20457" "GO:0005658"
"P20484" "GO:0000027"
"P20484" "GO:0000463"
"P20484" "GO:0000466"
"P20484" "GO:0042273"
"P20484" "GO:0003674"
"P20484" "GO:0005515"
"P20484" "GO:0005730"
"P20484" "GO:0016020"
"P20484" "GO:0031965"
"P20486" "GO:0006357"
"P20486" "GO:0007049"
"P20486" "GO:0007346"
"P20486" "GO:0032147"
"P20486" "GO:0045737"
"P20486" "GO:0045944"
"P20486" "GO:0051301"
"P20486" "GO:0060303"
"P20486" "GO:0005515"
"P20486" "GO:0019901"
"P20486" "GO:0030295"
"P20486" "GO:0042393"
"P20486" "GO:0043130"
"P20486" "GO:0061575"
"P20486" "GO:0000307"
"P20486" "GO:0005634"
"P20486" "GO:0005737"
"P20486" "GO:0019005"
"P20604" "GO:0000082"
"P20604" "GO:0001302"
"P20604" "GO:0002098"
"P20604" "GO:0006281"
"P20604" "GO:0006470"
"P20604" "GO:0016311"
"P20604" "GO:0030036"
"P20604" "GO:0031505"
"P20604" "GO:0031929"
"P20604" "GO:0034599"
"P20604" "GO:0035556"
"P20604" "GO:0051301"
"P20604" "GO:0070262"
"P20604" "GO:0004722"
"P20604" "GO:0005515"
"P20604" "GO:0046872"
"P20604" "GO:0000159"
"P20604" "GO:0005634"
"P20604" "GO:0005737"
"P20606" "GO:0000266"
"P20606" "GO:0003400"
"P20606" "GO:0006886"
"P20606" "GO:0006888"
"P20606" "GO:0007006"
"P20606" "GO:0016050"
"P20606" "GO:0061024"
"P20606" "GO:0070863"
"P20606" "GO:0003924"
"P20606" "GO:0005515"
"P20606" "GO:0005525"
"P20606" "GO:0000139"
"P20606" "GO:0005739"
"P20606" "GO:0005783"
"P20606" "GO:0005789"
"P20606" "GO:0030127"
"P20606" "GO:0044233"
"P20606" "GO:0070971"
"P20795" "GO:0006623"
"P20795" "GO:0006896"
"P20795" "GO:0006897"
"P20795" "GO:0006904"
"P20795" "GO:0007033"
"P20795" "GO:0032889"
"P20795" "GO:0034727"
"P20795" "GO:0035542"
"P20795" "GO:0042144"
"P20795" "GO:0048278"
"P20795" "GO:0051469"
"P20795" "GO:0099022"
"P20795" "GO:0005515"
"P20795" "GO:0005524"
"P20795" "GO:0035091"
"P20795" "GO:0000324"
"P20795" "GO:0000329"
"P20795" "GO:0005829"
"P20795" "GO:0030897"
"P20795" "GO:0033263"
"P20967" "GO:0006099"
"P20967" "GO:0006103"
"P20967" "GO:0004591"
"P20967" "GO:0005515"
"P20967" "GO:0030976"
"P20967" "GO:0005739"
"P20967" "GO:0009353"
"P20967" "GO:0042645"
"P20967" "GO:0045252"
"P21182" "GO:0006557"
"P21182" "GO:0006597"
"P21182" "GO:0008295"
"P21182" "GO:0015940"
"P21182" "GO:0004014"
"P21182" "GO:0005634"
"P21182" "GO:0005737"
"P21182" "GO:0005829"
"P21190" "GO:0006357"
"P21190" "GO:0007124"
"P21190" "GO:0030435"
"P21190" "GO:0040020"
"P21190" "GO:0045944"
"P21190" "GO:0051321"
"P21190" "GO:0008134"
"P21190" "GO:0005634"
"P21242" "GO:0010498"
"P21242" "GO:0010499"
"P21242" "GO:0043161"
"P21242" "GO:0003729"
"P21242" "GO:0004175"
"P21242" "GO:0004298"
"P21242" "GO:0005515"
"P21242" "GO:0005634"
"P21242" "GO:0005737"
"P21242" "GO:0005839"
"P21242" "GO:0019773"
"P21242" "GO:0034515"
"P21242" "GO:0042175"
"P21269" "GO:0001680"
"P21269" "GO:0003723"
"P21269" "GO:0004810"
"P21269" "GO:0005515"
"P21269" "GO:0005524"
"P21269" "GO:0052927"
"P21269" "GO:0052928"
"P21269" "GO:0052929"
"P21269" "GO:0005634"
"P21269" "GO:0005737"
"P21269" "GO:0005739"
"P21269" "GO:0005759"
"P21304" "GO:0006364"
"P21304" "GO:0003674"
"P21304" "GO:0005515"
"P21304" "GO:0005634"
"P21304" "GO:0005730"
"P21304" "GO:0005737"
"P21306" "GO:0015986"
"P21306" "GO:0099132"
"P21306" "GO:0016887"
"P21306" "GO:0046933"
"P21306" "GO:0005739"
"P21306" "GO:0005743"
"P21306" "GO:0005756"
"P21306" "GO:0016021"
"P21374" "GO:0000350"
"P21374" "GO:0000389"
"P21374" "GO:0005515"
"P21374" "GO:0000384"
"P21374" "GO:0000386"
"P21374" "GO:0000974"
"P21374" "GO:0005737"
"P21374" "GO:0071006"
"P21374" "GO:0071007"
"P21374" "GO:0071013"
"P21374" "GO:0071014"
"P21374" "GO:0071020"
"P21524" "GO:0006260"
"P21524" "GO:0009263"
"P21524" "GO:0055114"
"P21524" "GO:0000166"
"P21524" "GO:0004748"
"P21524" "GO:0005515"
"P21524" "GO:0005524"
"P21524" "GO:0042802"
"P21524" "GO:0005634"
"P21524" "GO:0005737"
"P21524" "GO:0005971"
"P21592" "GO:0006784"
"P21592" "GO:0045333"
"P21592" "GO:0048034"
"P21592" "GO:0008495"
"P21592" "GO:0005739"
"P21592" "GO:0016021"
"P21592" "GO:0031966"
"P21623" "GO:0030476"
"P21623" "GO:0003824"
"P21623" "GO:0005575"
"P21657" "GO:0001080"
"P21657" "GO:0045848"
"P21657" "GO:0045944"
"P21657" "GO:0051123"
"P21657" "GO:1901714"
"P21657" "GO:1901717"
"P21657" "GO:0000981"
"P21657" "GO:0001128"
"P21657" "GO:0001135"
"P21657" "GO:0003677"
"P21657" "GO:0008270"
"P21657" "GO:0005634"
"P21691" "GO:0006343"
"P21691" "GO:0030466"
"P21691" "GO:0003682"
"P21691" "GO:0005515"
"P21691" "GO:0043565"
"P21691" "GO:0000775"
"P21691" "GO:0005677"
"P21705" "GO:0000256"
"P21705" "GO:0001080"
"P21705" "GO:0003700"
"P21705" "GO:0043565"
"P21705" "GO:0005634"
"P21801" "GO:0006099"
"P21801" "GO:0009060"
"P21801" "GO:0022904"
"P21801" "GO:0045333"
"P21801" "GO:0005515"
"P21801" "GO:0008177"
"P21801" "GO:0009055"
"P21801" "GO:0046872"
"P21801" "GO:0051537"
"P21801" "GO:0051538"
"P21801" "GO:0051539"
"P21801" "GO:0005739"
"P21801" "GO:0005749"
"P21801" "GO:0031966"
"P21801" "GO:0000329"
"P21957" "GO:0000122"
"P21957" "GO:0008654"
"P21957" "GO:0030968"
"P21957" "GO:0045944"
"P21957" "GO:0071072"
"P21957" "GO:0003677"
"P21957" "GO:0003714"
"P21957" "GO:0005515"
"P21957" "GO:0070300"
"P21957" "GO:0005634"
"P21957" "GO:0005635"
"P21957" "GO:0005654"
"P21957" "GO:0005783"
"P21957" "GO:0031965"
"P21957" "GO:0034399"
"P22007" "GO:0018342"
"P22007" "GO:0018343"
"P22007" "GO:0004660"
"P22007" "GO:0005515"
"P22007" "GO:0008270"
"P22007" "GO:0005965"
"P22023" "GO:0018279"
"P22023" "GO:0070880"
"P22023" "GO:0071555"
"P22023" "GO:0071712"
"P22023" "GO:0097359"
"P22023" "GO:0003980"
"P22023" "GO:0051082"
"P22023" "GO:0005783"
"P22023" "GO:0005788"
"P22035" "GO:0045944"
"P22035" "GO:0051123"
"P22035" "GO:0000978"
"P22035" "GO:0000981"
"P22035" "GO:0001135"
"P22035" "GO:0005634"
"P22134" "GO:0006285"
"P22134" "GO:0006307"
"P22134" "GO:0003684"
"P22134" "GO:0003905"
"P22134" "GO:0008725"
"P22134" "GO:0032131"
"P22134" "GO:0043916"
"P22134" "GO:0052821"
"P22134" "GO:0052822"
"P22134" "GO:0005634"
"P22134" "GO:0032993"
"P22135" "GO:0033615"
"P22135" "GO:0019904"
"P22135" "GO:0005739"
"P22135" "GO:0005758"
"P22136" "GO:0006417"
"P22136" "GO:0070124"
"P22136" "GO:0003674"
"P22136" "GO:0003723"
"P22136" "GO:0005739"
"P22138" "GO:0006360"
"P22138" "GO:0042254"
"P22138" "GO:0042790"
"P22138" "GO:0001054"
"P22138" "GO:0003677"
"P22138" "GO:0005515"
"P22138" "GO:0032549"
"P22138" "GO:0046872"
"P22138" "GO:0003899"
"P22138" "GO:0005736"
"P22141" "GO:0010498"
"P22141" "GO:0010499"
"P22141" "GO:0010950"
"P22141" "GO:0043161"
"P22141" "GO:0004175"
"P22141" "GO:0004298"
"P22141" "GO:0005515"
"P22141" "GO:0061133"
"P22141" "GO:0005634"
"P22141" "GO:0005737"
"P22141" "GO:0005789"
"P22141" "GO:0005839"
"P22141" "GO:0019774"
"P22141" "GO:0034515"
"P22146" "GO:0006342"
"P22146" "GO:0030447"
"P22146" "GO:0031505"
"P22146" "GO:0071970"
"P22146" "GO:0005515"
"P22146" "GO:0042124"
"P22146" "GO:0000936"
"P22146" "GO:0005576"
"P22146" "GO:0005621"
"P22146" "GO:0005739"
"P22146" "GO:0005886"
"P22146" "GO:0009277"
"P22146" "GO:0016021"
"P22146" "GO:0030134"
"P22146" "GO:0031225"
"P22146" "GO:0034399"
"P22146" "GO:0045121"
"P22147" "GO:0000184"
"P22147" "GO:0000741"
"P22147" "GO:0000956"
"P22147" "GO:0006364"
"P22147" "GO:0007089"
"P22147" "GO:0016242"
"P22147" "GO:0032968"
"P22147" "GO:0043144"
"P22147" "GO:0060261"
"P22147" "GO:0061157"
"P22147" "GO:0070651"
"P22147" "GO:0090503"
"P22147" "GO:0003682"
"P22147" "GO:0003729"
"P22147" "GO:0004534"
"P22147" "GO:0005515"
"P22147" "GO:0000932"
"P22147" "GO:0005634"
"P22147" "GO:0005737"
"P22147" "GO:0005829"
"P22147" "GO:0005874"
"P22147" "GO:0010494"
"P22147" "GO:0048471"
"P22147" "GO:0090512"
"P22202" "GO:0006457"
"P22202" "GO:0006616"
"P22202" "GO:0006986"
"P22202" "GO:0016192"
"P22202" "GO:0034605"
"P22202" "GO:0034620"
"P22202" "GO:0042026"
"P22202" "GO:0051085"
"P22202" "GO:0005524"
"P22202" "GO:0016887"
"P22202" "GO:0031072"
"P22202" "GO:0042623"
"P22202" "GO:0044183"
"P22202" "GO:0051082"
"P22202" "GO:0051787"
"P22202" "GO:0005634"
"P22202" "GO:0005737"
"P22202" "GO:0005829"
"P22202" "GO:0005886"
"P22209" "GO:0006468"
"P22209" "GO:0007059"
"P22209" "GO:0007088"
"P22209" "GO:0090307"
"P22209" "GO:1903126"
"P22209" "GO:0004672"
"P22209" "GO:0004674"
"P22209" "GO:0005524"
"P22209" "GO:0005575"
"P22209" "GO:0005634"
"P22209" "GO:0044732"
"P22209" "GO:0071958"
"P22214" "GO:0006888"
"P22214" "GO:0006890"
"P22214" "GO:0006906"
"P22214" "GO:0015031"
"P22214" "GO:0048279"
"P22214" "GO:0048280"
"P22214" "GO:0005484"
"P22214" "GO:0005515"
"P22214" "GO:0000139"
"P22214" "GO:0005783"
"P22214" "GO:0005789"
"P22214" "GO:0005793"
"P22214" "GO:0005794"
"P22214" "GO:0012507"
"P22214" "GO:0016021"
"P22214" "GO:0031201"
"P22219" "GO:0000011"
"P22219" "GO:0006468"
"P22219" "GO:0006623"
"P22219" "GO:0016236"
"P22219" "GO:0030242"
"P22219" "GO:0032968"
"P22219" "GO:0045053"
"P22219" "GO:0045324"
"P22219" "GO:0048017"
"P22219" "GO:0004674"
"P22219" "GO:0005515"
"P22219" "GO:0005524"
"P22219" "GO:0043130"
"P22219" "GO:0000329"
"P22219" "GO:0005739"
"P22219" "GO:0005770"
"P22219" "GO:0005794"
"P22219" "GO:0010008"
"P22219" "GO:0034271"
"P22219" "GO:0034272"
"P22219" "GO:0071561"
"P22219" "GO:0120095"
"P22276" "GO:0006386"
"P22276" "GO:0042797"
"P22276" "GO:0003677"
"P22276" "GO:0032549"
"P22276" "GO:0046872"
"P22276" "GO:0001056"
"P22276" "GO:0003899"
"P22276" "GO:0005654"
"P22276" "GO:0005666"
"P22336" "GO:0000722"
"P22336" "GO:0000723"
"P22336" "GO:0000724"
"P22336" "GO:0006260"
"P22336" "GO:0006261"
"P22336" "GO:0006265"
"P22336" "GO:0006268"
"P22336" "GO:0006281"
"P22336" "GO:0006289"
"P22336" "GO:0006312"
"P22336" "GO:0007004"
"P22336" "GO:0007131"
"P22336" "GO:0010833"
"P22336" "GO:0016567"
"P22336" "GO:0030491"
"P22336" "GO:0043934"
"P22336" "GO:0045184"
"P22336" "GO:0051321"
"P22336" "GO:0003684"
"P22336" "GO:0003690"
"P22336" "GO:0003697"
"P22336" "GO:0003729"
"P22336" "GO:0005515"
"P22336" "GO:0043047"
"P22336" "GO:0043565"
"P22336" "GO:0046872"
"P22336" "GO:0000781"
"P22336" "GO:0000784"
"P22336" "GO:0000794"
"P22336" "GO:0005634"
"P22336" "GO:0005662"
"P22336" "GO:0005737"
"P22336" "GO:0005829"
"P22434" "GO:0006198"
"P22434" "GO:0019933"
"P22434" "GO:0046069"
"P22434" "GO:0004115"
"P22434" "GO:0047555"
"P22434" "GO:0005575"
"P22438" "GO:0006431"
"P22438" "GO:0004825"
"P22438" "GO:0005524"
"P22438" "GO:0005739"
"P22438" "GO:0005759"
"P22579" "GO:0000117"
"P22579" "GO:0000122"
"P22579" "GO:0006303"
"P22579" "GO:0016479"
"P22579" "GO:0016575"
"P22579" "GO:0030174"
"P22579" "GO:0031939"
"P22579" "GO:0045944"
"P22579" "GO:0051038"
"P22579" "GO:0051301"
"P22579" "GO:0061186"
"P22579" "GO:0061188"
"P22579" "GO:0061408"
"P22579" "GO:0061587"
"P22579" "GO:0003713"
"P22579" "GO:0003714"
"P22579" "GO:0005515"
"P22579" "GO:0042802"
"P22579" "GO:0004407"
"P22579" "GO:0000785"
"P22579" "GO:0032221"
"P22579" "GO:0033698"
"P22579" "GO:0070210"
"P22579" "GO:0070822"
"P22696" "GO:0000122"
"P22696" "GO:0000413"
"P22696" "GO:0006369"
"P22696" "GO:0031064"
"P22696" "GO:0035307"
"P22696" "GO:0045899"
"P22696" "GO:0045944"
"P22696" "GO:0080182"
"P22696" "GO:1901407"
"P22696" "GO:2000059"
"P22696" "GO:2000749"
"P22696" "GO:0000993"
"P22696" "GO:0003755"
"P22696" "GO:0005515"
"P22696" "GO:0005634"
"P22696" "GO:0005829"
"P22803" "GO:0000011"
"P22803" "GO:0000103"
"P22803" "GO:0006662"
"P22803" "GO:0006749"
"P22803" "GO:0006888"
"P22803" "GO:0006890"
"P22803" "GO:0009263"
"P22803" "GO:0015031"
"P22803" "GO:0042144"
"P22803" "GO:0045454"
"P22803" "GO:0055114"
"P22803" "GO:0080058"
"P22803" "GO:0015035"
"P22803" "GO:0015036"
"P22803" "GO:0000139"
"P22803" "GO:0000324"
"P22803" "GO:0005634"
"P22803" "GO:0005829"
"P22804" "GO:0006888"
"P22804" "GO:0006890"
"P22804" "GO:0006906"
"P22804" "GO:0015031"
"P22804" "GO:0005484"
"P22804" "GO:0005515"
"P22804" "GO:0000138"
"P22804" "GO:0005789"
"P22804" "GO:0016021"
"P22804" "GO:0030134"
"P22804" "GO:0030173"
"P22804" "GO:0031201"
"P23059" "GO:0000398"
"P23059" "GO:0006474"
"P23059" "GO:0016070"
"P23059" "GO:0003723"
"P23059" "GO:0004596"
"P23059" "GO:0005688"
"P23059" "GO:0005829"
"P23059" "GO:0031417"
"P23059" "GO:0046540"
"P23060" "GO:0044419"
"P23060" "GO:0003674"
"P23060" "GO:0005575"
"P23179" "GO:0000706"
"P23179" "GO:0000737"
"P23179" "GO:0007131"
"P23179" "GO:0030435"
"P23179" "GO:0042138"
"P23179" "GO:0003677"
"P23179" "GO:0003682"
"P23179" "GO:0003918"
"P23179" "GO:0005515"
"P23179" "GO:0005524"
"P23179" "GO:0016889"
"P23179" "GO:0046872"
"P23179" "GO:0000228"
"P23179" "GO:0005654"
"P23202" "GO:0006808"
"P23202" "GO:0010044"
"P23202" "GO:0032447"
"P23202" "GO:0042128"
"P23202" "GO:0042994"
"P23202" "GO:0055114"
"P23202" "GO:0098869"
"P23202" "GO:1903507"
"P23202" "GO:0003714"
"P23202" "GO:0004602"
"P23202" "GO:0005515"
"P23202" "GO:0051219"
"P23202" "GO:0005737"
"P23248" "GO:0000462"
"P23248" "GO:0002181"
"P23248" "GO:0003735"
"P23248" "GO:0005829"
"P23248" "GO:0022627"
"P23248" "GO:0030686"
"P23250" "GO:0007265"
"P23250" "GO:0009272"
"P23250" "GO:0045944"
"P23250" "GO:0050790"
"P23250" "GO:0003677"
"P23250" "GO:0030695"
"P23250" "GO:0005634"
"P23255" "GO:0006366"
"P23255" "GO:0006367"
"P23255" "GO:0045944"
"P23255" "GO:0051123"
"P23255" "GO:0003682"
"P23255" "GO:0005515"
"P23255" "GO:0044212"
"P23255" "GO:0016251"
"P23255" "GO:0005669"
"P23285" "GO:0000413"
"P23285" "GO:0008150"
"P23285" "GO:0042026"
"P23285" "GO:0003755"
"P23285" "GO:0016018"
"P23285" "GO:0051082"
"P23285" "GO:0000324"
"P23285" "GO:0005576"
"P23292" "GO:0000902"
"P23292" "GO:0006468"
"P23292" "GO:0006897"
"P23292" "GO:0009749"
"P23292" "GO:0010255"
"P23292" "GO:0018105"
"P23292" "GO:0018107"
"P23292" "GO:0004672"
"P23292" "GO:0004674"
"P23292" "GO:0005524"
"P23292" "GO:0005634"
"P23292" "GO:0005737"
"P23292" "GO:0005886"
"P23292" "GO:0005935"
"P23292" "GO:0005937"
"P23292" "GO:0071944"
"P23337" "GO:0005978"
"P23337" "GO:0004373"
"P23337" "GO:0005737"
"P23337" "GO:0005739"
"P23394" "GO:0000395"
"P23394" "GO:0000384"
"P23394" "GO:0003723"
"P23394" "GO:0004004"
"P23394" "GO:0005524"
"P23394" "GO:0005682"
"P23394" "GO:0005737"
"P23501" "GO:0030148"
"P23501" "GO:0046839"
"P23501" "GO:0042392"
"P23501" "GO:0005783"
"P23501" "GO:0005789"
"P23501" "GO:0016021"
"P23542" "GO:0006103"
"P23542" "GO:0006531"
"P23542" "GO:0006532"
"P23542" "GO:0006536"
"P23542" "GO:0019266"
"P23542" "GO:0004069"
"P23542" "GO:0030170"
"P23542" "GO:0005777"
"P23542" "GO:0005829"
"P23561" "GO:0000161"
"P23561" "GO:0000186"
"P23561" "GO:0000196"
"P23561" "GO:0000750"
"P23561" "GO:0001402"
"P23561" "GO:0001403"
"P23561" "GO:0006468"
"P23561" "GO:0007124"
"P23561" "GO:0007232"
"P23561" "GO:0010525"
"P23561" "GO:0023014"
"P23561" "GO:0031098"
"P23561" "GO:0032147"
"P23561" "GO:0034605"
"P23561" "GO:0071507"
"P23561" "GO:0004672"
"P23561" "GO:0004674"
"P23561" "GO:0004709"
"P23561" "GO:0005515"
"P23561" "GO:0005524"
"P23561" "GO:0032093"
"P23561" "GO:0042802"
"P23561" "GO:0005737"
"P23594" "GO:0000082"
"P23594" "GO:0006417"
"P23594" "GO:0006470"
"P23594" "GO:0007015"
"P23594" "GO:0007094"
"P23594" "GO:0007117"
"P23594" "GO:0070262"
"P23594" "GO:2000786"
"P23594" "GO:0004722"
"P23594" "GO:0005515"
"P23594" "GO:0046872"
"P23594" "GO:0000159"
"P23594" "GO:0005634"
"P23594" "GO:0005737"
"P23594" "GO:0010494"
"P23615" "GO:0000122"
"P23615" "GO:0000414"
"P23615" "GO:0000433"
"P23615" "GO:0001178"
"P23615" "GO:0006325"
"P23615" "GO:0006334"
"P23615" "GO:0006338"
"P23615" "GO:0006368"
"P23615" "GO:0016973"
"P23615" "GO:0031440"
"P23615" "GO:0031564"
"P23615" "GO:0032968"
"P23615" "GO:0034728"
"P23615" "GO:0042789"
"P23615" "GO:0043618"
"P23615" "GO:0045944"
"P23615" "GO:0050684"
"P23615" "GO:0060303"
"P23615" "GO:0070827"
"P23615" "GO:0071931"
"P23615" "GO:0001073"
"P23615" "GO:0003677"
"P23615" "GO:0005515"
"P23615" "GO:0031491"
"P23615" "GO:0042393"
"P23615" "GO:0005634"
"P23615" "GO:0005739"
"P23615" "GO:0008023"
"P23615" "GO:0035327"
"P23641" "GO:0035435"
"P23641" "GO:0005315"
"P23641" "GO:0005739"
"P23641" "GO:0005743"
"P23641" "GO:0005758"
"P23641" "GO:0016021"
"P23641" "GO:0031305"
"P23642" "GO:0000032"
"P23642" "GO:0006487"
"P23642" "GO:0030435"
"P23642" "GO:0040008"
"P23642" "GO:0097502"
"P23642" "GO:0000009"
"P23642" "GO:0005515"
"P23642" "GO:0000136"
"P23642" "GO:0005789"
"P23724" "GO:0010498"
"P23724" "GO:0010499"
"P23724" "GO:0043161"
"P23724" "GO:0003674"
"P23724" "GO:0004175"
"P23724" "GO:0004298"
"P23724" "GO:0005515"
"P23724" "GO:0005634"
"P23724" "GO:0005737"
"P23724" "GO:0005789"
"P23724" "GO:0005829"
"P23724" "GO:0005839"
"P23724" "GO:0019774"
"P23724" "GO:0034515"
"P23900" "GO:0000747"
"P23900" "GO:0006071"
"P23900" "GO:0006846"
"P23900" "GO:0015700"
"P23900" "GO:0015791"
"P23900" "GO:0015793"
"P23900" "GO:0046685"
"P23900" "GO:0071918"
"P23900" "GO:0005215"
"P23900" "GO:0015168"
"P23900" "GO:0015204"
"P23900" "GO:0015254"
"P23900" "GO:0000324"
"P23900" "GO:0005737"
"P23900" "GO:0005886"
"P23900" "GO:0016021"
"P23900" "GO:0071944"
"P24000" "GO:0000027"
"P24000" "GO:0002181"
"P24000" "GO:0006412"
"P24000" "GO:1902626"
"P24000" "GO:0003723"
"P24000" "GO:0003735"
"P24000" "GO:0022625"
"P24276" "GO:0006364"
"P24276" "GO:0006401"
"P24276" "GO:0007049"
"P24276" "GO:0008298"
"P24276" "GO:0017148"
"P24276" "GO:0051301"
"P24276" "GO:0060237"
"P24276" "GO:0090503"
"P24276" "GO:0000175"
"P24276" "GO:0000900"
"P24276" "GO:0003729"
"P24276" "GO:0003730"
"P24276" "GO:0005515"
"P24276" "GO:0048027"
"P24276" "GO:0000178"
"P24276" "GO:0000932"
"P24276" "GO:0005634"
"P24276" "GO:0005737"
"P24276" "GO:0005933"
"P24276" "GO:0005935"
"P24276" "GO:0010494"
"P24279" "GO:0000727"
"P24279" "GO:0006267"
"P24279" "GO:0006270"
"P24279" "GO:0006271"
"P24279" "GO:0006348"
"P24279" "GO:0030466"
"P24279" "GO:0032508"
"P24279" "GO:1902975"
"P24279" "GO:0003682"
"P24279" "GO:0003688"
"P24279" "GO:0005515"
"P24279" "GO:0005524"
"P24279" "GO:1904931"
"P24279" "GO:0016887"
"P24279" "GO:0017116"
"P24279" "GO:0000781"
"P24279" "GO:0005634"
"P24279" "GO:0005654"
"P24279" "GO:0005656"
"P24279" "GO:0005737"
"P24279" "GO:0031261"
"P24279" "GO:0031298"
"P24279" "GO:0042555"
"P24279" "GO:0071162"
"P24280" "GO:0006896"
"P24280" "GO:0015914"
"P24280" "GO:0030437"
"P24280" "GO:0043001"
"P24280" "GO:0046488"
"P24280" "GO:0048194"
"P24280" "GO:1901352"
"P24280" "GO:2001246"
"P24280" "GO:0005515"
"P24280" "GO:0008525"
"P24280" "GO:0008526"
"P24280" "GO:0000139"
"P24280" "GO:0005737"
"P24280" "GO:0005794"
"P24280" "GO:0005829"
"P24309" "GO:0000398"
"P24309" "GO:0006401"
"P24309" "GO:0007124"
"P24309" "GO:0016074"
"P24309" "GO:0032197"
"P24309" "GO:0090502"
"P24309" "GO:0008419"
"P24309" "GO:0005634"
"P24309" "GO:0005737"
"P24482" "GO:0006261"
"P24482" "GO:0007049"
"P24482" "GO:0042276"
"P24482" "GO:0045005"
"P24482" "GO:0070868"
"P24482" "GO:0005515"
"P24482" "GO:0003690"
"P24482" "GO:0003697"
"P24482" "GO:0003887"
"P24482" "GO:0030337"
"P24482" "GO:0005634"
"P24482" "GO:0005737"
"P24482" "GO:0008622"
"P24521" "GO:0006696"
"P24521" "GO:0010142"
"P24521" "GO:0019287"
"P24521" "GO:0031388"
"P24521" "GO:0004631"
"P24521" "GO:0005524"
"P24521" "GO:0005634"
"P24521" "GO:0005737"
"P24521" "GO:0005777"
"P24583" "GO:0006468"
"P24583" "GO:0007015"
"P24583" "GO:0007165"
"P24583" "GO:0009272"
"P24583" "GO:0010606"
"P24583" "GO:0018105"
"P24583" "GO:0030242"
"P24583" "GO:0032186"
"P24583" "GO:0035556"
"P24583" "GO:0060211"
"P24583" "GO:0060237"
"P24583" "GO:0004674"
"P24583" "GO:0004697"
"P24583" "GO:0005515"
"P24583" "GO:0005524"
"P24583" "GO:0046872"
"P24583" "GO:0005634"
"P24583" "GO:0005737"
"P24583" "GO:0005856"
"P24583" "GO:0005886"
"P24583" "GO:0005935"
"P24583" "GO:0030427"
"P24583" "GO:0032165"
"P24720" "GO:0000372"
"P24720" "GO:0090615"
"P24720" "GO:0003674"
"P24720" "GO:0005737"
"P24720" "GO:0005739"
"P24720" "GO:0005759"
"P24720" "GO:1990904"
"P24813" "GO:0036003"
"P24813" "GO:0045944"
"P24813" "GO:0071276"
"P24813" "GO:0001228"
"P24813" "GO:0043565"
"P24813" "GO:0005634"
"P24813" "GO:0005737"
"P24814" "GO:0000082"
"P24814" "GO:0000209"
"P24814" "GO:0000751"
"P24814" "GO:0006006"
"P24814" "GO:0006974"
"P24814" "GO:0007124"
"P24814" "GO:0016567"
"P24814" "GO:0031146"
"P24814" "GO:0071406"
"P24814" "GO:0005515"
"P24814" "GO:0030674"
"P24814" "GO:0004842"
"P24814" "GO:0000142"
"P24814" "GO:0005634"
"P24814" "GO:0005737"
"P24814" "GO:0016020"
"P24814" "GO:0019005"
"P24868" "GO:0000079"
"P24868" "GO:0000086"
"P24868" "GO:0000278"
"P24868" "GO:0006468"
"P24868" "GO:0007052"
"P24868" "GO:0007088"
"P24868" "GO:0008284"
"P24868" "GO:0008315"
"P24868" "GO:0010696"
"P24868" "GO:0045787"
"P24868" "GO:0051301"
"P24868" "GO:0060631"
"P24868" "GO:0005515"
"P24868" "GO:0016538"
"P24868" "GO:0019901"
"P24868" "GO:0004672"
"P24868" "GO:0000307"
"P24868" "GO:0005634"
"P24868" "GO:0005737"
"P24868" "GO:0005813"
"P24871" "GO:0000079"
"P24871" "GO:0000086"
"P24871" "GO:0000278"
"P24871" "GO:0006468"
"P24871" "GO:0007088"
"P24871" "GO:0008284"
"P24871" "GO:0010696"
"P24871" "GO:0045787"
"P24871" "GO:0051301"
"P24871" "GO:1901673"
"P24871" "GO:0016538"
"P24871" "GO:0019901"
"P24871" "GO:0004672"
"P24871" "GO:0000307"
"P24871" "GO:0005634"
"P24871" "GO:0005737"
"P24871" "GO:0005813"
"P24871" "GO:0005816"
"P25037" "GO:0006511"
"P25037" "GO:0016579"
"P25037" "GO:0004197"
"P25037" "GO:0004843"
"P25037" "GO:0005737"
"P25037" "GO:0005783"
"P25040" "GO:0030490"
"P25040" "GO:0003674"
"P25040" "GO:0005737"
"P25042" "GO:0000122"
"P25042" "GO:0051123"
"P25042" "GO:0071470"
"P25042" "GO:0097201"
"P25042" "GO:0000987"
"P25042" "GO:0001135"
"P25042" "GO:0001227"
"P25042" "GO:0008301"
"P25042" "GO:0043565"
"P25042" "GO:0000790"
"P25043" "GO:0010498"
"P25043" "GO:0010499"
"P25043" "GO:0043161"
"P25043" "GO:0004175"
"P25043" "GO:0004298"
"P25043" "GO:0005515"
"P25043" "GO:0005634"
"P25043" "GO:0005737"
"P25043" "GO:0005789"
"P25043" "GO:0005829"
"P25043" "GO:0005839"
"P25043" "GO:0019774"
"P25043" "GO:0034515"
"P25045" "GO:0030148"
"P25045" "GO:0004758"
"P25045" "GO:0005515"
"P25045" "GO:0030170"
"P25045" "GO:0005783"
"P25045" "GO:0016021"
"P25045" "GO:0017059"
"P25045" "GO:0035339"
"P25270" "GO:0000154"
"P25270" "GO:0031167"
"P25270" "GO:0003723"
"P25270" "GO:0008989"
"P25270" "GO:0005739"
"P25296" "GO:0000754"
"P25296" "GO:0006470"
"P25296" "GO:0006873"
"P25296" "GO:0031505"
"P25296" "GO:0005509"
"P25296" "GO:0005515"
"P25296" "GO:0004723"
"P25296" "GO:0005955"
"P25301" "GO:0000707"
"P25301" "GO:0000722"
"P25301" "GO:0000730"
"P25301" "GO:0006312"
"P25301" "GO:0030491"
"P25301" "GO:0042148"
"P25301" "GO:0045002"
"P25301" "GO:0000150"
"P25301" "GO:0003690"
"P25301" "GO:0003697"
"P25301" "GO:0005515"
"P25301" "GO:0005524"
"P25301" "GO:0008094"
"P25301" "GO:0046982"
"P25301" "GO:0005634"
"P25301" "GO:0033062"
"P25302" "GO:0000083"
"P25302" "GO:0061408"
"P25302" "GO:0071931"
"P25302" "GO:0001228"
"P25302" "GO:0005515"
"P25302" "GO:0042802"
"P25302" "GO:0043565"
"P25302" "GO:0000790"
"P25302" "GO:0030907"
"P25302" "GO:0033309"
"P25303" "GO:0006986"
"P25303" "GO:0015031"
"P25303" "GO:0030433"
"P25303" "GO:0034975"
"P25303" "GO:0031072"
"P25303" "GO:0046872"
"P25303" "GO:0051082"
"P25303" "GO:0051087"
"P25303" "GO:0005783"
"P25303" "GO:0005788"
"P25333" "GO:0000082"
"P25333" "GO:0006468"
"P25333" "GO:0006470"
"P25333" "GO:0009249"
"P25333" "GO:0030003"
"P25333" "GO:0034613"
"P25333" "GO:0035556"
"P25333" "GO:1903329"
"P25333" "GO:0004672"
"P25333" "GO:0004674"
"P25333" "GO:0005524"
"P25333" "GO:0005634"
"P25333" "GO:0005737"
"P25333" "GO:0005739"
"P25335" "GO:0000256"
"P25335" "GO:0006144"
"P25335" "GO:0004037"
"P25335" "GO:0005575"
"P25336" "GO:0000710"
"P25336" "GO:0000735"
"P25336" "GO:0006298"
"P25336" "GO:0006310"
"P25336" "GO:0006312"
"P25336" "GO:0007131"
"P25336" "GO:0043111"
"P25336" "GO:0043570"
"P25336" "GO:0051096"
"P25336" "GO:0000406"
"P25336" "GO:0003684"
"P25336" "GO:0005515"
"P25336" "GO:0005524"
"P25336" "GO:0008094"
"P25336" "GO:0032135"
"P25336" "GO:0032357"
"P25336" "GO:0000403"
"P25336" "GO:0000404"
"P25336" "GO:0030983"
"P25336" "GO:0032137"
"P25336" "GO:0032143"
"P25336" "GO:0005634"
"P25336" "GO:0005737"
"P25336" "GO:0032300"
"P25336" "GO:0032302"
"P25338" "GO:0046521"
"P25338" "GO:0003674"
"P25338" "GO:0005783"
"P25338" "GO:0005789"
"P25338" "GO:0016021"
"P25339" "GO:0000288"
"P25339" "GO:0001308"
"P25339" "GO:0008104"
"P25339" "GO:0017148"
"P25339" "GO:0003729"
"P25339" "GO:0005737"
"P25340" "GO:0006696"
"P25340" "GO:0016126"
"P25340" "GO:0055114"
"P25340" "GO:0000246"
"P25340" "GO:0005783"
"P25340" "GO:0016021"
"P25340" "GO:0030176"
"P25342" "GO:0000281"
"P25342" "GO:0000921"
"P25342" "GO:0010458"
"P25342" "GO:0030011"
"P25342" "GO:0043934"
"P25342" "GO:0060271"
"P25342" "GO:0061640"
"P25342" "GO:0003924"
"P25342" "GO:0005198"
"P25342" "GO:0005515"
"P25342" "GO:0005525"
"P25342" "GO:0005545"
"P25342" "GO:0010314"
"P25342" "GO:0032947"
"P25342" "GO:0070273"
"P25342" "GO:0000144"
"P25342" "GO:0001400"
"P25342" "GO:0005628"
"P25342" "GO:0005876"
"P25342" "GO:0005935"
"P25342" "GO:0005940"
"P25342" "GO:0015630"
"P25342" "GO:0031105"
"P25342" "GO:0032160"
"P25342" "GO:0042764"
"P25342" "GO:0043332"
"P25342" "GO:0072687"
"P25346" "GO:0001407"
"P25346" "GO:0015794"
"P25346" "GO:0055085"
"P25346" "GO:0001406"
"P25346" "GO:0015169"
"P25346" "GO:0000324"
"P25346" "GO:0005886"
"P25346" "GO:0016021"
"P25346" "GO:0071944"
"P25349" "GO:0008150"
"P25349" "GO:0022900"
"P25349" "GO:0055114"
"P25349" "GO:0003955"
"P25349" "GO:0005515"
"P25349" "GO:0009055"
"P25349" "GO:0010181"
"P25349" "GO:0005737"
"P25349" "GO:0005739"
"P25349" "GO:0005886"
"P25349" "GO:0071944"
"P25349" "GO:0045121"
"P25350" "GO:0008150"
"P25350" "GO:0003674"
"P25350" "GO:0005575"
"P25351" "GO:0008150"
"P25351" "GO:0055085"
"P25351" "GO:0003674"
"P25351" "GO:0000329"
"P25351" "GO:0016021"
"P25352" "GO:0008150"
"P25352" "GO:0003674"
"P25352" "GO:0005575"
"P25355" "GO:0008150"
"P25355" "GO:0009088"
"P25355" "GO:0003674"
"P25355" "GO:0005634"
"P25355" "GO:0005737"
"P25357" "GO:0000122"
"P25357" "GO:0006355"
"P25357" "GO:0016575"
"P25357" "GO:0032874"
"P25357" "GO:0045835"
"P25357" "GO:0001012"
"P25357" "GO:0003674"
"P25357" "GO:0003677"
"P25357" "GO:0003682"
"P25357" "GO:0003714"
"P25357" "GO:0042826"
"P25357" "GO:0043565"
"P25357" "GO:0000118"
"P25357" "GO:0000790"
"P25357" "GO:0005634"
"P25357" "GO:0005829"
"P25357" "GO:0017053"
"P25357" "GO:0034967"
"P25357" "GO:0070210"
"P25359" "GO:0000467"
"P25359" "GO:0006402"
"P25359" "GO:0016072"
"P25359" "GO:0016075"
"P25359" "GO:0016973"
"P25359" "GO:0034427"
"P25359" "GO:0034473"
"P25359" "GO:0034475"
"P25359" "GO:0034476"
"P25359" "GO:0043628"
"P25359" "GO:0043928"
"P25359" "GO:0070478"
"P25359" "GO:0070481"
"P25359" "GO:0070651"
"P25359" "GO:0071028"
"P25359" "GO:0071035"
"P25359" "GO:0071038"
"P25359" "GO:0071042"
"P25359" "GO:0071051"
"P25359" "GO:0003674"
"P25359" "GO:0005515"
"P25359" "GO:0017091"
"P25359" "GO:0000176"
"P25359" "GO:0000177"
"P25359" "GO:0005654"
"P25359" "GO:0005730"
"P25359" "GO:0005737"
"P25360" "GO:0006797"
"P25360" "GO:0006817"
"P25360" "GO:0097080"
"P25360" "GO:2000185"
"P25360" "GO:0005315"
"P25360" "GO:0005886"
"P25360" "GO:0016021"
"P25360" "GO:0071944"
"P25368" "GO:0000028"
"P25368" "GO:0006364"
"P25368" "GO:0031167"
"P25368" "GO:0003674"
"P25368" "GO:0005515"
"P25368" "GO:0005634"
"P25368" "GO:0005654"
"P25368" "GO:0005730"
"P25368" "GO:0032545"
"P25368" "GO:0034456"
"P25372" "GO:0006662"
"P25372" "GO:0034599"
"P25372" "GO:0045454"
"P25372" "GO:0055114"
"P25372" "GO:0015035"
"P25372" "GO:0015036"
"P25372" "GO:0005739"
"P25373" "GO:0010731"
"P25373" "GO:0022900"
"P25373" "GO:0034599"
"P25373" "GO:0045454"
"P25373" "GO:0098869"
"P25373" "GO:0004362"
"P25373" "GO:0004364"
"P25373" "GO:0004602"
"P25373" "GO:0009055"
"P25373" "GO:0015035"
"P25373" "GO:0015036"
"P25373" "GO:0005634"
"P25373" "GO:0005737"
"P25378" "GO:0007165"
"P25378" "GO:0015809"
"P25378" "GO:0015819"
"P25378" "GO:0042147"
"P25378" "GO:0003924"
"P25378" "GO:0005515"
"P25378" "GO:0005525"
"P25378" "GO:0005829"
"P25378" "GO:0019897"
"P25383" "GO:0032197"
"P25383" "GO:0003723"
"P25383" "GO:0000943"
"P25383" "GO:0005737"
"P25385" "GO:0006623"
"P25385" "GO:0006888"
"P25385" "GO:0006891"
"P25385" "GO:0006896"
"P25385" "GO:0006906"
"P25385" "GO:0042147"
"P25385" "GO:0048280"
"P25385" "GO:0000149"
"P25385" "GO:0005484"
"P25385" "GO:0000139"
"P25385" "GO:0005789"
"P25385" "GO:0005794"
"P25385" "GO:0005829"
"P25385" "GO:0012507"
"P25385" "GO:0016021"
"P25385" "GO:0031201"
"P25385" "GO:0031902"
"P25389" "GO:0000921"
"P25389" "GO:0006468"
"P25389" "GO:0007117"
"P25389" "GO:0008360"
"P25389" "GO:0035556"
"P25389" "GO:0044879"
"P25389" "GO:0001786"
"P25389" "GO:0004672"
"P25389" "GO:0004674"
"P25389" "GO:0005515"
"P25389" "GO:0005524"
"P25389" "GO:0005546"
"P25389" "GO:0070300"
"P25389" "GO:0000131"
"P25389" "GO:0005634"
"P25389" "GO:0005737"
"P25389" "GO:0005886"
"P25389" "GO:0005935"
"P25389" "GO:0005940"
"P25389" "GO:0032174"
"P25390" "GO:0000161"
"P25390" "GO:0000186"
"P25390" "GO:0006468"
"P25390" "GO:0023014"
"P25390" "GO:0031098"
"P25390" "GO:0032147"
"P25390" "GO:0004672"
"P25390" "GO:0004674"
"P25390" "GO:0004709"
"P25390" "GO:0005515"
"P25390" "GO:0005524"
"P25390" "GO:0005575"
"P25390" "GO:0005737"
"P25441" "GO:0006386"
"P25441" "GO:0042797"
"P25441" "GO:0003677"
"P25441" "GO:0001056"
"P25441" "GO:0005654"
"P25441" "GO:0005666"
"P25443" "GO:0006407"
"P25443" "GO:0006412"
"P25443" "GO:0031167"
"P25443" "GO:0045903"
"P25443" "GO:0003735"
"P25443" "GO:0070181"
"P25443" "GO:0005654"
"P25443" "GO:0005730"
"P25443" "GO:0022627"
"P25443" "GO:0032040"
"P25451" "GO:0010498"
"P25451" "GO:0010499"
"P25451" "GO:0010950"
"P25451" "GO:0043161"
"P25451" "GO:0004175"
"P25451" "GO:0004298"
"P25451" "GO:0005515"
"P25451" "GO:0061133"
"P25451" "GO:0005634"
"P25451" "GO:0005737"
"P25451" "GO:0005789"
"P25451" "GO:0005839"
"P25451" "GO:0019774"
"P25451" "GO:0034515"
"P25554" "GO:0034613"
"P25554" "GO:0034629"
"P25554" "GO:0043966"
"P25554" "GO:0043970"
"P25554" "GO:0043971"
"P25554" "GO:0044154"
"P25554" "GO:0045944"
"P25554" "GO:0051123"
"P25554" "GO:0070868"
"P25554" "GO:0001135"
"P25554" "GO:0005515"
"P25554" "GO:0035064"
"P25554" "GO:0000124"
"P25554" "GO:0005671"
"P25559" "GO:0006260"
"P25559" "GO:0006275"
"P25559" "GO:0006974"
"P25559" "GO:0007064"
"P25559" "GO:0034088"
"P25559" "GO:0035753"
"P25559" "GO:0003674"
"P25559" "GO:0005515"
"P25559" "GO:0003689"
"P25559" "GO:0000775"
"P25559" "GO:0000785"
"P25559" "GO:0005654"
"P25559" "GO:0031390"
"P25560" "GO:0006621"
"P25560" "GO:0006890"
"P25560" "GO:0003674"
"P25560" "GO:0000324"
"P25560" "GO:0005783"
"P25560" "GO:0016021"
"P25560" "GO:0030134"
"P25560" "GO:0030137"
"P25560" "GO:0030173"
"P25566" "GO:0030091"
"P25566" "GO:0034599"
"P25566" "GO:0055114"
"P25566" "GO:0033743"
"P25566" "GO:0046872"
"P25566" "GO:0005739"
"P25567" "GO:0002181"
"P25567" "GO:0003723"
"P25567" "GO:0003729"
"P25567" "GO:0005844"
"P25567" "GO:0010494"
"P25569" "GO:0043161"
"P25569" "GO:0045721"
"P25569" "GO:0003674"
"P25569" "GO:0005515"
"P25569" "GO:0005634"
"P25569" "GO:0005737"
"P25569" "GO:0034657"
"P25574" "GO:0034975"
"P25574" "GO:0003674"
"P25574" "GO:0005515"
"P25574" "GO:0005783"
"P25574" "GO:0072546"
"P25576" "GO:0001403"
"P25576" "GO:0007124"
"P25576" "GO:0030433"
"P25576" "GO:0034356"
"P25576" "GO:0000309"
"P25576" "GO:0005524"
"P25576" "GO:0016887"
"P25576" "GO:0005634"
"P25576" "GO:0005737"
"P25578" "GO:0032049"
"P25578" "GO:0005524"
"P25578" "GO:0008444"
"P25578" "GO:0005739"
"P25580" "GO:0006506"
"P25580" "GO:0016485"
"P25580" "GO:0030433"
"P25580" "GO:0097502"
"P25580" "GO:0000030"
"P25580" "GO:0005783"
"P25580" "GO:0005789"
"P25580" "GO:0016021"
"P25580" "GO:1990529"
"P25583" "GO:0000742"
"P25583" "GO:0007329"
"P25583" "GO:0051321"
"P25583" "GO:0003700"
"P25583" "GO:0005634"
"P25583" "GO:0005737"
"P25583" "GO:0005829"
"P25585" "GO:0000122"
"P25585" "GO:0000750"
"P25585" "GO:0006873"
"P25585" "GO:0007049"
"P25585" "GO:0071555"
"P25585" "GO:0003674"
"P25585" "GO:0005576"
"P25585" "GO:0005618"
"P25585" "GO:0005829"
"P25585" "GO:0005886"
"P25585" "GO:0016021"
"P25586" "GO:0000447"
"P25586" "GO:0006364"
"P25586" "GO:0031167"
"P25586" "GO:0042274"
"P25586" "GO:0003674"
"P25586" "GO:0003723"
"P25586" "GO:0005515"
"P25586" "GO:0005654"
"P25586" "GO:0005730"
"P25586" "GO:0030686"
"P25586" "GO:0030688"
"P25586" "GO:0032040"
"P25591" "GO:0000011"
"P25591" "GO:0005515"
"P25591" "GO:0043495"
"P25591" "GO:0000329"
"P25591" "GO:0071563"
"P25594" "GO:0015802"
"P25594" "GO:0055085"
"P25594" "GO:1990822"
"P25594" "GO:0015174"
"P25594" "GO:0000329"
"P25594" "GO:0005783"
"P25594" "GO:0005887"
"P25594" "GO:0016021"
"P25604" "GO:0006464"
"P25604" "GO:0006612"
"P25604" "GO:0006623"
"P25604" "GO:0043162"
"P25604" "GO:0045324"
"P25604" "GO:1902915"
"P25604" "GO:1904669"
"P25604" "GO:0005515"
"P25604" "GO:0043130"
"P25604" "GO:0000813"
"P25604" "GO:0005768"
"P25604" "GO:0005829"
"P25604" "GO:0009898"
"P25604" "GO:0031902"
"P25606" "GO:0008150"
"P25606" "GO:0003674"
"P25606" "GO:0016021"
"P25608" "GO:0046688"
"P25608" "GO:0055114"
"P25608" "GO:0003674"
"P25608" "GO:0016491"
"P25608" "GO:0005575"
"P25610" "GO:0008150"
"P25610" "GO:0031505"
"P25610" "GO:0003674"
"P25610" "GO:0005199"
"P25610" "GO:0005575"
"P25610" "GO:0009277"
"P25610" "GO:0016021"
"P25611" "GO:0009410"
"P25611" "GO:0045944"
"P25611" "GO:0000978"
"P25611" "GO:0000981"
"P25611" "GO:0008270"
"P25611" "GO:0043565"
"P25611" "GO:0005575"
"P25611" "GO:0005634"
"P25613" "GO:0006846"
"P25613" "GO:0006847"
"P25613" "GO:0015696"
"P25613" "GO:0019740"
"P25613" "GO:0051321"
"P25613" "GO:0055085"
"P25613" "GO:0072488"
"P25613" "GO:0008519"
"P25613" "GO:0015123"
"P25613" "GO:0005739"
"P25613" "GO:0005774"
"P25613" "GO:0005886"
"P25613" "GO:0016021"
"P25615" "GO:0006302"
"P25615" "GO:0006303"
"P25615" "GO:0071897"
"P25615" "GO:0003677"
"P25615" "GO:0003887"
"P25615" "GO:0005515"
"P25615" "GO:0046872"
"P25615" "GO:0005634"
"P25617" "GO:0008150"
"P25617" "GO:0003674"
"P25617" "GO:0005634"
"P25617" "GO:0005730"
"P25619" "GO:0006974"
"P25619" "GO:0032780"
"P25619" "GO:0034220"
"P25619" "GO:0034605"
"P25619" "GO:0070301"
"P25619" "GO:0071361"
"P25619" "GO:0071470"
"P25619" "GO:0003674"
"P25619" "GO:0005216"
"P25619" "GO:0005783"
"P25619" "GO:0005886"
"P25619" "GO:0016021"
"P25625" "GO:0006506"
"P25625" "GO:0030026"
"P25625" "GO:0003674"
"P25625" "GO:0016788"
"P25625" "GO:0000329"
"P25625" "GO:0005783"
"P25625" "GO:0016021"
"P25625" "GO:0031227"
"P25627" "GO:0000056"
"P25627" "GO:0000282"
"P25627" "GO:0000447"
"P25627" "GO:0070476"
"P25627" "GO:0005515"
"P25627" "GO:0008757"
"P25627" "GO:0016435"
"P25627" "GO:0005634"
"P25627" "GO:0005730"
"P25627" "GO:0005737"
"P25628" "GO:0008204"
"P25628" "GO:0016125"
"P25628" "GO:0034737"
"P25628" "GO:0034738"
"P25628" "GO:0005783"
"P25628" "GO:0005789"
"P25628" "GO:0016021"
"P25632" "GO:0006337"
"P25632" "GO:0016584"
"P25632" "GO:0032968"
"P25632" "GO:0043044"
"P25632" "GO:0005515"
"P25632" "GO:0015616"
"P25632" "GO:0016586"
"P25637" "GO:0001933"
"P25637" "GO:0006469"
"P25637" "GO:0031333"
"P25637" "GO:0033673"
"P25637" "GO:0034198"
"P25637" "GO:0060733"
"P25637" "GO:0003785"
"P25637" "GO:0004860"
"P25637" "GO:0005515"
"P25637" "GO:0043022"
"P25637" "GO:1905538"
"P25637" "GO:0005634"
"P25637" "GO:0005737"
"P25637" "GO:0005840"
"P25639" "GO:0008361"
"P25639" "GO:0003674"
"P25639" "GO:0005737"
"P25639" "GO:0016021"
"P25641" "GO:0006624"
"P25641" "GO:0006660"
"P25641" "GO:0006914"
"P25641" "GO:0016236"
"P25641" "GO:0030397"
"P25641" "GO:0034496"
"P25641" "GO:0034727"
"P25641" "GO:0046461"
"P25641" "GO:0004620"
"P25641" "GO:0004806"
"P25641" "GO:0000139"
"P25641" "GO:0005775"
"P25641" "GO:0005783"
"P25641" "GO:0005789"
"P25641" "GO:0016021"
"P25641" "GO:0032585"
"P25642" "GO:0032543"
"P25642" "GO:0003735"
"P25642" "GO:0005739"
"P25642" "GO:0005762"
"P25646" "GO:0000422"
"P25646" "GO:0006470"
"P25646" "GO:0016236"
"P25646" "GO:0070262"
"P25646" "GO:1904184"
"P25646" "GO:0004722"
"P25646" "GO:0004724"
"P25646" "GO:0004741"
"P25646" "GO:0005739"
"P25646" "GO:0005758"
"P25646" "GO:0005759"
"P25648" "GO:0000122"
"P25648" "GO:0000411"
"P25648" "GO:0045944"
"P25648" "GO:0003713"
"P25648" "GO:0016592"
"P25654" "GO:0008150"
"P25654" "GO:0003674"
"P25654" "GO:0046872"
"P25654" "GO:0005634"
"P25654" "GO:0005737"
"P25656" "GO:0006886"
"P25656" "GO:0006897"
"P25656" "GO:0015917"
"P25656" "GO:0042147"
"P25656" "GO:0045332"
"P25656" "GO:0051666"
"P25656" "GO:0005515"
"P25656" "GO:0015247"
"P25656" "GO:0004012"
"P25656" "GO:0005783"
"P25656" "GO:0005794"
"P25656" "GO:0005802"
"P25656" "GO:0005829"
"P25656" "GO:0005886"
"P25656" "GO:0016021"
"P25656" "GO:0031902"
"P25656" "GO:1990530"
"P25659" "GO:0006325"
"P25659" "GO:0008150"
"P25659" "GO:0070628"
"P25659" "GO:0005575"
"P25694" "GO:0010636"
"P25694" "GO:0016236"
"P25694" "GO:0016320"
"P25694" "GO:0030433"
"P25694" "GO:0030970"
"P25694" "GO:0031134"
"P25694" "GO:0034517"
"P25694" "GO:0034727"
"P25694" "GO:0043161"
"P25694" "GO:0043328"
"P25694" "GO:0043624"
"P25694" "GO:0043666"
"P25694" "GO:0046034"
"P25694" "GO:0051228"
"P25694" "GO:0051974"
"P25694" "GO:0070651"
"P25694" "GO:0071629"
"P25694" "GO:0071630"
"P25694" "GO:0071712"
"P25694" "GO:0072671"
"P25694" "GO:0097352"
"P25694" "GO:0120174"
"P25694" "GO:1900182"
"P25694" "GO:1990116"
"P25694" "GO:1990171"
"P25694" "GO:2001168"
"P25694" "GO:0005515"
"P25694" "GO:0005524"
"P25694" "GO:0016887"
"P25694" "GO:0019888"
"P25694" "GO:0031593"
"P25694" "GO:0042802"
"P25694" "GO:0043130"
"P25694" "GO:0000837"
"P25694" "GO:0000839"
"P25694" "GO:0005634"
"P25694" "GO:0005737"
"P25694" "GO:0005739"
"P25694" "GO:0005789"
"P25694" "GO:0005829"
"P25694" "GO:0034098"
"P25694" "GO:0036266"
"P25694" "GO:0043332"
"P25694" "GO:1990112"
"P25808" "GO:0000027"
"P25808" "GO:0000470"
"P25808" "GO:1902626"
"P25808" "GO:0003723"
"P25808" "GO:0004004"
"P25808" "GO:0005524"
"P25808" "GO:0005654"
"P25808" "GO:0005730"
"P25808" "GO:0030686"
"P25808" "GO:0030687"
"P25846" "GO:0000002"
"P25846" "GO:0006281"
"P25846" "GO:0006298"
"P25846" "GO:0007005"
"P25846" "GO:0043504"
"P25846" "GO:0007131"
"P25846" "GO:0003684"
"P25846" "GO:0005524"
"P25846" "GO:0008094"
"P25846" "GO:0032137"
"P25846" "GO:0032139"
"P25846" "GO:0032143"
"P25846" "GO:0005739"
"P25846" "GO:0032300"
"P25847" "GO:0000710"
"P25847" "GO:0000735"
"P25847" "GO:0006298"
"P25847" "GO:0006301"
"P25847" "GO:0006310"
"P25847" "GO:0006311"
"P25847" "GO:0006312"
"P25847" "GO:0030466"
"P25847" "GO:0036297"
"P25847" "GO:0043111"
"P25847" "GO:0043570"
"P25847" "GO:0045910"
"P25847" "GO:0000400"
"P25847" "GO:0000406"
"P25847" "GO:0003684"
"P25847" "GO:0005515"
"P25847" "GO:0005524"
"P25847" "GO:0008094"
"P25847" "GO:0016887"
"P25847" "GO:0000403"
"P25847" "GO:0000404"
"P25847" "GO:0032135"
"P25847" "GO:0032137"
"P25847" "GO:0032138"
"P25847" "GO:0032143"
"P25847" "GO:0000228"
"P25847" "GO:0005634"
"P25847" "GO:0032300"
"P25847" "GO:0032301"
"P25847" "GO:0032302"
"P26263" "GO:0000949"
"P26263" "GO:0006067"
"P26263" "GO:0006090"
"P26263" "GO:0006559"
"P26263" "GO:0006569"
"P26263" "GO:0009083"
"P26263" "GO:0000287"
"P26263" "GO:0004737"
"P26263" "GO:0016831"
"P26263" "GO:0030976"
"P26263" "GO:0047433"
"P26263" "GO:0047434"
"P26263" "GO:0050177"
"P26263" "GO:0005737"
"P26263" "GO:0005829"
"P26309" "GO:0007094"
"P26309" "GO:0031145"
"P26309" "GO:0040020"
"P26309" "GO:0045842"
"P26309" "GO:0051301"
"P26309" "GO:1904668"
"P26309" "GO:1905786"
"P26309" "GO:0005515"
"P26309" "GO:0010997"
"P26309" "GO:1990757"
"P26309" "GO:0005634"
"P26309" "GO:0005680"
"P26309" "GO:0005737"
"P26309" "GO:0033597"
"P26309" "GO:0034399"
"P26321" "GO:0000027"
"P26321" "GO:0002181"
"P26321" "GO:0003735"
"P26321" "GO:0005515"
"P26321" "GO:0008097"
"P26321" "GO:0005634"
"P26321" "GO:0022625"
"P26343" "GO:0000122"
"P26343" "GO:0042128"
"P26343" "GO:0090295"
"P26343" "GO:0000978"
"P26343" "GO:0000981"
"P26343" "GO:0008270"
"P26343" "GO:0043565"
"P26343" "GO:0005634"
"P26364" "GO:0006172"
"P26364" "GO:0009117"
"P26364" "GO:0016310"
"P26364" "GO:0046033"
"P26364" "GO:0046039"
"P26364" "GO:0046041"
"P26364" "GO:0046940"
"P26364" "GO:0004017"
"P26364" "GO:0005524"
"P26364" "GO:0005525"
"P26364" "GO:0046899"
"P26364" "GO:0005739"
"P26364" "GO:0005743"
"P26364" "GO:0005759"
"P26570" "GO:0006470"
"P26570" "GO:0006883"
"P26570" "GO:0034613"
"P26570" "GO:0004722"
"P26570" "GO:0004724"
"P26570" "GO:0005515"
"P26570" "GO:0046872"
"P26570" "GO:0048037"
"P26570" "GO:0005634"
"P26570" "GO:0005737"
"P26570" "GO:0019897"
"P26637" "GO:0006429"
"P26637" "GO:0032006"
"P26637" "GO:0106074"
"P26637" "GO:0002161"
"P26637" "GO:0004823"
"P26637" "GO:0005524"
"P26637" "GO:0005737"
"P26725" "GO:0000032"
"P26725" "GO:0006487"
"P26725" "GO:0006493"
"P26725" "GO:0097502"
"P26725" "GO:0000026"
"P26725" "GO:0000030"
"P26725" "GO:0000139"
"P26725" "GO:0005783"
"P26725" "GO:0005794"
"P26725" "GO:0016021"
"P26754" "GO:0000722"
"P26754" "GO:0000724"
"P26754" "GO:0006260"
"P26754" "GO:0006265"
"P26754" "GO:0006268"
"P26754" "GO:0006281"
"P26754" "GO:0006284"
"P26754" "GO:0006289"
"P26754" "GO:0006298"
"P26754" "GO:0006312"
"P26754" "GO:0007004"
"P26754" "GO:0007131"
"P26754" "GO:0010833"
"P26754" "GO:0016567"
"P26754" "GO:0030491"
"P26754" "GO:0045184"
"P26754" "GO:0051096"
"P26754" "GO:2000001"
"P26754" "GO:0003684"
"P26754" "GO:0003690"
"P26754" "GO:0003697"
"P26754" "GO:0005515"
"P26754" "GO:0043565"
"P26754" "GO:0098505"
"P26754" "GO:0000781"
"P26754" "GO:0000785"
"P26754" "GO:0000794"
"P26754" "GO:0005662"
"P26754" "GO:0035861"
"P26754" "GO:0005654"
"P26784" "GO:0002181"
"P26784" "GO:0017148"
"P26784" "GO:0003723"
"P26784" "GO:0003729"
"P26784" "GO:0003735"
"P26784" "GO:0005840"
"P26784" "GO:0022625"
"P26793" "GO:0000734"
"P26793" "GO:0001302"
"P26793" "GO:0006286"
"P26793" "GO:0006303"
"P26793" "GO:0035753"
"P26793" "GO:0043137"
"P26793" "GO:0070914"
"P26793" "GO:0090305"
"P26793" "GO:1903469"
"P26793" "GO:0000287"
"P26793" "GO:0003677"
"P26793" "GO:0005515"
"P26793" "GO:0008409"
"P26793" "GO:0017108"
"P26793" "GO:0048256"
"P26793" "GO:1904162"
"P26793" "GO:0005634"
"P26793" "GO:0005654"
"P26793" "GO:0005730"
"P26793" "GO:0005739"
"P26793" "GO:0005829"
"P26798" "GO:0008654"
"P26798" "GO:0045944"
"P26798" "GO:0005515"
"P26798" "GO:0046983"
"P26798" "GO:0000978"
"P26798" "GO:0001228"
"P26798" "GO:0005634"
"P26798" "GO:0090575"
"P27472" "GO:0005978"
"P27472" "GO:0004373"
"P27472" "GO:0042802"
"P27472" "GO:0005634"
"P27472" "GO:0005737"
"P27515" "GO:0008655"
"P27515" "GO:0009116"
"P27515" "GO:0016310"
"P27515" "GO:0044206"
"P27515" "GO:0044211"
"P27515" "GO:0004849"
"P27515" "GO:0005515"
"P27515" "GO:0005524"
"P27515" "GO:0005634"
"P27515" "GO:0005737"
"P27614" "GO:0006807"
"P27614" "GO:0051603"
"P27614" "GO:0004180"
"P27614" "GO:0004181"
"P27614" "GO:0046872"
"P27614" "GO:0000324"
"P27614" "GO:0000328"
"P27614" "GO:0005774"
"P27614" "GO:0005775"
"P27614" "GO:0016021"
"P27637" "GO:0006355"
"P27637" "GO:0007010"
"P27637" "GO:0007049"
"P27637" "GO:0008360"
"P27637" "GO:0030837"
"P27637" "GO:0032465"
"P27637" "GO:0032880"
"P27637" "GO:0043666"
"P27637" "GO:0051301"
"P27637" "GO:0060627"
"P27637" "GO:0090337"
"P27637" "GO:0005515"
"P27637" "GO:0019888"
"P27637" "GO:0000131"
"P27637" "GO:0005634"
"P27637" "GO:0005737"
"P27637" "GO:0005934"
"P27637" "GO:0005935"
"P27637" "GO:1990615"
"P27654" "GO:0031505"
"P27654" "GO:0005199"
"P27654" "GO:0016298"
"P27654" "GO:0005576"
"P27654" "GO:0005829"
"P27654" "GO:0009277"
"P27654" "GO:0031225"
"P27654" "GO:0071944"
"P27680" "GO:0006744"
"P27680" "GO:0032259"
"P27680" "GO:0004395"
"P27680" "GO:0008425"
"P27680" "GO:0008689"
"P27680" "GO:0061543"
"P27680" "GO:0005739"
"P27680" "GO:0005743"
"P27680" "GO:0019898"
"P27680" "GO:0031314"
"P27809" "GO:0000032"
"P27809" "GO:0006487"
"P27809" "GO:0006491"
"P27809" "GO:0006493"
"P27809" "GO:0097502"
"P27809" "GO:0000026"
"P27809" "GO:0000139"
"P27809" "GO:0000329"
"P27809" "GO:0005794"
"P27809" "GO:0016021"
"P27810" "GO:0000032"
"P27810" "GO:0006487"
"P27810" "GO:0006493"
"P27810" "GO:0097502"
"P27810" "GO:0000026"
"P27810" "GO:0000139"
"P27810" "GO:0000324"
"P27810" "GO:0000329"
"P27810" "GO:0005794"
"P27810" "GO:0016021"
"P27895" "GO:0000022"
"P27895" "GO:0000070"
"P27895" "GO:0000073"
"P27895" "GO:0007018"
"P27895" "GO:0007019"
"P27895" "GO:0051301"
"P27895" "GO:0090307"
"P27895" "GO:0003777"
"P27895" "GO:0005524"
"P27895" "GO:0008017"
"P27895" "GO:0008569"
"P27895" "GO:0008574"
"P27895" "GO:0016887"
"P27895" "GO:0000235"
"P27895" "GO:0000778"
"P27895" "GO:0005634"
"P27895" "GO:0005739"
"P27895" "GO:0005828"
"P27895" "GO:0005871"
"P27895" "GO:0005874"
"P27895" "GO:0005876"
"P27929" "GO:0032543"
"P27929" "GO:0045903"
"P27929" "GO:0003735"
"P27929" "GO:0019843"
"P27929" "GO:0005739"
"P27929" "GO:0005763"
"P27999" "GO:0001172"
"P27999" "GO:0001193"
"P27999" "GO:0006283"
"P27999" "GO:0006366"
"P27999" "GO:0006367"
"P27999" "GO:0006379"
"P27999" "GO:0006974"
"P27999" "GO:0003676"
"P27999" "GO:0005515"
"P27999" "GO:0008270"
"P27999" "GO:0003899"
"P27999" "GO:0003968"
"P27999" "GO:0005665"
"P27999" "GO:0005730"
"P28000" "GO:0006360"
"P28000" "GO:0006386"
"P28000" "GO:0042254"
"P28000" "GO:0042797"
"P28000" "GO:0001054"
"P28000" "GO:0003677"
"P28000" "GO:0005515"
"P28000" "GO:0046983"
"P28000" "GO:0001056"
"P28000" "GO:0003899"
"P28000" "GO:0005654"
"P28000" "GO:0005666"
"P28000" "GO:0005736"
"P28005" "GO:0000294"
"P28005" "GO:0006364"
"P28005" "GO:0008033"
"P28005" "GO:0034965"
"P28005" "GO:0090502"
"P28005" "GO:0000171"
"P28005" "GO:0003723"
"P28005" "GO:0004526"
"P28005" "GO:0000172"
"P28005" "GO:0005655"
"P28005" "GO:0005737"
"P28240" "GO:0006097"
"P28240" "GO:0006099"
"P28240" "GO:0004451"
"P28240" "GO:0046421"
"P28240" "GO:0046872"
"P28240" "GO:0005576"
"P28240" "GO:0005737"
"P28240" "GO:0005773"
"P28263" "GO:0006511"
"P28263" "GO:0016567"
"P28263" "GO:0043161"
"P28263" "GO:0045721"
"P28263" "GO:0004842"
"P28263" "GO:0005515"
"P28263" "GO:0005524"
"P28263" "GO:0061631"
"P28263" "GO:0005737"
"P28273" "GO:0006749"
"P28273" "GO:0005524"
"P28273" "GO:0017168"
"P28273" "GO:0005737"
"P28273" "GO:0005829"
"P28274" "GO:0006241"
"P28274" "GO:0006541"
"P28274" "GO:0008654"
"P28274" "GO:0019856"
"P28274" "GO:0044210"
"P28274" "GO:0003883"
"P28274" "GO:0005524"
"P28274" "GO:0042802"
"P28274" "GO:0000324"
"P28274" "GO:0005737"
"P28274" "GO:0097268"
"P28321" "GO:0006641"
"P28321" "GO:0009966"
"P28321" "GO:0019433"
"P28321" "GO:0017171"
"P28321" "GO:0047372"
"P28321" "GO:0005737"
"P28321" "GO:0005739"
"P28321" "GO:0005741"
"P28321" "GO:0005783"
"P28321" "GO:0005811"
"P28321" "GO:0005886"
"P28321" "GO:0016020"
"P28321" "GO:0071944"
"P28496" "GO:0001302"
"P28496" "GO:0046513"
"P28496" "GO:0005515"
"P28496" "GO:0050291"
"P28496" "GO:0005783"
"P28496" "GO:0005789"
"P28496" "GO:0016021"
"P28496" "GO:0034399"
"P28496" "GO:0061576"
"P28708" "GO:0006468"
"P28708" "GO:0031138"
"P28708" "GO:0046020"
"P28708" "GO:0004672"
"P28708" "GO:0004674"
"P28708" "GO:0005524"
"P28708" "GO:0005737"
"P28737" "GO:0006626"
"P28737" "GO:0005515"
"P28737" "GO:0005524"
"P28737" "GO:0016887"
"P28737" "GO:0005739"
"P28737" "GO:0005741"
"P28737" "GO:0005778"
"P28737" "GO:0016021"
"P28778" "GO:0032543"
"P28778" "GO:0003735"
"P28778" "GO:0070181"
"P28778" "GO:0005739"
"P28778" "GO:0005763"
"P28789" "GO:0006782"
"P28789" "GO:0006783"
"P28789" "GO:0018160"
"P28789" "GO:0004418"
"P28789" "GO:0005634"
"P28789" "GO:0005737"
"P28791" "GO:0006890"
"P28791" "GO:0015031"
"P28791" "GO:0048279"
"P28791" "GO:0005484"
"P28791" "GO:0005515"
"P28791" "GO:0005783"
"P28791" "GO:0005789"
"P28791" "GO:0016021"
"P28791" "GO:0031201"
"P28791" "GO:0005777"
"P28834" "GO:0006099"
"P28834" "GO:0006102"
"P28834" "GO:0006537"
"P28834" "GO:0000287"
"P28834" "GO:0003723"
"P28834" "GO:0005515"
"P28834" "GO:0051287"
"P28834" "GO:0004449"
"P28834" "GO:0005739"
"P28834" "GO:0005758"
"P28834" "GO:0005759"
"P28834" "GO:0005829"
"P28834" "GO:0005962"
"P28834" "GO:0042645"
"P29029" "GO:0000272"
"P29029" "GO:0000920"
"P29029" "GO:0006032"
"P29029" "GO:0071555"
"P29029" "GO:0004568"
"P29029" "GO:0008061"
"P29029" "GO:0008843"
"P29029" "GO:0000324"
"P29029" "GO:0005576"
"P29029" "GO:0005635"
"P29029" "GO:0005783"
"P29029" "GO:0005935"
"P29029" "GO:0009277"
"P29056" "GO:0001112"
"P29056" "GO:0006352"
"P29056" "GO:0006355"
"P29056" "GO:0070893"
"P29056" "GO:0070898"
"P29056" "GO:0090074"
"P29056" "GO:0000994"
"P29056" "GO:0000995"
"P29056" "GO:0001006"
"P29056" "GO:0001156"
"P29056" "GO:0003677"
"P29056" "GO:0005515"
"P29056" "GO:0008134"
"P29056" "GO:0017025"
"P29056" "GO:0046872"
"P29056" "GO:0000126"
"P29056" "GO:0005634"
"P29056" "GO:0005654"
"P29295" "GO:0000045"
"P29295" "GO:0002098"
"P29295" "GO:0006281"
"P29295" "GO:0006468"
"P29295" "GO:0006897"
"P29295" "GO:0018105"
"P29295" "GO:0018107"
"P29295" "GO:0018108"
"P29295" "GO:0030242"
"P29295" "GO:0032880"
"P29295" "GO:0038083"
"P29295" "GO:0042273"
"P29295" "GO:0042274"
"P29295" "GO:0048280"
"P29295" "GO:0051455"
"P29295" "GO:0060628"
"P29295" "GO:2000370"
"P29295" "GO:2001159"
"P29295" "GO:0004672"
"P29295" "GO:0004674"
"P29295" "GO:0004713"
"P29295" "GO:0005515"
"P29295" "GO:0005524"
"P29295" "GO:0042802"
"P29295" "GO:0000407"
"P29295" "GO:0000775"
"P29295" "GO:0005634"
"P29295" "GO:0005654"
"P29295" "GO:0005730"
"P29295" "GO:0005737"
"P29295" "GO:0005794"
"P29295" "GO:0005816"
"P29295" "GO:0005829"
"P29295" "GO:0005886"
"P29295" "GO:0005934"
"P29295" "GO:0005935"
"P29295" "GO:0030688"
"P29295" "GO:0033551"
"P29295" "GO:1990429"
"P29453" "GO:0000470"
"P29453" "GO:0002181"
"P29453" "GO:0006412"
"P29453" "GO:0003723"
"P29453" "GO:0003735"
"P29453" "GO:0022625"
"P29467" "GO:0006310"
"P29467" "GO:0030435"
"P29467" "GO:0042138"
"P29467" "GO:0003674"
"P29467" "GO:0005515"
"P29467" "GO:0000794"
"P29468" "GO:0006378"
"P29468" "GO:0043631"
"P29468" "GO:0071050"
"P29468" "GO:0000287"
"P29468" "GO:0003723"
"P29468" "GO:0004652"
"P29468" "GO:0005515"
"P29468" "GO:0005524"
"P29468" "GO:0005634"
"P29468" "GO:0005654"
"P29468" "GO:0005847"
"P29478" "GO:0006616"
"P29478" "GO:0006617"
"P29478" "GO:0005515"
"P29478" "GO:0008312"
"P29478" "GO:0005786"
"P29496" "GO:0000727"
"P29496" "GO:0006267"
"P29496" "GO:0006270"
"P29496" "GO:0006343"
"P29496" "GO:0006348"
"P29496" "GO:0030174"
"P29496" "GO:0031939"
"P29496" "GO:0032508"
"P29496" "GO:0033260"
"P29496" "GO:0003682"
"P29496" "GO:0003688"
"P29496" "GO:0005515"
"P29496" "GO:0005524"
"P29496" "GO:0003697"
"P29496" "GO:0017116"
"P29496" "GO:0000784"
"P29496" "GO:0005634"
"P29496" "GO:0005654"
"P29496" "GO:0005656"
"P29496" "GO:0005737"
"P29496" "GO:0031261"
"P29496" "GO:0031298"
"P29496" "GO:0042555"
"P29496" "GO:0071162"
"P29539" "GO:0000723"
"P29539" "GO:0000729"
"P29539" "GO:0006270"
"P29539" "GO:0007049"
"P29539" "GO:0016233"
"P29539" "GO:0030466"
"P29539" "GO:0070198"
"P29539" "GO:0005515"
"P29539" "GO:0042162"
"P29539" "GO:0000784"
"P29539" "GO:0005634"
"P29539" "GO:0070187"
"P29547" "GO:0006414"
"P29547" "GO:0006449"
"P29547" "GO:0042254"
"P29547" "GO:0045944"
"P29547" "GO:0001047"
"P29547" "GO:0003700"
"P29547" "GO:0003746"
"P29547" "GO:0005085"
"P29547" "GO:0005509"
"P29547" "GO:0005543"
"P29547" "GO:0005634"
"P29547" "GO:0005737"
"P29547" "GO:0010494"
"P29703" "GO:0007323"
"P29703" "GO:0018343"
"P29703" "GO:0018344"
"P29703" "GO:0004660"
"P29703" "GO:0004661"
"P29703" "GO:0004662"
"P29703" "GO:0005515"
"P29703" "GO:0005737"
"P29703" "GO:0005953"
"P29703" "GO:0005965"
"P29704" "GO:0006696"
"P29704" "GO:0008299"
"P29704" "GO:0045338"
"P29704" "GO:0004310"
"P29704" "GO:0051996"
"P29704" "GO:0005739"
"P29704" "GO:0005741"
"P29704" "GO:0005783"
"P29704" "GO:0005789"
"P29704" "GO:0016021"
"P30283" "GO:0000079"
"P30283" "GO:0000082"
"P30283" "GO:0000086"
"P30283" "GO:0000278"
"P30283" "GO:0006279"
"P30283" "GO:0006468"
"P30283" "GO:0007088"
"P30283" "GO:0008284"
"P30283" "GO:0010696"
"P30283" "GO:0045740"
"P30283" "GO:0045787"
"P30283" "GO:0051301"
"P30283" "GO:1901673"
"P30283" "GO:0005515"
"P30283" "GO:0016538"
"P30283" "GO:0019901"
"P30283" "GO:0004672"
"P30283" "GO:0000307"
"P30283" "GO:0005634"
"P30283" "GO:0005737"
"P30283" "GO:0005813"
"P30606" "GO:0015798"
"P30606" "GO:0055085"
"P30606" "GO:0005365"
"P30606" "GO:0005366"
"P30606" "GO:0000324"
"P30606" "GO:0005886"
"P30606" "GO:0005887"
"P30606" "GO:0016020"
"P30606" "GO:0016021"
"P30606" "GO:0071944"
"P30619" "GO:0006887"
"P30619" "GO:0006904"
"P30619" "GO:0015031"
"P30619" "GO:0031340"
"P30619" "GO:0000149"
"P30619" "GO:0005886"
"P30619" "GO:0005934"
"P30619" "GO:0005935"
"P30619" "GO:0071944"
"P30624" "GO:0001676"
"P30624" "GO:0035336"
"P30624" "GO:0044539"
"P30624" "GO:1905329"
"P30624" "GO:0004467"
"P30624" "GO:0005524"
"P30624" "GO:0031956"
"P30624" "GO:0102391"
"P30624" "GO:0005739"
"P30624" "GO:0005741"
"P30624" "GO:0005783"
"P30624" "GO:0005811"
"P30624" "GO:0005886"
"P30656" "GO:0010498"
"P30656" "GO:0010499"
"P30656" "GO:0043161"
"P30656" "GO:0080129"
"P30656" "GO:0004175"
"P30656" "GO:0004298"
"P30656" "GO:0005515"
"P30656" "GO:0005634"
"P30656" "GO:0005737"
"P30656" "GO:0005789"
"P30656" "GO:0005829"
"P30656" "GO:0005839"
"P30656" "GO:0019774"
"P30656" "GO:0034515"
"P30657" "GO:0010498"
"P30657" "GO:0010499"
"P30657" "GO:0043161"
"P30657" "GO:0043248"
"P30657" "GO:0003674"
"P30657" "GO:0004175"
"P30657" "GO:0004298"
"P30657" "GO:0005515"
"P30657" "GO:0005634"
"P30657" "GO:0005737"
"P30657" "GO:0005789"
"P30657" "GO:0005839"
"P30657" "GO:0019774"
"P30657" "GO:0034515"
"P30775" "GO:0006415"
"P30775" "GO:0032543"
"P30775" "GO:0070126"
"P30775" "GO:0003747"
"P30775" "GO:0005515"
"P30775" "GO:0016149"
"P30775" "GO:0043022"
"P30775" "GO:0005739"
"P30902" "GO:0015986"
"P30902" "GO:0099132"
"P30902" "GO:0046933"
"P30902" "GO:0000274"
"P30902" "GO:0005739"
"P30902" "GO:0016021"
"P30952" "GO:0006097"
"P30952" "GO:0006099"
"P30952" "GO:0004474"
"P30952" "GO:0005515"
"P30952" "GO:0005737"
"P30952" "GO:0005777"
"P30952" "GO:0005782"
"P30952" "GO:0005829"
"P30952" "GO:0009514"
"P31109" "GO:0006887"
"P31109" "GO:0006893"
"P31109" "GO:0006897"
"P31109" "GO:0006906"
"P31109" "GO:0035493"
"P31109" "GO:0000149"
"P31109" "GO:0005484"
"P31109" "GO:0005768"
"P31109" "GO:0005802"
"P31109" "GO:0005886"
"P31109" "GO:0005933"
"P31109" "GO:0005935"
"P31109" "GO:0016021"
"P31109" "GO:0030658"
"P31109" "GO:0031201"
"P31109" "GO:0071944"
"P31111" "GO:0007129"
"P31111" "GO:0007131"
"P31111" "GO:0033235"
"P31111" "GO:0045128"
"P31111" "GO:1990166"
"P31111" "GO:0005515"
"P31111" "GO:0032184"
"P31111" "GO:0000775"
"P31111" "GO:0000795"
"P31111" "GO:0000802"
"P31116" "GO:0009086"
"P31116" "GO:0009088"
"P31116" "GO:0009090"
"P31116" "GO:0009097"
"P31116" "GO:0016310"
"P31116" "GO:0055114"
"P31116" "GO:0004072"
"P31116" "GO:0004412"
"P31116" "GO:0050661"
"P31116" "GO:0005634"
"P31116" "GO:0005737"
"P31373" "GO:0019343"
"P31373" "GO:0019344"
"P31373" "GO:0019346"
"P31373" "GO:0071266"
"P31373" "GO:0003962"
"P31373" "GO:0004123"
"P31373" "GO:0030170"
"P31373" "GO:0044540"
"P31373" "GO:0047804"
"P31373" "GO:0080146"
"P31373" "GO:0005634"
"P31373" "GO:0005737"
"P31377" "GO:0006886"
"P31377" "GO:0006896"
"P31377" "GO:0006906"
"P31377" "GO:0048278"
"P31377" "GO:0000149"
"P31377" "GO:0005484"
"P31377" "GO:0005768"
"P31377" "GO:0010008"
"P31377" "GO:0012505"
"P31377" "GO:0016021"
"P31377" "GO:0031201"
"P31379" "GO:0030476"
"P31379" "GO:0003674"
"P31379" "GO:0005619"
"P31379" "GO:0005628"
"P31379" "GO:0005811"
"P31379" "GO:0016021"
"P31382" "GO:0006493"
"P31382" "GO:0031505"
"P31382" "GO:0032527"
"P31382" "GO:0035269"
"P31382" "GO:0071712"
"P31382" "GO:1900101"
"P31382" "GO:0004169"
"P31382" "GO:0005515"
"P31382" "GO:0005783"
"P31382" "GO:0005789"
"P31382" "GO:0016021"
"P31382" "GO:0097582"
"P31382" "GO:0097584"
"P31383" "GO:0006417"
"P31383" "GO:0006470"
"P31383" "GO:0007094"
"P31383" "GO:0043666"
"P31383" "GO:0019888"
"P31383" "GO:0004722"
"P31383" "GO:0000159"
"P31383" "GO:0005634"
"P31383" "GO:0005737"
"P31383" "GO:0005816"
"P31383" "GO:0005934"
"P31383" "GO:0005935"
"P31383" "GO:0043332"
"P31384" "GO:0000076"
"P31384" "GO:0000288"
"P31384" "GO:0000289"
"P31384" "GO:0006260"
"P31384" "GO:0006357"
"P31384" "GO:0006368"
"P31384" "GO:0007089"
"P31384" "GO:0032968"
"P31384" "GO:0048478"
"P31384" "GO:0090503"
"P31384" "GO:0000175"
"P31384" "GO:0003723"
"P31384" "GO:0004535"
"P31384" "GO:0005515"
"P31384" "GO:0046872"
"P31384" "GO:0000932"
"P31384" "GO:0005737"
"P31384" "GO:0016593"
"P31384" "GO:0030015"
"P31412" "GO:0007035"
"P31412" "GO:0015991"
"P31412" "GO:0005515"
"P31412" "GO:0005524"
"P31412" "GO:0008553"
"P31412" "GO:0046961"
"P31412" "GO:0000221"
"P31412" "GO:0000329"
"P31412" "GO:0016021"
"P31539" "GO:0001319"
"P31539" "GO:0019538"
"P31539" "GO:0034975"
"P31539" "GO:0035617"
"P31539" "GO:0043335"
"P31539" "GO:0051085"
"P31539" "GO:0070370"
"P31539" "GO:0070414"
"P31539" "GO:0005515"
"P31539" "GO:0005524"
"P31539" "GO:0042623"
"P31539" "GO:0042802"
"P31539" "GO:0043531"
"P31539" "GO:0051082"
"P31539" "GO:0051087"
"P31539" "GO:0005634"
"P31539" "GO:0005737"
"P31539" "GO:0034399"
"P31539" "GO:0072380"
"P31755" "GO:0006487"
"P31755" "GO:0006491"
"P31755" "GO:0097502"
"P31755" "GO:0000009"
"P31755" "GO:0016757"
"P31755" "GO:0033164"
"P31755" "GO:0000136"
"P31755" "GO:0000137"
"P31755" "GO:0005789"
"P32047" "GO:0030950"
"P32047" "GO:0003674"
"P32047" "GO:0005737"
"P32047" "GO:0005829"
"P32191" "GO:0001302"
"P32191" "GO:0006071"
"P32191" "GO:0006116"
"P32191" "GO:0019563"
"P32191" "GO:0046168"
"P32191" "GO:0004367"
"P32191" "GO:0004368"
"P32191" "GO:0052591"
"P32191" "GO:0005739"
"P32191" "GO:0005743"
"P32191" "GO:0005758"
"P32191" "GO:0009331"
"P32191" "GO:0031307"
"P32263" "GO:0006561"
"P32263" "GO:0055114"
"P32263" "GO:0055129"
"P32263" "GO:0004735"
"P32263" "GO:0042802"
"P32263" "GO:0005737"
"P32266" "GO:0000001"
"P32266" "GO:0000002"
"P32266" "GO:0007005"
"P32266" "GO:0007006"
"P32266" "GO:0008053"
"P32266" "GO:0061025"
"P32266" "GO:0003924"
"P32266" "GO:0005515"
"P32266" "GO:0005525"
"P32266" "GO:0008017"
"P32266" "GO:0005737"
"P32266" "GO:0005739"
"P32266" "GO:0005758"
"P32266" "GO:0016020"
"P32266" "GO:0016021"
"P32266" "GO:0030061"
"P32266" "GO:0031304"
"P32266" "GO:0031314"
"P32266" "GO:0097002"
"P32323" "GO:0000752"
"P32323" "GO:0050839"
"P32323" "GO:0005576"
"P32323" "GO:0009277"
"P32323" "GO:0031225"
"P32323" "GO:0071944"
"P32324" "GO:0006414"
"P32324" "GO:0045901"
"P32324" "GO:1990145"
"P32324" "GO:0003746"
"P32324" "GO:0003924"
"P32324" "GO:0005515"
"P32324" "GO:0005525"
"P32324" "GO:0019843"
"P32324" "GO:0043022"
"P32324" "GO:0005829"
"P32324" "GO:1990904"
"P32332" "GO:0008272"
"P32332" "GO:0015729"
"P32332" "GO:0034659"
"P32332" "GO:1901553"
"P32332" "GO:1902356"
"P32332" "GO:1902358"
"P32332" "GO:0015116"
"P32332" "GO:0015131"
"P32332" "GO:0034658"
"P32332" "GO:1901239"
"P32332" "GO:0005739"
"P32332" "GO:0005743"
"P32332" "GO:0016021"
"P32334" "GO:0000282"
"P32334" "GO:0001402"
"P32334" "GO:0006970"
"P32334" "GO:0006972"
"P32334" "GO:0007232"
"P32334" "GO:0030010"
"P32334" "GO:0031505"
"P32334" "GO:0005034"
"P32334" "GO:0005515"
"P32334" "GO:0005576"
"P32334" "GO:0005886"
"P32334" "GO:0005887"
"P32334" "GO:0009986"
"P32334" "GO:0030427"
"P32338" "GO:0000122"
"P32338" "GO:0036095"
"P32338" "GO:0045835"
"P32338" "GO:0045944"
"P32338" "GO:0051038"
"P32338" "GO:0051301"
"P32338" "GO:0071931"
"P32338" "GO:0000978"
"P32338" "GO:0000981"
"P32338" "GO:0046872"
"P32338" "GO:0005634"
"P32338" "GO:0005737"
"P32340" "GO:0001300"
"P32340" "GO:0006116"
"P32340" "GO:0006120"
"P32340" "GO:0043065"
"P32340" "GO:0008137"
"P32340" "GO:0042802"
"P32340" "GO:0005739"
"P32340" "GO:0005743"
"P32340" "GO:0005759"
"P32342" "GO:0006616"
"P32342" "GO:0003674"
"P32342" "GO:0003723"
"P32342" "GO:0005515"
"P32342" "GO:0005634"
"P32342" "GO:0005786"
"P32343" "GO:0016192"
"P32343" "GO:0043328"
"P32343" "GO:0003674"
"P32343" "GO:0000324"
"P32343" "GO:0005774"
"P32343" "GO:0005783"
"P32343" "GO:0010008"
"P32343" "GO:0016021"
"P32344" "GO:0006397"
"P32344" "GO:0032543"
"P32344" "GO:0003735"
"P32344" "GO:0005739"
"P32344" "GO:0005763"
"P32344" "GO:0031305"
"P32345" "GO:0000724"
"P32345" "GO:0006470"
"P32345" "GO:0051173"
"P32345" "GO:0072462"
"P32345" "GO:1902660"
"P32345" "GO:2000002"
"P32345" "GO:2001034"
"P32345" "GO:0004722"
"P32345" "GO:0005515"
"P32345" "GO:0046872"
"P32345" "GO:0005634"
"P32345" "GO:0005737"
"P32345" "GO:0030289"
"P32345" "GO:0034399"
"P32345" "GO:0000794"
"P32347" "GO:0006782"
"P32347" "GO:0006783"
"P32347" "GO:0004853"
"P32347" "GO:0005515"
"P32347" "GO:0005634"
"P32347" "GO:0005737"
"P32347" "GO:0005829"
"P32350" "GO:0006468"
"P32350" "GO:0016480"
"P32350" "GO:0018105"
"P32350" "GO:0018108"
"P32350" "GO:0046777"
"P32350" "GO:0004672"
"P32350" "GO:0004674"
"P32350" "GO:0004712"
"P32350" "GO:0004713"
"P32350" "GO:0005524"
"P32350" "GO:0005634"
"P32350" "GO:0005737"
"P32352" "GO:0006696"
"P32352" "GO:0000247"
"P32352" "GO:0005783"
"P32352" "GO:0005789"
"P32352" "GO:0016021"
"P32353" "GO:0006696"
"P32353" "GO:0016126"
"P32353" "GO:0055114"
"P32353" "GO:0000248"
"P32353" "GO:0005506"
"P32353" "GO:0005515"
"P32353" "GO:0005783"
"P32353" "GO:0005788"
"P32353" "GO:0005789"
"P32353" "GO:0016021"
"P32356" "GO:0005993"
"P32356" "GO:0071465"
"P32356" "GO:0004555"
"P32356" "GO:0005509"
"P32356" "GO:0005515"
"P32356" "GO:0005737"
"P32375" "GO:0006145"
"P32375" "GO:0006259"
"P32375" "GO:0009442"
"P32375" "GO:0004038"
"P32375" "GO:0008270"
"P32375" "GO:0016888"
"P32375" "GO:0050897"
"P32375" "GO:0005575"
"P32375" "GO:0005737"
"P32381" "GO:0000001"
"P32381" "GO:0007015"
"P32381" "GO:0030476"
"P32381" "GO:0032258"
"P32381" "GO:0034314"
"P32381" "GO:0051654"
"P32381" "GO:0003779"
"P32381" "GO:0005515"
"P32381" "GO:0005524"
"P32381" "GO:0016887"
"P32381" "GO:0005885"
"P32381" "GO:0030479"
"P32381" "GO:0005739"
"P32387" "GO:0032543"
"P32387" "GO:0003735"
"P32387" "GO:0005515"
"P32387" "GO:0005739"
"P32387" "GO:0005762"
"P32388" "GO:0032543"
"P32388" "GO:0003735"
"P32388" "GO:0005739"
"P32388" "GO:0005762"
"P32419" "GO:0006097"
"P32419" "GO:0006099"
"P32419" "GO:0006108"
"P32419" "GO:0006635"
"P32419" "GO:0006735"
"P32419" "GO:0003729"
"P32419" "GO:0030060"
"P32419" "GO:0005777"
"P32419" "GO:0005782"
"P32419" "GO:1990429"
"P32445" "GO:0000002"
"P32445" "GO:0006264"
"P32445" "GO:0051096"
"P32445" "GO:0090297"
"P32445" "GO:0003697"
"P32445" "GO:0005739"
"P32445" "GO:0009295"
"P32445" "GO:0042645"
"P32447" "GO:0001932"
"P32447" "GO:0006335"
"P32447" "GO:0006336"
"P32447" "GO:0006337"
"P32447" "GO:0006348"
"P32447" "GO:0010468"
"P32447" "GO:0016573"
"P32447" "GO:0030466"
"P32447" "GO:0032968"
"P32447" "GO:0033523"
"P32447" "GO:0035066"
"P32447" "GO:0043486"
"P32447" "GO:0043618"
"P32447" "GO:0005515"
"P32447" "GO:0042393"
"P32447" "GO:0000781"
"P32447" "GO:0005634"
"P32447" "GO:0005829"
"P32448" "GO:0030466"
"P32448" "GO:0003674"
"P32448" "GO:0000784"
"P32448" "GO:0005634"
"P32450" "GO:0006865"
"P32450" "GO:0003674"
"P32450" "GO:0005575"
"P32452" "GO:0009094"
"P32452" "GO:0004106"
"P32452" "GO:0004664"
"P32452" "GO:0005737"
"P32459" "GO:0000256"
"P32459" "GO:0006144"
"P32459" "GO:0004848"
"P32459" "GO:0050385"
"P32459" "GO:0016020"
"P32462" "GO:0006696"
"P32462" "GO:0016126"
"P32462" "GO:0055114"
"P32462" "GO:0050613"
"P32462" "GO:0050661"
"P32462" "GO:0005783"
"P32462" "GO:0016021"
"P32462" "GO:0030176"
"P32463" "GO:0009107"
"P32463" "GO:0009245"
"P32463" "GO:0016226"
"P32463" "GO:0055114"
"P32463" "GO:0000035"
"P32463" "GO:0000036"
"P32463" "GO:0031177"
"P32463" "GO:0005739"
"P32463" "GO:0005829"
"P32463" "GO:0070469"
"P32463" "GO:0099128"
"P32465" "GO:0015750"
"P32465" "GO:0015755"
"P32465" "GO:0015757"
"P32465" "GO:0015761"
"P32465" "GO:0098704"
"P32465" "GO:1902600"
"P32465" "GO:1904659"
"P32465" "GO:0005351"
"P32465" "GO:0005353"
"P32465" "GO:0005354"
"P32465" "GO:0005355"
"P32465" "GO:0015146"
"P32465" "GO:0015149"
"P32465" "GO:0015578"
"P32465" "GO:0005886"
"P32465" "GO:0005887"
"P32465" "GO:0016021"
"P32465" "GO:0071944"
"P32467" "GO:0008645"
"P32467" "GO:0015750"
"P32467" "GO:0015755"
"P32467" "GO:0015761"
"P32467" "GO:0098704"
"P32467" "GO:1902600"
"P32467" "GO:1904659"
"P32467" "GO:0005351"
"P32467" "GO:0005353"
"P32467" "GO:0005355"
"P32467" "GO:0015146"
"P32467" "GO:0015149"
"P32467" "GO:0015578"
"P32467" "GO:0005886"
"P32467" "GO:0005887"
"P32467" "GO:0016021"
"P32467" "GO:0071944"
"P32469" "GO:0017183"
"P32469" "GO:0032259"
"P32469" "GO:0004164"
"P32469" "GO:0005737"
"P32471" "GO:0006414"
"P32471" "GO:0006449"
"P32471" "GO:0032232"
"P32471" "GO:1990145"
"P32471" "GO:0003746"
"P32471" "GO:0005085"
"P32471" "GO:0005515"
"P32471" "GO:0005853"
"P32472" "GO:0000413"
"P32472" "GO:0008150"
"P32472" "GO:0003755"
"P32472" "GO:0005528"
"P32472" "GO:0000324"
"P32472" "GO:0005634"
"P32472" "GO:0005737"
"P32472" "GO:0005789"
"P32472" "GO:0016020"
"P32473" "GO:0006086"
"P32473" "GO:0006096"
"P32473" "GO:0055114"
"P32473" "GO:0004739"
"P32473" "GO:0005739"
"P32473" "GO:0005967"
"P32473" "GO:0042645"
"P32477" "GO:0006750"
"P32477" "GO:0042542"
"P32477" "GO:0046686"
"P32477" "GO:0004357"
"P32477" "GO:0005524"
"P32477" "GO:0005622"
"P32481" "GO:0001731"
"P32481" "GO:0006413"
"P32481" "GO:0045903"
"P32481" "GO:0003743"
"P32481" "GO:0003924"
"P32481" "GO:0005515"
"P32481" "GO:0031369"
"P32481" "GO:0000049"
"P32481" "GO:0005525"
"P32481" "GO:0005737"
"P32481" "GO:0005829"
"P32481" "GO:0005850"
"P32481" "GO:0016282"
"P32481" "GO:0033290"
"P32481" "GO:0043614"
"P32485" "GO:0006468"
"P32485" "GO:0006972"
"P32485" "GO:0007231"
"P32485" "GO:0010468"
"P32485" "GO:0016241"
"P32485" "GO:0033262"
"P32485" "GO:0034599"
"P32485" "GO:0034605"
"P32485" "GO:0035556"
"P32485" "GO:0045944"
"P32485" "GO:0046685"
"P32485" "GO:0051403"
"P32485" "GO:0061392"
"P32485" "GO:0061393"
"P32485" "GO:0071470"
"P32485" "GO:0003682"
"P32485" "GO:0004707"
"P32485" "GO:0005515"
"P32485" "GO:0005516"
"P32485" "GO:0005524"
"P32485" "GO:0005634"
"P32485" "GO:0005737"
"P32488" "GO:0009060"
"P32488" "GO:0003674"
"P32488" "GO:0005575"
"P32489" "GO:0000707"
"P32489" "GO:0007131"
"P32489" "GO:0030435"
"P32489" "GO:0003674"
"P32489" "GO:0005515"
"P32489" "GO:0000794"
"P32489" "GO:0005634"
"P32493" "GO:0006417"
"P32493" "GO:0045182"
"P32493" "GO:0005739"
"P32494" "GO:0006325"
"P32494" "GO:0006357"
"P32494" "GO:0016573"
"P32494" "GO:0043966"
"P32494" "GO:0043967"
"P32494" "GO:1903508"
"P32494" "GO:0003713"
"P32494" "GO:0005515"
"P32494" "GO:0004402"
"P32494" "GO:0000124"
"P32494" "GO:0005671"
"P32494" "GO:0046695"
"P32497" "GO:0001732"
"P32497" "GO:0006413"
"P32497" "GO:0003729"
"P32497" "GO:0003743"
"P32497" "GO:0005515"
"P32497" "GO:0031369"
"P32497" "GO:0005737"
"P32497" "GO:0005852"
"P32497" "GO:0010494"
"P32497" "GO:0016282"
"P32497" "GO:0033290"
"P32497" "GO:0043614"
"P32499" "GO:0000972"
"P32499" "GO:0000973"
"P32499" "GO:0006606"
"P32499" "GO:0006607"
"P32499" "GO:0006611"
"P32499" "GO:0016973"
"P32499" "GO:0030466"
"P32499" "GO:0031990"
"P32499" "GO:0035392"
"P32499" "GO:0036228"
"P32499" "GO:0043547"
"P32499" "GO:0005515"
"P32499" "GO:0008536"
"P32499" "GO:0017056"
"P32499" "GO:0061676"
"P32499" "GO:0005096"
"P32499" "GO:0000781"
"P32499" "GO:0005634"
"P32499" "GO:0005643"
"P32499" "GO:0005737"
"P32499" "GO:0005739"
"P32499" "GO:0016021"
"P32499" "GO:0031965"
"P32499" "GO:0042564"
"P32499" "GO:0044614"
"P32499" "GO:0044615"
"P32500" "GO:0006913"
"P32500" "GO:0006999"
"P32500" "GO:0015031"
"P32500" "GO:0030474"
"P32500" "GO:0051028"
"P32500" "GO:0071790"
"P32500" "GO:0090307"
"P32500" "GO:0005515"
"P32500" "GO:0017056"
"P32500" "GO:0005643"
"P32500" "GO:0005737"
"P32500" "GO:0005816"
"P32500" "GO:0016021"
"P32500" "GO:0031965"
"P32500" "GO:0070762"
"P32501" "GO:0006413"
"P32501" "GO:0006446"
"P32501" "GO:0003743"
"P32501" "GO:0005085"
"P32501" "GO:0005515"
"P32501" "GO:0016779"
"P32501" "GO:0031369"
"P32501" "GO:0005737"
"P32501" "GO:0005829"
"P32501" "GO:0005851"
"P32501" "GO:0032045"
"P32505" "GO:0006378"
"P32505" "GO:0016973"
"P32505" "GO:0043488"
"P32505" "GO:0045945"
"P32505" "GO:1900152"
"P32505" "GO:1900364"
"P32505" "GO:0000049"
"P32505" "GO:0003729"
"P32505" "GO:0005515"
"P32505" "GO:0008097"
"P32505" "GO:0008143"
"P32505" "GO:0008312"
"P32505" "GO:0033204"
"P32505" "GO:0046872"
"P32505" "GO:0005634"
"P32505" "GO:0005737"
"P32523" "GO:0000349"
"P32523" "GO:0006281"
"P32523" "GO:0070534"
"P32523" "GO:0004842"
"P32523" "GO:0005515"
"P32523" "GO:0042802"
"P32523" "GO:0061630"
"P32523" "GO:0000384"
"P32523" "GO:0000974"
"P32523" "GO:0005634"
"P32523" "GO:0005737"
"P32523" "GO:0005739"
"P32523" "GO:0005829"
"P32523" "GO:0071006"
"P32523" "GO:0071013"
"P32524" "GO:0000398"
"P32524" "GO:0003723"
"P32524" "GO:0005515"
"P32524" "GO:0005686"
"P32524" "GO:0071004"
"P32524" "GO:0071013"
"P32525" "GO:0007165"
"P32525" "GO:0008150"
"P32525" "GO:0071555"
"P32525" "GO:0003674"
"P32525" "GO:0005515"
"P32525" "GO:0005737"
"P32526" "GO:0000741"
"P32526" "GO:0030473"
"P32526" "GO:0031578"
"P32526" "GO:0051293"
"P32526" "GO:0003674"
"P32526" "GO:0005515"
"P32526" "GO:0000778"
"P32526" "GO:0005634"
"P32526" "GO:0005737"
"P32526" "GO:0005816"
"P32526" "GO:0005881"
"P32526" "GO:0005938"
"P32526" "GO:0043332"
"P32526" "GO:0072686"
"P32527" "GO:0000054"
"P32527" "GO:0006364"
"P32527" "GO:0006450"
"P32527" "GO:0006452"
"P32527" "GO:0006457"
"P32527" "GO:0036003"
"P32527" "GO:0051083"
"P32527" "GO:0060548"
"P32527" "GO:0071409"
"P32527" "GO:0003677"
"P32527" "GO:0005515"
"P32527" "GO:0043022"
"P32527" "GO:0051082"
"P32527" "GO:0005730"
"P32527" "GO:0005737"
"P32527" "GO:0005739"
"P32527" "GO:0005840"
"P32527" "GO:0005844"
"P32527" "GO:0015934"
"P32527" "GO:0015935"
"P32527" "GO:0042788"
"P32558" "GO:0006261"
"P32558" "GO:0006281"
"P32558" "GO:0006334"
"P32558" "GO:0006368"
"P32558" "GO:0032968"
"P32558" "GO:0034724"
"P32558" "GO:0045899"
"P32558" "GO:0060261"
"P32558" "GO:0005515"
"P32558" "GO:0031491"
"P32558" "GO:0042393"
"P32558" "GO:0003682"
"P32558" "GO:0000790"
"P32558" "GO:0008023"
"P32558" "GO:0031298"
"P32558" "GO:0035101"
"P32558" "GO:0005658"
"P32559" "GO:0002098"
"P32559" "GO:0006400"
"P32559" "GO:0030488"
"P32559" "GO:0048568"
"P32559" "GO:0070899"
"P32559" "GO:0003924"
"P32559" "GO:0005525"
"P32559" "GO:0016740"
"P32559" "GO:0005737"
"P32559" "GO:0005739"
"P32559" "GO:0005743"
"P32559" "GO:0005759"
"P32559" "GO:0005829"
"P32561" "GO:0000083"
"P32561" "GO:0000117"
"P32561" "GO:0000122"
"P32561" "GO:0001302"
"P32561" "GO:0006368"
"P32561" "GO:0016239"
"P32561" "GO:0016479"
"P32561" "GO:0030174"
"P32561" "GO:0031939"
"P32561" "GO:0034503"
"P32561" "GO:0045128"
"P32561" "GO:0045944"
"P32561" "GO:0051038"
"P32561" "GO:0061186"
"P32561" "GO:0061188"
"P32561" "GO:0061587"
"P32561" "GO:0070932"
"P32561" "GO:0070933"
"P32561" "GO:0003713"
"P32561" "GO:0003714"
"P32561" "GO:0004407"
"P32561" "GO:0005515"
"P32561" "GO:0032041"
"P32561" "GO:0000118"
"P32561" "GO:0005737"
"P32561" "GO:0032221"
"P32561" "GO:0033698"
"P32561" "GO:0034399"
"P32561" "GO:0070210"
"P32561" "GO:0070211"
"P32561" "GO:0070822"
"P32562" "GO:0000712"
"P32562" "GO:0006468"
"P32562" "GO:0010458"
"P32562" "GO:0010696"
"P32562" "GO:0035025"
"P32562" "GO:0051301"
"P32562" "GO:0070194"
"P32562" "GO:0090306"
"P32562" "GO:0110083"
"P32562" "GO:1902542"
"P32562" "GO:1903353"
"P32562" "GO:0004672"
"P32562" "GO:0004674"
"P32562" "GO:0005515"
"P32562" "GO:0005524"
"P32562" "GO:0019237"
"P32562" "GO:0044877"
"P32562" "GO:0051219"
"P32562" "GO:0000922"
"P32562" "GO:0005634"
"P32562" "GO:0005935"
"P32566" "GO:0007346"
"P32566" "GO:0032995"
"P32566" "GO:0042546"
"P32566" "GO:0071555"
"P32566" "GO:0003674"
"P32566" "GO:0003677"
"P32566" "GO:0005515"
"P32566" "GO:0000131"
"P32566" "GO:0005634"
"P32566" "GO:0005935"
"P32566" "GO:0043332"
"P32568" "GO:0006855"
"P32568" "GO:0030003"
"P32568" "GO:0035376"
"P32568" "GO:0042493"
"P32568" "GO:0042908"
"P32568" "GO:0046618"
"P32568" "GO:0055085"
"P32568" "GO:0005524"
"P32568" "GO:0008559"
"P32568" "GO:0042626"
"P32568" "GO:0005739"
"P32568" "GO:0005886"
"P32568" "GO:0016021"
"P32568" "GO:0071944"
"P32569" "GO:0006357"
"P32569" "GO:0006367"
"P32569" "GO:0045944"
"P32569" "GO:0051123"
"P32569" "GO:0000979"
"P32569" "GO:0001139"
"P32569" "GO:0003712"
"P32569" "GO:0005515"
"P32569" "GO:0033613"
"P32569" "GO:0016592"
"P32569" "GO:0070847"
"P32571" "GO:0006275"
"P32571" "GO:0006511"
"P32571" "GO:0006897"
"P32571" "GO:0010992"
"P32571" "GO:0010995"
"P32571" "GO:0016579"
"P32571" "GO:0043162"
"P32571" "GO:0070676"
"P32571" "GO:1904669"
"P32571" "GO:0004843"
"P32571" "GO:0005515"
"P32571" "GO:0000502"
"P32571" "GO:0005737"
"P32571" "GO:0005739"
"P32571" "GO:0005768"
"P32571" "GO:0005829"
"P32571" "GO:0031902"
"P32572" "GO:0030100"
"P32572" "GO:0030437"
"P32572" "GO:0032012"
"P32572" "GO:0043547"
"P32572" "GO:0003674"
"P32572" "GO:0005096"
"P32572" "GO:0046872"
"P32572" "GO:0000139"
"P32572" "GO:0005575"
"P32573" "GO:0009062"
"P32573" "GO:0030437"
"P32573" "GO:0055114"
"P32573" "GO:0008670"
"P32573" "GO:0005782"
"P32579" "GO:0000723"
"P32579" "GO:0002949"
"P32579" "GO:0006417"
"P32579" "GO:0006450"
"P32579" "GO:0070525"
"P32579" "GO:0000049"
"P32579" "GO:0003725"
"P32579" "GO:0005524"
"P32579" "GO:0016779"
"P32579" "GO:0043047"
"P32579" "GO:0061710"
"P32579" "GO:0061711"
"P32579" "GO:0000781"
"P32579" "GO:0005634"
"P32579" "GO:0005737"
"P32579" "GO:0005829"
"P32580" "GO:0000372"
"P32580" "GO:0000957"
"P32580" "GO:0000965"
"P32580" "GO:0006264"
"P32580" "GO:0006401"
"P32580" "GO:0090503"
"P32580" "GO:0003723"
"P32580" "GO:0004004"
"P32580" "GO:0005524"
"P32580" "GO:0008859"
"P32580" "GO:0005739"
"P32580" "GO:0045025"
"P32580" "GO:0000262"
"P32583" "GO:0006913"
"P32583" "GO:0003674"
"P32583" "GO:0005730"
"P32588" "GO:0000184"
"P32588" "GO:0034063"
"P32588" "GO:0043488"
"P32588" "GO:0003729"
"P32588" "GO:0005515"
"P32588" "GO:0008266"
"P32588" "GO:0000932"
"P32588" "GO:0005634"
"P32588" "GO:0005737"
"P32588" "GO:0010494"
"P32589" "GO:0006457"
"P32589" "GO:0010499"
"P32589" "GO:0042026"
"P32589" "GO:0043161"
"P32589" "GO:0050790"
"P32589" "GO:0000774"
"P32589" "GO:0005515"
"P32589" "GO:0005516"
"P32589" "GO:0005524"
"P32589" "GO:0042277"
"P32589" "GO:0005634"
"P32589" "GO:0005737"
"P32589" "GO:0005829"
"P32589" "GO:0005844"
"P32590" "GO:0006457"
"P32590" "GO:0010499"
"P32590" "GO:0042026"
"P32590" "GO:0043161"
"P32590" "GO:0050790"
"P32590" "GO:0000774"
"P32590" "GO:0005516"
"P32590" "GO:0005524"
"P32590" "GO:0005634"
"P32590" "GO:0005737"
"P32590" "GO:0005829"
"P32591" "GO:0000436"
"P32591" "GO:0005987"
"P32591" "GO:0031496"
"P32591" "GO:0043044"
"P32591" "GO:0044109"
"P32591" "GO:0045944"
"P32591" "GO:0003677"
"P32591" "GO:0005515"
"P32591" "GO:0042393"
"P32591" "GO:0015616"
"P32591" "GO:0005634"
"P32591" "GO:0005829"
"P32591" "GO:0016514"
"P32599" "GO:0007015"
"P32599" "GO:0051017"
"P32599" "GO:0051639"
"P32599" "GO:0070649"
"P32599" "GO:0005515"
"P32599" "GO:0030674"
"P32599" "GO:0046872"
"P32599" "GO:0051015"
"P32599" "GO:0005737"
"P32599" "GO:0005884"
"P32599" "GO:0005886"
"P32599" "GO:0005934"
"P32599" "GO:0030479"
"P32599" "GO:0032432"
"P32599" "GO:0043332"
"P32600" "GO:0001558"
"P32600" "GO:0006468"
"P32600" "GO:0007010"
"P32600" "GO:0007165"
"P32600" "GO:0010507"
"P32600" "GO:0016242"
"P32600" "GO:0030037"
"P32600" "GO:0030950"
"P32600" "GO:0031929"
"P32600" "GO:0035025"
"P32600" "GO:0038202"
"P32600" "GO:0042254"
"P32600" "GO:0045807"
"P32600" "GO:0046854"
"P32600" "GO:0051726"
"P32600" "GO:1905356"
"P32600" "GO:2001108"
"P32600" "GO:0004430"
"P32600" "GO:0004674"
"P32600" "GO:0005515"
"P32600" "GO:0005524"
"P32600" "GO:0044877"
"P32600" "GO:0000329"
"P32600" "GO:0005634"
"P32600" "GO:0005739"
"P32600" "GO:0005886"
"P32600" "GO:0031234"
"P32600" "GO:0031931"
"P32600" "GO:0031932"
"P32605" "GO:0000398"
"P32605" "GO:0030619"
"P32605" "GO:0035614"
"P32605" "GO:0005685"
"P32605" "GO:0071004"
"P32607" "GO:0031930"
"P32607" "GO:0045944"
"P32607" "GO:0071400"
"P32607" "GO:0000981"
"P32607" "GO:0003677"
"P32607" "GO:0005515"
"P32607" "GO:0046983"
"P32607" "GO:0005634"
"P32607" "GO:0005737"
"P32608" "GO:0001079"
"P32608" "GO:0006357"
"P32608" "GO:0006606"
"P32608" "GO:0031930"
"P32608" "GO:0034504"
"P32608" "GO:0035753"
"P32608" "GO:0045944"
"P32608" "GO:1900008"
"P32608" "GO:0005515"
"P32608" "GO:0051219"
"P32608" "GO:0005737"
"P32608" "GO:0035327"
"P32608" "GO:0046695"
"P32610" "GO:0007035"
"P32610" "GO:1902600"
"P32610" "GO:0005515"
"P32610" "GO:0046961"
"P32610" "GO:0000329"
"P32610" "GO:0005774"
"P32610" "GO:0016020"
"P32610" "GO:0016021"
"P32610" "GO:0016471"
"P32612" "GO:0008150"
"P32612" "GO:0031505"
"P32612" "GO:0003674"
"P32612" "GO:0005199"
"P32612" "GO:0005575"
"P32612" "GO:0009277"
"P32612" "GO:0016021"
"P32614" "GO:0055114"
"P32614" "GO:0071454"
"P32614" "GO:0000104"
"P32614" "GO:0016156"
"P32614" "GO:0043022"
"P32614" "GO:0005739"
"P32614" "GO:0005829"
"P32614" "GO:0005886"
"P32616" "GO:0008150"
"P32616" "GO:0003674"
"P32616" "GO:0005524"
"P32616" "GO:0016021"
"P32618" "GO:0008150"
"P32618" "GO:0003674"
"P32618" "GO:0005515"
"P32618" "GO:0043022"
"P32618" "GO:0005783"
"P32618" "GO:0071944"
"P32622" "GO:0006741"
"P32622" "GO:0016310"
"P32622" "GO:0019674"
"P32622" "GO:0003951"
"P32622" "GO:0005524"
"P32622" "GO:0042736"
"P32622" "GO:0005575"
"P32628" "GO:0000122"
"P32628" "GO:0006289"
"P32628" "GO:0006517"
"P32628" "GO:0030433"
"P32628" "GO:0043161"
"P32628" "GO:0003684"
"P32628" "GO:0005515"
"P32628" "GO:0030674"
"P32628" "GO:0031593"
"P32628" "GO:0043130"
"P32628" "GO:0070628"
"P32628" "GO:0000224"
"P32628" "GO:0000111"
"P32628" "GO:0000502"
"P32628" "GO:0005654"
"P32628" "GO:0005739"
"P32628" "GO:0005829"
"P32630" "GO:0008150"
"P32630" "GO:0003674"
"P32630" "GO:0005575"
"P32634" "GO:0030437"
"P32634" "GO:0003674"
"P32634" "GO:0005737"
"P32639" "GO:0000388"
"P32639" "GO:0000398"
"P32639" "GO:0003676"
"P32639" "GO:0004004"
"P32639" "GO:0005515"
"P32639" "GO:0005524"
"P32639" "GO:0008026"
"P32639" "GO:0042802"
"P32639" "GO:0005634"
"P32639" "GO:0005681"
"P32639" "GO:0005682"
"P32639" "GO:0046540"
"P32639" "GO:0071013"
"P32639" "GO:0071014"
"P32641" "GO:0000077"
"P32641" "GO:0006289"
"P32641" "GO:0007131"
"P32641" "GO:0033314"
"P32641" "GO:0003682"
"P32641" "GO:0005515"
"P32641" "GO:0005524"
"P32641" "GO:0003689"
"P32641" "GO:0000790"
"P32641" "GO:0005634"
"P32641" "GO:0031389"
"P32643" "GO:0008150"
"P32643" "GO:0032259"
"P32643" "GO:0008757"
"P32643" "GO:0046547"
"P32643" "GO:0005829"
"P32644" "GO:0000184"
"P32644" "GO:0006449"
"P32644" "GO:0032508"
"P32644" "GO:0003677"
"P32644" "GO:0003678"
"P32644" "GO:0003723"
"P32644" "GO:0003724"
"P32644" "GO:0003729"
"P32644" "GO:0004004"
"P32644" "GO:0005515"
"P32644" "GO:0005524"
"P32644" "GO:0005737"
"P32644" "GO:0005844"
"P32644" "GO:0010494"
"P32645" "GO:0030437"
"P32645" "GO:0003674"
"P32645" "GO:0005575"
"P32656" "GO:0006751"
"P32656" "GO:0003839"
"P32656" "GO:0061928"
"P32656" "GO:0005634"
"P32656" "GO:0005737"
"P32660" "GO:0000749"
"P32660" "GO:0006886"
"P32660" "GO:0006897"
"P32660" "GO:0007163"
"P32660" "GO:0045332"
"P32660" "GO:0099131"
"P32660" "GO:0000287"
"P32660" "GO:0004012"
"P32660" "GO:0005515"
"P32660" "GO:0005524"
"P32660" "GO:0015662"
"P32660" "GO:0005739"
"P32660" "GO:0005783"
"P32660" "GO:0005794"
"P32660" "GO:0005886"
"P32660" "GO:0005935"
"P32660" "GO:0010008"
"P32660" "GO:0016021"
"P32660" "GO:0070867"
"P32660" "GO:0071944"
"P32660" "GO:1990531"
"P32767" "GO:0006606"
"P32767" "GO:0008361"
"P32767" "GO:0005515"
"P32767" "GO:0008139"
"P32767" "GO:0008565"
"P32767" "GO:0005737"
"P32767" "GO:0016021"
"P32767" "GO:0005643"
"P32769" "GO:0006412"
"P32769" "GO:0006414"
"P32769" "GO:0032790"
"P32769" "GO:0045727"
"P32769" "GO:0070651"
"P32769" "GO:0070966"
"P32769" "GO:0003746"
"P32769" "GO:0003924"
"P32769" "GO:0005515"
"P32769" "GO:0005525"
"P32769" "GO:0043022"
"P32769" "GO:0005737"
"P32769" "GO:0005829"
"P32769" "GO:1990533"
"P32770" "GO:0008150"
"P32770" "GO:0003674"
"P32770" "GO:0003723"
"P32770" "GO:0046872"
"P32770" "GO:0005737"
"P32770" "GO:0010494"
"P32772" "GO:0008150"
"P32772" "GO:0003674"
"P32772" "GO:0005575"
"P32773" "GO:0006366"
"P32773" "GO:0006367"
"P32773" "GO:0051123"
"P32773" "GO:1903506"
"P32773" "GO:0000979"
"P32773" "GO:0003712"
"P32773" "GO:0005515"
"P32773" "GO:0017025"
"P32773" "GO:0005672"
"P32773" "GO:0005737"
"P32774" "GO:0006367"
"P32774" "GO:0045944"
"P32774" "GO:0051091"
"P32774" "GO:0051123"
"P32774" "GO:0000979"
"P32774" "GO:0003713"
"P32774" "GO:0005515"
"P32774" "GO:0017025"
"P32774" "GO:0005672"
"P32774" "GO:0005737"
"P32776" "GO:0006289"
"P32776" "GO:0006360"
"P32776" "GO:0006366"
"P32776" "GO:0070816"
"P32776" "GO:0005515"
"P32776" "GO:0010314"
"P32776" "GO:0032266"
"P32776" "GO:0008094"
"P32776" "GO:0008353"
"P32776" "GO:0000112"
"P32776" "GO:0000439"
"P32776" "GO:0005634"
"P32776" "GO:0005675"
"P32776" "GO:0005829"
"P32781" "GO:0000752"
"P32781" "GO:0050839"
"P32781" "GO:0000324"
"P32781" "GO:0005783"
"P32781" "GO:0009277"
"P32783" "GO:0006370"
"P32783" "GO:0106005"
"P32783" "GO:0003723"
"P32783" "GO:0004482"
"P32783" "GO:0005634"
"P32783" "GO:0005829"
"P32783" "GO:0005845"
"P32786" "GO:0001188"
"P32786" "GO:0006361"
"P32786" "GO:0042790"
"P32786" "GO:0001013"
"P32786" "GO:0001164"
"P32786" "GO:0001179"
"P32786" "GO:0005515"
"P32786" "GO:0005737"
"P32786" "GO:0070860"
"P32787" "GO:0000002"
"P32787" "GO:0000725"
"P32787" "GO:0000733"
"P32787" "GO:0006281"
"P32787" "GO:0036297"
"P32787" "GO:0003697"
"P32787" "GO:0000262"
"P32787" "GO:0005739"
"P32787" "GO:0042645"
"P32788" "GO:0008150"
"P32788" "GO:0003674"
"P32788" "GO:0003677"
"P32788" "GO:0005634"
"P32788" "GO:0030136"
"P32790" "GO:0000147"
"P32790" "GO:0006897"
"P32790" "GO:0006898"
"P32790" "GO:0007015"
"P32790" "GO:0034316"
"P32790" "GO:0003779"
"P32790" "GO:0005515"
"P32790" "GO:0042802"
"P32790" "GO:0043130"
"P32790" "GO:0098748"
"P32790" "GO:0005634"
"P32790" "GO:0005886"
"P32790" "GO:0005935"
"P32790" "GO:0005938"
"P32790" "GO:0010008"
"P32790" "GO:0030479"
"P32790" "GO:0043332"
"P32791" "GO:0006826"
"P32791" "GO:0006879"
"P32791" "GO:0015677"
"P32791" "GO:0055114"
"P32791" "GO:0000293"
"P32791" "GO:0046872"
"P32791" "GO:0052851"
"P32791" "GO:0005886"
"P32791" "GO:0016021"
"P32792" "GO:0008150"
"P32792" "GO:0003674"
"P32792" "GO:0005739"
"P32792" "GO:0005741"
"P32795" "GO:0006457"
"P32795" "GO:0006508"
"P32795" "GO:0006515"
"P32795" "GO:0007005"
"P32795" "GO:0030150"
"P32795" "GO:0045041"
"P32795" "GO:0051604"
"P32795" "GO:0004176"
"P32795" "GO:0004222"
"P32795" "GO:0005515"
"P32795" "GO:0005524"
"P32795" "GO:0046872"
"P32795" "GO:0005739"
"P32795" "GO:0005743"
"P32795" "GO:0031942"
"P32798" "GO:0006824"
"P32798" "GO:0006829"
"P32798" "GO:0006882"
"P32798" "GO:0071577"
"P32798" "GO:0005385"
"P32798" "GO:0005515"
"P32798" "GO:0015087"
"P32798" "GO:0000324"
"P32798" "GO:0000329"
"P32798" "GO:0005739"
"P32798" "GO:0016021"
"P32798" "GO:0031966"
"P32805" "GO:0061426"
"P32805" "GO:0000978"
"P32805" "GO:0001228"
"P32805" "GO:0043565"
"P32805" "GO:0046872"
"P32805" "GO:0005634"
"P32807" "GO:0000723"
"P32807" "GO:0000724"
"P32807" "GO:0000727"
"P32807" "GO:0006303"
"P32807" "GO:0006333"
"P32807" "GO:0006348"
"P32807" "GO:0030466"
"P32807" "GO:0032508"
"P32807" "GO:0071480"
"P32807" "GO:0071481"
"P32807" "GO:0097552"
"P32807" "GO:0097695"
"P32807" "GO:0099114"
"P32807" "GO:0003684"
"P32807" "GO:0004003"
"P32807" "GO:0005515"
"P32807" "GO:0005524"
"P32807" "GO:0042162"
"P32807" "GO:0070034"
"P32807" "GO:0003690"
"P32807" "GO:0000784"
"P32807" "GO:0000790"
"P32807" "GO:0005635"
"P32807" "GO:0005724"
"P32807" "GO:0043564"
"P32807" "GO:0099115"
"P32828" "GO:0000723"
"P32828" "GO:0006281"
"P32828" "GO:0006511"
"P32828" "GO:0006974"
"P32828" "GO:0016567"
"P32828" "GO:0016925"
"P32828" "GO:0005515"
"P32828" "GO:0032183"
"P32828" "GO:0004842"
"P32828" "GO:0000775"
"P32828" "GO:0005634"
"P32828" "GO:0005730"
"P32828" "GO:0033768"
"P32829" "GO:0000706"
"P32829" "GO:0000723"
"P32829" "GO:0000724"
"P32829" "GO:0000727"
"P32829" "GO:0006281"
"P32829" "GO:0006284"
"P32829" "GO:0006302"
"P32829" "GO:0006303"
"P32829" "GO:0007062"
"P32829" "GO:0007095"
"P32829" "GO:0007131"
"P32829" "GO:0010780"
"P32829" "GO:0010791"
"P32829" "GO:0030437"
"P32829" "GO:0031573"
"P32829" "GO:0035753"
"P32829" "GO:0042138"
"P32829" "GO:0046940"
"P32829" "GO:0051037"
"P32829" "GO:0097552"
"P32829" "GO:0003691"
"P32829" "GO:0004519"
"P32829" "GO:0004520"
"P32829" "GO:0005515"
"P32829" "GO:0008296"
"P32829" "GO:0008408"
"P32829" "GO:0030145"
"P32829" "GO:0032947"
"P32829" "GO:0042162"
"P32829" "GO:0043047"
"P32829" "GO:0051880"
"P32829" "GO:0004017"
"P32829" "GO:0005634"
"P32829" "GO:0005654"
"P32829" "GO:0005739"
"P32829" "GO:0030870"
"P32829" "GO:0000784"
"P32830" "GO:0045039"
"P32830" "GO:0005515"
"P32830" "GO:0005543"
"P32830" "GO:0008565"
"P32830" "GO:0046872"
"P32830" "GO:0008320"
"P32830" "GO:0005739"
"P32830" "GO:0005743"
"P32830" "GO:0005758"
"P32830" "GO:0016021"
"P32830" "GO:0042721"
"P32832" "GO:0006337"
"P32832" "GO:0006368"
"P32832" "GO:0006974"
"P32832" "GO:0043044"
"P32832" "GO:0005515"
"P32832" "GO:0031490"
"P32832" "GO:0015616"
"P32832" "GO:0005634"
"P32832" "GO:0016586"
"P32836" "GO:0006606"
"P32836" "GO:0006997"
"P32836" "GO:0003924"
"P32836" "GO:0005515"
"P32836" "GO:0005525"
"P32836" "GO:0005634"
"P32836" "GO:0005737"
"P32836" "GO:0016021"
"P32843" "GO:0000002"
"P32843" "GO:0006397"
"P32843" "GO:0003674"
"P32843" "GO:0003723"
"P32843" "GO:0005739"
"P32843" "GO:0031305"
"P32844" "GO:0006887"
"P32844" "GO:0006893"
"P32844" "GO:0015031"
"P32844" "GO:0035544"
"P32844" "GO:0051601"
"P32844" "GO:0090522"
"P32844" "GO:0000149"
"P32844" "GO:0005515"
"P32844" "GO:0042803"
"P32844" "GO:0000145"
"P32844" "GO:0005628"
"P32844" "GO:0005934"
"P32844" "GO:0005935"
"P32844" "GO:0043332"
"P32855" "GO:0006612"
"P32855" "GO:0006887"
"P32855" "GO:0006893"
"P32855" "GO:0006904"
"P32855" "GO:0048309"
"P32855" "GO:0048313"
"P32855" "GO:0090522"
"P32855" "GO:0003674"
"P32855" "GO:0005515"
"P32855" "GO:0000131"
"P32855" "GO:0000145"
"P32855" "GO:0005628"
"P32855" "GO:0005737"
"P32855" "GO:0005886"
"P32855" "GO:0005934"
"P32855" "GO:0005935"
"P32855" "GO:0043332"
"P32857" "GO:0008150"
"P32857" "GO:0003674"
"P32857" "GO:0000139"
"P32857" "GO:0016021"
"P32857" "GO:0031901"
"P32858" "GO:0000422"
"P32858" "GO:0016236"
"P32858" "GO:0003674"
"P32858" "GO:0005739"
"P32858" "GO:0016021"
"P32858" "GO:0031966"
"P32861" "GO:0005977"
"P32861" "GO:0005978"
"P32861" "GO:0005992"
"P32861" "GO:0006011"
"P32861" "GO:0006078"
"P32861" "GO:0003983"
"P32861" "GO:0005515"
"P32861" "GO:0046872"
"P32861" "GO:0070569"
"P32861" "GO:0005737"
"P32861" "GO:0005886"
"P32861" "GO:0010494"
"P32863" "GO:0000722"
"P32863" "GO:0006338"
"P32863" "GO:0030491"
"P32863" "GO:0032079"
"P32863" "GO:0032392"
"P32863" "GO:0045003"
"P32863" "GO:0045002"
"P32863" "GO:0003677"
"P32863" "GO:0004386"
"P32863" "GO:0005515"
"P32863" "GO:0005524"
"P32863" "GO:0008094"
"P32863" "GO:0015616"
"P32863" "GO:0005634"
"P32863" "GO:0005737"
"P32864" "GO:0006612"
"P32864" "GO:0006888"
"P32864" "GO:0007264"
"P32864" "GO:0018344"
"P32864" "GO:0090630"
"P32864" "GO:0005092"
"P32864" "GO:0005096"
"P32864" "GO:0005515"
"P32864" "GO:0017137"
"P32864" "GO:0004663"
"P32864" "GO:0005634"
"P32864" "GO:0005737"
"P32864" "GO:0005829"
"P32864" "GO:0005968"
"P32864" "GO:0016020"
"P32875" "GO:0009107"
"P32875" "GO:0009249"
"P32875" "GO:0016992"
"P32875" "GO:0046872"
"P32875" "GO:0051539"
"P32875" "GO:0005739"
"P32892" "GO:0000027"
"P32892" "GO:0006364"
"P32892" "GO:0003723"
"P32892" "GO:0004004"
"P32892" "GO:0005515"
"P32892" "GO:0005524"
"P32892" "GO:0005730"
"P32892" "GO:0030687"
"P32893" "GO:0006891"
"P32893" "GO:0034622"
"P32893" "GO:0051274"
"P32893" "GO:0071555"
"P32893" "GO:0005515"
"P32893" "GO:0017112"
"P32893" "GO:0005802"
"P32893" "GO:1990071"
"P32895" "GO:0006015"
"P32895" "GO:0006164"
"P32895" "GO:0009116"
"P32895" "GO:0009156"
"P32895" "GO:0009165"
"P32895" "GO:0016310"
"P32895" "GO:0031505"
"P32895" "GO:0000287"
"P32895" "GO:0004749"
"P32895" "GO:0005515"
"P32895" "GO:0005524"
"P32895" "GO:0016301"
"P32895" "GO:0002189"
"P32895" "GO:0005737"
"P32895" "GO:0010494"
"P32900" "GO:1902413"
"P32900" "GO:0003674"
"P32900" "GO:0000131"
"P32900" "GO:0005934"
"P32900" "GO:0005935"
"P32900" "GO:0016021"
"P32900" "GO:0071944"
"P32903" "GO:0032781"
"P32903" "GO:0030234"
"P32903" "GO:0005886"
"P32903" "GO:0016020"
"P32903" "GO:0016021"
"P32904" "GO:0032543"
"P32904" "GO:0003735"
"P32904" "GO:0019843"
"P32904" "GO:0005739"
"P32904" "GO:0005762"
"P32910" "GO:0006386"
"P32910" "GO:0042797"
"P32910" "GO:0005515"
"P32910" "GO:0001056"
"P32910" "GO:0005634"
"P32910" "GO:0005654"
"P32910" "GO:0005666"
"P32910" "GO:0005737"
"P32910" "GO:0005739"
"P32915" "GO:0006616"
"P32915" "GO:0006620"
"P32915" "GO:0030433"
"P32915" "GO:0030970"
"P32915" "GO:0031204"
"P32915" "GO:0044743"
"P32915" "GO:0070843"
"P32915" "GO:0005048"
"P32915" "GO:0005515"
"P32915" "GO:0008320"
"P32915" "GO:0008565"
"P32915" "GO:0015450"
"P32915" "GO:1904680"
"P32915" "GO:0005783"
"P32915" "GO:0005784"
"P32915" "GO:0005789"
"P32915" "GO:0016021"
"P33122" "GO:0006351"
"P33122" "GO:0006355"
"P33122" "GO:0045821"
"P33122" "GO:0003700"
"P33122" "GO:0043565"
"P33122" "GO:0046983"
"P33122" "GO:0000790"
"P33202" "GO:0000209"
"P33202" "GO:0006513"
"P33202" "GO:0010994"
"P33202" "GO:0051974"
"P33202" "GO:0004842"
"P33202" "GO:0005515"
"P33202" "GO:1904855"
"P33202" "GO:0005634"
"P33202" "GO:0005737"
"P33202" "GO:0005739"
"P33203" "GO:0000398"
"P33203" "GO:0045292"
"P33203" "GO:0003723"
"P33203" "GO:0005515"
"P33203" "GO:0005634"
"P33203" "GO:0005685"
"P33203" "GO:0071004"
"P33297" "GO:0006511"
"P33297" "GO:0045899"
"P33297" "GO:0070682"
"P33297" "GO:1901800"
"P33297" "GO:0005515"
"P33297" "GO:0005524"
"P33297" "GO:0016887"
"P33297" "GO:0036402"
"P33297" "GO:0005634"
"P33297" "GO:0005737"
"P33297" "GO:0008540"
"P33298" "GO:0006511"
"P33298" "GO:0045899"
"P33298" "GO:0070682"
"P33298" "GO:1901800"
"P33298" "GO:0005515"
"P33298" "GO:0005524"
"P33298" "GO:0016887"
"P33298" "GO:0036402"
"P33298" "GO:0042802"
"P33298" "GO:0005634"
"P33298" "GO:0008540"
"P33298" "GO:0031597"
"P33302" "GO:0006855"
"P33302" "GO:0015893"
"P33302" "GO:0030003"
"P33302" "GO:0042493"
"P33302" "GO:0042908"
"P33302" "GO:0046618"
"P33302" "GO:0046898"
"P33302" "GO:0055085"
"P33302" "GO:0005524"
"P33302" "GO:0008559"
"P33302" "GO:0042626"
"P33302" "GO:0005739"
"P33302" "GO:0005886"
"P33302" "GO:0016021"
"P33302" "GO:0071944"
"P33303" "GO:0015741"
"P33303" "GO:0015744"
"P33303" "GO:0071422"
"P33303" "GO:0005469"
"P33303" "GO:0005739"
"P33303" "GO:0005743"
"P33303" "GO:0016021"
"P33307" "GO:0006606"
"P33307" "GO:0006611"
"P33307" "GO:0007049"
"P33307" "GO:0046827"
"P33307" "GO:0051301"
"P33307" "GO:0005049"
"P33307" "GO:0005515"
"P33307" "GO:0008536"
"P33307" "GO:0008565"
"P33307" "GO:0005635"
"P33307" "GO:0005829"
"P33307" "GO:0016021"
"P33307" "GO:0032991"
"P33308" "GO:0000122"
"P33308" "GO:0045944"
"P33308" "GO:0051123"
"P33308" "GO:0001128"
"P33308" "GO:0005198"
"P33308" "GO:0005634"
"P33308" "GO:0005829"
"P33308" "GO:0016592"
"P33308" "GO:0070847"
"P33310" "GO:0090374"
"P33310" "GO:0005524"
"P33310" "GO:0015421"
"P33310" "GO:0016887"
"P33310" "GO:0005739"
"P33310" "GO:0005743"
"P33310" "GO:0005774"
"P33310" "GO:0016021"
"P33314" "GO:0007120"
"P33314" "GO:0007121"
"P33314" "GO:0007163"
"P33314" "GO:0007165"
"P33314" "GO:0030447"
"P33314" "GO:0031578"
"P33314" "GO:0036267"
"P33314" "GO:0043547"
"P33314" "GO:0005096"
"P33314" "GO:0000131"
"P33314" "GO:0005628"
"P33314" "GO:0005737"
"P33314" "GO:0005935"
"P33315" "GO:0006098"
"P33315" "GO:0004802"
"P33315" "GO:0046872"
"P33315" "GO:0005634"
"P33315" "GO:0005737"
"P33315" "GO:0005829"
"P33317" "GO:0006226"
"P33317" "GO:0009213"
"P33317" "GO:0035863"
"P33317" "GO:0046081"
"P33317" "GO:0000287"
"P33317" "GO:0004170"
"P33317" "GO:0035870"
"P33317" "GO:0005634"
"P33317" "GO:0005737"
"P33323" "GO:0007131"
"P33323" "GO:0042138"
"P33323" "GO:0003674"
"P33323" "GO:0005515"
"P33323" "GO:0000794"
"P33327" "GO:0006807"
"P33327" "GO:0019551"
"P33327" "GO:0055114"
"P33327" "GO:0004352"
"P33327" "GO:0005515"
"P33327" "GO:0005739"
"P33328" "GO:0006887"
"P33328" "GO:0006893"
"P33328" "GO:0006897"
"P33328" "GO:0006906"
"P33328" "GO:0005484"
"P33328" "GO:0005515"
"P33328" "GO:0005768"
"P33328" "GO:0005802"
"P33328" "GO:0005933"
"P33328" "GO:0016021"
"P33328" "GO:0030658"
"P33328" "GO:0031201"
"P33328" "GO:0071944"
"P33332" "GO:0001927"
"P33332" "GO:0006887"
"P33332" "GO:0006893"
"P33332" "GO:0015031"
"P33332" "GO:0048309"
"P33332" "GO:0051601"
"P33332" "GO:0090522"
"P33332" "GO:0005515"
"P33332" "GO:0005546"
"P33332" "GO:0017049"
"P33332" "GO:0000131"
"P33332" "GO:0000145"
"P33332" "GO:0005628"
"P33332" "GO:0005737"
"P33332" "GO:0005886"
"P33332" "GO:0005934"
"P33332" "GO:0005935"
"P33332" "GO:0043332"
"P33334" "GO:0000244"
"P33334" "GO:0000350"
"P33334" "GO:0000389"
"P33334" "GO:0000395"
"P33334" "GO:0000386"
"P33334" "GO:0003729"
"P33334" "GO:0005515"
"P33334" "GO:0017070"
"P33334" "GO:0030619"
"P33334" "GO:0030620"
"P33334" "GO:0030623"
"P33334" "GO:0097157"
"P33334" "GO:0005634"
"P33334" "GO:0005682"
"P33334" "GO:0046540"
"P33334" "GO:0071013"
"P33336" "GO:0006078"
"P33336" "GO:0030148"
"P33336" "GO:0031505"
"P33336" "GO:0015926"
"P33336" "GO:0005886"
"P33336" "GO:0016021"
"P33336" "GO:0030176"
"P33338" "GO:0000147"
"P33338" "GO:0006887"
"P33338" "GO:0006897"
"P33338" "GO:0006898"
"P33338" "GO:0007015"
"P33338" "GO:0007121"
"P33338" "GO:0031505"
"P33338" "GO:0048260"
"P33338" "GO:0048268"
"P33338" "GO:0005515"
"P33338" "GO:0030276"
"P33338" "GO:0030674"
"P33338" "GO:0032051"
"P33338" "GO:0035091"
"P33338" "GO:0035615"
"P33338" "GO:0043325"
"P33338" "GO:0051015"
"P33338" "GO:0080025"
"P33338" "GO:0000131"
"P33338" "GO:0005934"
"P33338" "GO:0005935"
"P33338" "GO:0016021"
"P33338" "GO:0030479"
"P33338" "GO:0043231"
"P33338" "GO:0043332"
"P33338" "GO:0005737"
"P33338" "GO:0030122"
"P33338" "GO:0030136"
"P33399" "GO:0008033"
"P33399" "GO:0000049"
"P33399" "GO:0003723"
"P33399" "GO:0005515"
"P33399" "GO:0005634"
"P33399" "GO:0005654"
"P33399" "GO:0005730"
"P33399" "GO:1990904"
"P33411" "GO:0000350"
"P33411" "GO:0000398"
"P33411" "GO:0071048"
"P33411" "GO:0000386"
"P33411" "GO:0005682"
"P33411" "GO:0046540"
"P33411" "GO:0071021"
"P33416" "GO:0000002"
"P33416" "GO:0034605"
"P33416" "GO:0042026"
"P33416" "GO:0043335"
"P33416" "GO:0050821"
"P33416" "GO:0005515"
"P33416" "GO:0005524"
"P33416" "GO:0016887"
"P33416" "GO:0051787"
"P33416" "GO:0005739"
"P33416" "GO:0005759"
"P33417" "GO:0000122"
"P33417" "GO:0071456"
"P33417" "GO:2000819"
"P33417" "GO:0003684"
"P33417" "GO:0043565"
"P33417" "GO:0000790"
"P33418" "GO:0006409"
"P33418" "GO:0008033"
"P33418" "GO:0071528"
"P33418" "GO:0000049"
"P33418" "GO:0005515"
"P33418" "GO:0008536"
"P33418" "GO:0005643"
"P33418" "GO:0005737"
"P33418" "GO:0005739"
"P33418" "GO:0016021"
"P33418" "GO:0016363"
"P33420" "GO:0000132"
"P33420" "GO:0003774"
"P33420" "GO:0005515"
"P33420" "GO:0008017"
"P33420" "GO:0000922"
"P33420" "GO:0005869"
"P33420" "GO:0030286"
"P33420" "GO:0000235"
"P33420" "GO:0005816"
"P33420" "GO:0005938"
"P33448" "GO:0030150"
"P33448" "GO:0070096"
"P33448" "GO:0008320"
"P33448" "GO:0005739"
"P33448" "GO:0005741"
"P33448" "GO:0005742"
"P33448" "GO:0016021"
"P33550" "GO:0000032"
"P33550" "GO:0006487"
"P33550" "GO:0006493"
"P33550" "GO:0097502"
"P33550" "GO:0000026"
"P33550" "GO:0000030"
"P33550" "GO:0000139"
"P33550" "GO:0005794"
"P33550" "GO:0016021"
"P33734" "GO:0000105"
"P33734" "GO:0006541"
"P33734" "GO:0000107"
"P33734" "GO:0004359"
"P33734" "GO:0016833"
"P33734" "GO:0005622"
"P33748" "GO:0001302"
"P33748" "GO:0001324"
"P33748" "GO:0006338"
"P33748" "GO:0036278"
"P33748" "GO:0045944"
"P33748" "GO:0061395"
"P33748" "GO:0061401"
"P33748" "GO:0061402"
"P33748" "GO:0061403"
"P33748" "GO:0061404"
"P33748" "GO:0061405"
"P33748" "GO:0061406"
"P33748" "GO:0061407"
"P33748" "GO:0061408"
"P33748" "GO:0061409"
"P33748" "GO:0061410"
"P33748" "GO:0061411"
"P33748" "GO:0061412"
"P33748" "GO:0061422"
"P33748" "GO:0061434"
"P33748" "GO:0071406"
"P33748" "GO:0071483"
"P33748" "GO:0097236"
"P33748" "GO:0000981"
"P33748" "GO:0000987"
"P33748" "GO:0005515"
"P33748" "GO:0046872"
"P33748" "GO:0005634"
"P33748" "GO:0005737"
"P33748" "GO:0005829"
"P33749" "GO:0001302"
"P33749" "GO:0001324"
"P33749" "GO:0006338"
"P33749" "GO:0036278"
"P33749" "GO:0045944"
"P33749" "GO:0061395"
"P33749" "GO:0061401"
"P33749" "GO:0061402"
"P33749" "GO:0061403"
"P33749" "GO:0061404"
"P33749" "GO:0061405"
"P33749" "GO:0061406"
"P33749" "GO:0061407"
"P33749" "GO:0061408"
"P33749" "GO:0061409"
"P33749" "GO:0061410"
"P33749" "GO:0061411"
"P33749" "GO:0061412"
"P33749" "GO:0061422"
"P33749" "GO:0061434"
"P33749" "GO:0071468"
"P33749" "GO:0097236"
"P33749" "GO:0000981"
"P33749" "GO:0000987"
"P33749" "GO:0005515"
"P33749" "GO:0046872"
"P33749" "GO:0005634"
"P33749" "GO:0005829"
"P33754" "GO:0030447"
"P33754" "GO:0031204"
"P33754" "GO:0005515"
"P33754" "GO:0008565"
"P33754" "GO:0005783"
"P33754" "GO:0005789"
"P33754" "GO:0016021"
"P33754" "GO:0031207"
"P33754" "GO:0071944"
"P33757" "GO:0030435"
"P33757" "GO:0051321"
"P33757" "GO:0003674"
"P33757" "GO:0005575"
"P33891" "GO:0006890"
"P33891" "GO:0007030"
"P33891" "GO:0015031"
"P33891" "GO:0060628"
"P33891" "GO:1902504"
"P33891" "GO:0003674"
"P33891" "GO:0005515"
"P33891" "GO:0005783"
"P33891" "GO:0005789"
"P33891" "GO:0005829"
"P33891" "GO:0070939"
"P33892" "GO:0001934"
"P33892" "GO:0006448"
"P33892" "GO:0016239"
"P33892" "GO:0033674"
"P33892" "GO:0034198"
"P33892" "GO:0045859"
"P33892" "GO:0060733"
"P33892" "GO:0070301"
"P33892" "GO:0071264"
"P33892" "GO:0072755"
"P33892" "GO:1904262"
"P33892" "GO:1990451"
"P33892" "GO:0005515"
"P33892" "GO:0019887"
"P33892" "GO:0019901"
"P33892" "GO:0031369"
"P33892" "GO:0043008"
"P33892" "GO:0043022"
"P33892" "GO:0005739"
"P33892" "GO:0005829"
"P33892" "GO:0005844"
"P33892" "GO:0022626"
"P33892" "GO:0042788"
"P33894" "GO:0006508"
"P33894" "GO:0007323"
"P33894" "GO:0019236"
"P33894" "GO:0004177"
"P33894" "GO:0008236"
"P33894" "GO:0005774"
"P33894" "GO:0005802"
"P33894" "GO:0016021"
"P33895" "GO:0007020"
"P33895" "GO:0007052"
"P33895" "GO:0007059"
"P33895" "GO:0045132"
"P33895" "GO:0051301"
"P33895" "GO:0051315"
"P33895" "GO:0051383"
"P33895" "GO:0005200"
"P33895" "GO:0005515"
"P33895" "GO:0044877"
"P33895" "GO:0000778"
"P33895" "GO:0000780"
"P33895" "GO:0005876"
"P33895" "GO:0031262"
"P33895" "GO:0005816"
"P34072" "GO:0000122"
"P34072" "GO:0006808"
"P34072" "GO:0031930"
"P34072" "GO:2000220"
"P34072" "GO:0003674"
"P34072" "GO:0005515"
"P34072" "GO:0005634"
"P34072" "GO:0005737"
"P34077" "GO:0000055"
"P34077" "GO:0006606"
"P34077" "GO:0006999"
"P34077" "GO:0016973"
"P34077" "GO:0005515"
"P34077" "GO:0017056"
"P34077" "GO:0005643"
"P34077" "GO:0016021"
"P34077" "GO:0031965"
"P34077" "GO:0044612"
"P34077" "GO:0044615"
"P34110" "GO:0006886"
"P34110" "GO:0042147"
"P34110" "GO:0045053"
"P34110" "GO:0060548"
"P34110" "GO:1900102"
"P34110" "GO:1904377"
"P34110" "GO:0005515"
"P34110" "GO:0008565"
"P34110" "GO:0000329"
"P34110" "GO:0005768"
"P34110" "GO:0005770"
"P34110" "GO:0005829"
"P34110" "GO:0030904"
"P34110" "GO:0030906"
"P34111" "GO:0006383"
"P34111" "GO:0006384"
"P34111" "GO:0042791"
"P34111" "GO:0070898"
"P34111" "GO:0071168"
"P34111" "GO:0001002"
"P34111" "GO:0001003"
"P34111" "GO:0000995"
"P34111" "GO:0001004"
"P34111" "GO:0008301"
"P34111" "GO:0000127"
"P34111" "GO:0005654"
"P34111" "GO:0005739"
"P34111" "GO:0000799"
"P34162" "GO:0006357"
"P34162" "GO:0010689"
"P34162" "GO:0010691"
"P34162" "GO:0045944"
"P34162" "GO:0051123"
"P34162" "GO:0001094"
"P34162" "GO:0001128"
"P34162" "GO:0001135"
"P34162" "GO:0003713"
"P34162" "GO:0005515"
"P34162" "GO:0019904"
"P34162" "GO:0016592"
"P34162" "GO:0070847"
"P34163" "GO:0016042"
"P34163" "GO:0016125"
"P34163" "GO:0044255"
"P34163" "GO:0004771"
"P34163" "GO:0016298"
"P34163" "GO:0005811"
"P34163" "GO:0016021"
"P34165" "GO:0000750"
"P34165" "GO:0000772"
"P34165" "GO:0005576"
"P34165" "GO:0005783"
"P34165" "GO:0005886"
"P34166" "GO:0000750"
"P34166" "GO:0000772"
"P34166" "GO:0005576"
"P34166" "GO:0005783"
"P34166" "GO:0005886"
"P34215" "GO:0008150"
"P34215" "GO:0003674"
"P34215" "GO:0005575"
"P34216" "GO:0006897"
"P34216" "GO:0030968"
"P34216" "GO:0032467"
"P34216" "GO:0032880"
"P34216" "GO:0044396"
"P34216" "GO:0005509"
"P34216" "GO:0005515"
"P34216" "GO:0043130"
"P34216" "GO:0005737"
"P34216" "GO:0005934"
"P34216" "GO:0005935"
"P34216" "GO:0030479"
"P34216" "GO:0043332"
"P34217" "GO:0000077"
"P34217" "GO:0000086"
"P34217" "GO:0016973"
"P34217" "GO:0071028"
"P34217" "GO:2000815"
"P34217" "GO:0003729"
"P34217" "GO:0005515"
"P34217" "GO:0005634"
"P34217" "GO:0005737"
"P34217" "GO:0071014"
"P34217" "GO:1990904"
"P34220" "GO:0006309"
"P34220" "GO:0034599"
"P34220" "GO:0004519"
"P34220" "GO:0008296"
"P34220" "GO:0016888"
"P34220" "GO:0046872"
"P34220" "GO:0005737"
"P34222" "GO:0032435"
"P34222" "GO:0004045"
"P34222" "GO:0005515"
"P34222" "GO:0005737"
"P34222" "GO:0005739"
"P34222" "GO:0005741"
"P34222" "GO:0005829"
"P34225" "GO:0008104"
"P34225" "GO:0010513"
"P34225" "GO:0032012"
"P34225" "GO:0051666"
"P34225" "GO:0005086"
"P34225" "GO:0005737"
"P34225" "GO:0005886"
"P34225" "GO:0005934"
"P34225" "GO:0005935"
"P34227" "GO:0034599"
"P34227" "GO:0045454"
"P34227" "GO:0046686"
"P34227" "GO:0055114"
"P34227" "GO:0098869"
"P34227" "GO:0050821"
"P34227" "GO:0008379"
"P34227" "GO:0005739"
"P34228" "GO:0006351"
"P34228" "GO:0006357"
"P34228" "GO:0008150"
"P34228" "GO:0030435"
"P34228" "GO:0000981"
"P34228" "GO:0003674"
"P34228" "GO:0008270"
"P34228" "GO:0044212"
"P34228" "GO:0005575"
"P34228" "GO:0005634"
"P34230" "GO:0006635"
"P34230" "GO:0015910"
"P34230" "GO:0015916"
"P34230" "GO:0042758"
"P34230" "GO:0042760"
"P34230" "GO:1902001"
"P34230" "GO:0005324"
"P34230" "GO:0005515"
"P34230" "GO:0005524"
"P34230" "GO:0042626"
"P34230" "GO:0005777"
"P34230" "GO:0005779"
"P34230" "GO:0016021"
"P34232" "GO:0000055"
"P34232" "GO:0000056"
"P34232" "GO:0006606"
"P34232" "GO:0006913"
"P34232" "GO:0016973"
"P34232" "GO:0005515"
"P34232" "GO:0008565"
"P34232" "GO:0016021"
"P34232" "GO:0042272"
"P34232" "GO:0044613"
"P34237" "GO:0006891"
"P34237" "GO:0048193"
"P34237" "GO:0003674"
"P34237" "GO:0000139"
"P34237" "GO:0030173"
"P34240" "GO:0006829"
"P34240" "GO:0006882"
"P34240" "GO:0071577"
"P34240" "GO:0005385"
"P34240" "GO:0000329"
"P34240" "GO:0005783"
"P34240" "GO:0016021"
"P34241" "GO:0000463"
"P34241" "GO:0000466"
"P34241" "GO:0003729"
"P34241" "GO:0005515"
"P34241" "GO:0005730"
"P34246" "GO:0008150"
"P34246" "GO:0003674"
"P34246" "GO:0005575"
"P34248" "GO:0006465"
"P34248" "GO:0009267"
"P34248" "GO:0033619"
"P34248" "GO:0051603"
"P34248" "GO:0042500"
"P34248" "GO:0016021"
"P34248" "GO:0071458"
"P34248" "GO:0071556"
"P34248" "GO:1990578"
"P34251" "GO:0008150"
"P34251" "GO:0055114"
"P34251" "GO:0003674"
"P34251" "GO:0016491"
"P34251" "GO:0005575"
"P34251" "GO:0016021"
"P34756" "GO:0046854"
"P34756" "GO:0000285"
"P34756" "GO:0005515"
"P34756" "GO:0005524"
"P34756" "GO:0032266"
"P34756" "GO:0046872"
"P34756" "GO:0000329"
"P34756" "GO:0005739"
"P34756" "GO:0010008"
"P34756" "GO:0070772"
"P34758" "GO:0009306"
"P34758" "GO:0030866"
"P34758" "GO:2000370"
"P34758" "GO:0005515"
"P34758" "GO:0008157"
"P34758" "GO:0005634"
"P34758" "GO:0016020"
"P34758" "GO:0030479"
"P34760" "GO:0000077"
"P34760" "GO:0001302"
"P34760" "GO:0006111"
"P34760" "GO:0006457"
"P34760" "GO:0006979"
"P34760" "GO:0033194"
"P34760" "GO:0034599"
"P34760" "GO:0034605"
"P34760" "GO:0042262"
"P34760" "GO:0042744"
"P34760" "GO:0043549"
"P34760" "GO:0045454"
"P34760" "GO:0050821"
"P34760" "GO:0051258"
"P34760" "GO:0055114"
"P34760" "GO:0060548"
"P34760" "GO:0061077"
"P34760" "GO:0071447"
"P34760" "GO:0090344"
"P34760" "GO:0098869"
"P34760" "GO:1903206"
"P34760" "GO:0008379"
"P34760" "GO:0019207"
"P34760" "GO:0042802"
"P34760" "GO:0043022"
"P34760" "GO:0051082"
"P34760" "GO:0051920"
"P34760" "GO:0005622"
"P34760" "GO:0005737"
"P34760" "GO:0005829"
"P34760" "GO:0005844"
"P34909" "GO:0000209"
"P34909" "GO:0010498"
"P34909" "GO:0016567"
"P34909" "GO:0031087"
"P34909" "GO:0032968"
"P34909" "GO:0003723"
"P34909" "GO:0004842"
"P34909" "GO:0005515"
"P34909" "GO:0046872"
"P34909" "GO:0005634"
"P34909" "GO:0005737"
"P34909" "GO:0030014"
"P34909" "GO:0030015"
"P35127" "GO:0006511"
"P35127" "GO:0010992"
"P35127" "GO:0016579"
"P35127" "GO:0004843"
"P35127" "GO:0005737"
"P35169" "GO:0001300"
"P35169" "GO:0001558"
"P35169" "GO:0006413"
"P35169" "GO:0006974"
"P35169" "GO:0010507"
"P35169" "GO:0016242"
"P35169" "GO:0018105"
"P35169" "GO:0031505"
"P35169" "GO:0031929"
"P35169" "GO:0031930"
"P35169" "GO:0034599"
"P35169" "GO:0034605"
"P35169" "GO:0038202"
"P35169" "GO:0042254"
"P35169" "GO:0042790"
"P35169" "GO:0044387"
"P35169" "GO:0051321"
"P35169" "GO:0051726"
"P35169" "GO:0090153"
"P35169" "GO:1905356"
"P35169" "GO:0004672"
"P35169" "GO:0004674"
"P35169" "GO:0005515"
"P35169" "GO:0005524"
"P35169" "GO:0044877"
"P35169" "GO:0000139"
"P35169" "GO:0000329"
"P35169" "GO:0005634"
"P35169" "GO:0005737"
"P35169" "GO:0005886"
"P35169" "GO:0010008"
"P35169" "GO:0031234"
"P35169" "GO:0031931"
"P35169" "GO:0031932"
"P35179" "GO:0006616"
"P35179" "GO:0031204"
"P35179" "GO:0005198"
"P35179" "GO:0005515"
"P35179" "GO:0008565"
"P35179" "GO:0015450"
"P35179" "GO:0005783"
"P35179" "GO:0005784"
"P35179" "GO:0016021"
"P35179" "GO:0071261"
"P35181" "GO:0006886"
"P35181" "GO:0006896"
"P35181" "GO:0016192"
"P35181" "GO:0005515"
"P35181" "GO:0030276"
"P35181" "GO:0005634"
"P35181" "GO:0005768"
"P35181" "GO:0030121"
"P35182" "GO:0000001"
"P35182" "GO:0000188"
"P35182" "GO:0000750"
"P35182" "GO:0006388"
"P35182" "GO:0006470"
"P35182" "GO:0035970"
"P35182" "GO:0043409"
"P35182" "GO:0051389"
"P35182" "GO:0004722"
"P35182" "GO:0004724"
"P35182" "GO:0005515"
"P35182" "GO:0046872"
"P35182" "GO:1990439"
"P35182" "GO:0005634"
"P35182" "GO:0005737"
"P35182" "GO:0005829"
"P35183" "GO:0006612"
"P35183" "GO:0032596"
"P35183" "GO:0055114"
"P35183" "GO:0003674"
"P35183" "GO:0016491"
"P35183" "GO:0005770"
"P35183" "GO:0005794"
"P35183" "GO:0005886"
"P35183" "GO:0045121"
"P35187" "GO:0000070"
"P35187" "GO:0000706"
"P35187" "GO:0000722"
"P35187" "GO:0000723"
"P35187" "GO:0000724"
"P35187" "GO:0000729"
"P35187" "GO:0001302"
"P35187" "GO:0006265"
"P35187" "GO:0006268"
"P35187" "GO:0006281"
"P35187" "GO:0006301"
"P35187" "GO:0006310"
"P35187" "GO:0006974"
"P35187" "GO:0010520"
"P35187" "GO:0010947"
"P35187" "GO:0031292"
"P35187" "GO:0031297"
"P35187" "GO:0031573"
"P35187" "GO:0031860"
"P35187" "GO:0032508"
"P35187" "GO:0045132"
"P35187" "GO:0051276"
"P35187" "GO:0070914"
"P35187" "GO:0071140"
"P35187" "GO:1903221"
"P35187" "GO:1990426"
"P35187" "GO:0003677"
"P35187" "GO:0004003"
"P35187" "GO:0005515"
"P35187" "GO:0005524"
"P35187" "GO:0009378"
"P35187" "GO:0043140"
"P35187" "GO:0000784"
"P35187" "GO:0005634"
"P35187" "GO:0005694"
"P35187" "GO:0005730"
"P35187" "GO:0005737"
"P35187" "GO:0031422"
"P35187" "GO:0035861"
"P35189" "GO:0001111"
"P35189" "GO:0001174"
"P35189" "GO:0006338"
"P35189" "GO:0006355"
"P35189" "GO:0006366"
"P35189" "GO:0006367"
"P35189" "GO:0006368"
"P35189" "GO:0016573"
"P35189" "GO:0042766"
"P35189" "GO:0051123"
"P35189" "GO:0005515"
"P35189" "GO:0016251"
"P35189" "GO:0001139"
"P35189" "GO:0015616"
"P35189" "GO:0005634"
"P35189" "GO:0005669"
"P35189" "GO:0005674"
"P35189" "GO:0016514"
"P35189" "GO:0016592"
"P35189" "GO:0031011"
"P35189" "GO:0033100"
"P35189" "GO:1990467"
"P35189" "GO:1990468"
"P35190" "GO:0000079"
"P35190" "GO:0016239"
"P35190" "GO:0005515"
"P35190" "GO:0016538"
"P35190" "GO:0000307"
"P35191" "GO:0000002"
"P35191" "GO:0006458"
"P35191" "GO:0006515"
"P35191" "GO:0009408"
"P35191" "GO:0032781"
"P35191" "GO:0042026"
"P35191" "GO:0051085"
"P35191" "GO:0001671"
"P35191" "GO:0005524"
"P35191" "GO:0031072"
"P35191" "GO:0046872"
"P35191" "GO:0051082"
"P35191" "GO:0005737"
"P35191" "GO:0005739"
"P35191" "GO:0005759"
"P35191" "GO:0031314"
"P35192" "GO:0006878"
"P35192" "GO:0006879"
"P35192" "GO:0045732"
"P35192" "GO:0045944"
"P35192" "GO:0000978"
"P35192" "GO:0000981"
"P35192" "GO:0000987"
"P35192" "GO:0001228"
"P35192" "GO:0005507"
"P35192" "GO:0005634"
"P35193" "GO:0006914"
"P35193" "GO:0015031"
"P35193" "GO:0016050"
"P35193" "GO:0030433"
"P35193" "GO:0034629"
"P35193" "GO:0005515"
"P35193" "GO:0030674"
"P35193" "GO:0000407"
"P35193" "GO:0005737"
"P35193" "GO:0005829"
"P35193" "GO:0019898"
"P35193" "GO:0034045"
"P35193" "GO:0034270"
"P35194" "GO:0000447"
"P35194" "GO:0000472"
"P35194" "GO:0000480"
"P35194" "GO:0031167"
"P35194" "GO:0003729"
"P35194" "GO:0005515"
"P35194" "GO:0005654"
"P35194" "GO:0005730"
"P35194" "GO:0005737"
"P35194" "GO:0030686"
"P35194" "GO:0030688"
"P35194" "GO:0032040"
"P35196" "GO:0006486"
"P35196" "GO:0006888"
"P35196" "GO:0016094"
"P35196" "GO:0019408"
"P35196" "GO:0002094"
"P35196" "GO:0004659"
"P35196" "GO:0045547"
"P35196" "GO:0005783"
"P35196" "GO:0005789"
"P35196" "GO:0005811"
"P35196" "GO:0031224"
"P35196" "GO:1904423"
"P35198" "GO:0007165"
"P35198" "GO:1904659"
"P35198" "GO:0003674"
"P35198" "GO:0005515"
"P35198" "GO:0005575"
"P35200" "GO:0015914"
"P35200" "GO:0032048"
"P35200" "GO:0042407"
"P35200" "GO:0046337"
"P35200" "GO:2001246"
"P35200" "GO:0003674"
"P35200" "GO:0005515"
"P35200" "GO:1990050"
"P35200" "GO:0005739"
"P35200" "GO:0005758"
"P35200" "GO:0031314"
"P35202" "GO:0009229"
"P35202" "GO:0016310"
"P35202" "GO:0004788"
"P35202" "GO:0005524"
"P35202" "GO:0016301"
"P35202" "GO:0030975"
"P35202" "GO:0005737"
"P35206" "GO:0006688"
"P35206" "GO:0006874"
"P35206" "GO:0050790"
"P35206" "GO:0005515"
"P35206" "GO:0030234"
"P35206" "GO:0000324"
"P35206" "GO:0005783"
"P35206" "GO:0016021"
"P35206" "GO:0030176"
"P35207" "GO:0006401"
"P35207" "GO:0006417"
"P35207" "GO:0034427"
"P35207" "GO:0051607"
"P35207" "GO:0070478"
"P35207" "GO:0070481"
"P35207" "GO:0003677"
"P35207" "GO:0003724"
"P35207" "GO:0003729"
"P35207" "GO:0004004"
"P35207" "GO:0005515"
"P35207" "GO:0005524"
"P35207" "GO:0005737"
"P35207" "GO:0055087"
"P35208" "GO:0000122"
"P35208" "GO:0000183"
"P35208" "GO:0006281"
"P35208" "GO:0006348"
"P35208" "GO:0010507"
"P35208" "GO:0016573"
"P35208" "GO:0030466"
"P35208" "GO:0097043"
"P35208" "GO:0004402"
"P35208" "GO:0016747"
"P35208" "GO:0032931"
"P35208" "GO:0043565"
"P35208" "GO:1990841"
"P35208" "GO:0000781"
"P35208" "GO:0005634"
"P35209" "GO:0000183"
"P35209" "GO:0006348"
"P35209" "GO:0006357"
"P35209" "GO:0030466"
"P35209" "GO:0003674"
"P35209" "GO:0000781"
"P35209" "GO:0005634"
"P35497" "GO:0019318"
"P35497" "GO:0055114"
"P35497" "GO:0003939"
"P35497" "GO:0008270"
"P35497" "GO:0005575"
"P35691" "GO:0002181"
"P35691" "GO:0034599"
"P35691" "GO:0005509"
"P35691" "GO:0043023"
"P35691" "GO:0043024"
"P35691" "GO:0005737"
"P35691" "GO:0005739"
"P35691" "GO:0005829"
"P35691" "GO:0005874"
"P35691" "GO:0010494"
"P35718" "GO:0006384"
"P35718" "GO:0006386"
"P35718" "GO:0042797"
"P35718" "GO:0003677"
"P35718" "GO:0005515"
"P35718" "GO:0001056"
"P35718" "GO:0003899"
"P35718" "GO:0005654"
"P35718" "GO:0005666"
"P35719" "GO:0008150"
"P35719" "GO:0003674"
"P35719" "GO:0005515"
"P35719" "GO:0005737"
"P35724" "GO:0010961"
"P35724" "GO:1903830"
"P35724" "GO:0015095"
"P35724" "GO:0000329"
"P35724" "GO:0016020"
"P35724" "GO:0016021"
"P35724" "GO:1990816"
"P35732" "GO:0000723"
"P35732" "GO:0006283"
"P35732" "GO:0006511"
"P35732" "GO:0006974"
"P35732" "GO:0016567"
"P35732" "GO:0003674"
"P35732" "GO:0003677"
"P35732" "GO:0005515"
"P35732" "GO:0000781"
"P35732" "GO:0005634"
"P35735" "GO:0006629"
"P35735" "GO:0007033"
"P35735" "GO:0010506"
"P35735" "GO:0030036"
"P35735" "GO:0048017"
"P35735" "GO:0061093"
"P35735" "GO:0003674"
"P35735" "GO:0005764"
"P35735" "GO:0005886"
"P35735" "GO:0016021"
"P35735" "GO:0071944"
"P35842" "GO:0006796"
"P35842" "GO:0016311"
"P35842" "GO:0003993"
"P35842" "GO:0005576"
"P35842" "GO:0009277"
"P35842" "GO:0071944"
"P35844" "GO:0006665"
"P35844" "GO:0006887"
"P35844" "GO:0006892"
"P35844" "GO:0006897"
"P35844" "GO:0010922"
"P35844" "GO:0015918"
"P35844" "GO:0016126"
"P35844" "GO:0030011"
"P35844" "GO:0034727"
"P35844" "GO:0035621"
"P35844" "GO:0005546"
"P35844" "GO:0008142"
"P35844" "GO:0008289"
"P35844" "GO:0015248"
"P35844" "GO:0032934"
"P35844" "GO:0070273"
"P35844" "GO:0070300"
"P35844" "GO:0000139"
"P35844" "GO:0005737"
"P35844" "GO:0005829"
"P35844" "GO:0016020"
"P35844" "GO:0019898"
"P35844" "GO:0043231"
"P35997" "GO:0000028"
"P35997" "GO:0000462"
"P35997" "GO:0002181"
"P35997" "GO:0003735"
"P35997" "GO:0046872"
"P35997" "GO:0005737"
"P35997" "GO:0022627"
"P36000" "GO:0006886"
"P36000" "GO:0006896"
"P36000" "GO:0016192"
"P36000" "GO:0005515"
"P36000" "GO:0030276"
"P36000" "GO:0005829"
"P36000" "GO:0005886"
"P36000" "GO:0005905"
"P36000" "GO:0030121"
"P36002" "GO:0006468"
"P36002" "GO:0015846"
"P36002" "GO:0035556"
"P36002" "GO:0004672"
"P36002" "GO:0004674"
"P36002" "GO:0005524"
"P36002" "GO:0005575"
"P36002" "GO:0005634"
"P36002" "GO:0005737"
"P36003" "GO:0006468"
"P36003" "GO:0006508"
"P36003" "GO:0018105"
"P36003" "GO:0035556"
"P36003" "GO:0046777"
"P36003" "GO:0004672"
"P36003" "GO:0004683"
"P36003" "GO:0005515"
"P36003" "GO:0005516"
"P36003" "GO:0005524"
"P36003" "GO:0009931"
"P36003" "GO:0005634"
"P36003" "GO:0005737"
"P36003" "GO:0000502"
"P36005" "GO:0006468"
"P36005" "GO:0008150"
"P36005" "GO:0051726"
"P36005" "GO:0004693"
"P36005" "GO:0005524"
"P36005" "GO:0005575"
"P36005" "GO:0005634"
"P36009" "GO:0000462"
"P36009" "GO:0031167"
"P36009" "GO:0042254"
"P36009" "GO:0045943"
"P36009" "GO:0003723"
"P36009" "GO:0003724"
"P36009" "GO:0005515"
"P36009" "GO:0005524"
"P36009" "GO:0034459"
"P36009" "GO:0042802"
"P36009" "GO:0005654"
"P36009" "GO:0005730"
"P36010" "GO:0006165"
"P36010" "GO:0006183"
"P36010" "GO:0006228"
"P36010" "GO:0006241"
"P36010" "GO:0006281"
"P36010" "GO:0006974"
"P36010" "GO:0009142"
"P36010" "GO:0004550"
"P36010" "GO:0005524"
"P36010" "GO:0046872"
"P36010" "GO:0005739"
"P36010" "GO:0005758"
"P36010" "GO:0005829"
"P36012" "GO:0000070"
"P36012" "GO:0006334"
"P36012" "GO:0009303"
"P36012" "GO:0030543"
"P36012" "GO:0051382"
"P36012" "GO:0061644"
"P36012" "GO:0005515"
"P36012" "GO:0019237"
"P36012" "GO:0031492"
"P36012" "GO:0043565"
"P36012" "GO:0046982"
"P36012" "GO:0000776"
"P36012" "GO:0000777"
"P36012" "GO:0000780"
"P36012" "GO:0000786"
"P36012" "GO:0005634"
"P36012" "GO:0005729"
"P36012" "GO:0043505"
"P36014" "GO:0007031"
"P36014" "GO:0034599"
"P36014" "GO:0055114"
"P36014" "GO:0098869"
"P36014" "GO:0004602"
"P36014" "GO:0047066"
"P36014" "GO:0051920"
"P36014" "GO:0005782"
"P36014" "GO:0005829"
"P36014" "GO:0031315"
"P36015" "GO:0006888"
"P36015" "GO:0006891"
"P36015" "GO:0006906"
"P36015" "GO:0042144"
"P36015" "GO:0005484"
"P36015" "GO:0005515"
"P36015" "GO:0016409"
"P36015" "GO:0000324"
"P36015" "GO:0005739"
"P36015" "GO:0005768"
"P36015" "GO:0005794"
"P36015" "GO:0005829"
"P36015" "GO:0005886"
"P36015" "GO:0016020"
"P36015" "GO:0016021"
"P36015" "GO:0031201"
"P36017" "GO:0000011"
"P36017" "GO:0006623"
"P36017" "GO:0006886"
"P36017" "GO:0006895"
"P36017" "GO:0006897"
"P36017" "GO:0032482"
"P36017" "GO:0032511"
"P36017" "GO:0036010"
"P36017" "GO:0036258"
"P36017" "GO:0061709"
"P36017" "GO:0003924"
"P36017" "GO:0005515"
"P36017" "GO:0005525"
"P36017" "GO:0005739"
"P36017" "GO:0005741"
"P36017" "GO:0005768"
"P36017" "GO:0005769"
"P36017" "GO:0005770"
"P36017" "GO:0005829"
"P36017" "GO:0005886"
"P36017" "GO:0010008"
"P36017" "GO:0030139"
"P36018" "GO:0006623"
"P36018" "GO:0006886"
"P36018" "GO:0006895"
"P36018" "GO:0006897"
"P36018" "GO:0032482"
"P36018" "GO:0032511"
"P36018" "GO:0036010"
"P36018" "GO:0036258"
"P36018" "GO:0003924"
"P36018" "GO:0005515"
"P36018" "GO:0005525"
"P36018" "GO:0000329"
"P36018" "GO:0005770"
"P36018" "GO:0005783"
"P36018" "GO:0005829"
"P36018" "GO:0005886"
"P36032" "GO:0006810"
"P36032" "GO:0015718"
"P36032" "GO:0055085"
"P36032" "GO:0005215"
"P36032" "GO:0015293"
"P36032" "GO:0008028"
"P36032" "GO:0016020"
"P36032" "GO:0016021"
"P36034" "GO:0043328"
"P36034" "GO:0003674"
"P36034" "GO:0005768"
"P36034" "GO:0016021"
"P36035" "GO:0006849"
"P36035" "GO:0015739"
"P36035" "GO:0035879"
"P36035" "GO:0046942"
"P36035" "GO:0097080"
"P36035" "GO:0015136"
"P36035" "GO:0015355"
"P36035" "GO:0046943"
"P36035" "GO:0097079"
"P36035" "GO:0000324"
"P36035" "GO:0005739"
"P36035" "GO:0005886"
"P36035" "GO:0016021"
"P36035" "GO:0071944"
"P36037" "GO:0006303"
"P36037" "GO:0010992"
"P36037" "GO:0034517"
"P36037" "GO:0043161"
"P36037" "GO:0072671"
"P36037" "GO:0005515"
"P36037" "GO:0043130"
"P36037" "GO:0044877"
"P36037" "GO:0140036"
"P36037" "GO:0005634"
"P36037" "GO:0005737"
"P36037" "GO:0010008"
"P36037" "GO:0032473"
"P36039" "GO:0034975"
"P36039" "GO:0003674"
"P36039" "GO:0016021"
"P36039" "GO:0072546"
"P36048" "GO:0000244"
"P36048" "GO:0000349"
"P36048" "GO:0000388"
"P36048" "GO:0000398"
"P36048" "GO:0003924"
"P36048" "GO:0005515"
"P36048" "GO:0005525"
"P36048" "GO:0030623"
"P36048" "GO:0005634"
"P36048" "GO:0005682"
"P36048" "GO:0005829"
"P36048" "GO:0046540"
"P36048" "GO:0071007"
"P36048" "GO:1990904"
"P36054" "GO:0019722"
"P36054" "GO:0043666"
"P36054" "GO:0070884"
"P36054" "GO:0005515"
"P36054" "GO:0008597"
"P36054" "GO:0030346"
"P36054" "GO:0005737"
"P36056" "GO:0032259"
"P36056" "GO:0032543"
"P36056" "GO:0003735"
"P36056" "GO:0008168"
"P36056" "GO:0005739"
"P36056" "GO:0005763"
"P36059" "GO:0046496"
"P36059" "GO:0005524"
"P36059" "GO:0047453"
"P36059" "GO:0052855"
"P36059" "GO:0005737"
"P36064" "GO:0033617"
"P36064" "GO:0005507"
"P36064" "GO:0005739"
"P36064" "GO:0005758"
"P36064" "GO:0031314"
"P36066" "GO:0006515"
"P36066" "GO:0008150"
"P36066" "GO:0003674"
"P36066" "GO:0051787"
"P36066" "GO:0005739"
"P36066" "GO:0016021"
"P36066" "GO:0031942"
"P36068" "GO:0007533"
"P36068" "GO:0008298"
"P36068" "GO:0051028"
"P36068" "GO:0003729"
"P36068" "GO:0005515"
"P36068" "GO:0008289"
"P36068" "GO:1990825"
"P36068" "GO:0005634"
"P36068" "GO:0005737"
"P36068" "GO:0005829"
"P36068" "GO:0005934"
"P36068" "GO:0005789"
"P36069" "GO:0008150"
"P36069" "GO:0003674"
"P36069" "GO:0005515"
"P36069" "GO:0016853"
"P36069" "GO:0005634"
"P36069" "GO:0005737"
"P36075" "GO:0008150"
"P36075" "GO:0043130"
"P36075" "GO:0005575"
"P36076" "GO:0009651"
"P36076" "GO:0015937"
"P36076" "GO:0004633"
"P36076" "GO:0005515"
"P36076" "GO:0017076"
"P36076" "GO:0042802"
"P36076" "GO:0005737"
"P36076" "GO:0071513"
"P36076" "GO:1990143"
"P36077" "GO:0032272"
"P36077" "GO:0034599"
"P36077" "GO:0055114"
"P36077" "GO:0098869"
"P36077" "GO:0005524"
"P36077" "GO:0032542"
"P36077" "GO:0005634"
"P36077" "GO:0005737"
"P36078" "GO:0045041"
"P36078" "GO:0008270"
"P36078" "GO:0005758"
"P36078" "GO:0031966"
"P36080" "GO:0006364"
"P36080" "GO:0042273"
"P36080" "GO:0042274"
"P36080" "GO:0003674"
"P36080" "GO:0003677"
"P36080" "GO:0003723"
"P36080" "GO:0005515"
"P36080" "GO:0005730"
"P36080" "GO:0022625"
"P36084" "GO:0000348"
"P36084" "GO:0003729"
"P36084" "GO:0005515"
"P36084" "GO:0045131"
"P36084" "GO:0000243"
"P36085" "GO:0008150"
"P36085" "GO:0003674"
"P36085" "GO:0005575"
"P36085" "GO:0070822"
"P36090" "GO:0008150"
"P36090" "GO:0003674"
"P36090" "GO:0005737"
"P36090" "GO:0005783"
"P36090" "GO:0005811"
"P36093" "GO:0045944"
"P36093" "GO:2000222"
"P36093" "GO:0003700"
"P36093" "GO:0043565"
"P36093" "GO:0005634"
"P36095" "GO:0015031"
"P36095" "GO:0032509"
"P36095" "GO:0043162"
"P36095" "GO:0045324"
"P36095" "GO:0070676"
"P36095" "GO:1904669"
"P36095" "GO:0003674"
"P36095" "GO:0042802"
"P36095" "GO:0000815"
"P36095" "GO:0005737"
"P36095" "GO:0005771"
"P36095" "GO:0005829"
"P36100" "GO:0001113"
"P36100" "GO:0006366"
"P36100" "GO:0000993"
"P36100" "GO:0001097"
"P36100" "GO:0043565"
"P36100" "GO:0046872"
"P36100" "GO:0003697"
"P36100" "GO:0005673"
"P36100" "GO:0005739"
"P36100" "GO:0097550"
"P36105" "GO:0002181"
"P36105" "GO:0016236"
"P36105" "GO:0042273"
"P36105" "GO:0003723"
"P36105" "GO:0003735"
"P36105" "GO:0022625"
"P36106" "GO:0000122"
"P36106" "GO:0006351"
"P36106" "GO:0003682"
"P36106" "GO:0035064"
"P36106" "GO:0046872"
"P36106" "GO:0005634"
"P36112" "GO:0042407"
"P36112" "GO:0045041"
"P36112" "GO:0003674"
"P36112" "GO:0005515"
"P36112" "GO:0005739"
"P36112" "GO:0005743"
"P36112" "GO:0030061"
"P36112" "GO:0044284"
"P36112" "GO:0061617"
"P36114" "GO:0008150"
"P36114" "GO:0003674"
"P36114" "GO:0005634"
"P36114" "GO:0005737"
"P36116" "GO:0006623"
"P36116" "GO:0007118"
"P36116" "GO:0008361"
"P36116" "GO:0016050"
"P36116" "GO:0016239"
"P36116" "GO:0042147"
"P36116" "GO:0090156"
"P36116" "GO:0005515"
"P36116" "GO:0000938"
"P36116" "GO:0005794"
"P36116" "GO:0005829"
"P36116" "GO:0010008"
"P36118" "GO:0000390"
"P36118" "GO:0003674"
"P36118" "GO:0005515"
"P36118" "GO:0005634"
"P36118" "GO:0005681"
"P36118" "GO:0005737"
"P36118" "GO:0005783"
"P36118" "GO:0071008"
"P36120" "GO:0000463"
"P36120" "GO:0003723"
"P36120" "GO:0004004"
"P36120" "GO:0005524"
"P36120" "GO:0005730"
"P36123" "GO:0000082"
"P36123" "GO:0002098"
"P36123" "GO:0016311"
"P36123" "GO:0031929"
"P36123" "GO:0003674"
"P36123" "GO:0005515"
"P36123" "GO:0005737"
"P36125" "GO:0016192"
"P36125" "GO:0003674"
"P36125" "GO:0005789"
"P36125" "GO:0016021"
"P36125" "GO:0030173"
"P36131" "GO:0008608"
"P36131" "GO:0031116"
"P36131" "GO:0051301"
"P36131" "GO:0051987"
"P36131" "GO:0005515"
"P36131" "GO:0008017"
"P36131" "GO:0051010"
"P36131" "GO:0005737"
"P36131" "GO:0005876"
"P36131" "GO:0042729"
"P36136" "GO:0005975"
"P36136" "GO:0016311"
"P36136" "GO:0042254"
"P36136" "GO:0046390"
"P36136" "GO:0055114"
"P36136" "GO:0016491"
"P36136" "GO:0050278"
"P36136" "GO:0005634"
"P36136" "GO:0005737"
"P36141" "GO:0008150"
"P36141" "GO:0055114"
"P36141" "GO:0005515"
"P36141" "GO:0016491"
"P36141" "GO:0005739"
"P36146" "GO:0000448"
"P36146" "GO:0000460"
"P36146" "GO:0000470"
"P36146" "GO:0004519"
"P36146" "GO:0005515"
"P36146" "GO:0005634"
"P36146" "GO:0005730"
"P36146" "GO:0005737"
"P36146" "GO:0005739"
"P36146" "GO:0030687"
"P36147" "GO:0030150"
"P36147" "GO:0003674"
"P36147" "GO:0001405"
"P36147" "GO:0005739"
"P36147" "GO:0005743"
"P36147" "GO:0016021"
"P36148" "GO:0008654"
"P36148" "GO:0016024"
"P36148" "GO:0004366"
"P36148" "GO:0016287"
"P36148" "GO:0102420"
"P36148" "GO:0005737"
"P36148" "GO:0005783"
"P36148" "GO:0005811"
"P36148" "GO:0016021"
"P36148" "GO:0030176"
"P36150" "GO:0000103"
"P36150" "GO:0009086"
"P36150" "GO:0019354"
"P36150" "GO:0032259"
"P36150" "GO:0055114"
"P36150" "GO:0004851"
"P36150" "GO:0005622"
"P36150" "GO:0005634"
"P36152" "GO:0016226"
"P36152" "GO:0022900"
"P36152" "GO:0045019"
"P36152" "GO:1901299"
"P36152" "GO:0005515"
"P36152" "GO:0009055"
"P36152" "GO:0046872"
"P36152" "GO:0051537"
"P36152" "GO:0051539"
"P36152" "GO:0005737"
"P36152" "GO:0005758"
"P36152" "GO:0005829"
"P36155" "GO:0006109"
"P36155" "GO:0007039"
"P36155" "GO:0008150"
"P36155" "GO:0042149"
"P36155" "GO:0003674"
"P36155" "GO:0005634"
"P36155" "GO:0005737"
"P36155" "GO:0005773"
"P36156" "GO:0006749"
"P36156" "GO:0055114"
"P36156" "GO:0071555"
"P36156" "GO:0098869"
"P36156" "GO:0004364"
"P36156" "GO:0045174"
"P36156" "GO:0005737"
"P36158" "GO:0008150"
"P36158" "GO:0032266"
"P36158" "GO:0005737"
"P36161" "GO:0000122"
"P36161" "GO:0000973"
"P36161" "GO:0006302"
"P36161" "GO:0006409"
"P36161" "GO:0006606"
"P36161" "GO:0016973"
"P36161" "GO:0030466"
"P36161" "GO:0031081"
"P36161" "GO:0031990"
"P36161" "GO:0034398"
"P36161" "GO:0035392"
"P36161" "GO:0045893"
"P36161" "GO:0045944"
"P36161" "GO:0005515"
"P36161" "GO:0017056"
"P36161" "GO:0000781"
"P36161" "GO:0005634"
"P36161" "GO:0005643"
"P36161" "GO:0005829"
"P36161" "GO:0016021"
"P36161" "GO:0031080"
"P36161" "GO:0031965"
"P36161" "GO:0000777"
"P36164" "GO:0000022"
"P36164" "GO:0016192"
"P36164" "GO:0003674"
"P36164" "GO:0005737"
"P36164" "GO:0016021"
"P36164" "GO:0030173"
"P36166" "GO:0030011"
"P36166" "GO:0035023"
"P36166" "GO:0050790"
"P36166" "GO:0005094"
"P36166" "GO:0046872"
"P36166" "GO:0000131"
"P36166" "GO:0005737"
"P36166" "GO:0005933"
"P36166" "GO:0005934"
"P36166" "GO:0005935"
"P36166" "GO:0030427"
"P36166" "GO:0043332"
"P36172" "GO:0015809"
"P36172" "GO:0055085"
"P36172" "GO:0003674"
"P36172" "GO:0005774"
"P36172" "GO:0005886"
"P36172" "GO:0005887"
"P36172" "GO:0016021"
"P36519" "GO:0000027"
"P36519" "GO:0032543"
"P36519" "GO:0003735"
"P36519" "GO:0005739"
"P36519" "GO:0005762"
"P36519" "GO:0022625"
"P36520" "GO:0032543"
"P36520" "GO:0003735"
"P36520" "GO:0005739"
"P36520" "GO:0005762"
"P36531" "GO:0032543"
"P36531" "GO:0003735"
"P36531" "GO:0005739"
"P36531" "GO:0005762"
"P36533" "GO:0032543"
"P36533" "GO:0003735"
"P36533" "GO:0005739"
"P36533" "GO:0005762"
"P36775" "GO:0006457"
"P36775" "GO:0006515"
"P36775" "GO:0007005"
"P36775" "GO:0009408"
"P36775" "GO:0032042"
"P36775" "GO:0033108"
"P36775" "GO:0034599"
"P36775" "GO:0051131"
"P36775" "GO:0070407"
"P36775" "GO:0003697"
"P36775" "GO:0004176"
"P36775" "GO:0004252"
"P36775" "GO:0005524"
"P36775" "GO:0008236"
"P36775" "GO:0043565"
"P36775" "GO:0005739"
"P36775" "GO:0005759"
"P36973" "GO:0006166"
"P36973" "GO:0006168"
"P36973" "GO:0008150"
"P36973" "GO:0044209"
"P36973" "GO:0002055"
"P36973" "GO:0003674"
"P36973" "GO:0003999"
"P36973" "GO:0016208"
"P36973" "GO:0005737"
"P37012" "GO:0005978"
"P37012" "GO:0005992"
"P37012" "GO:0006006"
"P37012" "GO:0006011"
"P37012" "GO:0006874"
"P37012" "GO:0019255"
"P37012" "GO:0019388"
"P37012" "GO:0030003"
"P37012" "GO:0051156"
"P37012" "GO:0000287"
"P37012" "GO:0004614"
"P37012" "GO:0005737"
"P37012" "GO:0005829"
"P37020" "GO:0006878"
"P37020" "GO:0006879"
"P37020" "GO:0034756"
"P37020" "GO:1902476"
"P37020" "GO:1902600"
"P37020" "GO:0005247"
"P37020" "GO:0005515"
"P37020" "GO:0015299"
"P37020" "GO:0031404"
"P37020" "GO:0000139"
"P37020" "GO:0000324"
"P37020" "GO:0005768"
"P37020" "GO:0005769"
"P37020" "GO:0005783"
"P37020" "GO:0005794"
"P37020" "GO:0005797"
"P37020" "GO:0005886"
"P37020" "GO:0005887"
"P37020" "GO:0016021"
"P37020" "GO:0031902"
"P37020" "GO:0034707"
"P37254" "GO:0006541"
"P37254" "GO:0008153"
"P37254" "GO:0046654"
"P37254" "GO:0046656"
"P37254" "GO:0046820"
"P37254" "GO:0005737"
"P37261" "GO:0006631"
"P37261" "GO:0034599"
"P37261" "GO:0045922"
"P37261" "GO:0055114"
"P37261" "GO:0016657"
"P37261" "GO:0005634"
"P37261" "GO:0005737"
"P37263" "GO:0008150"
"P37263" "GO:0003674"
"P37263" "GO:0003677"
"P37263" "GO:0046872"
"P37263" "GO:0005730"
"P37291" "GO:0006544"
"P37291" "GO:0006565"
"P37291" "GO:0006730"
"P37291" "GO:0019264"
"P37291" "GO:0035999"
"P37291" "GO:0046653"
"P37291" "GO:0046655"
"P37291" "GO:1904482"
"P37291" "GO:0004372"
"P37291" "GO:0008270"
"P37291" "GO:0016597"
"P37291" "GO:0030170"
"P37291" "GO:0050897"
"P37291" "GO:0070905"
"P37291" "GO:0005737"
"P37291" "GO:0005886"
"P37291" "GO:0043332"
"P37292" "GO:0006544"
"P37292" "GO:0006565"
"P37292" "GO:0006730"
"P37292" "GO:0009070"
"P37292" "GO:0019264"
"P37292" "GO:0035999"
"P37292" "GO:0046653"
"P37292" "GO:0046655"
"P37292" "GO:1904482"
"P37292" "GO:0004372"
"P37292" "GO:0008270"
"P37292" "GO:0016597"
"P37292" "GO:0030170"
"P37292" "GO:0050897"
"P37292" "GO:0070905"
"P37292" "GO:0005739"
"P37296" "GO:0007035"
"P37296" "GO:0015991"
"P37296" "GO:0005515"
"P37296" "GO:0046961"
"P37296" "GO:0051117"
"P37296" "GO:0000139"
"P37296" "GO:0000220"
"P37296" "GO:0000329"
"P37296" "GO:0005770"
"P37296" "GO:0005794"
"P37296" "GO:0010008"
"P37296" "GO:0016021"
"P37296" "GO:0016471"
"P37297" "GO:0000422"
"P37297" "GO:0016236"
"P37297" "GO:0030866"
"P37297" "GO:0046854"
"P37297" "GO:0048015"
"P37297" "GO:0060237"
"P37297" "GO:0004430"
"P37297" "GO:0005515"
"P37297" "GO:0005524"
"P37297" "GO:0005737"
"P37297" "GO:0005739"
"P37297" "GO:0005886"
"P37297" "GO:0016020"
"P37298" "GO:0006099"
"P37298" "GO:0006121"
"P37298" "GO:0045333"
"P37298" "GO:0020037"
"P37298" "GO:0046872"
"P37298" "GO:0048039"
"P37298" "GO:0008177"
"P37298" "GO:0005739"
"P37298" "GO:0005743"
"P37298" "GO:0005749"
"P37298" "GO:0016021"
"P37370" "GO:0000147"
"P37370" "GO:0006897"
"P37370" "GO:0007121"
"P37370" "GO:0030048"
"P37370" "GO:0032465"
"P37370" "GO:0051127"
"P37370" "GO:0051666"
"P37370" "GO:2000601"
"P37370" "GO:0003779"
"P37370" "GO:0005515"
"P37370" "GO:0051015"
"P37370" "GO:0000131"
"P37370" "GO:0005884"
"P37370" "GO:0005935"
"P37370" "GO:0030479"
"P37370" "GO:0043332"
"P37898" "GO:0005977"
"P37898" "GO:0006508"
"P37898" "GO:0043171"
"P37898" "GO:0004177"
"P37898" "GO:0008270"
"P37898" "GO:0042277"
"P37898" "GO:0070006"
"P37898" "GO:0005634"
"P37898" "GO:0005737"
"P38011" "GO:0001403"
"P38011" "GO:0001934"
"P38011" "GO:0007186"
"P38011" "GO:0017148"
"P38011" "GO:0050790"
"P38011" "GO:0072344"
"P38011" "GO:1902660"
"P38011" "GO:2001125"
"P38011" "GO:0001965"
"P38011" "GO:0005080"
"P38011" "GO:0005092"
"P38011" "GO:0019899"
"P38011" "GO:0043022"
"P38011" "GO:0005634"
"P38011" "GO:0005737"
"P38011" "GO:0005829"
"P38011" "GO:0022627"
"P38013" "GO:0010038"
"P38013" "GO:0034599"
"P38013" "GO:0042744"
"P38013" "GO:0045454"
"P38013" "GO:0055114"
"P38013" "GO:0098869"
"P38013" "GO:0050821"
"P38013" "GO:0008379"
"P38013" "GO:0005737"
"P38013" "GO:0005739"
"P38013" "GO:0005777"
"P38013" "GO:0005829"
"P38013" "GO:0005886"
"P38041" "GO:0000920"
"P38041" "GO:0007118"
"P38041" "GO:0005515"
"P38041" "GO:0005543"
"P38041" "GO:0005737"
"P38041" "GO:0005886"
"P38041" "GO:0005933"
"P38041" "GO:0005935"
"P38041" "GO:0030427"
"P38041" "GO:0043332"
"P38061" "GO:0002181"
"P38061" "GO:0003735"
"P38061" "GO:0022625"
"P38063" "GO:0006015"
"P38063" "GO:0006164"
"P38063" "GO:0009116"
"P38063" "GO:0009156"
"P38063" "GO:0009165"
"P38063" "GO:0016310"
"P38063" "GO:0031505"
"P38063" "GO:0000287"
"P38063" "GO:0004749"
"P38063" "GO:0005515"
"P38063" "GO:0005524"
"P38063" "GO:0016301"
"P38063" "GO:0002189"
"P38063" "GO:0005737"
"P38065" "GO:0006886"
"P38065" "GO:0072583"
"P38065" "GO:0003674"
"P38065" "GO:0005515"
"P38065" "GO:0035615"
"P38065" "GO:0005935"
"P38065" "GO:0030122"
"P38066" "GO:0009231"
"P38066" "GO:0003935"
"P38066" "GO:0005525"
"P38066" "GO:0019238"
"P38066" "GO:0046872"
"P38066" "GO:0005634"
"P38066" "GO:0005737"
"P38067" "GO:0006540"
"P38067" "GO:0009450"
"P38067" "GO:0034599"
"P38067" "GO:0055114"
"P38067" "GO:0004777"
"P38067" "GO:0009013"
"P38067" "GO:0005737"
"P38068" "GO:0022900"
"P38068" "GO:0034599"
"P38068" "GO:0045454"
"P38068" "GO:0098869"
"P38068" "GO:0004362"
"P38068" "GO:0009055"
"P38068" "GO:0015035"
"P38068" "GO:0042803"
"P38068" "GO:0046872"
"P38068" "GO:0051537"
"P38068" "GO:0000324"
"P38068" "GO:0005794"
"P38068" "GO:0005796"
"P38068" "GO:0005801"
"P38068" "GO:0016021"
"P38070" "GO:0006468"
"P38070" "GO:0018105"
"P38070" "GO:0035556"
"P38070" "GO:0046777"
"P38070" "GO:0004674"
"P38070" "GO:0005524"
"P38070" "GO:0005634"
"P38070" "GO:0005737"
"P38071" "GO:0006631"
"P38071" "GO:0006633"
"P38071" "GO:0009060"
"P38071" "GO:0003677"
"P38071" "GO:0016631"
"P38071" "GO:0019166"
"P38071" "GO:0005739"
"P38071" "GO:0005759"
"P38072" "GO:0006825"
"P38072" "GO:0006878"
"P38072" "GO:0008535"
"P38072" "GO:0045454"
"P38072" "GO:0098869"
"P38072" "GO:0005507"
"P38072" "GO:0008379"
"P38072" "GO:0005739"
"P38072" "GO:0005740"
"P38072" "GO:0005743"
"P38072" "GO:0016021"
"P38074" "GO:0006355"
"P38074" "GO:0006406"
"P38074" "GO:0018216"
"P38074" "GO:0019919"
"P38074" "GO:0032968"
"P38074" "GO:0034969"
"P38074" "GO:0060567"
"P38074" "GO:0005515"
"P38074" "GO:0008469"
"P38074" "GO:0035241"
"P38074" "GO:0035242"
"P38074" "GO:0042802"
"P38074" "GO:0005634"
"P38074" "GO:0005829"
"P38079" "GO:0008150"
"P38079" "GO:0034220"
"P38079" "GO:0003674"
"P38079" "GO:0005216"
"P38079" "GO:0005739"
"P38079" "GO:0005783"
"P38079" "GO:0005886"
"P38079" "GO:0005933"
"P38079" "GO:0016021"
"P38080" "GO:0000147"
"P38080" "GO:0006468"
"P38080" "GO:0007015"
"P38080" "GO:0018107"
"P38080" "GO:0030100"
"P38080" "GO:0046777"
"P38080" "GO:1900186"
"P38080" "GO:0004672"
"P38080" "GO:0004674"
"P38080" "GO:0005524"
"P38080" "GO:0005628"
"P38080" "GO:0005634"
"P38080" "GO:0005737"
"P38080" "GO:0005935"
"P38080" "GO:0071944"
"P38085" "GO:0003333"
"P38085" "GO:0006865"
"P38085" "GO:0015827"
"P38085" "GO:0015828"
"P38085" "GO:0055085"
"P38085" "GO:0015171"
"P38085" "GO:0022893"
"P38085" "GO:0005783"
"P38085" "GO:0005886"
"P38085" "GO:0016021"
"P38085" "GO:0071944"
"P38087" "GO:0006839"
"P38087" "GO:0055085"
"P38087" "GO:1903825"
"P38087" "GO:0005342"
"P38087" "GO:0005739"
"P38087" "GO:0005743"
"P38087" "GO:0016021"
"P38088" "GO:0006353"
"P38088" "GO:0006426"
"P38088" "GO:0015966"
"P38088" "GO:0070150"
"P38088" "GO:0004820"
"P38088" "GO:0005524"
"P38088" "GO:0046983"
"P38088" "GO:0005737"
"P38088" "GO:0005739"
"P38088" "GO:0005759"
"P38109" "GO:0016236"
"P38109" "GO:0031638"
"P38109" "GO:0046938"
"P38109" "GO:0051603"
"P38109" "GO:0004185"
"P38109" "GO:0017171"
"P38109" "GO:0000324"
"P38109" "GO:0000328"
"P38112" "GO:0000463"
"P38112" "GO:0000466"
"P38112" "GO:0042273"
"P38112" "GO:0003723"
"P38112" "GO:0004004"
"P38112" "GO:0005515"
"P38112" "GO:0005524"
"P38112" "GO:0005730"
"P38114" "GO:0006351"
"P38114" "GO:0006357"
"P38114" "GO:0008150"
"P38114" "GO:0000981"
"P38114" "GO:0008270"
"P38114" "GO:0043565"
"P38114" "GO:0005634"
"P38114" "GO:0005737"
"P38114" "GO:0005739"
"P38114" "GO:0016021"
"P38114" "GO:0031965"
"P38114" "GO:0031966"
"P38120" "GO:0000462"
"P38120" "GO:0032543"
"P38120" "GO:0003723"
"P38120" "GO:0003735"
"P38120" "GO:0005739"
"P38120" "GO:0005763"
"P38121" "GO:0006270"
"P38121" "GO:0006273"
"P38121" "GO:0016233"
"P38121" "GO:0071897"
"P38121" "GO:0003677"
"P38121" "GO:0005515"
"P38121" "GO:0046982"
"P38121" "GO:0003887"
"P38121" "GO:0005634"
"P38121" "GO:0005635"
"P38121" "GO:0005658"
"P38123" "GO:0000723"
"P38123" "GO:0006348"
"P38123" "GO:0051568"
"P38123" "GO:1903341"
"P38123" "GO:0005515"
"P38123" "GO:0042800"
"P38123" "GO:0000781"
"P38123" "GO:0048188"
"P38124" "GO:0006855"
"P38124" "GO:0015903"
"P38124" "GO:0015238"
"P38124" "GO:0015244"
"P38124" "GO:0005634"
"P38124" "GO:0005737"
"P38124" "GO:0005886"
"P38124" "GO:0005887"
"P38124" "GO:0016021"
"P38124" "GO:0071944"
"P38126" "GO:0007131"
"P38126" "GO:0042138"
"P38126" "GO:0051598"
"P38126" "GO:0005524"
"P38126" "GO:0016887"
"P38126" "GO:0005634"
"P38126" "GO:0005694"
"P38126" "GO:0005730"
"P38130" "GO:0000032"
"P38130" "GO:0006487"
"P38130" "GO:0006491"
"P38130" "GO:0006493"
"P38130" "GO:0097502"
"P38130" "GO:0000026"
"P38130" "GO:0000030"
"P38130" "GO:0000324"
"P38130" "GO:0000329"
"P38130" "GO:0005634"
"P38130" "GO:0005737"
"P38130" "GO:0005794"
"P38130" "GO:0016021"
"P38131" "GO:0000032"
"P38131" "GO:0006487"
"P38131" "GO:0006493"
"P38131" "GO:0097502"
"P38131" "GO:0000026"
"P38131" "GO:0000030"
"P38131" "GO:0000324"
"P38131" "GO:0005794"
"P38131" "GO:0016021"
"P38137" "GO:0033611"
"P38137" "GO:0003729"
"P38137" "GO:0050203"
"P38137" "GO:0005737"
"P38137" "GO:0005778"
"P38137" "GO:0005782"
"P38137" "GO:0016021"
"P38138" "GO:0006491"
"P38138" "GO:0070880"
"P38138" "GO:0005515"
"P38138" "GO:0030246"
"P38138" "GO:0033919"
"P38138" "GO:0005739"
"P38138" "GO:0005783"
"P38138" "GO:0005788"
"P38138" "GO:0017177"
"P38141" "GO:0009228"
"P38141" "GO:0045944"
"P38141" "GO:0090180"
"P38141" "GO:0000978"
"P38141" "GO:0000981"
"P38141" "GO:0008270"
"P38141" "GO:0005634"
"P38143" "GO:0034599"
"P38143" "GO:0055114"
"P38143" "GO:0098869"
"P38143" "GO:0004602"
"P38143" "GO:0047066"
"P38143" "GO:0051920"
"P38143" "GO:0005634"
"P38143" "GO:0005737"
"P38143" "GO:0031314"
"P38143" "GO:0031315"
"P38149" "GO:0006508"
"P38149" "GO:0006751"
"P38149" "GO:0005515"
"P38149" "GO:0008233"
"P38149" "GO:0008237"
"P38149" "GO:0008242"
"P38149" "GO:0016805"
"P38149" "GO:0042802"
"P38149" "GO:0046872"
"P38149" "GO:0036374"
"P38149" "GO:0005634"
"P38149" "GO:0005737"
"P38149" "GO:0034399"
"P38149" "GO:0061672"
"P38151" "GO:0000723"
"P38151" "GO:0003729"
"P38151" "GO:0005634"
"P38151" "GO:0005737"
"P38152" "GO:0006843"
"P38152" "GO:0055085"
"P38152" "GO:0005371"
"P38152" "GO:0005739"
"P38152" "GO:0005743"
"P38152" "GO:0016021"
"P38155" "GO:0008150"
"P38155" "GO:0031505"
"P38155" "GO:0003674"
"P38155" "GO:0005199"
"P38155" "GO:0005576"
"P38155" "GO:0009277"
"P38156" "GO:0000017"
"P38156" "GO:0000023"
"P38156" "GO:0034219"
"P38156" "GO:1902600"
"P38156" "GO:0005351"
"P38156" "GO:0005352"
"P38156" "GO:0005887"
"P38156" "GO:0016021"
"P38156" "GO:0071944"
"P38158" "GO:0000025"
"P38158" "GO:0005987"
"P38158" "GO:0009313"
"P38158" "GO:0046352"
"P38158" "GO:0004556"
"P38158" "GO:0004558"
"P38158" "GO:0004574"
"P38158" "GO:0004575"
"P38158" "GO:0032450"
"P38158" "GO:0033934"
"P38158" "GO:0005886"
"P38162" "GO:0008150"
"P38162" "GO:0003674"
"P38162" "GO:0005737"
"P38162" "GO:0005739"
"P38162" "GO:0005758"
"P38165" "GO:0000422"
"P38165" "GO:0031930"
"P38165" "GO:0045944"
"P38165" "GO:0071400"
"P38165" "GO:0000981"
"P38165" "GO:0001085"
"P38165" "GO:0005515"
"P38165" "GO:0043565"
"P38165" "GO:0046983"
"P38165" "GO:0005634"
"P38165" "GO:0005737"
"P38167" "GO:0070086"
"P38167" "GO:0071555"
"P38167" "GO:0005515"
"P38167" "GO:0031625"
"P38167" "GO:0005737"
"P38167" "GO:0005829"
"P38169" "GO:0006569"
"P38169" "GO:0019674"
"P38169" "GO:0019805"
"P38169" "GO:0034354"
"P38169" "GO:0043420"
"P38169" "GO:0055114"
"P38169" "GO:0070189"
"P38169" "GO:0004502"
"P38169" "GO:0016174"
"P38169" "GO:0050660"
"P38169" "GO:0071949"
"P38169" "GO:0005739"
"P38169" "GO:0005741"
"P38174" "GO:0035551"
"P38174" "GO:0046872"
"P38174" "GO:0070006"
"P38174" "GO:0005634"
"P38174" "GO:0005737"
"P38176" "GO:0003333"
"P38176" "GO:0006810"
"P38176" "GO:0015813"
"P38176" "GO:0015825"
"P38176" "GO:0015828"
"P38176" "GO:0089709"
"P38176" "GO:1903400"
"P38176" "GO:1903401"
"P38176" "GO:0005215"
"P38176" "GO:0005290"
"P38176" "GO:0005302"
"P38176" "GO:0005313"
"P38176" "GO:0015171"
"P38176" "GO:0015189"
"P38176" "GO:0015194"
"P38176" "GO:0061459"
"P38176" "GO:0000329"
"P38176" "GO:0016021"
"P38180" "GO:0008150"
"P38180" "GO:0003674"
"P38180" "GO:0005575"
"P38181" "GO:0000972"
"P38181" "GO:0006342"
"P38181" "GO:0006606"
"P38181" "GO:0006913"
"P38181" "GO:0007059"
"P38181" "GO:0016458"
"P38181" "GO:0016584"
"P38181" "GO:0034398"
"P38181" "GO:0036228"
"P38181" "GO:0051028"
"P38181" "GO:0051292"
"P38181" "GO:0070869"
"P38181" "GO:0003682"
"P38181" "GO:0005515"
"P38181" "GO:0017056"
"P38181" "GO:0044877"
"P38181" "GO:1990841"
"P38181" "GO:0005643"
"P38181" "GO:0016021"
"P38181" "GO:0031965"
"P38181" "GO:0044611"
"P38185" "GO:0008150"
"P38185" "GO:0003674"
"P38185" "GO:0005575"
"P38185" "GO:0016021"
"P38191" "GO:0008150"
"P38191" "GO:0003674"
"P38191" "GO:0046872"
"P38191" "GO:0005575"
"P38195" "GO:0008150"
"P38195" "GO:0071555"
"P38195" "GO:0003674"
"P38195" "GO:0005575"
"P38200" "GO:0000022"
"P38200" "GO:0051301"
"P38200" "GO:2000575"
"P38200" "GO:0008017"
"P38200" "GO:0005819"
"P38200" "GO:0005880"
"P38200" "GO:0005935"
"P38200" "GO:0015630"
"P38200" "GO:0000235"
"P38201" "GO:0008150"
"P38201" "GO:0003674"
"P38201" "GO:0005634"
"P38201" "GO:0005737"
"P38202" "GO:0008150"
"P38202" "GO:0003674"
"P38202" "GO:0043022"
"P38202" "GO:0005634"
"P38202" "GO:0005730"
"P38202" "GO:0030687"
"P38203" "GO:0000398"
"P38203" "GO:0006364"
"P38203" "GO:0008033"
"P38203" "GO:0005515"
"P38203" "GO:0003723"
"P38203" "GO:0000932"
"P38203" "GO:0005634"
"P38203" "GO:0005688"
"P38203" "GO:0005730"
"P38203" "GO:0005732"
"P38203" "GO:0005737"
"P38203" "GO:0046540"
"P38203" "GO:0071013"
"P38203" "GO:1990726"
"P38205" "GO:0002127"
"P38205" "GO:0006400"
"P38205" "GO:0030488"
"P38205" "GO:0070301"
"P38205" "GO:0000049"
"P38205" "GO:0008168"
"P38205" "GO:0016428"
"P38205" "GO:0005634"
"P38205" "GO:0005654"
"P38205" "GO:0005730"
"P38205" "GO:0005737"
"P38206" "GO:0008643"
"P38206" "GO:0034203"
"P38206" "GO:0003674"
"P38206" "GO:0005319"
"P38206" "GO:0034202"
"P38206" "GO:0005783"
"P38206" "GO:0005789"
"P38206" "GO:0016021"
"P38208" "GO:0000294"
"P38208" "GO:0006364"
"P38208" "GO:0006379"
"P38208" "GO:0008033"
"P38208" "GO:0034965"
"P38208" "GO:0090502"
"P38208" "GO:0000171"
"P38208" "GO:0004526"
"P38208" "GO:0000172"
"P38208" "GO:0005634"
"P38208" "GO:0005655"
"P38208" "GO:0005829"
"P38210" "GO:0006337"
"P38210" "GO:0006368"
"P38210" "GO:0043044"
"P38210" "GO:0005515"
"P38210" "GO:0015616"
"P38210" "GO:0016586"
"P38211" "GO:0006506"
"P38211" "GO:0097502"
"P38211" "GO:0000030"
"P38211" "GO:0004584"
"P38211" "GO:0005739"
"P38211" "GO:0005783"
"P38211" "GO:0005789"
"P38211" "GO:0016021"
"P38211" "GO:0030176"
"P38211" "GO:0031501"
"P38216" "GO:0008150"
"P38216" "GO:0003674"
"P38216" "GO:0005886"
"P38216" "GO:0033101"
"P38216" "GO:0070250"
"P38218" "GO:0006388"
"P38218" "GO:0016311"
"P38218" "GO:0016791"
"P38218" "GO:0047407"
"P38218" "GO:0005575"
"P38222" "GO:0018026"
"P38222" "GO:0016279"
"P38222" "GO:0005634"
"P38222" "GO:0005829"
"P38224" "GO:0000753"
"P38224" "GO:0000755"
"P38224" "GO:0032220"
"P38224" "GO:0003674"
"P38224" "GO:0000324"
"P38224" "GO:0009277"
"P38224" "GO:0016021"
"P38224" "GO:0043332"
"P38226" "GO:0006644"
"P38226" "GO:0008654"
"P38226" "GO:0036149"
"P38226" "GO:0016746"
"P38226" "GO:0005783"
"P38226" "GO:0005811"
"P38226" "GO:0016021"
"P38228" "GO:0034553"
"P38228" "GO:0051131"
"P38228" "GO:0005524"
"P38228" "GO:0051082"
"P38228" "GO:0005739"
"P38228" "GO:0005743"
"P38228" "GO:0016021"
"P38230" "GO:0034599"
"P38230" "GO:0055114"
"P38230" "GO:0003960"
"P38230" "GO:0008270"
"P38230" "GO:0017091"
"P38230" "GO:0032440"
"P38230" "GO:0005634"
"P38230" "GO:0005737"
"P38232" "GO:0000122"
"P38232" "GO:0043666"
"P38232" "GO:0005515"
"P38232" "GO:0019888"
"P38232" "GO:0000164"
"P38234" "GO:0008150"
"P38234" "GO:0055114"
"P38234" "GO:0003674"
"P38234" "GO:0005515"
"P38234" "GO:0010181"
"P38234" "GO:0005737"
"P38234" "GO:0045121"
"P38237" "GO:0016579"
"P38237" "GO:0043161"
"P38237" "GO:0045721"
"P38237" "GO:0004197"
"P38237" "GO:0004843"
"P38237" "GO:0008270"
"P38237" "GO:0005634"
"P38237" "GO:0005737"
"P38238" "GO:0002128"
"P38238" "GO:0002181"
"P38238" "GO:0030488"
"P38238" "GO:0008175"
"P38238" "GO:0005737"
"P38241" "GO:0000387"
"P38241" "GO:0000398"
"P38241" "GO:0003674"
"P38241" "GO:0017070"
"P38241" "GO:0036002"
"P38241" "GO:0000974"
"P38241" "GO:0005634"
"P38241" "GO:0071006"
"P38241" "GO:0071007"
"P38243" "GO:0008150"
"P38243" "GO:0003674"
"P38243" "GO:0005737"
"P38243" "GO:0005935"
"P38244" "GO:0006508"
"P38244" "GO:0008150"
"P38244" "GO:0003674"
"P38244" "GO:0008237"
"P38244" "GO:0046872"
"P38244" "GO:0000329"
"P38244" "GO:0016021"
"P38246" "GO:0008150"
"P38246" "GO:0071555"
"P38246" "GO:0003674"
"P38246" "GO:0005575"
"P38248" "GO:0031505"
"P38248" "GO:0003674"
"P38248" "GO:0005576"
"P38248" "GO:0005739"
"P38248" "GO:0005783"
"P38248" "GO:0005886"
"P38248" "GO:0009277"
"P38248" "GO:0031225"
"P38250" "GO:0060304"
"P38250" "GO:0072659"
"P38250" "GO:0090158"
"P38250" "GO:0005515"
"P38250" "GO:0008289"
"P38250" "GO:0005886"
"P38250" "GO:0016021"
"P38250" "GO:0032541"
"P38250" "GO:0033101"
"P38250" "GO:0071944"
"P38255" "GO:0000122"
"P38255" "GO:0000747"
"P38255" "GO:0001403"
"P38255" "GO:0016575"
"P38255" "GO:0031939"
"P38255" "GO:0061186"
"P38255" "GO:0061188"
"P38255" "GO:0061587"
"P38255" "GO:2000219"
"P38255" "GO:0005515"
"P38255" "GO:0004407"
"P38255" "GO:0005634"
"P38255" "GO:0005829"
"P38255" "GO:0033698"
"P38255" "GO:0070210"
"P38255" "GO:1990483"
"P38261" "GO:0000245"
"P38261" "GO:0001927"
"P38261" "GO:0006887"
"P38261" "GO:0006893"
"P38261" "GO:0015031"
"P38261" "GO:0051601"
"P38261" "GO:0090522"
"P38261" "GO:0003674"
"P38261" "GO:0005515"
"P38261" "GO:0000131"
"P38261" "GO:0000145"
"P38261" "GO:0005628"
"P38261" "GO:0005934"
"P38261" "GO:0005935"
"P38261" "GO:0030133"
"P38261" "GO:0043332"
"P38264" "GO:0006817"
"P38264" "GO:0045047"
"P38264" "GO:0051604"
"P38264" "GO:0003674"
"P38264" "GO:0005515"
"P38264" "GO:0005739"
"P38264" "GO:0005783"
"P38264" "GO:0005789"
"P38264" "GO:0016020"
"P38264" "GO:0016021"
"P38266" "GO:0000147"
"P38266" "GO:0051016"
"P38266" "GO:0003674"
"P38266" "GO:0005515"
"P38266" "GO:0030479"
"P38266" "GO:0045121"
"P38270" "GO:0015031"
"P38270" "GO:0016236"
"P38270" "GO:0030242"
"P38270" "GO:0032258"
"P38270" "GO:0034727"
"P38270" "GO:0003674"
"P38270" "GO:0005515"
"P38270" "GO:0000329"
"P38270" "GO:0000407"
"P38270" "GO:0019898"
"P38270" "GO:0034045"
"P38270" "GO:0034271"
"P38270" "GO:0120095"
"P38272" "GO:0007533"
"P38272" "GO:0008298"
"P38272" "GO:0048309"
"P38272" "GO:0051028"
"P38272" "GO:0003729"
"P38272" "GO:0005515"
"P38272" "GO:1990825"
"P38272" "GO:0005737"
"P38272" "GO:0005789"
"P38272" "GO:0005934"
"P38273" "GO:0006623"
"P38273" "GO:0006914"
"P38273" "GO:0007034"
"P38273" "GO:0016236"
"P38273" "GO:0032258"
"P38273" "GO:0043547"
"P38273" "GO:0044395"
"P38273" "GO:0048278"
"P38273" "GO:0097352"
"P38273" "GO:0001786"
"P38273" "GO:0005515"
"P38273" "GO:0010314"
"P38273" "GO:0017112"
"P38273" "GO:0032266"
"P38273" "GO:0005768"
"P38273" "GO:0005770"
"P38273" "GO:0005774"
"P38273" "GO:0005829"
"P38273" "GO:0032585"
"P38273" "GO:0035658"
"P38274" "GO:0000086"
"P38274" "GO:0000902"
"P38274" "GO:0019918"
"P38274" "GO:0034969"
"P38274" "GO:0044257"
"P38274" "GO:0045840"
"P38274" "GO:0051301"
"P38274" "GO:0051726"
"P38274" "GO:0005515"
"P38274" "GO:0008469"
"P38274" "GO:0035241"
"P38274" "GO:0035243"
"P38274" "GO:0042054"
"P38274" "GO:0000144"
"P38274" "GO:0005634"
"P38274" "GO:0005737"
"P38274" "GO:0005824"
"P38274" "GO:0005829"
"P38274" "GO:0005935"
"P38274" "GO:0032174"
"P38276" "GO:0006620"
"P38276" "GO:0003674"
"P38276" "GO:0005737"
"P38276" "GO:0072380"
"P38278" "GO:0008150"
"P38278" "GO:0031167"
"P38278" "GO:0008757"
"P38278" "GO:0016433"
"P38278" "GO:0005730"
"P38280" "GO:0032120"
"P38280" "GO:0003674"
"P38280" "GO:0005628"
"P38280" "GO:0031105"
"P38282" "GO:0000349"
"P38282" "GO:0000398"
"P38282" "GO:0003674"
"P38282" "GO:0003723"
"P38282" "GO:0005634"
"P38282" "GO:0005681"
"P38282" "GO:0005829"
"P38282" "GO:0046540"
"P38283" "GO:0006468"
"P38283" "GO:0007059"
"P38283" "GO:0032147"
"P38283" "GO:0032465"
"P38283" "GO:0005515"
"P38283" "GO:0030295"
"P38283" "GO:0000777"
"P38283" "GO:0005634"
"P38283" "GO:0005737"
"P38283" "GO:0005828"
"P38283" "GO:0005876"
"P38283" "GO:0032133"
"P38283" "GO:0051233"
"P38285" "GO:0001100"
"P38285" "GO:0006511"
"P38285" "GO:0007093"
"P38285" "GO:0016567"
"P38285" "GO:0031146"
"P38285" "GO:0043624"
"P38285" "GO:0051301"
"P38285" "GO:2001042"
"P38285" "GO:0005515"
"P38285" "GO:0031267"
"P38285" "GO:0004842"
"P38285" "GO:0005634"
"P38285" "GO:0005737"
"P38285" "GO:0005933"
"P38285" "GO:0019005"
"P38288" "GO:0008150"
"P38288" "GO:0003674"
"P38288" "GO:0000324"
"P38288" "GO:0005576"
"P38288" "GO:0009277"
"P38288" "GO:0071944"
"P38289" "GO:0000002"
"P38289" "GO:0036297"
"P38289" "GO:0090305"
"P38289" "GO:0003677"
"P38289" "GO:0045145"
"P38289" "GO:0046872"
"P38289" "GO:0051539"
"P38289" "GO:0005634"
"P38289" "GO:0005739"
"P38290" "GO:0006611"
"P38290" "GO:0016567"
"P38290" "GO:0003674"
"P38290" "GO:0005634"
"P38291" "GO:0000294"
"P38291" "GO:0006364"
"P38291" "GO:0008033"
"P38291" "GO:0034965"
"P38291" "GO:0090502"
"P38291" "GO:0003723"
"P38291" "GO:0005515"
"P38291" "GO:0000171"
"P38291" "GO:0004526"
"P38291" "GO:0000172"
"P38291" "GO:0005655"
"P38291" "GO:0005697"
"P38293" "GO:0006511"
"P38293" "GO:0006974"
"P38293" "GO:0043248"
"P38293" "GO:0090363"
"P38293" "GO:0003674"
"P38293" "GO:0005634"
"P38293" "GO:0005737"
"P38295" "GO:0044255"
"P38295" "GO:0051792"
"P38295" "GO:0051793"
"P38295" "GO:0004026"
"P38295" "GO:0017171"
"P38295" "GO:0034319"
"P38295" "GO:0034338"
"P38295" "GO:0047372"
"P38295" "GO:0005739"
"P38295" "GO:0005741"
"P38295" "GO:0005811"
"P38297" "GO:0008053"
"P38297" "GO:0003924"
"P38297" "GO:0005515"
"P38297" "GO:0005525"
"P38297" "GO:0042803"
"P38297" "GO:0005739"
"P38297" "GO:0005741"
"P38297" "GO:0031307"
"P38297" "GO:0031966"
"P38297" "GO:0005743"
"P38299" "GO:0008150"
"P38299" "GO:0003674"
"P38299" "GO:0005575"
"P38302" "GO:0000398"
"P38302" "GO:0005515"
"P38302" "GO:0000384"
"P38302" "GO:0000974"
"P38302" "GO:0071006"
"P38304" "GO:0000122"
"P38304" "GO:0045944"
"P38304" "GO:0000978"
"P38304" "GO:0003712"
"P38304" "GO:0003714"
"P38304" "GO:0005198"
"P38304" "GO:0005515"
"P38304" "GO:0017025"
"P38304" "GO:0016592"
"P38304" "GO:0070847"
"P38306" "GO:0008150"
"P38306" "GO:0003674"
"P38306" "GO:0005634"
"P38306" "GO:0005737"
"P38307" "GO:0006515"
"P38307" "GO:0030433"
"P38307" "GO:0030970"
"P38307" "GO:0070843"
"P38307" "GO:0005515"
"P38307" "GO:0008233"
"P38307" "GO:0051787"
"P38307" "GO:0000839"
"P38307" "GO:0005789"
"P38307" "GO:0016021"
"P38308" "GO:0007165"
"P38308" "GO:0003674"
"P38308" "GO:0005739"
"P38310" "GO:0006897"
"P38310" "GO:0034755"
"P38310" "GO:0055072"
"P38310" "GO:0072511"
"P38310" "GO:0005381"
"P38310" "GO:0005515"
"P38310" "GO:0015093"
"P38310" "GO:0000329"
"P38310" "GO:0005783"
"P38310" "GO:0016021"
"P38310" "GO:0033573"
"P38311" "GO:0008150"
"P38311" "GO:0003674"
"P38311" "GO:0005575"
"P38311" "GO:0016021"
"P38313" "GO:0008608"
"P38313" "GO:0034501"
"P38313" "GO:0051301"
"P38313" "GO:0051321"
"P38313" "GO:0003674"
"P38313" "GO:0000776"
"P38313" "GO:0000817"
"P38313" "GO:0005634"
"P38313" "GO:0005737"
"P38313" "GO:0005816"
"P38316" "GO:0000045"
"P38316" "GO:0000422"
"P38316" "GO:0006501"
"P38316" "GO:0015031"
"P38316" "GO:0032258"
"P38316" "GO:0034727"
"P38316" "GO:0043085"
"P38316" "GO:0044805"
"P38316" "GO:0061739"
"P38316" "GO:0005515"
"P38316" "GO:0008047"
"P38316" "GO:0019776"
"P38316" "GO:0031386"
"P38316" "GO:0000407"
"P38316" "GO:0005829"
"P38316" "GO:0034045"
"P38316" "GO:0034274"
"P38317" "GO:0008150"
"P38317" "GO:0015876"
"P38317" "GO:1902600"
"P38317" "GO:0003674"
"P38317" "GO:0008521"
"P38317" "GO:0015295"
"P38317" "GO:0016021"
"P38321" "GO:0008150"
"P38321" "GO:0003674"
"P38321" "GO:0005575"
"P38323" "GO:0006508"
"P38323" "GO:0030150"
"P38323" "GO:0030163"
"P38323" "GO:0042026"
"P38323" "GO:1904287"
"P38323" "GO:0004176"
"P38323" "GO:0005524"
"P38323" "GO:0042623"
"P38323" "GO:0051082"
"P38323" "GO:0005739"
"P38323" "GO:0005743"
"P38323" "GO:0005759"
"P38328" "GO:0007015"
"P38328" "GO:0034314"
"P38328" "GO:0045010"
"P38328" "GO:0005515"
"P38328" "GO:0043130"
"P38328" "GO:0051015"
"P38328" "GO:0005885"
"P38328" "GO:0030479"
"P38330" "GO:0009060"
"P38330" "GO:0003729"
"P38330" "GO:0000932"
"P38330" "GO:0005737"
"P38330" "GO:0005739"
"P38330" "GO:0005743"
"P38330" "GO:0032592"
"P38331" "GO:0006226"
"P38331" "GO:0009159"
"P38331" "GO:0010139"
"P38331" "GO:0016311"
"P38331" "GO:0002953"
"P38331" "GO:0050484"
"P38331" "GO:0005634"
"P38331" "GO:0005737"
"P38332" "GO:0017183"
"P38332" "GO:0032456"
"P38332" "GO:0051723"
"P38332" "GO:0061685"
"P38332" "GO:0005737"
"P38332" "GO:0005768"
"P38332" "GO:0005829"
"P38334" "GO:0006888"
"P38334" "GO:0006914"
"P38334" "GO:0034622"
"P38334" "GO:0003674"
"P38334" "GO:0005515"
"P38334" "GO:0000407"
"P38334" "GO:0005783"
"P38334" "GO:1990070"
"P38334" "GO:1990071"
"P38334" "GO:1990072"
"P38335" "GO:0008150"
"P38335" "GO:0003674"
"P38335" "GO:0005737"
"P38335" "GO:0005777"
"P38335" "GO:0005811"
"P38335" "GO:0016021"
"P38336" "GO:0000294"
"P38336" "GO:0006364"
"P38336" "GO:0008033"
"P38336" "GO:0034965"
"P38336" "GO:0090502"
"P38336" "GO:0003723"
"P38336" "GO:0005515"
"P38336" "GO:0033204"
"P38336" "GO:0042134"
"P38336" "GO:0000171"
"P38336" "GO:0004526"
"P38336" "GO:0000172"
"P38336" "GO:0005655"
"P38336" "GO:0030677"
"P38338" "GO:0008150"
"P38338" "GO:0003674"
"P38338" "GO:0005575"
"P38340" "GO:0002181"
"P38340" "GO:0018016"
"P38340" "GO:0071885"
"P38340" "GO:0005737"
"P38340" "GO:0005829"
"P38342" "GO:0006666"
"P38342" "GO:0030148"
"P38342" "GO:0055114"
"P38342" "GO:0047560"
"P38342" "GO:0005737"
"P38342" "GO:0005741"
"P38342" "GO:0005783"
"P38342" "GO:0005789"
"P38342" "GO:0005811"
"P38342" "GO:0016021"
"P38344" "GO:0000278"
"P38344" "GO:0006913"
"P38344" "GO:0007117"
"P38344" "GO:0042273"
"P38344" "GO:0005515"
"P38344" "GO:0008270"
"P38344" "GO:0043565"
"P38344" "GO:0005737"
"P38344" "GO:0022625"
"P38344" "GO:0030687"
"P38345" "GO:0006457"
"P38345" "GO:0034553"
"P38345" "GO:0034614"
"P38345" "GO:0045333"
"P38345" "GO:0005515"
"P38345" "GO:0044183"
"P38345" "GO:0008177"
"P38345" "GO:0005739"
"P38345" "GO:0005749"
"P38345" "GO:0005759"
"P38347" "GO:0018022"
"P38347" "GO:0018027"
"P38347" "GO:0045905"
"P38347" "GO:0008757"
"P38347" "GO:0016279"
"P38347" "GO:0005737"
"P38349" "GO:0006511"
"P38349" "GO:0030435"
"P38349" "GO:0003674"
"P38349" "GO:0005515"
"P38349" "GO:0005635"
"P38349" "GO:0005783"
"P38351" "GO:0000083"
"P38351" "GO:0000122"
"P38351" "GO:0000183"
"P38351" "GO:0001015"
"P38351" "GO:0006353"
"P38351" "GO:0006357"
"P38351" "GO:0006360"
"P38351" "GO:0006362"
"P38351" "GO:0006364"
"P38351" "GO:0006368"
"P38351" "GO:0016570"
"P38351" "GO:0031124"
"P38351" "GO:0031126"
"P38351" "GO:0031938"
"P38351" "GO:0032968"
"P38351" "GO:0045910"
"P38351" "GO:0051569"
"P38351" "GO:0070911"
"P38351" "GO:0090262"
"P38351" "GO:2001163"
"P38351" "GO:2001165"
"P38351" "GO:2001166"
"P38351" "GO:2001173"
"P38351" "GO:2001209"
"P38351" "GO:2001255"
"P38351" "GO:0000993"
"P38351" "GO:0003682"
"P38351" "GO:0005515"
"P38351" "GO:1990269"
"P38351" "GO:0005634"
"P38351" "GO:0016593"
"P38351" "GO:0035327"
"P38353" "GO:0006614"
"P38353" "GO:0006616"
"P38353" "GO:0006620"
"P38353" "GO:0005048"
"P38353" "GO:0005515"
"P38353" "GO:0008320"
"P38353" "GO:0005783"
"P38353" "GO:0005784"
"P38353" "GO:0005789"
"P38353" "GO:0016021"
"P38353" "GO:0071261"
"P38354" "GO:0008150"
"P38354" "GO:0003674"
"P38354" "GO:0005575"
"P38355" "GO:0008150"
"P38355" "GO:0055085"
"P38355" "GO:0003674"
"P38355" "GO:0005783"
"P38355" "GO:0016021"
"P38358" "GO:0015802"
"P38358" "GO:0055085"
"P38358" "GO:1990822"
"P38358" "GO:0015174"
"P38358" "GO:0000329"
"P38358" "GO:0005783"
"P38358" "GO:0016021"
"P38360" "GO:0006875"
"P38360" "GO:0015691"
"P38360" "GO:0035434"
"P38360" "GO:0046686"
"P38360" "GO:0055085"
"P38360" "GO:0070574"
"P38360" "GO:0099132"
"P38360" "GO:0005507"
"P38360" "GO:0005524"
"P38360" "GO:0008551"
"P38360" "GO:0070628"
"P38360" "GO:0043682"
"P38360" "GO:0005839"
"P38360" "GO:0005886"
"P38360" "GO:0005887"
"P38360" "GO:0016021"
"P38428" "GO:0030433"
"P38428" "GO:0050790"
"P38428" "GO:0097051"
"P38428" "GO:0005515"
"P38428" "GO:0043130"
"P38428" "GO:0097027"
"P38428" "GO:0000837"
"P38428" "GO:0000839"
"P38428" "GO:0005739"
"P38428" "GO:0005783"
"P38428" "GO:0016020"
"P38428" "GO:0030176"
"P38430" "GO:0006259"
"P38430" "GO:0008150"
"P38430" "GO:0090305"
"P38430" "GO:0003674"
"P38430" "GO:0016888"
"P38430" "GO:0046872"
"P38430" "GO:0005575"
"P38431" "GO:0001732"
"P38431" "GO:0006446"
"P38431" "GO:0042256"
"P38431" "GO:0043547"
"P38431" "GO:0045947"
"P38431" "GO:0003743"
"P38431" "GO:0005092"
"P38431" "GO:0005096"
"P38431" "GO:0005515"
"P38431" "GO:0005525"
"P38431" "GO:0031369"
"P38431" "GO:0022627"
"P38431" "GO:0033290"
"P38431" "GO:0043614"
"P38439" "GO:0006325"
"P38439" "GO:0006353"
"P38439" "GO:0006368"
"P38439" "GO:0032968"
"P38439" "GO:0080182"
"P38439" "GO:0090262"
"P38439" "GO:2001173"
"P38439" "GO:2001209"
"P38439" "GO:0001085"
"P38439" "GO:0003712"
"P38439" "GO:0003723"
"P38439" "GO:0005515"
"P38439" "GO:1990269"
"P38439" "GO:0005634"
"P38439" "GO:0016593"
"P38523" "GO:0030150"
"P38523" "GO:0042026"
"P38523" "GO:0050790"
"P38523" "GO:0000774"
"P38523" "GO:0042803"
"P38523" "GO:0051082"
"P38523" "GO:0051087"
"P38523" "GO:0001405"
"P38523" "GO:0005739"
"P38523" "GO:0005743"
"P38523" "GO:0005759"
"P38555" "GO:0006886"
"P38555" "GO:0006887"
"P38555" "GO:0006914"
"P38555" "GO:0016192"
"P38555" "GO:0032482"
"P38555" "GO:0034498"
"P38555" "GO:0003924"
"P38555" "GO:0005515"
"P38555" "GO:0005525"
"P38555" "GO:0000139"
"P38555" "GO:0005739"
"P38555" "GO:0005741"
"P38555" "GO:0005768"
"P38555" "GO:0005794"
"P38555" "GO:0005802"
"P38555" "GO:0005829"
"P38555" "GO:0055037"
"P38616" "GO:0070726"
"P38616" "GO:0003674"
"P38616" "GO:0005515"
"P38616" "GO:0005576"
"P38620" "GO:0006015"
"P38620" "GO:0006164"
"P38620" "GO:0009116"
"P38620" "GO:0009156"
"P38620" "GO:0009165"
"P38620" "GO:0016310"
"P38620" "GO:0031505"
"P38620" "GO:0000287"
"P38620" "GO:0004749"
"P38620" "GO:0005524"
"P38620" "GO:0016301"
"P38620" "GO:0002189"
"P38620" "GO:0005737"
"P38624" "GO:0010498"
"P38624" "GO:0010499"
"P38624" "GO:0043161"
"P38624" "GO:0004175"
"P38624" "GO:0004298"
"P38624" "GO:0005634"
"P38624" "GO:0005737"
"P38624" "GO:0005789"
"P38624" "GO:0005839"
"P38624" "GO:0019774"
"P38624" "GO:0034515"
"P38627" "GO:0006241"
"P38627" "GO:0006541"
"P38627" "GO:0008654"
"P38627" "GO:0019856"
"P38627" "GO:0044210"
"P38627" "GO:0003883"
"P38627" "GO:0005524"
"P38627" "GO:0042802"
"P38627" "GO:0000324"
"P38627" "GO:0005737"
"P38627" "GO:0005829"
"P38627" "GO:0097268"
"P38628" "GO:0005975"
"P38628" "GO:0006048"
"P38628" "GO:0034221"
"P38628" "GO:0071555"
"P38628" "GO:0000287"
"P38628" "GO:0004610"
"P38628" "GO:0005634"
"P38628" "GO:0005737"
"P38629" "GO:0006261"
"P38629" "GO:0006272"
"P38629" "GO:0006298"
"P38629" "GO:0007062"
"P38629" "GO:0005515"
"P38629" "GO:0005524"
"P38629" "GO:0016887"
"P38629" "GO:0003689"
"P38629" "GO:0005634"
"P38629" "GO:0005663"
"P38629" "GO:0005829"
"P38629" "GO:0031389"
"P38629" "GO:0031390"
"P38629" "GO:0031391"
"P38630" "GO:0000278"
"P38630" "GO:0006272"
"P38630" "GO:0006281"
"P38630" "GO:0006298"
"P38630" "GO:0051301"
"P38630" "GO:0003677"
"P38630" "GO:0005515"
"P38630" "GO:0005524"
"P38630" "GO:0003689"
"P38630" "GO:0005634"
"P38630" "GO:0005663"
"P38633" "GO:0006281"
"P38633" "GO:0006310"
"P38633" "GO:0006311"
"P38633" "GO:0006357"
"P38633" "GO:0006366"
"P38633" "GO:0045144"
"P38633" "GO:1903508"
"P38633" "GO:0003674"
"P38633" "GO:0003713"
"P38633" "GO:0005515"
"P38633" "GO:0005634"
"P38633" "GO:0016592"
"P38633" "GO:0070847"
"P38635" "GO:0000105"
"P38635" "GO:0016311"
"P38635" "GO:0004401"
"P38635" "GO:0005737"
"P38636" "GO:0006825"
"P38636" "GO:0006879"
"P38636" "GO:0034599"
"P38636" "GO:0016531"
"P38636" "GO:0005829"
"P38637" "GO:0007059"
"P38637" "GO:0015031"
"P38637" "GO:0031144"
"P38637" "GO:0071630"
"P38637" "GO:1990920"
"P38637" "GO:0003674"
"P38637" "GO:1990919"
"P38637" "GO:0005634"
"P38637" "GO:0005737"
"P38637" "GO:0031965"
"P38682" "GO:0006888"
"P38682" "GO:0006890"
"P38682" "GO:0015031"
"P38682" "GO:0043547"
"P38682" "GO:0048205"
"P38682" "GO:0005096"
"P38682" "GO:0046872"
"P38682" "GO:0000139"
"P38682" "GO:0005793"
"P38682" "GO:0005802"
"P38682" "GO:0030126"
"P38682" "GO:0030137"
"P38687" "GO:0006616"
"P38687" "GO:0003674"
"P38687" "GO:0005047"
"P38687" "GO:0008312"
"P38687" "GO:0030942"
"P38687" "GO:0005737"
"P38687" "GO:0005786"
"P38687" "GO:0034399"
"P38688" "GO:0006616"
"P38688" "GO:0005515"
"P38688" "GO:0008312"
"P38688" "GO:0005634"
"P38688" "GO:0005786"
"P38688" "GO:0005789"
"P38692" "GO:0000165"
"P38692" "GO:0000902"
"P38692" "GO:0007118"
"P38692" "GO:0023014"
"P38692" "GO:0031098"
"P38692" "GO:0031505"
"P38692" "GO:0032147"
"P38692" "GO:0048812"
"P38692" "GO:0004674"
"P38692" "GO:0005515"
"P38692" "GO:0005524"
"P38692" "GO:0016301"
"P38692" "GO:0000131"
"P38692" "GO:0005737"
"P38692" "GO:0005933"
"P38692" "GO:0043332"
"P38693" "GO:0008150"
"P38693" "GO:0016311"
"P38693" "GO:0003993"
"P38693" "GO:0000324"
"P38693" "GO:0009277"
"P38695" "GO:0008645"
"P38695" "GO:0015755"
"P38695" "GO:0015761"
"P38695" "GO:0098704"
"P38695" "GO:1902600"
"P38695" "GO:1904659"
"P38695" "GO:0005351"
"P38695" "GO:0005353"
"P38695" "GO:0005355"
"P38695" "GO:0015149"
"P38695" "GO:0015578"
"P38695" "GO:0005886"
"P38695" "GO:0005887"
"P38695" "GO:0016021"
"P38695" "GO:0071944"
"P38700" "GO:0006886"
"P38700" "GO:0006896"
"P38700" "GO:0016192"
"P38700" "GO:0005515"
"P38700" "GO:0030276"
"P38700" "GO:0005634"
"P38700" "GO:0005905"
"P38700" "GO:0030121"
"P38702" "GO:0015880"
"P38702" "GO:0035349"
"P38702" "GO:0015228"
"P38702" "GO:0005739"
"P38702" "GO:0005743"
"P38702" "GO:0016021"
"P38703" "GO:0001302"
"P38703" "GO:0046513"
"P38703" "GO:0005515"
"P38703" "GO:0050291"
"P38703" "GO:0005783"
"P38703" "GO:0005789"
"P38703" "GO:0016021"
"P38703" "GO:0061576"
"P38705" "GO:0006434"
"P38705" "GO:0070158"
"P38705" "GO:0097056"
"P38705" "GO:0004828"
"P38705" "GO:0005524"
"P38705" "GO:0005737"
"P38705" "GO:0005739"
"P38705" "GO:0005759"
"P38707" "GO:0006421"
"P38707" "GO:0003676"
"P38707" "GO:0004816"
"P38707" "GO:0005524"
"P38707" "GO:0005829"
"P38709" "GO:0005977"
"P38709" "GO:0006011"
"P38709" "GO:0008150"
"P38709" "GO:0003674"
"P38709" "GO:0003983"
"P38709" "GO:0005575"
"P38709" "GO:0005737"
"P38711" "GO:0000028"
"P38711" "GO:0000462"
"P38711" "GO:0000479"
"P38711" "GO:0002181"
"P38711" "GO:0003735"
"P38711" "GO:0046872"
"P38711" "GO:0022627"
"P38713" "GO:0000742"
"P38713" "GO:0001403"
"P38713" "GO:0006887"
"P38713" "GO:0006897"
"P38713" "GO:0007124"
"P38713" "GO:0010922"
"P38713" "GO:0015918"
"P38713" "GO:0030011"
"P38713" "GO:0034727"
"P38713" "GO:0035621"
"P38713" "GO:0005515"
"P38713" "GO:0005545"
"P38713" "GO:0008142"
"P38713" "GO:0008289"
"P38713" "GO:0015248"
"P38713" "GO:0032934"
"P38713" "GO:0005737"
"P38713" "GO:0005829"
"P38713" "GO:0005886"
"P38713" "GO:0016020"
"P38713" "GO:0032541"
"P38713" "GO:0043231"
"P38713" "GO:0097038"
"P38715" "GO:0019388"
"P38715" "GO:0019568"
"P38715" "GO:0034599"
"P38715" "GO:0042843"
"P38715" "GO:0055114"
"P38715" "GO:0071470"
"P38715" "GO:0003729"
"P38715" "GO:0004032"
"P38715" "GO:0008106"
"P38715" "GO:0016491"
"P38715" "GO:0032866"
"P38715" "GO:0005634"
"P38715" "GO:0005737"
"P38715" "GO:0005829"
"P38716" "GO:0006790"
"P38716" "GO:0019343"
"P38716" "GO:0019346"
"P38716" "GO:0071266"
"P38716" "GO:0003962"
"P38716" "GO:0004121"
"P38716" "GO:0004123"
"P38716" "GO:0030170"
"P38716" "GO:0005634"
"P38716" "GO:0005737"
"P38717" "GO:0032366"
"P38717" "GO:0045737"
"P38717" "GO:0045944"
"P38717" "GO:0003712"
"P38717" "GO:0016538"
"P38717" "GO:0005737"
"P38717" "GO:0005783"
"P38717" "GO:0005789"
"P38717" "GO:0005886"
"P38717" "GO:0016021"
"P38717" "GO:0032541"
"P38721" "GO:0008150"
"P38721" "GO:0003676"
"P38721" "GO:0004386"
"P38721" "GO:0005524"
"P38721" "GO:0005575"
"P38721" "GO:0016021"
"P38723" "GO:0043328"
"P38723" "GO:0003674"
"P38723" "GO:0000324"
"P38723" "GO:0005635"
"P38723" "GO:0005768"
"P38723" "GO:0016021"
"P38724" "GO:0006879"
"P38724" "GO:0009237"
"P38724" "GO:0015891"
"P38724" "GO:0044718"
"P38724" "GO:0055085"
"P38724" "GO:0015343"
"P38724" "GO:0000324"
"P38724" "GO:0005768"
"P38724" "GO:0005774"
"P38724" "GO:0005886"
"P38724" "GO:0005887"
"P38724" "GO:0010008"
"P38724" "GO:0016021"
"P38725" "GO:0008150"
"P38725" "GO:0031505"
"P38725" "GO:0003674"
"P38725" "GO:0005199"
"P38725" "GO:0005575"
"P38725" "GO:0009277"
"P38727" "GO:0008150"
"P38727" "GO:0016050"
"P38727" "GO:0003674"
"P38727" "GO:0005783"
"P38727" "GO:0005794"
"P38727" "GO:0005886"
"P38727" "GO:0016021"
"P38729" "GO:0008150"
"P38729" "GO:0003674"
"P38729" "GO:0000324"
"P38729" "GO:0005768"
"P38731" "GO:0006879"
"P38731" "GO:0015891"
"P38731" "GO:0044718"
"P38731" "GO:0055085"
"P38731" "GO:0015343"
"P38731" "GO:0000324"
"P38731" "GO:0005634"
"P38731" "GO:0005737"
"P38731" "GO:0005768"
"P38731" "GO:0005774"
"P38731" "GO:0005886"
"P38731" "GO:0005887"
"P38731" "GO:0010008"
"P38731" "GO:0016021"
"P38731" "GO:0031410"
"P38731" "GO:0071944"
"P38734" "GO:0006855"
"P38734" "GO:1902475"
"P38734" "GO:1903692"
"P38734" "GO:0015179"
"P38734" "GO:0015191"
"P38734" "GO:0000324"
"P38734" "GO:0016021"
"P38736" "GO:0006888"
"P38736" "GO:0006906"
"P38736" "GO:0015031"
"P38736" "GO:0048193"
"P38736" "GO:0048209"
"P38736" "GO:0005484"
"P38736" "GO:0005515"
"P38736" "GO:0000139"
"P38736" "GO:0005797"
"P38736" "GO:0005801"
"P38736" "GO:0016021"
"P38736" "GO:0031201"
"P38737" "GO:0043248"
"P38737" "GO:0032947"
"P38737" "GO:0000502"
"P38737" "GO:0005634"
"P38737" "GO:0005737"
"P38739" "GO:0006612"
"P38739" "GO:0009408"
"P38739" "GO:0045047"
"P38739" "GO:0071555"
"P38739" "GO:0008565"
"P38739" "GO:0005789"
"P38739" "GO:0016021"
"P38740" "GO:0008150"
"P38740" "GO:0003674"
"P38740" "GO:0016021"
"P38740" "GO:0071944"
"P38741" "GO:0000381"
"P38741" "GO:0006279"
"P38741" "GO:0007131"
"P38741" "GO:0030435"
"P38741" "GO:0045292"
"P38741" "GO:0051321"
"P38741" "GO:0003723"
"P38741" "GO:0005737"
"P38741" "GO:0016607"
"P38745" "GO:0008150"
"P38745" "GO:0003674"
"P38745" "GO:0005794"
"P38745" "GO:0016021"
"P38745" "GO:0030136"
"P38746" "GO:0008150"
"P38746" "GO:0005524"
"P38746" "GO:0005525"
"P38746" "GO:0016887"
"P38746" "GO:0005737"
"P38746" "GO:0005739"
"P38748" "GO:0045471"
"P38748" "GO:0008139"
"P38748" "GO:0008270"
"P38748" "GO:0043130"
"P38748" "GO:0005575"
"P38748" "GO:0005737"
"P38750" "GO:0006821"
"P38750" "GO:0015724"
"P38750" "GO:0055085"
"P38750" "GO:0015718"
"P38750" "GO:0005215"
"P38750" "GO:0015499"
"P38750" "GO:0008028"
"P38750" "GO:0000324"
"P38750" "GO:0005887"
"P38750" "GO:0016021"
"P38755" "GO:0006887"
"P38755" "GO:0006897"
"P38755" "GO:0015914"
"P38755" "GO:0015918"
"P38755" "GO:0016125"
"P38755" "GO:0030011"
"P38755" "GO:0034727"
"P38755" "GO:0045324"
"P38755" "GO:0001786"
"P38755" "GO:0005548"
"P38755" "GO:0008142"
"P38755" "GO:0008289"
"P38755" "GO:0015248"
"P38755" "GO:0032934"
"P38755" "GO:0070273"
"P38755" "GO:0005737"
"P38755" "GO:0005789"
"P38755" "GO:0005829"
"P38755" "GO:0016020"
"P38755" "GO:0016021"
"P38755" "GO:0032541"
"P38755" "GO:0043231"
"P38757" "GO:0006470"
"P38757" "GO:0006998"
"P38757" "GO:0071072"
"P38757" "GO:1903740"
"P38757" "GO:0004721"
"P38757" "GO:0005515"
"P38757" "GO:0005739"
"P38757" "GO:0005789"
"P38757" "GO:0005811"
"P38757" "GO:0016021"
"P38757" "GO:0031965"
"P38757" "GO:0071595"
"P38758" "GO:0042147"
"P38758" "GO:0055114"
"P38758" "GO:0003674"
"P38758" "GO:0016491"
"P38758" "GO:0005737"
"P38758" "GO:0005770"
"P38758" "GO:0005829"
"P38760" "GO:0006406"
"P38760" "GO:0003723"
"P38760" "GO:0003730"
"P38760" "GO:0008143"
"P38760" "GO:0008266"
"P38760" "GO:0005575"
"P38760" "GO:0005634"
"P38760" "GO:0005737"
"P38760" "GO:0005829"
"P38760" "GO:0010494"
"P38760" "GO:1990904"
"P38763" "GO:0006886"
"P38763" "GO:0006890"
"P38763" "GO:0006891"
"P38763" "GO:0008150"
"P38763" "GO:0032482"
"P38763" "GO:0042147"
"P38763" "GO:0003674"
"P38763" "GO:0003924"
"P38763" "GO:0005524"
"P38763" "GO:0005525"
"P38763" "GO:0005575"
"P38763" "GO:0005794"
"P38763" "GO:0005829"
"P38763" "GO:0016020"
"P38764" "GO:0006511"
"P38764" "GO:0042176"
"P38764" "GO:0043161"
"P38764" "GO:0050790"
"P38764" "GO:0005515"
"P38764" "GO:0030234"
"P38764" "GO:0030674"
"P38764" "GO:0004175"
"P38764" "GO:0005634"
"P38764" "GO:0005737"
"P38764" "GO:0005783"
"P38764" "GO:0008540"
"P38764" "GO:0034515"
"P38768" "GO:0000492"
"P38768" "GO:0006364"
"P38768" "GO:0006397"
"P38768" "GO:0006457"
"P38768" "GO:0008361"
"P38768" "GO:0008380"
"P38768" "GO:0005515"
"P38768" "GO:0005634"
"P38768" "GO:0005732"
"P38768" "GO:0005737"
"P38768" "GO:0097255"
"P38770" "GO:0006998"
"P38770" "GO:0015031"
"P38770" "GO:0051028"
"P38770" "GO:0055088"
"P38770" "GO:0003674"
"P38770" "GO:0005635"
"P38770" "GO:0005783"
"P38770" "GO:0016021"
"P38770" "GO:0031965"
"P38771" "GO:0006412"
"P38771" "GO:0006415"
"P38771" "GO:0032543"
"P38771" "GO:0003747"
"P38771" "GO:0043023"
"P38771" "GO:0005739"
"P38773" "GO:0006006"
"P38773" "GO:0016311"
"P38773" "GO:0003850"
"P38773" "GO:0046872"
"P38773" "GO:0050308"
"P38773" "GO:0005634"
"P38773" "GO:0005737"
"P38775" "GO:0008150"
"P38775" "GO:0003674"
"P38775" "GO:0005783"
"P38775" "GO:0016021"
"P38777" "GO:0008150"
"P38777" "GO:0003674"
"P38777" "GO:0052689"
"P38777" "GO:0005634"
"P38777" "GO:0005737"
"P38779" "GO:0000463"
"P38779" "GO:0000466"
"P38779" "GO:0000470"
"P38779" "GO:0030163"
"P38779" "GO:0003723"
"P38779" "GO:0005515"
"P38779" "GO:0019843"
"P38779" "GO:0030674"
"P38779" "GO:0042802"
"P38779" "GO:0070180"
"P38779" "GO:0070628"
"P38779" "GO:0000502"
"P38779" "GO:0005730"
"P38779" "GO:0030686"
"P38779" "GO:0030687"
"P38781" "GO:0006303"
"P38781" "GO:0006337"
"P38781" "GO:0006355"
"P38781" "GO:0006357"
"P38781" "GO:0006368"
"P38781" "GO:0000981"
"P38781" "GO:0003677"
"P38781" "GO:0005515"
"P38781" "GO:0008270"
"P38781" "GO:0015616"
"P38781" "GO:0016586"
"P38783" "GO:0032543"
"P38783" "GO:0003735"
"P38783" "GO:0005739"
"P38783" "GO:0005763"
"P38785" "GO:0007096"
"P38785" "GO:0008360"
"P38785" "GO:0030010"
"P38785" "GO:0031106"
"P38785" "GO:0043547"
"P38785" "GO:0070868"
"P38785" "GO:0005096"
"P38785" "GO:0005515"
"P38785" "GO:0017048"
"P38785" "GO:0000131"
"P38785" "GO:0005634"
"P38785" "GO:0005737"
"P38785" "GO:0005856"
"P38785" "GO:0005934"
"P38785" "GO:0005935"
"P38785" "GO:0005938"
"P38785" "GO:0043332"
"P38787" "GO:0015940"
"P38787" "GO:0033317"
"P38787" "GO:0055114"
"P38787" "GO:0008677"
"P38787" "GO:0050661"
"P38787" "GO:0005737"
"P38788" "GO:0002181"
"P38788" "GO:0006364"
"P38788" "GO:0006450"
"P38788" "GO:0006452"
"P38788" "GO:0006986"
"P38788" "GO:0034605"
"P38788" "GO:0034620"
"P38788" "GO:0042026"
"P38788" "GO:0051083"
"P38788" "GO:0051085"
"P38788" "GO:0005515"
"P38788" "GO:0005524"
"P38788" "GO:0016887"
"P38788" "GO:0031072"
"P38788" "GO:0042623"
"P38788" "GO:0044183"
"P38788" "GO:0051082"
"P38788" "GO:0051787"
"P38788" "GO:0005737"
"P38788" "GO:0005829"
"P38788" "GO:0005844"
"P38788" "GO:0005840"
"P38789" "GO:0000027"
"P38789" "GO:0000463"
"P38789" "GO:0000747"
"P38789" "GO:0008361"
"P38789" "GO:0005515"
"P38789" "GO:0019843"
"P38789" "GO:0005730"
"P38789" "GO:0030687"
"P38791" "GO:0008612"
"P38791" "GO:0005515"
"P38791" "GO:0034038"
"P38791" "GO:0005737"
"P38793" "GO:0002939"
"P38793" "GO:0006400"
"P38793" "GO:0030488"
"P38793" "GO:0070901"
"P38793" "GO:0008175"
"P38793" "GO:0009019"
"P38793" "GO:0052906"
"P38793" "GO:0005634"
"P38793" "GO:0005654"
"P38793" "GO:0005737"
"P38793" "GO:0005759"
"P38794" "GO:0000079"
"P38794" "GO:0007049"
"P38794" "GO:0016242"
"P38794" "GO:0031647"
"P38794" "GO:0043433"
"P38794" "GO:0051301"
"P38794" "GO:0005515"
"P38794" "GO:0016538"
"P38794" "GO:0000307"
"P38794" "GO:0005634"
"P38795" "GO:0009435"
"P38795" "GO:0003952"
"P38795" "GO:0004359"
"P38795" "GO:0005524"
"P38795" "GO:0005634"
"P38795" "GO:0005737"
"P38797" "GO:0006470"
"P38797" "GO:0004721"
"P38797" "GO:0004722"
"P38797" "GO:0005515"
"P38797" "GO:0046872"
"P38797" "GO:0005635"
"P38797" "GO:0005739"
"P38799" "GO:0008150"
"P38799" "GO:0003674"
"P38799" "GO:0016021"
"P38801" "GO:0000467"
"P38801" "GO:0000973"
"P38801" "GO:0034475"
"P38801" "GO:0034476"
"P38801" "GO:0071028"
"P38801" "GO:0071033"
"P38801" "GO:0071035"
"P38801" "GO:0071039"
"P38801" "GO:0071051"
"P38801" "GO:1901917"
"P38801" "GO:0003690"
"P38801" "GO:0003725"
"P38801" "GO:0030234"
"P38801" "GO:0044877"
"P38801" "GO:0000178"
"P38801" "GO:0005634"
"P38803" "GO:0000027"
"P38803" "GO:0000463"
"P38803" "GO:0006267"
"P38803" "GO:0006364"
"P38803" "GO:0030174"
"P38803" "GO:0003682"
"P38803" "GO:0005634"
"P38803" "GO:0005654"
"P38803" "GO:0005829"
"P38803" "GO:0071339"
"P38803" "GO:0097344"
"P38805" "GO:0000027"
"P38805" "GO:0000055"
"P38805" "GO:0000463"
"P38805" "GO:0000466"
"P38805" "GO:0006364"
"P38805" "GO:0005515"
"P38805" "GO:0042134"
"P38805" "GO:0005730"
"P38805" "GO:0030687"
"P38806" "GO:0006281"
"P38806" "GO:0016569"
"P38806" "GO:0016573"
"P38806" "GO:0051321"
"P38806" "GO:0005515"
"P38806" "GO:0035064"
"P38806" "GO:0046872"
"P38806" "GO:0004402"
"P38806" "GO:0005634"
"P38806" "GO:0005829"
"P38806" "GO:0032777"
"P38806" "GO:0035267"
"P38810" "GO:0006886"
"P38810" "GO:0090110"
"P38810" "GO:0005048"
"P38810" "GO:0008270"
"P38810" "GO:0000139"
"P38810" "GO:0005783"
"P38810" "GO:0005789"
"P38810" "GO:0030127"
"P38810" "GO:0043332"
"P38810" "GO:0071944"
"P38812" "GO:0032049"
"P38812" "GO:0046838"
"P38812" "GO:0008962"
"P38812" "GO:0016791"
"P38812" "GO:0005739"
"P38812" "GO:0005759"
"P38812" "GO:0031314"
"P38816" "GO:0019430"
"P38816" "GO:0034599"
"P38816" "GO:0045454"
"P38816" "GO:0055114"
"P38816" "GO:0004791"
"P38816" "GO:0005739"
"P38817" "GO:0006895"
"P38817" "GO:0006896"
"P38817" "GO:0043328"
"P38817" "GO:0005515"
"P38817" "GO:0043130"
"P38817" "GO:0070273"
"P38817" "GO:0005802"
"P38817" "GO:0005829"
"P38819" "GO:0006886"
"P38819" "GO:0006888"
"P38819" "GO:0007030"
"P38819" "GO:0016192"
"P38819" "GO:0003674"
"P38819" "GO:0005515"
"P38819" "GO:0005783"
"P38819" "GO:0005789"
"P38819" "GO:0005793"
"P38819" "GO:0005794"
"P38819" "GO:0016021"
"P38819" "GO:0030134"
"P38822" "GO:0006897"
"P38822" "GO:0007015"
"P38822" "GO:0009651"
"P38822" "GO:0030833"
"P38822" "GO:0043085"
"P38822" "GO:0045010"
"P38822" "GO:0005515"
"P38822" "GO:0008047"
"P38822" "GO:0005737"
"P38822" "GO:0005886"
"P38822" "GO:0005935"
"P38822" "GO:0030479"
"P38822" "GO:0043332"
"P38824" "GO:0033108"
"P38824" "GO:0003674"
"P38824" "GO:0005737"
"P38824" "GO:0005739"
"P38824" "GO:0005758"
"P38826" "GO:0006267"
"P38826" "GO:0006270"
"P38826" "GO:0030466"
"P38826" "GO:0003688"
"P38826" "GO:0005515"
"P38826" "GO:0005656"
"P38826" "GO:0005664"
"P38826" "GO:0031261"
"P38829" "GO:0007059"
"P38829" "GO:0016226"
"P38829" "GO:0003674"
"P38829" "GO:0005515"
"P38829" "GO:0005634"
"P38829" "GO:0005737"
"P38829" "GO:0005829"
"P38829" "GO:0097361"
"P38830" "GO:0045944"
"P38830" "GO:0051301"
"P38830" "GO:0051321"
"P38830" "GO:0003700"
"P38830" "GO:0043565"
"P38830" "GO:0000228"
"P38832" "GO:0008150"
"P38832" "GO:0003674"
"P38832" "GO:0005199"
"P38832" "GO:0000324"
"P38832" "GO:0005618"
"P38832" "GO:0005886"
"P38832" "GO:0031225"
"P38838" "GO:0006974"
"P38838" "GO:0010224"
"P38838" "GO:0010225"
"P38838" "GO:0016925"
"P38838" "GO:0019985"
"P38838" "GO:1990414"
"P38838" "GO:1990466"
"P38838" "GO:0016926"
"P38838" "GO:0004222"
"P38838" "GO:0008237"
"P38838" "GO:0032183"
"P38838" "GO:0046872"
"P38838" "GO:0061665"
"P38838" "GO:0070140"
"P38838" "GO:0000324"
"P38838" "GO:0005635"
"P38839" "GO:0006469"
"P38839" "GO:0006623"
"P38839" "GO:0004857"
"P38839" "GO:0004860"
"P38839" "GO:0005737"
"P38840" "GO:0006571"
"P38840" "GO:0009072"
"P38840" "GO:0009073"
"P38840" "GO:0009074"
"P38840" "GO:0009094"
"P38840" "GO:0019509"
"P38840" "GO:0019878"
"P38840" "GO:0097053"
"P38840" "GO:1901605"
"P38840" "GO:0008483"
"P38840" "GO:0008793"
"P38840" "GO:0016212"
"P38840" "GO:0030170"
"P38840" "GO:0036137"
"P38840" "GO:0047536"
"P38840" "GO:0080130"
"P38840" "GO:0005634"
"P38840" "GO:0005737"
"P38842" "GO:0008150"
"P38842" "GO:0003674"
"P38842" "GO:0005737"
"P38842" "GO:0005783"
"P38842" "GO:0005789"
"P38842" "GO:0016021"
"P38843" "GO:0006457"
"P38843" "GO:0006888"
"P38843" "GO:0015031"
"P38843" "GO:0034221"
"P38843" "GO:0071555"
"P38843" "GO:0051082"
"P38843" "GO:0005628"
"P38843" "GO:0005783"
"P38843" "GO:0005789"
"P38843" "GO:0005934"
"P38843" "GO:0005935"
"P38843" "GO:0016021"
"P38849" "GO:0008150"
"P38849" "GO:0003674"
"P38849" "GO:0000324"
"P38849" "GO:0016021"
"P38851" "GO:0032366"
"P38851" "GO:0045737"
"P38851" "GO:0015248"
"P38851" "GO:0016538"
"P38851" "GO:0005739"
"P38851" "GO:0005789"
"P38851" "GO:0005829"
"P38851" "GO:0005886"
"P38851" "GO:0016021"
"P38851" "GO:0031966"
"P38851" "GO:0032541"
"P38854" "GO:0008150"
"P38854" "GO:0003674"
"P38854" "GO:0005737"
"P38856" "GO:0006897"
"P38856" "GO:0048268"
"P38856" "GO:0005515"
"P38856" "GO:0005545"
"P38856" "GO:0030276"
"P38856" "GO:0005628"
"P38856" "GO:0005886"
"P38856" "GO:0005935"
"P38856" "GO:0030136"
"P38856" "GO:0030479"
"P38858" "GO:0005975"
"P38858" "GO:0009051"
"P38858" "GO:0017057"
"P38858" "GO:0005634"
"P38858" "GO:0005737"
"P38860" "GO:0002181"
"P38860" "GO:0003924"
"P38860" "GO:0005525"
"P38860" "GO:0043022"
"P38860" "GO:0005743"
"P38860" "GO:0019898"
"P38861" "GO:0000055"
"P38861" "GO:0043023"
"P38861" "GO:0005634"
"P38861" "GO:0005654"
"P38861" "GO:0005737"
"P38861" "GO:0005829"
"P38861" "GO:0022625"
"P38863" "GO:0000278"
"P38863" "GO:0007020"
"P38863" "GO:0031122"
"P38863" "GO:0051225"
"P38863" "GO:0051321"
"P38863" "GO:0051415"
"P38863" "GO:0005200"
"P38863" "GO:0005515"
"P38863" "GO:0043015"
"P38863" "GO:0051011"
"P38863" "GO:0000922"
"P38863" "GO:0000923"
"P38863" "GO:0000928"
"P38863" "GO:0000930"
"P38863" "GO:0005634"
"P38863" "GO:0005813"
"P38863" "GO:0005816"
"P38863" "GO:0005822"
"P38863" "GO:0005824"
"P38863" "GO:0005874"
"P38863" "GO:0008275"
"P38863" "GO:0044732"
"P38867" "GO:0045944"
"P38867" "GO:0003677"
"P38867" "GO:0005634"
"P38868" "GO:0008150"
"P38868" "GO:0003674"
"P38868" "GO:0005575"
"P38868" "GO:0016021"
"P38869" "GO:0006486"
"P38869" "GO:0006888"
"P38869" "GO:0015031"
"P38869" "GO:0031505"
"P38869" "GO:0045053"
"P38869" "GO:0097020"
"P38869" "GO:0005783"
"P38869" "GO:0016021"
"P38869" "GO:0030134"
"P38869" "GO:0030173"
"P38869" "GO:0030176"
"P38871" "GO:0030476"
"P38871" "GO:0032120"
"P38871" "GO:0051301"
"P38871" "GO:0003674"
"P38871" "GO:0005515"
"P38871" "GO:0005628"
"P38871" "GO:0070056"
"P38873" "GO:0001558"
"P38873" "GO:0008361"
"P38873" "GO:0009267"
"P38873" "GO:0030307"
"P38873" "GO:0031929"
"P38873" "GO:0071230"
"P38873" "GO:0071902"
"P38873" "GO:0005515"
"P38873" "GO:0030674"
"P38873" "GO:0043130"
"P38873" "GO:0000329"
"P38873" "GO:0005737"
"P38873" "GO:0005739"
"P38873" "GO:0005886"
"P38873" "GO:0010494"
"P38873" "GO:0031931"
"P38875" "GO:0016255"
"P38875" "GO:0003923"
"P38875" "GO:0005515"
"P38875" "GO:0005783"
"P38875" "GO:0042765"
"P38878" "GO:0034976"
"P38878" "GO:0061709"
"P38878" "GO:0071786"
"P38878" "GO:0003674"
"P38878" "GO:0046872"
"P38878" "GO:0005737"
"P38878" "GO:0005783"
"P38878" "GO:0005789"
"P38878" "GO:0016021"
"P38878" "GO:0071782"
"P38881" "GO:0034613"
"P38881" "GO:0034727"
"P38881" "GO:0071562"
"P38881" "GO:0005515"
"P38881" "GO:0005635"
"P38881" "GO:0005640"
"P38881" "GO:0016021"
"P38881" "GO:0034399"
"P38881" "GO:0071561"
"P38883" "GO:0000027"
"P38883" "GO:0000054"
"P38883" "GO:0006267"
"P38883" "GO:0006364"
"P38883" "GO:0030174"
"P38883" "GO:0003682"
"P38883" "GO:0005515"
"P38883" "GO:0005634"
"P38883" "GO:0005654"
"P38883" "GO:0005829"
"P38883" "GO:0097344"
"P38886" "GO:0006511"
"P38886" "GO:0043161"
"P38886" "GO:0043248"
"P38886" "GO:0005198"
"P38886" "GO:0005515"
"P38886" "GO:0031593"
"P38886" "GO:0000502"
"P38886" "GO:0005634"
"P38886" "GO:0005829"
"P38886" "GO:0008540"
"P38887" "GO:0008150"
"P38887" "GO:0009166"
"P38887" "GO:0003674"
"P38887" "GO:0016787"
"P38887" "GO:0000324"
"P38887" "GO:0005829"
"P38888" "GO:0006486"
"P38888" "GO:0006986"
"P38888" "GO:0036508"
"P38888" "GO:0097466"
"P38888" "GO:1904380"
"P38888" "GO:1904382"
"P38888" "GO:0004571"
"P38888" "GO:0005509"
"P38888" "GO:0005515"
"P38888" "GO:0030246"
"P38888" "GO:0005783"
"P38888" "GO:0005788"
"P38888" "GO:0016020"
"P38888" "GO:0044322"
"P38889" "GO:0000160"
"P38889" "GO:0000304"
"P38889" "GO:0006351"
"P38889" "GO:0006970"
"P38889" "GO:0008361"
"P38889" "GO:0034605"
"P38889" "GO:0043619"
"P38889" "GO:0061408"
"P38889" "GO:1900101"
"P38889" "GO:0000156"
"P38889" "GO:0000978"
"P38889" "GO:0003700"
"P38889" "GO:0043565"
"P38889" "GO:0005634"
"P38889" "GO:0005829"
"P38891" "GO:0009082"
"P38891" "GO:0009083"
"P38891" "GO:0009097"
"P38891" "GO:0009098"
"P38891" "GO:0009099"
"P38891" "GO:0019509"
"P38891" "GO:0004084"
"P38891" "GO:0005515"
"P38891" "GO:0052654"
"P38891" "GO:0052655"
"P38891" "GO:0052656"
"P38891" "GO:0005739"
"P38891" "GO:0005759"
"P38893" "GO:0006006"
"P38893" "GO:0008150"
"P38893" "GO:0033499"
"P38893" "GO:0003674"
"P38893" "GO:0004034"
"P38893" "GO:0030246"
"P38893" "GO:0005575"
"P38903" "GO:0006470"
"P38903" "GO:0007165"
"P38903" "GO:0031107"
"P38903" "GO:0031134"
"P38903" "GO:0031578"
"P38903" "GO:0031952"
"P38903" "GO:0032186"
"P38903" "GO:0034613"
"P38903" "GO:0043666"
"P38903" "GO:0051754"
"P38903" "GO:0070199"
"P38903" "GO:2000786"
"P38903" "GO:0019888"
"P38903" "GO:0072542"
"P38903" "GO:0000159"
"P38903" "GO:0000776"
"P38903" "GO:0000780"
"P38903" "GO:0005634"
"P38903" "GO:0005737"
"P38903" "GO:0005816"
"P38903" "GO:0005829"
"P38903" "GO:0005935"
"P38903" "GO:0000775"
"P38907" "GO:0007059"
"P38907" "GO:0007094"
"P38907" "GO:0034087"
"P38907" "GO:0034089"
"P38907" "GO:0034090"
"P38907" "GO:0051301"
"P38907" "GO:0051382"
"P38907" "GO:0071459"
"P38907" "GO:0005198"
"P38907" "GO:0000942"
"P38909" "GO:0007006"
"P38909" "GO:0018063"
"P38909" "GO:0055114"
"P38909" "GO:0016491"
"P38909" "GO:0005739"
"P38909" "GO:0031314"
"P38910" "GO:0006457"
"P38910" "GO:0042026"
"P38910" "GO:0045041"
"P38910" "GO:0051085"
"P38910" "GO:0051131"
"P38910" "GO:0005524"
"P38910" "GO:0046872"
"P38910" "GO:0051082"
"P38910" "GO:0051087"
"P38910" "GO:0005739"
"P38910" "GO:0005759"
"P38912" "GO:0001731"
"P38912" "GO:0001732"
"P38912" "GO:0003725"
"P38912" "GO:0003743"
"P38912" "GO:0019901"
"P38912" "GO:0031369"
"P38912" "GO:0043024"
"P38912" "GO:0010494"
"P38912" "GO:0016282"
"P38912" "GO:0033290"
"P38922" "GO:0016973"
"P38922" "GO:0071028"
"P38922" "GO:2000815"
"P38922" "GO:0003723"
"P38922" "GO:0003729"
"P38922" "GO:0005634"
"P38922" "GO:0005737"
"P38922" "GO:0016021"
"P38922" "GO:0071014"
"P38922" "GO:1990904"
"P38928" "GO:0007120"
"P38928" "GO:0003674"
"P38928" "GO:0005509"
"P38928" "GO:0005515"
"P38928" "GO:0000131"
"P38928" "GO:0000144"
"P38928" "GO:0000324"
"P38928" "GO:0005887"
"P38928" "GO:0005935"
"P38928" "GO:0032153"
"P38929" "GO:0006816"
"P38929" "GO:0006874"
"P38929" "GO:0055085"
"P38929" "GO:0070588"
"P38929" "GO:0099132"
"P38929" "GO:0005388"
"P38929" "GO:0005515"
"P38929" "GO:0005524"
"P38929" "GO:0000329"
"P38929" "GO:0005887"
"P38929" "GO:0016021"
"P38930" "GO:0006356"
"P38930" "GO:0006359"
"P38930" "GO:0006468"
"P38930" "GO:0006974"
"P38930" "GO:0018105"
"P38930" "GO:0018107"
"P38930" "GO:0031167"
"P38930" "GO:0071901"
"P38930" "GO:0005515"
"P38930" "GO:0019887"
"P38930" "GO:0030291"
"P38930" "GO:0004674"
"P38930" "GO:0005654"
"P38930" "GO:0005737"
"P38930" "GO:0005956"
"P38930" "GO:0032545"
"P38930" "GO:0034456"
"P38934" "GO:0007088"
"P38934" "GO:0008298"
"P38934" "GO:0016071"
"P38934" "GO:0051321"
"P38934" "GO:0003723"
"P38934" "GO:0003729"
"P38934" "GO:0005737"
"P38934" "GO:0005783"
"P38934" "GO:0005844"
"P38934" "GO:0042175"
"P38934" "GO:1990904"
"P38956" "GO:0045944"
"P38956" "GO:0005515"
"P38956" "GO:0015616"
"P38956" "GO:0005634"
"P38956" "GO:0005829"
"P38956" "GO:0016514"
"P38959" "GO:0006624"
"P38959" "GO:0006886"
"P38959" "GO:0007033"
"P38959" "GO:0015031"
"P38959" "GO:0016192"
"P38959" "GO:0016236"
"P38959" "GO:0032258"
"P38959" "GO:0032889"
"P38959" "GO:0034727"
"P38959" "GO:0035542"
"P38959" "GO:0042144"
"P38959" "GO:0099022"
"P38959" "GO:0005515"
"P38959" "GO:0017137"
"P38959" "GO:0035091"
"P38959" "GO:0000329"
"P38959" "GO:0005768"
"P38959" "GO:0005770"
"P38959" "GO:0030897"
"P38960" "GO:0016233"
"P38960" "GO:0032211"
"P38960" "GO:0005515"
"P38960" "GO:0043047"
"P38960" "GO:1990879"
"P38962" "GO:0009306"
"P38962" "GO:0016192"
"P38962" "GO:0003674"
"P38962" "GO:0005737"
"P38962" "GO:0016021"
"P38962" "GO:0030173"
"P38967" "GO:0015801"
"P38967" "GO:0015827"
"P38967" "GO:0055085"
"P38967" "GO:0003824"
"P38967" "GO:0005300"
"P38967" "GO:0015173"
"P38967" "GO:0005783"
"P38967" "GO:0005886"
"P38967" "GO:0016021"
"P38968" "GO:0006886"
"P38968" "GO:0006888"
"P38968" "GO:0007029"
"P38968" "GO:0090110"
"P38968" "GO:0090114"
"P38968" "GO:0005198"
"P38968" "GO:0005515"
"P38968" "GO:0000139"
"P38968" "GO:0005789"
"P38968" "GO:0030127"
"P38968" "GO:0043332"
"P38968" "GO:0070971"
"P38985" "GO:0006616"
"P38985" "GO:0045047"
"P38985" "GO:0005515"
"P38985" "GO:0008312"
"P38985" "GO:0030942"
"P38985" "GO:0005634"
"P38985" "GO:0005786"
"P38986" "GO:0006530"
"P38986" "GO:0004067"
"P38986" "GO:0005622"
"P38986" "GO:0005737"
"P38986" "GO:0042597"
"P38989" "GO:0000070"
"P38989" "GO:0007076"
"P38989" "GO:0007130"
"P38989" "GO:0010032"
"P38989" "GO:0051301"
"P38989" "GO:0051307"
"P38989" "GO:0070058"
"P38989" "GO:0070550"
"P38989" "GO:1903342"
"P38989" "GO:0000217"
"P38989" "GO:0003680"
"P38989" "GO:0003682"
"P38989" "GO:0003690"
"P38989" "GO:0005515"
"P38989" "GO:0005524"
"P38989" "GO:0016887"
"P38989" "GO:0000799"
"P38989" "GO:0005739"
"P38992" "GO:0006665"
"P38992" "GO:0030148"
"P38992" "GO:0055114"
"P38992" "GO:0000170"
"P38992" "GO:0005506"
"P38992" "GO:0042284"
"P38992" "GO:0005789"
"P38992" "GO:0016021"
"P38993" "GO:0006826"
"P38993" "GO:0033215"
"P38993" "GO:0034755"
"P38993" "GO:0046688"
"P38993" "GO:0055114"
"P38993" "GO:1901684"
"P38993" "GO:0004322"
"P38993" "GO:0005507"
"P38993" "GO:0005515"
"P38993" "GO:0016722"
"P38993" "GO:0005381"
"P38993" "GO:0000324"
"P38993" "GO:0005783"
"P38993" "GO:0005886"
"P38993" "GO:0016021"
"P38993" "GO:0033573"
"P38996" "GO:0030847"
"P38996" "GO:0031124"
"P38996" "GO:0031126"
"P38996" "GO:0034472"
"P38996" "GO:0042780"
"P38996" "GO:0071028"
"P38996" "GO:0071034"
"P38996" "GO:0071041"
"P38996" "GO:0001068"
"P38996" "GO:0003723"
"P38996" "GO:0003729"
"P38996" "GO:0005515"
"P38996" "GO:0005634"
"P38996" "GO:0005654"
"P38996" "GO:0005737"
"P38996" "GO:0035649"
"P38998" "GO:0009085"
"P38998" "GO:0019878"
"P38998" "GO:0055114"
"P38998" "GO:0003729"
"P38998" "GO:0004753"
"P38998" "GO:0004754"
"P38998" "GO:0005515"
"P38998" "GO:0005737"
"P38999" "GO:0019878"
"P38999" "GO:0055114"
"P38999" "GO:0004753"
"P38999" "GO:0004755"
"P38999" "GO:0005737"
"P38999" "GO:0071944"
"P39000" "GO:0006031"
"P39000" "GO:0030437"
"P39000" "GO:0043085"
"P39000" "GO:0071555"
"P39000" "GO:0008047"
"P39000" "GO:0005628"
"P39000" "GO:0005737"
"P39001" "GO:0000122"
"P39001" "GO:0001081"
"P39001" "GO:0006338"
"P39001" "GO:0007124"
"P39001" "GO:0009847"
"P39001" "GO:0010673"
"P39001" "GO:0010674"
"P39001" "GO:0034389"
"P39001" "GO:1900471"
"P39001" "GO:1900472"
"P39001" "GO:1900525"
"P39001" "GO:0000978"
"P39001" "GO:0001227"
"P39001" "GO:0008134"
"P39001" "GO:0008270"
"P39001" "GO:0043565"
"P39001" "GO:0070491"
"P39001" "GO:0033698"
"P39001" "GO:0070210"
"P39002" "GO:0001676"
"P39002" "GO:0004467"
"P39002" "GO:0005524"
"P39002" "GO:0031957"
"P39002" "GO:0102391"
"P39002" "GO:0005575"
"P39004" "GO:0008645"
"P39004" "GO:0015750"
"P39004" "GO:0015755"
"P39004" "GO:0015761"
"P39004" "GO:0055085"
"P39004" "GO:0098704"
"P39004" "GO:1902600"
"P39004" "GO:1904659"
"P39004" "GO:0005351"
"P39004" "GO:0005353"
"P39004" "GO:0005355"
"P39004" "GO:0015146"
"P39004" "GO:0015149"
"P39004" "GO:0015578"
"P39004" "GO:0005739"
"P39004" "GO:0005886"
"P39004" "GO:0005887"
"P39004" "GO:0016021"
"P39004" "GO:0071944"
"P39005" "GO:0006077"
"P39005" "GO:0006078"
"P39005" "GO:0031505"
"P39005" "GO:0042546"
"P39005" "GO:0003674"
"P39005" "GO:0000324"
"P39005" "GO:0005576"
"P39005" "GO:0005618"
"P39006" "GO:0006646"
"P39006" "GO:0006656"
"P39006" "GO:0010636"
"P39006" "GO:0010954"
"P39006" "GO:0016540"
"P39006" "GO:0004609"
"P39006" "GO:0005739"
"P39006" "GO:0031305"
"P39007" "GO:0006487"
"P39007" "GO:0018279"
"P39007" "GO:0043687"
"P39007" "GO:0004579"
"P39007" "GO:0005515"
"P39007" "GO:0046872"
"P39007" "GO:0005783"
"P39007" "GO:0008250"
"P39007" "GO:0016021"
"P39008" "GO:0000289"
"P39008" "GO:0006357"
"P39008" "GO:0006368"
"P39008" "GO:0017148"
"P39008" "GO:0032968"
"P39008" "GO:0043928"
"P39008" "GO:0090503"
"P39008" "GO:0000175"
"P39008" "GO:0003723"
"P39008" "GO:0004535"
"P39008" "GO:0005515"
"P39008" "GO:0046872"
"P39008" "GO:0000932"
"P39008" "GO:0005634"
"P39008" "GO:0005737"
"P39008" "GO:0030015"
"P39008" "GO:0043332"
"P39010" "GO:0006612"
"P39010" "GO:0018345"
"P39010" "GO:0030100"
"P39010" "GO:0090029"
"P39010" "GO:0005515"
"P39010" "GO:0016409"
"P39010" "GO:0019706"
"P39010" "GO:0031683"
"P39010" "GO:0000139"
"P39010" "GO:0005794"
"P39010" "GO:0016020"
"P39010" "GO:0016021"
"P39010" "GO:0031901"
"P39012" "GO:0016255"
"P39012" "GO:0005515"
"P39012" "GO:0003923"
"P39012" "GO:0005783"
"P39012" "GO:0016021"
"P39012" "GO:0042765"
"P39013" "GO:0000147"
"P39013" "GO:0006897"
"P39013" "GO:0007015"
"P39013" "GO:0007121"
"P39013" "GO:0030476"
"P39013" "GO:0003779"
"P39013" "GO:0005509"
"P39013" "GO:0005515"
"P39013" "GO:0030674"
"P39013" "GO:0005886"
"P39013" "GO:0010008"
"P39013" "GO:0030479"
"P39013" "GO:0043332"
"P39013" "GO:0071944"
"P39014" "GO:0000082"
"P39014" "GO:0000083"
"P39014" "GO:0000209"
"P39014" "GO:0006270"
"P39014" "GO:0009086"
"P39014" "GO:0016567"
"P39014" "GO:0019344"
"P39014" "GO:0030174"
"P39014" "GO:0031146"
"P39014" "GO:0046685"
"P39014" "GO:0046686"
"P39014" "GO:0005515"
"P39014" "GO:0042802"
"P39014" "GO:0043130"
"P39014" "GO:0005634"
"P39014" "GO:0005737"
"P39014" "GO:0019005"
"P39014" "GO:0043224"
"P39015" "GO:0000723"
"P39015" "GO:0006414"
"P39015" "GO:0031929"
"P39015" "GO:0043066"
"P39015" "GO:0043558"
"P39015" "GO:0003677"
"P39015" "GO:0005515"
"P39015" "GO:0042162"
"P39015" "GO:0043022"
"P39015" "GO:0045142"
"P39015" "GO:0005634"
"P39015" "GO:0005737"
"P39015" "GO:0005844"
"P39015" "GO:0048471"
"P39073" "GO:0000122"
"P39073" "GO:0000435"
"P39073" "GO:0006468"
"P39073" "GO:0031648"
"P39073" "GO:0051321"
"P39073" "GO:0051726"
"P39073" "GO:0060258"
"P39073" "GO:0070481"
"P39073" "GO:0070816"
"P39073" "GO:0004672"
"P39073" "GO:0004693"
"P39073" "GO:0005524"
"P39073" "GO:0008353"
"P39073" "GO:0046872"
"P39073" "GO:0005634"
"P39073" "GO:0016592"
"P39079" "GO:0006457"
"P39079" "GO:0005524"
"P39079" "GO:0051082"
"P39079" "GO:0005832"
"P39083" "GO:0000750"
"P39083" "GO:0001403"
"P39083" "GO:0007015"
"P39083" "GO:0007118"
"P39083" "GO:0007119"
"P39083" "GO:0007124"
"P39083" "GO:0030010"
"P39083" "GO:0031106"
"P39083" "GO:0043087"
"P39083" "GO:0043547"
"P39083" "GO:0005096"
"P39083" "GO:0005515"
"P39083" "GO:0046872"
"P39083" "GO:0005737"
"P39083" "GO:0005935"
"P39083" "GO:0032177"
"P39102" "GO:0006457"
"P39102" "GO:0030150"
"P39102" "GO:0032781"
"P39102" "GO:0001671"
"P39102" "GO:0031072"
"P39102" "GO:0046872"
"P39102" "GO:0051082"
"P39102" "GO:0005634"
"P39102" "GO:0005739"
"P39102" "GO:0031307"
"P39104" "GO:0006897"
"P39104" "GO:0042998"
"P39104" "GO:0046854"
"P39104" "GO:0048015"
"P39104" "GO:0050714"
"P39104" "GO:0004430"
"P39104" "GO:0005515"
"P39104" "GO:0005524"
"P39104" "GO:0005634"
"P39104" "GO:0005737"
"P39104" "GO:0005802"
"P39104" "GO:0016020"
"P39105" "GO:0006650"
"P39105" "GO:0036151"
"P39105" "GO:0046475"
"P39105" "GO:0004622"
"P39105" "GO:0004623"
"P39105" "GO:0005576"
"P39105" "GO:0005737"
"P39105" "GO:0005783"
"P39105" "GO:0005886"
"P39105" "GO:0031225"
"P39105" "GO:0042597"
"P39105" "GO:0071944"
"P39107" "GO:0000032"
"P39107" "GO:0006487"
"P39107" "GO:0097502"
"P39107" "GO:0005515"
"P39107" "GO:0000009"
"P39107" "GO:0000136"
"P39107" "GO:0000137"
"P39107" "GO:0005783"
"P39107" "GO:0005789"
"P39107" "GO:0005801"
"P39108" "GO:0016560"
"P39108" "GO:0005053"
"P39108" "GO:0005515"
"P39108" "GO:0005777"
"P39108" "GO:0005829"
"P39110" "GO:0006457"
"P39110" "GO:0007021"
"P39110" "GO:0003674"
"P39110" "GO:0005525"
"P39110" "GO:0005737"
"P39111" "GO:0007035"
"P39111" "GO:0015991"
"P39111" "GO:0005515"
"P39111" "GO:0042625"
"P39111" "GO:0046961"
"P39111" "GO:0000221"
"P39111" "GO:0000329"
"P39111" "GO:0016020"
"P39111" "GO:0016021"
"P39113" "GO:0005975"
"P39113" "GO:0006351"
"P39113" "GO:0035948"
"P39113" "GO:0035959"
"P39113" "GO:0061414"
"P39113" "GO:0000978"
"P39113" "GO:0001228"
"P39113" "GO:0008270"
"P39113" "GO:0005634"
"P39113" "GO:0005737"
"P39515" "GO:0000002"
"P39515" "GO:0030150"
"P39515" "GO:0005515"
"P39515" "GO:0015450"
"P39515" "GO:0008320"
"P39515" "GO:0005739"
"P39515" "GO:0005743"
"P39515" "GO:0005744"
"P39515" "GO:0005758"
"P39515" "GO:0016021"
"P39515" "GO:0031305"
"P39517" "GO:0000290"
"P39517" "GO:0006397"
"P39517" "GO:0010603"
"P39517" "GO:0017148"
"P39517" "GO:0033962"
"P39517" "GO:0034063"
"P39517" "GO:0045900"
"P39517" "GO:0051028"
"P39517" "GO:0003682"
"P39517" "GO:0003729"
"P39517" "GO:0004004"
"P39517" "GO:0005515"
"P39517" "GO:0005524"
"P39517" "GO:0090079"
"P39517" "GO:0000932"
"P39517" "GO:0005737"
"P39517" "GO:0010494"
"P39517" "GO:0098562"
"P39518" "GO:0001676"
"P39518" "GO:0006635"
"P39518" "GO:0015910"
"P39518" "GO:0015916"
"P39518" "GO:0042760"
"P39518" "GO:0004467"
"P39518" "GO:0005524"
"P39518" "GO:0031956"
"P39518" "GO:0031957"
"P39518" "GO:0102391"
"P39518" "GO:0005739"
"P39518" "GO:0005777"
"P39520" "GO:0006348"
"P39520" "GO:0060963"
"P39520" "GO:0003713"
"P39520" "GO:0005515"
"P39520" "GO:0000781"
"P39520" "GO:0000790"
"P39520" "GO:0005634"
"P39520" "GO:0005730"
"P39520" "GO:0032545"
"P39523" "GO:0061163"
"P39523" "GO:0003674"
"P39523" "GO:0005515"
"P39523" "GO:0005737"
"P39523" "GO:0005935"
"P39525" "GO:0006633"
"P39525" "GO:0004315"
"P39525" "GO:0005739"
"P39526" "GO:0006897"
"P39526" "GO:0008104"
"P39526" "GO:0015031"
"P39526" "GO:0042147"
"P39526" "GO:0003674"
"P39526" "GO:0043022"
"P39526" "GO:0005794"
"P39526" "GO:0005829"
"P39526" "GO:0030139"
"P39526" "GO:0030136"
"P39534" "GO:0008150"
"P39534" "GO:0003674"
"P39534" "GO:0005575"
"P39538" "GO:0006511"
"P39538" "GO:0010637"
"P39538" "GO:0016579"
"P39538" "GO:0004843"
"P39538" "GO:0005634"
"P39538" "GO:0005737"
"P39540" "GO:0019367"
"P39540" "GO:0019368"
"P39540" "GO:0030148"
"P39540" "GO:0034625"
"P39540" "GO:0034626"
"P39540" "GO:0042761"
"P39540" "GO:0009922"
"P39540" "GO:0102336"
"P39540" "GO:0102337"
"P39540" "GO:0102338"
"P39540" "GO:0102756"
"P39540" "GO:0005783"
"P39540" "GO:0016020"
"P39540" "GO:0016021"
"P39540" "GO:0030176"
"P39543" "GO:0006888"
"P39543" "GO:0015031"
"P39543" "GO:0003674"
"P39543" "GO:0005783"
"P39543" "GO:0005789"
"P39543" "GO:0016021"
"P39548" "GO:0008150"
"P39548" "GO:0016050"
"P39548" "GO:0003674"
"P39548" "GO:0000329"
"P39548" "GO:0005783"
"P39548" "GO:0005794"
"P39548" "GO:0005886"
"P39548" "GO:0016021"
"P39552" "GO:0015031"
"P39552" "GO:0016050"
"P39552" "GO:0016192"
"P39552" "GO:0003674"
"P39552" "GO:0005515"
"P39552" "GO:0005783"
"P39552" "GO:0005794"
"P39552" "GO:0005886"
"P39552" "GO:0012507"
"P39552" "GO:0016021"
"P39552" "GO:0030663"
"P39563" "GO:0008150"
"P39563" "GO:0003674"
"P39563" "GO:0005575"
"P39563" "GO:0016021"
"P39564" "GO:0008150"
"P39564" "GO:0003674"
"P39564" "GO:0005575"
"P39683" "GO:0000183"
"P39683" "GO:0001302"
"P39683" "GO:0006348"
"P39683" "GO:0009435"
"P39683" "GO:0019358"
"P39683" "GO:0034355"
"P39683" "GO:0004514"
"P39683" "GO:0004516"
"P39683" "GO:0005515"
"P39683" "GO:0000781"
"P39683" "GO:0005634"
"P39683" "GO:0005829"
"P39684" "GO:0008150"
"P39684" "GO:0003674"
"P39684" "GO:0003723"
"P39684" "GO:0003730"
"P39684" "GO:0008143"
"P39684" "GO:0008266"
"P39684" "GO:0005575"
"P39684" "GO:0005634"
"P39684" "GO:0005737"
"P39684" "GO:0005829"
"P39684" "GO:0010494"
"P39684" "GO:1990904"
"P39705" "GO:0000972"
"P39705" "GO:0000973"
"P39705" "GO:0006302"
"P39705" "GO:0006607"
"P39705" "GO:0006611"
"P39705" "GO:0006913"
"P39705" "GO:0008298"
"P39705" "GO:0016973"
"P39705" "GO:0030466"
"P39705" "GO:0031990"
"P39705" "GO:0034398"
"P39705" "GO:0051276"
"P39705" "GO:0060188"
"P39705" "GO:0005515"
"P39705" "GO:0005543"
"P39705" "GO:0017056"
"P39705" "GO:0005634"
"P39705" "GO:0005643"
"P39705" "GO:0005829"
"P39705" "GO:0016021"
"P39705" "GO:0031965"
"P39705" "GO:0044613"
"P39705" "GO:0044615"
"P39708" "GO:0006537"
"P39708" "GO:0055114"
"P39708" "GO:0004354"
"P39708" "GO:0005634"
"P39708" "GO:0005739"
"P39708" "GO:0005829"
"P39709" "GO:0006810"
"P39709" "GO:0055085"
"P39709" "GO:0005215"
"P39709" "GO:0022857"
"P39709" "GO:0016020"
"P39709" "GO:0016021"
"P39709" "GO:0031224"
"P39709" "GO:0071944"
"P39714" "GO:0006066"
"P39714" "GO:0034079"
"P39714" "GO:0055114"
"P39714" "GO:0000721"
"P39714" "GO:0008270"
"P39714" "GO:0005737"
"P39717" "GO:0001403"
"P39717" "GO:0007124"
"P39717" "GO:0010255"
"P39717" "GO:0030437"
"P39717" "GO:0045944"
"P39717" "GO:0046580"
"P39717" "GO:0071901"
"P39717" "GO:0004862"
"P39717" "GO:0005515"
"P39717" "GO:0032794"
"P39717" "GO:0005737"
"P39717" "GO:0005739"
"P39717" "GO:0005886"
"P39720" "GO:0030435"
"P39720" "GO:0031940"
"P39720" "GO:0032000"
"P39720" "GO:0045944"
"P39720" "GO:0061429"
"P39720" "GO:0000978"
"P39720" "GO:0000981"
"P39720" "GO:0001228"
"P39720" "GO:0008270"
"P39720" "GO:0043565"
"P39720" "GO:0005634"
"P39720" "GO:0089716"
"P39722" "GO:0000001"
"P39722" "GO:0007005"
"P39722" "GO:0007266"
"P39722" "GO:0010821"
"P39722" "GO:0047497"
"P39722" "GO:0055091"
"P39722" "GO:1990456"
"P39722" "GO:0003924"
"P39722" "GO:0005509"
"P39722" "GO:0005525"
"P39722" "GO:0005739"
"P39722" "GO:0005741"
"P39722" "GO:0031307"
"P39722" "GO:0032865"
"P39723" "GO:0000022"
"P39723" "GO:0000070"
"P39723" "GO:0000741"
"P39723" "GO:0007020"
"P39723" "GO:0030473"
"P39723" "GO:0031578"
"P39723" "GO:0051301"
"P39723" "GO:0005200"
"P39723" "GO:0005824"
"P39726" "GO:0006546"
"P39726" "GO:0006730"
"P39726" "GO:0009249"
"P39726" "GO:0019464"
"P39726" "GO:0055114"
"P39726" "GO:0004375"
"P39726" "GO:0005739"
"P39726" "GO:0005960"
"P39727" "GO:0006888"
"P39727" "GO:0006890"
"P39727" "GO:0015031"
"P39727" "GO:0003674"
"P39727" "GO:0005515"
"P39727" "GO:0005783"
"P39727" "GO:0030134"
"P39727" "GO:0030173"
"P39727" "GO:0030176"
"P39729" "GO:0002181"
"P39729" "GO:1903833"
"P39729" "GO:0005515"
"P39729" "GO:0005525"
"P39729" "GO:0005737"
"P39729" "GO:0005844"
"P39729" "GO:0010494"
"P39731" "GO:0000070"
"P39731" "GO:0007059"
"P39731" "GO:0034501"
"P39731" "GO:0051301"
"P39731" "GO:0051382"
"P39731" "GO:0003674"
"P39731" "GO:0005515"
"P39731" "GO:0000818"
"P39731" "GO:0000922"
"P39731" "GO:0005737"
"P39734" "GO:0071469"
"P39734" "GO:0071472"
"P39734" "GO:0003674"
"P39734" "GO:0005783"
"P39734" "GO:0005789"
"P39734" "GO:0016021"
"P39742" "GO:0031204"
"P39742" "GO:0005515"
"P39742" "GO:0008565"
"P39742" "GO:0005783"
"P39742" "GO:0031207"
"P39743" "GO:0006897"
"P39743" "GO:0016192"
"P39743" "GO:0051666"
"P39743" "GO:0060988"
"P39743" "GO:0097320"
"P39743" "GO:0003779"
"P39743" "GO:0005515"
"P39743" "GO:0005516"
"P39743" "GO:0008092"
"P39743" "GO:0042802"
"P39743" "GO:0008289"
"P39743" "GO:0005737"
"P39743" "GO:0005829"
"P39743" "GO:0005937"
"P39743" "GO:0030479"
"P39743" "GO:0031097"
"P39743" "GO:0043332"
"P39743" "GO:1990528"
"P39924" "GO:0008645"
"P39924" "GO:0015755"
"P39924" "GO:0015761"
"P39924" "GO:0015795"
"P39924" "GO:0015797"
"P39924" "GO:0055085"
"P39924" "GO:0098704"
"P39924" "GO:1902600"
"P39924" "GO:1904659"
"P39924" "GO:0005351"
"P39924" "GO:0005353"
"P39924" "GO:0005355"
"P39924" "GO:0015149"
"P39924" "GO:0015578"
"P39924" "GO:0005783"
"P39924" "GO:0005886"
"P39924" "GO:0005887"
"P39924" "GO:0016021"
"P39925" "GO:0001302"
"P39925" "GO:0002181"
"P39925" "GO:0006465"
"P39925" "GO:0006508"
"P39925" "GO:0008053"
"P39925" "GO:0030150"
"P39925" "GO:0034622"
"P39925" "GO:0034982"
"P39925" "GO:0042407"
"P39925" "GO:0004222"
"P39925" "GO:0005515"
"P39925" "GO:0005524"
"P39925" "GO:0008237"
"P39925" "GO:0008270"
"P39925" "GO:0016887"
"P39925" "GO:0005739"
"P39925" "GO:0005743"
"P39925" "GO:0005745"
"P39925" "GO:0097002"
"P39925" "GO:0000329"
"P39927" "GO:0006378"
"P39927" "GO:0030846"
"P39927" "GO:0030847"
"P39927" "GO:0031126"
"P39927" "GO:0098789"
"P39927" "GO:0005515"
"P39927" "GO:0003723"
"P39927" "GO:0005634"
"P39927" "GO:0005829"
"P39927" "GO:0005847"
"P39928" "GO:0006469"
"P39928" "GO:0007234"
"P39928" "GO:0018106"
"P39928" "GO:0023014"
"P39928" "GO:0046777"
"P39928" "GO:0000155"
"P39928" "GO:0004673"
"P39928" "GO:0005034"
"P39928" "GO:0005515"
"P39928" "GO:0005524"
"P39928" "GO:0009927"
"P39928" "GO:0046872"
"P39928" "GO:0005886"
"P39928" "GO:0005887"
"P39928" "GO:0071944"
"P39929" "GO:0015031"
"P39929" "GO:0043162"
"P39929" "GO:0045324"
"P39929" "GO:0070676"
"P39929" "GO:0071454"
"P39929" "GO:1904669"
"P39929" "GO:0005515"
"P39929" "GO:0042802"
"P39929" "GO:0000815"
"P39929" "GO:0005635"
"P39929" "GO:0005737"
"P39929" "GO:0005886"
"P39944" "GO:0006511"
"P39944" "GO:0016579"
"P39944" "GO:0004843"
"P39944" "GO:0000131"
"P39944" "GO:0005737"
"P39944" "GO:0005935"
"P39945" "GO:0006612"
"P39945" "GO:0055114"
"P39945" "GO:0003674"
"P39945" "GO:0016491"
"P39945" "GO:0005737"
"P39946" "GO:0000132"
"P39946" "GO:0007097"
"P39946" "GO:0030473"
"P39946" "GO:0031023"
"P39946" "GO:0047496"
"P39946" "GO:0051012"
"P39946" "GO:0051301"
"P39946" "GO:1903033"
"P39946" "GO:2000574"
"P39946" "GO:2000582"
"P39946" "GO:0005515"
"P39946" "GO:0042802"
"P39946" "GO:0051010"
"P39946" "GO:0070840"
"P39946" "GO:0000776"
"P39946" "GO:0000922"
"P39946" "GO:0005634"
"P39946" "GO:0005635"
"P39946" "GO:0005737"
"P39946" "GO:0005875"
"P39946" "GO:0005881"
"P39952" "GO:0000002"
"P39952" "GO:0032979"
"P39952" "GO:0033615"
"P39952" "GO:0034220"
"P39952" "GO:0045039"
"P39952" "GO:0005216"
"P39952" "GO:0032977"
"P39952" "GO:0097177"
"P39952" "GO:0005739"
"P39952" "GO:0016021"
"P39952" "GO:0030061"
"P39952" "GO:0097002"
"P39954" "GO:0006555"
"P39954" "GO:0006641"
"P39954" "GO:0006656"
"P39954" "GO:0006730"
"P39954" "GO:0019510"
"P39954" "GO:0033353"
"P39954" "GO:0004013"
"P39954" "GO:0005515"
"P39954" "GO:0051287"
"P39954" "GO:0005737"
"P39954" "GO:0005829"
"P39955" "GO:0008150"
"P39955" "GO:0031122"
"P39955" "GO:0051013"
"P39955" "GO:0005515"
"P39955" "GO:0005524"
"P39955" "GO:0008568"
"P39955" "GO:0016887"
"P39955" "GO:0005634"
"P39955" "GO:0005737"
"P39959" "GO:0008150"
"P39959" "GO:0003677"
"P39959" "GO:0046872"
"P39959" "GO:0005575"
"P39959" "GO:0005634"
"P39965" "GO:0006433"
"P39965" "GO:0008150"
"P39965" "GO:0004827"
"P39965" "GO:0005524"
"P39965" "GO:0005739"
"P39966" "GO:0000077"
"P39966" "GO:0000079"
"P39966" "GO:0000188"
"P39966" "GO:0006470"
"P39966" "GO:0032873"
"P39966" "GO:0035970"
"P39966" "GO:0071470"
"P39966" "GO:1900102"
"P39966" "GO:0004722"
"P39966" "GO:0004724"
"P39966" "GO:0005515"
"P39966" "GO:0046872"
"P39966" "GO:1990439"
"P39966" "GO:0005634"
"P39966" "GO:0005737"
"P39971" "GO:0008150"
"P39971" "GO:0003674"
"P39971" "GO:0005575"
"P39972" "GO:0008150"
"P39972" "GO:0003674"
"P39972" "GO:0005575"
"P39974" "GO:0008150"
"P39974" "GO:0003674"
"P39974" "GO:0005575"
"P39976" "GO:0019249"
"P39976" "GO:0019516"
"P39976" "GO:0022904"
"P39976" "GO:0030447"
"P39976" "GO:0004458"
"P39976" "GO:0051990"
"P39976" "GO:0071949"
"P39976" "GO:0099615"
"P39976" "GO:0005737"
"P39976" "GO:0005739"
"P39976" "GO:0031234"
"P39980" "GO:0006879"
"P39980" "GO:0015891"
"P39980" "GO:0044718"
"P39980" "GO:0055085"
"P39980" "GO:0015343"
"P39980" "GO:0015344"
"P39980" "GO:0000324"
"P39980" "GO:0005768"
"P39980" "GO:0005774"
"P39980" "GO:0005886"
"P39980" "GO:0005887"
"P39980" "GO:0010008"
"P39980" "GO:0016021"
"P39980" "GO:0031410"
"P39982" "GO:0008150"
"P39982" "GO:0003674"
"P39982" "GO:0016021"
"P39984" "GO:0006333"
"P39984" "GO:0006348"
"P39984" "GO:0016573"
"P39984" "GO:0005515"
"P39984" "GO:0042393"
"P39984" "GO:0004402"
"P39984" "GO:0000123"
"P39984" "GO:0000781"
"P39984" "GO:0005634"
"P39984" "GO:0005737"
"P39987" "GO:0006626"
"P39987" "GO:0006986"
"P39987" "GO:0034605"
"P39987" "GO:0034620"
"P39987" "GO:0042026"
"P39987" "GO:0051085"
"P39987" "GO:0003674"
"P39987" "GO:0005524"
"P39987" "GO:0016887"
"P39987" "GO:0031072"
"P39987" "GO:0042623"
"P39987" "GO:0044183"
"P39987" "GO:0051082"
"P39987" "GO:0051787"
"P39987" "GO:0005737"
"P39987" "GO:0005739"
"P39987" "GO:0042645"
"P39989" "GO:0008150"
"P39989" "GO:0003674"
"P39989" "GO:0005575"
"P39990" "GO:0000398"
"P39990" "GO:0000451"
"P39990" "GO:0000462"
"P39990" "GO:0000470"
"P39990" "GO:0031167"
"P39990" "GO:0003723"
"P39990" "GO:0005515"
"P39990" "GO:0030621"
"P39990" "GO:0034511"
"P39990" "GO:0005654"
"P39990" "GO:0005681"
"P39990" "GO:0005730"
"P39990" "GO:0031428"
"P39990" "GO:0032040"
"P39990" "GO:0046540"
"P39993" "GO:0006888"
"P39993" "GO:0006890"
"P39993" "GO:0006891"
"P39993" "GO:0016236"
"P39993" "GO:0030036"
"P39993" "GO:0032012"
"P39993" "GO:0033363"
"P39993" "GO:0005086"
"P39993" "GO:0000137"
"P39993" "GO:0005829"
"P39993" "GO:0016021"
"P39993" "GO:0019898"
"P39994" "GO:0001561"
"P39994" "GO:0008150"
"P39994" "GO:0000287"
"P39994" "GO:0016830"
"P39994" "GO:0016831"
"P39994" "GO:0030976"
"P39994" "GO:0005737"
"P39994" "GO:0005777"
"P39995" "GO:0006281"
"P39995" "GO:0006325"
"P39995" "GO:0003674"
"P39995" "GO:0005515"
"P39995" "GO:0005634"
"P39995" "GO:0005829"
"P39995" "GO:0035267"
"P39996" "GO:0008150"
"P39996" "GO:0003674"
"P39996" "GO:0016021"
"P39996" "GO:0031965"
"P39996" "GO:0034399"
"P39997" "GO:0009141"
"P39997" "GO:0090305"
"P39997" "GO:0004528"
"P39997" "GO:0004551"
"P39997" "GO:0017111"
"P39997" "GO:0035529"
"P39997" "GO:0047429"
"P39997" "GO:0005783"
"P39997" "GO:0016021"
"P39999" "GO:0008150"
"P39999" "GO:0003674"
"P39999" "GO:0005575"
"P39999" "GO:0005737"
"P40002" "GO:0008150"
"P40002" "GO:0003674"
"P40002" "GO:0003677"
"P40002" "GO:0005634"
"P40002" "GO:0005737"
"P40003" "GO:0007032"
"P40003" "GO:0032880"
"P40003" "GO:0003674"
"P40003" "GO:0005515"
"P40003" "GO:0005737"
"P40003" "GO:0005773"
"P40003" "GO:0031083"
"P40003" "GO:0031410"
"P40005" "GO:0006457"
"P40005" "GO:0007021"
"P40005" "GO:0015631"
"P40005" "GO:0044183"
"P40005" "GO:0051082"
"P40005" "GO:0005737"
"P40005" "GO:0016272"
"P40006" "GO:0008150"
"P40006" "GO:0003674"
"P40006" "GO:0005783"
"P40006" "GO:0005789"
"P40006" "GO:0016021"
"P40007" "GO:0006364"
"P40007" "GO:0042273"
"P40007" "GO:0003674"
"P40007" "GO:0005634"
"P40007" "GO:0005730"
"P40007" "GO:0030687"
"P40008" "GO:0008150"
"P40008" "GO:0051170"
"P40008" "GO:0003674"
"P40008" "GO:0005737"
"P40008" "GO:0005739"
"P40008" "GO:0005741"
"P40008" "GO:0005783"
"P40011" "GO:0019619"
"P40011" "GO:0008948"
"P40011" "GO:0046872"
"P40011" "GO:0047443"
"P40011" "GO:0005575"
"P40018" "GO:0000398"
"P40018" "GO:0003674"
"P40018" "GO:0003723"
"P40018" "GO:0005515"
"P40018" "GO:0005682"
"P40018" "GO:0005685"
"P40018" "GO:0005686"
"P40018" "GO:0005687"
"P40018" "GO:0005737"
"P40018" "GO:0046540"
"P40018" "GO:0071004"
"P40018" "GO:0071013"
"P40021" "GO:0031505"
"P40021" "GO:0003674"
"P40021" "GO:0005515"
"P40021" "GO:0005737"
"P40021" "GO:0005739"
"P40021" "GO:0005933"
"P40021" "GO:0005934"
"P40021" "GO:0005935"
"P40021" "GO:0043332"
"P40023" "GO:0000184"
"P40023" "GO:0000290"
"P40023" "GO:0006397"
"P40023" "GO:0032056"
"P40023" "GO:0003729"
"P40023" "GO:0005634"
"P40023" "GO:0005730"
"P40023" "GO:0005737"
"P40025" "GO:0006206"
"P40025" "GO:0009166"
"P40025" "GO:0016036"
"P40025" "GO:0016311"
"P40025" "GO:0070328"
"P40025" "GO:0090549"
"P40025" "GO:0008252"
"P40025" "GO:0052642"
"P40025" "GO:0005634"
"P40025" "GO:0005737"
"P40028" "GO:0006281"
"P40028" "GO:0006974"
"P40028" "GO:0031297"
"P40028" "GO:0035753"
"P40028" "GO:0043137"
"P40028" "GO:0070914"
"P40028" "GO:0090305"
"P40028" "GO:1903469"
"P40028" "GO:0000014"
"P40028" "GO:0000287"
"P40028" "GO:0000400"
"P40028" "GO:0008409"
"P40028" "GO:0008821"
"P40028" "GO:0017108"
"P40028" "GO:0042803"
"P40028" "GO:0048256"
"P40028" "GO:1904162"
"P40028" "GO:0005634"
"P40028" "GO:0005737"
"P40031" "GO:0030437"
"P40031" "GO:0030476"
"P40031" "GO:0032120"
"P40031" "GO:0003674"
"P40031" "GO:0005628"
"P40031" "GO:0005829"
"P40031" "GO:0016021"
"P40033" "GO:0032543"
"P40033" "GO:0003735"
"P40033" "GO:0070181"
"P40033" "GO:0005739"
"P40033" "GO:0005763"
"P40039" "GO:0015856"
"P40039" "GO:0072530"
"P40039" "GO:0015205"
"P40039" "GO:0005886"
"P40039" "GO:0016021"
"P40040" "GO:0006351"
"P40040" "GO:0016973"
"P40040" "GO:0022618"
"P40040" "GO:0003682"
"P40040" "GO:0003690"
"P40040" "GO:0003723"
"P40040" "GO:0005634"
"P40042" "GO:0008150"
"P40042" "GO:0003674"
"P40042" "GO:0005575"
"P40043" "GO:0006112"
"P40043" "GO:0003674"
"P40043" "GO:0005634"
"P40043" "GO:0005737"
"P40043" "GO:0005886"
"P40043" "GO:0071944"
"P40046" "GO:0006797"
"P40046" "GO:0006799"
"P40046" "GO:0007034"
"P40046" "GO:0016237"
"P40046" "GO:0042144"
"P40046" "GO:0003729"
"P40046" "GO:0000329"
"P40046" "GO:0005783"
"P40046" "GO:0016021"
"P40046" "GO:0031310"
"P40046" "GO:0033254"
"P40048" "GO:0000188"
"P40048" "GO:0035335"
"P40048" "GO:0043937"
"P40048" "GO:0051220"
"P40048" "GO:0004725"
"P40048" "GO:0005634"
"P40048" "GO:0005737"
"P40051" "GO:0016485"
"P40051" "GO:0050821"
"P40051" "GO:0004177"
"P40051" "GO:0008237"
"P40051" "GO:0030145"
"P40051" "GO:0005634"
"P40051" "GO:0005739"
"P40051" "GO:0031314"
"P40053" "GO:0008150"
"P40053" "GO:0003674"
"P40053" "GO:0005739"
"P40055" "GO:0000447"
"P40055" "GO:0000462"
"P40055" "GO:0000472"
"P40055" "GO:0000480"
"P40055" "GO:0031167"
"P40055" "GO:0003674"
"P40055" "GO:0005515"
"P40055" "GO:0005654"
"P40055" "GO:0005730"
"P40055" "GO:0030686"
"P40055" "GO:0030688"
"P40055" "GO:0032040"
"P40057" "GO:0008150"
"P40057" "GO:0003674"
"P40057" "GO:0005575"
"P40057" "GO:0005634"
"P40057" "GO:0005737"
"P40061" "GO:0001558"
"P40061" "GO:0030010"
"P40061" "GO:0030148"
"P40061" "GO:0030950"
"P40061" "GO:0031505"
"P40061" "GO:0031532"
"P40061" "GO:0031929"
"P40061" "GO:0032956"
"P40061" "GO:0042325"
"P40061" "GO:0043085"
"P40061" "GO:0051897"
"P40061" "GO:0005085"
"P40061" "GO:0005515"
"P40061" "GO:0008047"
"P40061" "GO:0005774"
"P40061" "GO:0005829"
"P40061" "GO:0005886"
"P40061" "GO:0031932"
"P40064" "GO:0000972"
"P40064" "GO:0000973"
"P40064" "GO:0006606"
"P40064" "GO:0006913"
"P40064" "GO:0036228"
"P40064" "GO:0051028"
"P40064" "GO:0051292"
"P40064" "GO:0003677"
"P40064" "GO:0003723"
"P40064" "GO:0017056"
"P40064" "GO:0005643"
"P40064" "GO:0016021"
"P40064" "GO:0031965"
"P40064" "GO:0044611"
"P40066" "GO:0000972"
"P40066" "GO:0000973"
"P40066" "GO:0016973"
"P40066" "GO:0031081"
"P40066" "GO:2000728"
"P40066" "GO:0003674"
"P40066" "GO:0003723"
"P40066" "GO:0005515"
"P40066" "GO:0043130"
"P40066" "GO:0005643"
"P40066" "GO:0005737"
"P40066" "GO:0016021"
"P40066" "GO:0031965"
"P40071" "GO:0001403"
"P40071" "GO:0006811"
"P40071" "GO:0006878"
"P40071" "GO:0007034"
"P40071" "GO:0007124"
"P40071" "GO:0072657"
"P40071" "GO:0003674"
"P40071" "GO:0000139"
"P40071" "GO:0005794"
"P40071" "GO:0016020"
"P40071" "GO:0016021"
"P40071" "GO:0030137"
"P40074" "GO:0003333"
"P40074" "GO:0015813"
"P40074" "GO:0015825"
"P40074" "GO:0015828"
"P40074" "GO:0032974"
"P40074" "GO:0055085"
"P40074" "GO:0070778"
"P40074" "GO:0089709"
"P40074" "GO:1903400"
"P40074" "GO:1903401"
"P40074" "GO:0005290"
"P40074" "GO:0005302"
"P40074" "GO:0005313"
"P40074" "GO:0015171"
"P40074" "GO:0015183"
"P40074" "GO:0015189"
"P40074" "GO:0015194"
"P40074" "GO:0061459"
"P40074" "GO:0000324"
"P40074" "GO:0000329"
"P40074" "GO:0016021"
"P40075" "GO:0006348"
"P40075" "GO:0008654"
"P40075" "GO:0032377"
"P40075" "GO:0042308"
"P40075" "GO:0048309"
"P40075" "GO:0060304"
"P40075" "GO:0061163"
"P40075" "GO:0090158"
"P40075" "GO:0005515"
"P40075" "GO:0033149"
"P40075" "GO:0035091"
"P40075" "GO:0000781"
"P40075" "GO:0005635"
"P40075" "GO:0005783"
"P40075" "GO:0005886"
"P40075" "GO:0005934"
"P40075" "GO:0030176"
"P40075" "GO:0031965"
"P40075" "GO:0071561"
"P40075" "GO:0005935"
"P40077" "GO:0000920"
"P40077" "GO:0001403"
"P40077" "GO:0007049"
"P40077" "GO:0010969"
"P40077" "GO:0071555"
"P40077" "GO:0005515"
"P40077" "GO:0031435"
"P40077" "GO:0031683"
"P40077" "GO:0005935"
"P40078" "GO:0000463"
"P40078" "GO:0000466"
"P40078" "GO:0042273"
"P40078" "GO:0003674"
"P40078" "GO:0005515"
"P40078" "GO:0005634"
"P40078" "GO:0005730"
"P40078" "GO:0030687"
"P40080" "GO:0007034"
"P40080" "GO:0015031"
"P40080" "GO:0032781"
"P40080" "GO:0001671"
"P40080" "GO:0005737"
"P40080" "GO:0005768"
"P40083" "GO:0008150"
"P40083" "GO:0003674"
"P40083" "GO:0003676"
"P40083" "GO:0008270"
"P40083" "GO:0005575"
"P40085" "GO:0034975"
"P40085" "GO:0035437"
"P40085" "GO:0003674"
"P40085" "GO:0005515"
"P40085" "GO:0005739"
"P40085" "GO:0005783"
"P40085" "GO:0016021"
"P40085" "GO:0030176"
"P40085" "GO:0071944"
"P40090" "GO:0006302"
"P40090" "GO:0007064"
"P40090" "GO:0007076"
"P40090" "GO:0051301"
"P40090" "GO:0070550"
"P40090" "GO:0071169"
"P40090" "GO:0005515"
"P40090" "GO:0043515"
"P40090" "GO:0043565"
"P40090" "GO:0000790"
"P40090" "GO:0032116"
"P40091" "GO:0007118"
"P40091" "GO:0007121"
"P40091" "GO:0007124"
"P40091" "GO:0030010"
"P40091" "GO:0030447"
"P40091" "GO:0031384"
"P40091" "GO:0031385"
"P40091" "GO:0032880"
"P40091" "GO:2000251"
"P40091" "GO:0005515"
"P40091" "GO:0000131"
"P40091" "GO:0000133"
"P40091" "GO:0005933"
"P40091" "GO:0005934"
"P40091" "GO:0005935"
"P40091" "GO:0043332"
"P40093" "GO:0008150"
"P40093" "GO:0003674"
"P40093" "GO:0005634"
"P40093" "GO:0005737"
"P40095" "GO:0008150"
"P40095" "GO:0003674"
"P40095" "GO:0005515"
"P40095" "GO:0005575"
"P40097" "GO:0008150"
"P40097" "GO:0003674"
"P40097" "GO:0005739"
"P40097" "GO:0016021"
"P40097" "GO:0031966"
"P40099" "GO:0009396"
"P40099" "GO:0035999"
"P40099" "GO:0005524"
"P40099" "GO:0030272"
"P40099" "GO:0005737"
"P40099" "GO:0005739"
"P40100" "GO:0035351"
"P40100" "GO:0003674"
"P40100" "GO:0000324"
"P40100" "GO:0005886"
"P40100" "GO:0016021"
"P40102" "GO:0008150"
"P40102" "GO:0003674"
"P40102" "GO:0005575"
"P40103" "GO:0008150"
"P40103" "GO:0003674"
"P40103" "GO:0005575"
"P40105" "GO:0000722"
"P40105" "GO:0032508"
"P40105" "GO:0003676"
"P40105" "GO:0003678"
"P40105" "GO:0005524"
"P40105" "GO:0005634"
"P40107" "GO:0008643"
"P40107" "GO:1990570"
"P40107" "GO:0005458"
"P40107" "GO:0015297"
"P40107" "GO:0022857"
"P40107" "GO:0000139"
"P40107" "GO:0005739"
"P40107" "GO:0005789"
"P40107" "GO:0005794"
"P40107" "GO:0016021"
"P40107" "GO:0030659"
"P40150" "GO:0000054"
"P40150" "GO:0002181"
"P40150" "GO:0006364"
"P40150" "GO:0006415"
"P40150" "GO:0006450"
"P40150" "GO:0006452"
"P40150" "GO:0006986"
"P40150" "GO:0034605"
"P40150" "GO:0034620"
"P40150" "GO:0042026"
"P40150" "GO:0042149"
"P40150" "GO:0051083"
"P40150" "GO:0051085"
"P40150" "GO:0005524"
"P40150" "GO:0016887"
"P40150" "GO:0031072"
"P40150" "GO:0042623"
"P40150" "GO:0044183"
"P40150" "GO:0051082"
"P40150" "GO:0051787"
"P40150" "GO:0005737"
"P40150" "GO:0005829"
"P40150" "GO:0005844"
"P40150" "GO:0005886"
"P40150" "GO:0010494"
"P40152" "GO:0006798"
"P40152" "GO:0000298"
"P40152" "GO:0000324"
"P40152" "GO:0000329"
"P40152" "GO:0005775"
"P40154" "GO:0006281"
"P40154" "GO:0006338"
"P40154" "GO:0008150"
"P40154" "GO:0003674"
"P40154" "GO:0003677"
"P40154" "GO:0005634"
"P40154" "GO:0031011"
"P40156" "GO:0000002"
"P40156" "GO:0007005"
"P40156" "GO:0003674"
"P40156" "GO:0005634"
"P40156" "GO:0005739"
"P40160" "GO:0000462"
"P40160" "GO:0006468"
"P40160" "GO:0030490"
"P40160" "GO:0046830"
"P40160" "GO:0004672"
"P40160" "GO:0004674"
"P40160" "GO:0005515"
"P40160" "GO:0005524"
"P40160" "GO:0046872"
"P40160" "GO:0005634"
"P40160" "GO:0005737"
"P40160" "GO:0005829"
"P40160" "GO:0010494"
"P40160" "GO:0030688"
"P40165" "GO:0046496"
"P40165" "GO:0000166"
"P40165" "GO:0046872"
"P40165" "GO:0052856"
"P40165" "GO:0052857"
"P40165" "GO:0005737"
"P40165" "GO:0005739"
"P40166" "GO:0008150"
"P40166" "GO:0003674"
"P40166" "GO:0005575"
"P40166" "GO:0005739"
"P40167" "GO:0030435"
"P40167" "GO:0051321"
"P40167" "GO:0080009"
"P40167" "GO:2000221"
"P40167" "GO:0005515"
"P40167" "GO:0005730"
"P40167" "GO:0005737"
"P40167" "GO:0036396"
"P40169" "GO:0006897"
"P40169" "GO:0030437"
"P40169" "GO:0030866"
"P40169" "GO:0031505"
"P40169" "GO:0032185"
"P40169" "GO:0003674"
"P40169" "GO:0005737"
"P40169" "GO:0005783"
"P40169" "GO:0005886"
"P40169" "GO:0005938"
"P40169" "GO:0016021"
"P40169" "GO:0045121"
"P40169" "GO:0071944"
"P40186" "GO:0000079"
"P40186" "GO:0005977"
"P40186" "GO:0005979"
"P40186" "GO:0005981"
"P40186" "GO:0007049"
"P40186" "GO:0031647"
"P40186" "GO:0051301"
"P40186" "GO:0005515"
"P40186" "GO:0016538"
"P40186" "GO:0019901"
"P40186" "GO:0000307"
"P40186" "GO:0005634"
"P40186" "GO:0005737"
"P40204" "GO:0000387"
"P40204" "GO:0000398"
"P40204" "GO:0003674"
"P40204" "GO:0005515"
"P40204" "GO:0003723"
"P40204" "GO:0005682"
"P40204" "GO:0005685"
"P40204" "GO:0005686"
"P40204" "GO:0005687"
"P40204" "GO:0005689"
"P40204" "GO:0034719"
"P40204" "GO:0043186"
"P40204" "GO:0046540"
"P40204" "GO:0071004"
"P40204" "GO:0071013"
"P40206" "GO:0008150"
"P40206" "GO:0003674"
"P40206" "GO:0005737"
"P40207" "GO:0006696"
"P40207" "GO:0006879"
"P40207" "GO:0007005"
"P40207" "GO:0003674"
"P40207" "GO:0005515"
"P40207" "GO:0005635"
"P40207" "GO:0005737"
"P40207" "GO:0005783"
"P40207" "GO:0016021"
"P40209" "GO:0006357"
"P40209" "GO:0000981"
"P40209" "GO:0008270"
"P40209" "GO:0043565"
"P40209" "GO:0005634"
"P40210" "GO:0042149"
"P40210" "GO:0003674"
"P40210" "GO:0005737"
"P40215" "GO:0001300"
"P40215" "GO:0006116"
"P40215" "GO:0019655"
"P40215" "GO:0003954"
"P40215" "GO:0005739"
"P40215" "GO:0005758"
"P40218" "GO:0008150"
"P40218" "GO:0003674"
"P40218" "GO:0071944"
"P40303" "GO:0010498"
"P40303" "GO:0010499"
"P40303" "GO:0043161"
"P40303" "GO:0003674"
"P40303" "GO:0004175"
"P40303" "GO:0004298"
"P40303" "GO:0005515"
"P40303" "GO:0005634"
"P40303" "GO:0005737"
"P40303" "GO:0005739"
"P40303" "GO:0005839"
"P40303" "GO:0019773"
"P40303" "GO:0034515"
"P40303" "GO:0042175"
"P40308" "GO:0007114"
"P40308" "GO:0019433"
"P40308" "GO:0044255"
"P40308" "GO:0004806"
"P40308" "GO:0071618"
"P40308" "GO:0005811"
"P40308" "GO:0016021"
"P40310" "GO:0030007"
"P40310" "GO:0030322"
"P40310" "GO:0034765"
"P40310" "GO:0071805"
"P40310" "GO:0005249"
"P40310" "GO:0005267"
"P40310" "GO:0022841"
"P40310" "GO:0005886"
"P40310" "GO:0005887"
"P40310" "GO:0016021"
"P40310" "GO:0071944"
"P40312" "GO:0016126"
"P40312" "GO:0022900"
"P40312" "GO:0009055"
"P40312" "GO:0020037"
"P40312" "GO:0046872"
"P40312" "GO:0005783"
"P40312" "GO:0005789"
"P40312" "GO:0016021"
"P40312" "GO:0031090"
"P40314" "GO:0006620"
"P40314" "GO:0051083"
"P40314" "GO:0051082"
"P40314" "GO:0005634"
"P40314" "GO:0005854"
"P40314" "GO:0030015"
"P40314" "GO:0042788"
"P40317" "GO:0019933"
"P40317" "GO:0003674"
"P40317" "GO:0005634"
"P40318" "GO:0016567"
"P40318" "GO:0030433"
"P40318" "GO:0004842"
"P40318" "GO:0005515"
"P40318" "GO:0008270"
"P40318" "GO:0061630"
"P40318" "GO:0000837"
"P40318" "GO:0005635"
"P40318" "GO:0005637"
"P40318" "GO:0005783"
"P40318" "GO:0016021"
"P40318" "GO:0030176"
"P40319" "GO:0006633"
"P40319" "GO:0006892"
"P40319" "GO:0019367"
"P40319" "GO:0030148"
"P40319" "GO:0030497"
"P40319" "GO:0032511"
"P40319" "GO:0034625"
"P40319" "GO:0034626"
"P40319" "GO:0042761"
"P40319" "GO:0009922"
"P40319" "GO:0102336"
"P40319" "GO:0102337"
"P40319" "GO:0102338"
"P40319" "GO:0102756"
"P40319" "GO:0005783"
"P40319" "GO:0016021"
"P40319" "GO:0030176"
"P40325" "GO:0008150"
"P40325" "GO:0003674"
"P40325" "GO:0005515"
"P40325" "GO:0005737"
"P40327" "GO:0006511"
"P40327" "GO:0034629"
"P40327" "GO:0043171"
"P40327" "GO:0045732"
"P40327" "GO:0070651"
"P40327" "GO:0070682"
"P40327" "GO:1901800"
"P40327" "GO:0005515"
"P40327" "GO:0005524"
"P40327" "GO:0016887"
"P40327" "GO:0017025"
"P40327" "GO:0036402"
"P40327" "GO:0005634"
"P40327" "GO:0005737"
"P40327" "GO:0008540"
"P40328" "GO:0008150"
"P40328" "GO:0031122"
"P40328" "GO:0051013"
"P40328" "GO:0005524"
"P40328" "GO:0008568"
"P40328" "GO:0016887"
"P40328" "GO:0005634"
"P40328" "GO:0005737"
"P40328" "GO:0005938"
"P40335" "GO:0006886"
"P40335" "GO:0042147"
"P40335" "GO:0045053"
"P40335" "GO:0008565"
"P40335" "GO:0000329"
"P40335" "GO:0005737"
"P40335" "GO:0005768"
"P40335" "GO:0005829"
"P40335" "GO:0030904"
"P40335" "GO:0030906"
"P40339" "GO:0006261"
"P40339" "GO:0006272"
"P40339" "GO:0006298"
"P40339" "GO:0007062"
"P40339" "GO:0005515"
"P40339" "GO:0005524"
"P40339" "GO:0003689"
"P40339" "GO:0005634"
"P40339" "GO:0005663"
"P40339" "GO:0005829"
"P40339" "GO:0031389"
"P40339" "GO:0031390"
"P40339" "GO:0031391"
"P40341" "GO:0006465"
"P40341" "GO:0006508"
"P40341" "GO:0008053"
"P40341" "GO:0034622"
"P40341" "GO:0034982"
"P40341" "GO:0042407"
"P40341" "GO:0045041"
"P40341" "GO:0004222"
"P40341" "GO:0005515"
"P40341" "GO:0005524"
"P40341" "GO:0008237"
"P40341" "GO:0008270"
"P40341" "GO:0016887"
"P40341" "GO:0005737"
"P40341" "GO:0005739"
"P40341" "GO:0005743"
"P40341" "GO:0005745"
"P40341" "GO:0097002"
"P40342" "GO:0008033"
"P40342" "GO:0036261"
"P40342" "GO:0003674"
"P40342" "GO:0005515"
"P40342" "GO:0005730"
"P40343" "GO:0006623"
"P40343" "GO:0009306"
"P40343" "GO:0043328"
"P40343" "GO:0045053"
"P40343" "GO:0045324"
"P40343" "GO:0071985"
"P40343" "GO:1903319"
"P40343" "GO:1904669"
"P40343" "GO:0005515"
"P40343" "GO:0019904"
"P40343" "GO:0032266"
"P40343" "GO:0043130"
"P40343" "GO:0046872"
"P40343" "GO:0046982"
"P40343" "GO:0005768"
"P40343" "GO:0010008"
"P40343" "GO:0032991"
"P40343" "GO:0033565"
"P40345" "GO:0006672"
"P40345" "GO:0019432"
"P40345" "GO:0019915"
"P40345" "GO:0008374"
"P40345" "GO:0046027"
"P40345" "GO:0005783"
"P40345" "GO:0005789"
"P40345" "GO:0005811"
"P40345" "GO:0016021"
"P40345" "GO:0097038"
"P40347" "GO:0006470"
"P40347" "GO:0035335"
"P40347" "GO:0003993"
"P40347" "GO:0004725"
"P40347" "GO:0005634"
"P40347" "GO:0005737"
"P40348" "GO:0000076"
"P40348" "GO:0006261"
"P40348" "GO:0006272"
"P40348" "GO:0006298"
"P40348" "GO:0007062"
"P40348" "GO:0005515"
"P40348" "GO:0005524"
"P40348" "GO:0017076"
"P40348" "GO:0003689"
"P40348" "GO:0005634"
"P40348" "GO:0005663"
"P40348" "GO:0031389"
"P40348" "GO:0031390"
"P40348" "GO:0031391"
"P40350" "GO:0006487"
"P40350" "GO:0004581"
"P40350" "GO:0005789"
"P40350" "GO:0016021"
"P40351" "GO:0006487"
"P40351" "GO:0006490"
"P40351" "GO:0042281"
"P40351" "GO:0042283"
"P40351" "GO:0005783"
"P40351" "GO:0005789"
"P40351" "GO:0016021"
"P40353" "GO:0042493"
"P40353" "GO:0044419"
"P40353" "GO:1901089"
"P40353" "GO:0004026"
"P40353" "GO:0008080"
"P40353" "GO:0047617"
"P40353" "GO:0005783"
"P40353" "GO:0005789"
"P40353" "GO:0005811"
"P40354" "GO:0006464"
"P40354" "GO:0030163"
"P40354" "GO:0008418"
"P40354" "GO:0070773"
"P40354" "GO:0005739"
"P40358" "GO:0000742"
"P40358" "GO:0030433"
"P40358" "GO:0034975"
"P40358" "GO:0005515"
"P40358" "GO:0051082"
"P40358" "GO:0051087"
"P40358" "GO:0051787"
"P40358" "GO:0005783"
"P40358" "GO:0005789"
"P40358" "GO:0016021"
"P40358" "GO:0031965"
"P40358" "GO:0042175"
"P40360" "GO:0006526"
"P40360" "GO:0006592"
"P40360" "GO:0016310"
"P40360" "GO:0004042"
"P40360" "GO:0034618"
"P40360" "GO:0103045"
"P40360" "GO:0003991"
"P40360" "GO:0005759"
"P40362" "GO:0000447"
"P40362" "GO:0000472"
"P40362" "GO:0000480"
"P40362" "GO:0031167"
"P40362" "GO:0003674"
"P40362" "GO:0005515"
"P40362" "GO:0005654"
"P40362" "GO:0005730"
"P40362" "GO:0030686"
"P40362" "GO:0032040"
"P40362" "GO:0034388"
"P40364" "GO:0008150"
"P40364" "GO:0003674"
"P40364" "GO:0005739"
"P40364" "GO:0005758"
"P40364" "GO:0019898"
"P40364" "GO:0031966"
"P40368" "GO:0000055"
"P40368" "GO:0000056"
"P40368" "GO:0006406"
"P40368" "GO:0006606"
"P40368" "GO:0006611"
"P40368" "GO:0005515"
"P40368" "GO:0017056"
"P40368" "GO:0005634"
"P40368" "GO:0005643"
"P40368" "GO:0005829"
"P40368" "GO:0016021"
"P40368" "GO:0031965"
"P40368" "GO:0044612"
"P40368" "GO:0044614"
"P40413" "GO:0006457"
"P40413" "GO:0005524"
"P40413" "GO:0051082"
"P40413" "GO:0005832"
"P40414" "GO:0000001"
"P40414" "GO:0000011"
"P40414" "GO:0000281"
"P40414" "GO:0006887"
"P40414" "GO:0007015"
"P40414" "GO:0007118"
"P40414" "GO:0007119"
"P40414" "GO:0008154"
"P40414" "GO:0008298"
"P40414" "GO:0016192"
"P40414" "GO:0030010"
"P40414" "GO:0051017"
"P40414" "GO:1903475"
"P40414" "GO:0003786"
"P40414" "GO:0051015"
"P40414" "GO:0000142"
"P40414" "GO:0005826"
"P40414" "GO:0005884"
"P40414" "GO:0032432"
"P40422" "GO:0001172"
"P40422" "GO:0006360"
"P40422" "GO:0006366"
"P40422" "GO:0006383"
"P40422" "GO:0006386"
"P40422" "GO:0042254"
"P40422" "GO:0042797"
"P40422" "GO:0001054"
"P40422" "GO:0003677"
"P40422" "GO:0008270"
"P40422" "GO:0001055"
"P40422" "GO:0001056"
"P40422" "GO:0003968"
"P40422" "GO:0005634"
"P40422" "GO:0005654"
"P40422" "GO:0005665"
"P40422" "GO:0005666"
"P40422" "GO:0005730"
"P40422" "GO:0005736"
"P40422" "GO:0005737"
"P40434" "GO:0008150"
"P40434" "GO:0004386"
"P40434" "GO:0005524"
"P40434" "GO:0005575"
"P40438" "GO:0006896"
"P40438" "GO:0015031"
"P40438" "GO:0000166"
"P40438" "GO:0005048"
"P40438" "GO:0000324"
"P40438" "GO:0005768"
"P40438" "GO:0005794"
"P40438" "GO:0010008"
"P40438" "GO:0016021"
"P40442" "GO:0007165"
"P40442" "GO:0008150"
"P40442" "GO:0003674"
"P40442" "GO:0005576"
"P40442" "GO:0016020"
"P40442" "GO:0071944"
"P40446" "GO:0000422"
"P40446" "GO:0006807"
"P40446" "GO:0016236"
"P40446" "GO:0003674"
"P40446" "GO:0005575"
"P40448" "GO:0008150"
"P40448" "GO:0003674"
"P40448" "GO:0005575"
"P40449" "GO:0008150"
"P40449" "GO:0003674"
"P40449" "GO:0005737"
"P40450" "GO:0030838"
"P40450" "GO:0051016"
"P40450" "GO:0051017"
"P40450" "GO:0070649"
"P40450" "GO:1903475"
"P40450" "GO:2000251"
"P40450" "GO:0003779"
"P40450" "GO:0005515"
"P40450" "GO:0005522"
"P40450" "GO:0017048"
"P40450" "GO:0005737"
"P40450" "GO:0005935"
"P40450" "GO:0032153"
"P40450" "GO:0043332"
"P40452" "GO:0033617"
"P40452" "GO:0003674"
"P40452" "GO:0005515"
"P40452" "GO:0005739"
"P40452" "GO:0031305"
"P40452" "GO:0032592"
"P40454" "GO:0000082"
"P40454" "GO:0000413"
"P40454" "GO:0006281"
"P40454" "GO:0006970"
"P40454" "GO:0007052"
"P40454" "GO:0043085"
"P40454" "GO:0043618"
"P40454" "GO:0043666"
"P40454" "GO:0003755"
"P40454" "GO:0005515"
"P40454" "GO:0008160"
"P40454" "GO:0019888"
"P40454" "GO:0000159"
"P40454" "GO:0005634"
"P40454" "GO:0005737"
"P40454" "GO:0000790"
"P40456" "GO:0008150"
"P40456" "GO:0003674"
"P40456" "GO:0005575"
"P40457" "GO:0000972"
"P40457" "GO:0000973"
"P40457" "GO:0006355"
"P40457" "GO:0007094"
"P40457" "GO:0016973"
"P40457" "GO:0034398"
"P40457" "GO:0051300"
"P40457" "GO:1901925"
"P40457" "GO:0005515"
"P40457" "GO:0017056"
"P40457" "GO:0043021"
"P40457" "GO:0005635"
"P40457" "GO:0005643"
"P40457" "GO:0005654"
"P40457" "GO:0005739"
"P40457" "GO:0005816"
"P40457" "GO:0016021"
"P40457" "GO:0044615"
"P40459" "GO:0015940"
"P40459" "GO:0033317"
"P40459" "GO:0004592"
"P40459" "GO:0005524"
"P40459" "GO:0005634"
"P40459" "GO:0005737"
"P40464" "GO:0015883"
"P40464" "GO:0015884"
"P40464" "GO:0035350"
"P40464" "GO:0008517"
"P40464" "GO:0015230"
"P40464" "GO:0005739"
"P40464" "GO:0005743"
"P40464" "GO:0016021"
"P40466" "GO:0006338"
"P40466" "GO:0006357"
"P40466" "GO:0006369"
"P40466" "GO:0007535"
"P40466" "GO:0031124"
"P40466" "GO:0032298"
"P40466" "GO:0034244"
"P40466" "GO:0071406"
"P40466" "GO:0071930"
"P40466" "GO:0090055"
"P40466" "GO:0090282"
"P40466" "GO:0090419"
"P40466" "GO:1903468"
"P40466" "GO:2000221"
"P40466" "GO:0000978"
"P40466" "GO:0000981"
"P40466" "GO:0001227"
"P40466" "GO:0001228"
"P40466" "GO:0003682"
"P40466" "GO:0003688"
"P40466" "GO:0019237"
"P40466" "GO:0043565"
"P40466" "GO:0005634"
"P40466" "GO:0005829"
"P40468" "GO:0000902"
"P40468" "GO:0007114"
"P40468" "GO:0007118"
"P40468" "GO:0003674"
"P40468" "GO:0005515"
"P40468" "GO:0000131"
"P40468" "GO:0005739"
"P40468" "GO:0005933"
"P40468" "GO:0005938"
"P40468" "GO:0043332"
"P40470" "GO:0008150"
"P40470" "GO:0003674"
"P40470" "GO:0005730"
"P40472" "GO:0000272"
"P40472" "GO:0007005"
"P40472" "GO:0031505"
"P40472" "GO:0003674"
"P40472" "GO:0016798"
"P40472" "GO:0005576"
"P40472" "GO:0005783"
"P40472" "GO:0009277"
"P40472" "GO:0009986"
"P40474" "GO:0006855"
"P40474" "GO:0060003"
"P40474" "GO:1990573"
"P40474" "GO:0008324"
"P40474" "GO:0015238"
"P40474" "GO:0005886"
"P40474" "GO:0005887"
"P40474" "GO:0016021"
"P40474" "GO:0071944"
"P40476" "GO:0008150"
"P40476" "GO:0003674"
"P40476" "GO:0000324"
"P40476" "GO:0005935"
"P40476" "GO:0016021"
"P40478" "GO:0006811"
"P40478" "GO:0015698"
"P40478" "GO:0045454"
"P40478" "GO:0051027"
"P40478" "GO:0071902"
"P40478" "GO:0098656"
"P40478" "GO:0008308"
"P40478" "GO:0015288"
"P40478" "GO:0005739"
"P40478" "GO:0005741"
"P40478" "GO:0016021"
"P40478" "GO:0046930"
"P40480" "GO:0016575"
"P40480" "GO:0045835"
"P40480" "GO:0003674"
"P40480" "GO:0005515"
"P40480" "GO:0034967"
"P40481" "GO:0000027"
"P40481" "GO:0042038"
"P40481" "GO:0045903"
"P40481" "GO:0008757"
"P40481" "GO:0018064"
"P40481" "GO:0005634"
"P40481" "GO:0005737"
"P40483" "GO:0006508"
"P40483" "GO:0008150"
"P40483" "GO:0003674"
"P40483" "GO:0005515"
"P40483" "GO:0008237"
"P40483" "GO:0046872"
"P40483" "GO:0005737"
"P40484" "GO:0006468"
"P40484" "GO:0007049"
"P40484" "GO:0007096"
"P40484" "GO:0043549"
"P40484" "GO:0051301"
"P40484" "GO:0005515"
"P40484" "GO:0019207"
"P40484" "GO:0046872"
"P40484" "GO:0000775"
"P40484" "GO:0005737"
"P40484" "GO:0005816"
"P40484" "GO:0005935"
"P40484" "GO:0034399"
"P40485" "GO:0001558"
"P40485" "GO:0016197"
"P40485" "GO:0030036"
"P40485" "GO:0030950"
"P40485" "GO:0031929"
"P40485" "GO:0038203"
"P40485" "GO:0051017"
"P40485" "GO:0070941"
"P40485" "GO:0072659"
"P40485" "GO:0005546"
"P40485" "GO:0042802"
"P40485" "GO:0046625"
"P40485" "GO:0005737"
"P40485" "GO:0005739"
"P40485" "GO:0005886"
"P40485" "GO:0031932"
"P40485" "GO:0032126"
"P40485" "GO:0045121"
"P40487" "GO:0017183"
"P40487" "GO:0003674"
"P40487" "GO:0005515"
"P40487" "GO:0016740"
"P40487" "GO:0005737"
"P40488" "GO:0008150"
"P40488" "GO:0003674"
"P40488" "GO:0005575"
"P40492" "GO:0006511"
"P40492" "GO:0016567"
"P40492" "GO:0043066"
"P40492" "GO:0043161"
"P40492" "GO:0045721"
"P40492" "GO:0046872"
"P40492" "GO:0004842"
"P40492" "GO:0005634"
"P40492" "GO:0005737"
"P40492" "GO:0034657"
"P40494" "GO:0000147"
"P40494" "GO:0006468"
"P40494" "GO:0007015"
"P40494" "GO:0018107"
"P40494" "GO:0030100"
"P40494" "GO:0046777"
"P40494" "GO:0120133"
"P40494" "GO:1900186"
"P40494" "GO:0004672"
"P40494" "GO:0004674"
"P40494" "GO:0005515"
"P40494" "GO:0005524"
"P40494" "GO:0005634"
"P40494" "GO:0030479"
"P40494" "GO:0043332"
"P40496" "GO:0032543"
"P40496" "GO:0003735"
"P40496" "GO:0005739"
"P40496" "GO:0005763"
"P40498" "GO:0000462"
"P40498" "GO:0031167"
"P40498" "GO:0042274"
"P40498" "GO:0005515"
"P40498" "GO:0019843"
"P40498" "GO:0034511"
"P40498" "GO:0005634"
"P40498" "GO:0005654"
"P40498" "GO:0005730"
"P40498" "GO:0032040"
"P40500" "GO:0008150"
"P40500" "GO:0003674"
"P40500" "GO:0000324"
"P40500" "GO:0000328"
"P40500" "GO:0005777"
"P40500" "GO:0005783"
"P40500" "GO:0016021"
"P40502" "GO:0008150"
"P40502" "GO:0003674"
"P40502" "GO:0005739"
"P40502" "GO:0016021"
"P40502" "GO:0031966"
"P40504" "GO:0000032"
"P40504" "GO:0006487"
"P40504" "GO:0031505"
"P40504" "GO:0097502"
"P40504" "GO:0000026"
"P40504" "GO:0000030"
"P40504" "GO:0005794"
"P40504" "GO:0016021"
"P40506" "GO:0015937"
"P40506" "GO:0004632"
"P40506" "GO:0005515"
"P40506" "GO:0005634"
"P40506" "GO:0005737"
"P40506" "GO:1990143"
"P40509" "GO:0006888"
"P40509" "GO:0006890"
"P40509" "GO:0006891"
"P40509" "GO:0006901"
"P40509" "GO:0015031"
"P40509" "GO:0032511"
"P40509" "GO:0005198"
"P40509" "GO:0005515"
"P40509" "GO:1990841"
"P40509" "GO:0000139"
"P40509" "GO:0030126"
"P40509" "GO:0005768"
"P40510" "GO:0006564"
"P40510" "GO:0009070"
"P40510" "GO:0055114"
"P40510" "GO:0004617"
"P40510" "GO:0005515"
"P40510" "GO:0051287"
"P40510" "GO:0061759"
"P40510" "GO:0005737"
"P40512" "GO:0000338"
"P40512" "GO:0003674"
"P40512" "GO:0005737"
"P40512" "GO:0008180"
"P40515" "GO:0000266"
"P40515" "GO:0000422"
"P40515" "GO:0001300"
"P40515" "GO:0006915"
"P40515" "GO:0007031"
"P40515" "GO:0016559"
"P40515" "GO:0043653"
"P40515" "GO:0090141"
"P40515" "GO:0003674"
"P40515" "GO:0005515"
"P40515" "GO:0005739"
"P40515" "GO:0005741"
"P40515" "GO:0005777"
"P40515" "GO:0005779"
"P40515" "GO:0031307"
"P40517" "GO:0000056"
"P40517" "GO:0006611"
"P40517" "GO:0031938"
"P40517" "GO:0043547"
"P40517" "GO:0003674"
"P40517" "GO:0008536"
"P40517" "GO:0005096"
"P40517" "GO:0005634"
"P40517" "GO:0005643"
"P40517" "GO:0005737"
"P40517" "GO:0005829"
"P40517" "GO:0016021"
"P40522" "GO:0001300"
"P40522" "GO:0034599"
"P40522" "GO:0045944"
"P40522" "GO:0061420"
"P40522" "GO:0000977"
"P40522" "GO:0000981"
"P40522" "GO:0005634"
"P40522" "GO:0005737"
"P40524" "GO:0008150"
"P40524" "GO:0003674"
"P40524" "GO:0005575"
"P40524" "GO:0016021"
"P40525" "GO:0002181"
"P40525" "GO:0042254"
"P40525" "GO:0003735"
"P40525" "GO:0022625"
"P40527" "GO:0006890"
"P40527" "GO:0006897"
"P40527" "GO:0007033"
"P40527" "GO:0015031"
"P40527" "GO:0045332"
"P40527" "GO:0099131"
"P40527" "GO:0000287"
"P40527" "GO:0004012"
"P40527" "GO:0005515"
"P40527" "GO:0005524"
"P40527" "GO:0015662"
"P40527" "GO:0000139"
"P40527" "GO:0005768"
"P40527" "GO:0005794"
"P40527" "GO:0005802"
"P40527" "GO:0005886"
"P40527" "GO:0010008"
"P40527" "GO:0016021"
"P40527" "GO:0030137"
"P40528" "GO:0007165"
"P40528" "GO:0003674"
"P40528" "GO:0000329"
"P40528" "GO:0005739"
"P40528" "GO:0005794"
"P40528" "GO:0005886"
"P40528" "GO:0016021"
"P40529" "GO:0006888"
"P40529" "GO:0006891"
"P40529" "GO:0006897"
"P40529" "GO:0043547"
"P40529" "GO:0005096"
"P40529" "GO:0046872"
"P40529" "GO:0005794"
"P40529" "GO:0005829"
"P40529" "GO:0030136"
"P40530" "GO:0006006"
"P40530" "GO:0006468"
"P40530" "GO:0015976"
"P40530" "GO:0018105"
"P40530" "GO:0034622"
"P40530" "GO:0004672"
"P40530" "GO:0004740"
"P40530" "GO:0005515"
"P40530" "GO:0005524"
"P40530" "GO:0005739"
"P40530" "GO:0005759"
"P40532" "GO:0006998"
"P40532" "GO:0051028"
"P40532" "GO:0055088"
"P40532" "GO:0003674"
"P40532" "GO:0005635"
"P40532" "GO:0005783"
"P40532" "GO:0005789"
"P40532" "GO:0016021"
"P40532" "GO:0031965"
"P40535" "GO:0043618"
"P40535" "GO:0045944"
"P40535" "GO:0061429"
"P40535" "GO:0071244"
"P40535" "GO:0071400"
"P40535" "GO:0001228"
"P40535" "GO:0043565"
"P40535" "GO:0005634"
"P40535" "GO:0005829"
"P40537" "GO:0006276"
"P40537" "GO:0007094"
"P40537" "GO:0016926"
"P40537" "GO:0030261"
"P40537" "GO:0008234"
"P40537" "GO:0070140"
"P40537" "GO:0005634"
"P40538" "GO:0008150"
"P40538" "GO:0003674"
"P40538" "GO:0016021"
"P40540" "GO:0034975"
"P40540" "GO:0003674"
"P40540" "GO:0005515"
"P40540" "GO:0005783"
"P40540" "GO:0072546"
"P40544" "GO:0006829"
"P40544" "GO:0006882"
"P40544" "GO:0071577"
"P40544" "GO:0005385"
"P40544" "GO:0005783"
"P40544" "GO:0005789"
"P40544" "GO:0016021"
"P40546" "GO:0000462"
"P40546" "GO:0003674"
"P40546" "GO:0005634"
"P40546" "GO:0005730"
"P40546" "GO:0005737"
"P40547" "GO:0007039"
"P40547" "GO:0030437"
"P40547" "GO:0043161"
"P40547" "GO:0045721"
"P40547" "GO:0045944"
"P40547" "GO:0003674"
"P40547" "GO:0005515"
"P40547" "GO:0005634"
"P40547" "GO:0005737"
"P40547" "GO:0005773"
"P40547" "GO:0034657"
"P40552" "GO:0008150"
"P40552" "GO:0031505"
"P40552" "GO:0003674"
"P40552" "GO:0005199"
"P40552" "GO:0000324"
"P40552" "GO:0005576"
"P40552" "GO:0009277"
"P40552" "GO:0031225"
"P40552" "GO:0071944"
"P40554" "GO:0001403"
"P40554" "GO:0002098"
"P40554" "GO:0002143"
"P40554" "GO:0007114"
"P40554" "GO:0032447"
"P40554" "GO:0034227"
"P40554" "GO:0034599"
"P40554" "GO:0005515"
"P40554" "GO:0031386"
"P40554" "GO:0042803"
"P40554" "GO:0097163"
"P40554" "GO:0005634"
"P40554" "GO:0005737"
"P40554" "GO:0005829"
"P40556" "GO:0006850"
"P40556" "GO:0035352"
"P40556" "GO:0005477"
"P40556" "GO:0051724"
"P40556" "GO:0005739"
"P40556" "GO:0005743"
"P40556" "GO:0016021"
"P40560" "GO:0008150"
"P40560" "GO:0003674"
"P40560" "GO:0005515"
"P40560" "GO:0000151"
"P40560" "GO:0005737"
"P40561" "GO:0016071"
"P40561" "GO:0005515"
"P40561" "GO:0008143"
"P40561" "GO:0005737"
"P40563" "GO:0030837"
"P40563" "GO:0034642"
"P40563" "GO:0005515"
"P40563" "GO:0043022"
"P40563" "GO:0051015"
"P40563" "GO:0015629"
"P40563" "GO:0030479"
"P40563" "GO:0043332"
"P40563" "GO:0110131"
"P40565" "GO:0000245"
"P40565" "GO:0000349"
"P40565" "GO:0000398"
"P40565" "GO:0006406"
"P40565" "GO:0003723"
"P40565" "GO:0005515"
"P40565" "GO:0000384"
"P40565" "GO:0005681"
"P40565" "GO:0005686"
"P40565" "GO:0005737"
"P40565" "GO:0070274"
"P40566" "GO:0005975"
"P40566" "GO:1904462"
"P40566" "GO:0050295"
"P40566" "GO:0000329"
"P40566" "GO:0005737"
"P40566" "GO:0005829"
"P40567" "GO:0000398"
"P40567" "GO:0030619"
"P40567" "GO:0030620"
"P40567" "GO:0035614"
"P40567" "GO:0005685"
"P40567" "GO:0005686"
"P40567" "GO:0071004"
"P40569" "GO:0006351"
"P40569" "GO:0006355"
"P40569" "GO:0003700"
"P40569" "GO:0008270"
"P40569" "GO:0043565"
"P40569" "GO:0005634"
"P40571" "GO:0008033"
"P40571" "GO:0034965"
"P40571" "GO:0090502"
"P40571" "GO:0046872"
"P40571" "GO:0004526"
"P40571" "GO:0005655"
"P40573" "GO:0006357"
"P40573" "GO:0009086"
"P40573" "GO:0019344"
"P40573" "GO:0031335"
"P40573" "GO:2000679"
"P40573" "GO:0001102"
"P40573" "GO:0003677"
"P40573" "GO:0003700"
"P40573" "GO:0005515"
"P40573" "GO:0005634"
"P40573" "GO:0005737"
"P40573" "GO:0089713"
"P40574" "GO:0000122"
"P40574" "GO:0010723"
"P40574" "GO:0031939"
"P40574" "GO:0045944"
"P40574" "GO:0000981"
"P40574" "GO:0003677"
"P40574" "GO:0000790"
"P40574" "GO:0005634"
"P40574" "GO:0005737"
"P40575" "GO:0008150"
"P40575" "GO:0003674"
"P40575" "GO:0005575"
"P40577" "GO:0000070"
"P40577" "GO:0007131"
"P40577" "GO:0016567"
"P40577" "GO:0030071"
"P40577" "GO:0031145"
"P40577" "GO:0051301"
"P40577" "GO:1902426"
"P40577" "GO:1902499"
"P40577" "GO:1904667"
"P40577" "GO:1905785"
"P40577" "GO:0005515"
"P40577" "GO:1990948"
"P40577" "GO:0005634"
"P40577" "GO:0005680"
"P40580" "GO:0008150"
"P40580" "GO:0055114"
"P40580" "GO:0050664"
"P40580" "GO:0102306"
"P40580" "GO:0005737"
"P40580" "GO:0016021"
"P40581" "GO:0034599"
"P40581" "GO:0055114"
"P40581" "GO:0098869"
"P40581" "GO:0004602"
"P40581" "GO:0047066"
"P40581" "GO:0051920"
"P40581" "GO:0005739"
"P40581" "GO:0005758"
"P40581" "GO:0005782"
"P40581" "GO:0005829"
"P40583" "GO:0006508"
"P40583" "GO:0030163"
"P40583" "GO:0031505"
"P40583" "GO:0004190"
"P40583" "GO:0005576"
"P40583" "GO:0005886"
"P40583" "GO:0009277"
"P40583" "GO:0031225"
"P40585" "GO:0008150"
"P40585" "GO:0031505"
"P40585" "GO:0003674"
"P40585" "GO:0005199"
"P40585" "GO:0000324"
"P40585" "GO:0009277"
"P40693" "GO:0000463"
"P40693" "GO:0000465"
"P40693" "GO:0042273"
"P40693" "GO:0003729"
"P40693" "GO:0003735"
"P40693" "GO:0005515"
"P40693" "GO:0019843"
"P40693" "GO:0005730"
"P40693" "GO:0022625"
"P40693" "GO:0030687"
"P40825" "GO:0006400"
"P40825" "GO:0006419"
"P40825" "GO:0070143"
"P40825" "GO:0000049"
"P40825" "GO:0004813"
"P40825" "GO:0005524"
"P40825" "GO:0008270"
"P40825" "GO:0016597"
"P40825" "GO:0005737"
"P40825" "GO:0005739"
"P40851" "GO:0000755"
"P40851" "GO:0007120"
"P40851" "GO:0016485"
"P40851" "GO:0071432"
"P40851" "GO:0004222"
"P40851" "GO:0046872"
"P40851" "GO:0005739"
"P40851" "GO:0005759"
"P40851" "GO:0005935"
"P40851" "GO:0043332"
"P40857" "GO:0007034"
"P40857" "GO:0030148"
"P40857" "GO:0030497"
"P40857" "GO:0004300"
"P40857" "GO:0018812"
"P40857" "GO:0102158"
"P40857" "GO:0102343"
"P40857" "GO:0102344"
"P40857" "GO:0102345"
"P40857" "GO:0000324"
"P40857" "GO:0000329"
"P40857" "GO:0005783"
"P40857" "GO:0016021"
"P40857" "GO:0030176"
"P40857" "GO:0042175"
"P40885" "GO:0008645"
"P40885" "GO:0015755"
"P40885" "GO:0015757"
"P40885" "GO:0015761"
"P40885" "GO:0098704"
"P40885" "GO:1902600"
"P40885" "GO:1904659"
"P40885" "GO:0005351"
"P40885" "GO:0005353"
"P40885" "GO:0005354"
"P40885" "GO:0005355"
"P40885" "GO:0015149"
"P40885" "GO:0015578"
"P40885" "GO:0000324"
"P40885" "GO:0005886"
"P40885" "GO:0005887"
"P40885" "GO:0016021"
"P40885" "GO:0071944"
"P40893" "GO:0008150"
"P40893" "GO:0003674"
"P40893" "GO:0005737"
"P40896" "GO:0008150"
"P40896" "GO:0019700"
"P40896" "GO:0003674"
"P40896" "GO:0016810"
"P40896" "GO:0043022"
"P40955" "GO:0000282"
"P40955" "GO:0006893"
"P40955" "GO:0015031"
"P40955" "GO:0034221"
"P40955" "GO:0003674"
"P40955" "GO:0005515"
"P40955" "GO:0005829"
"P40955" "GO:0016020"
"P40955" "GO:0034044"
"P40955" "GO:0030136"
"P40955" "GO:0030140"
"P40956" "GO:0006357"
"P40956" "GO:0006888"
"P40956" "GO:0006891"
"P40956" "GO:0006897"
"P40956" "GO:0007624"
"P40956" "GO:0010512"
"P40956" "GO:0043547"
"P40956" "GO:0045944"
"P40956" "GO:0005096"
"P40956" "GO:0005515"
"P40956" "GO:0008134"
"P40956" "GO:0046872"
"P40956" "GO:0070491"
"P40956" "GO:0005634"
"P40956" "GO:0005935"
"P40956" "GO:0030479"
"P40957" "GO:0006913"
"P40957" "GO:0007094"
"P40957" "GO:0044774"
"P40957" "GO:0051301"
"P40957" "GO:0051315"
"P40957" "GO:0090268"
"P40957" "GO:1901925"
"P40957" "GO:0005515"
"P40957" "GO:0044877"
"P40957" "GO:0000776"
"P40957" "GO:0000778"
"P40957" "GO:0005634"
"P40957" "GO:0005635"
"P40957" "GO:0072686"
"P40958" "GO:0007094"
"P40958" "GO:0044774"
"P40958" "GO:0051301"
"P40958" "GO:0051312"
"P40958" "GO:1902499"
"P40958" "GO:0005515"
"P40958" "GO:0044877"
"P40958" "GO:0000778"
"P40958" "GO:0033597"
"P40959" "GO:0006623"
"P40959" "GO:0042147"
"P40959" "GO:0097320"
"P40959" "GO:0032266"
"P40959" "GO:0005634"
"P40959" "GO:0005737"
"P40959" "GO:0005768"
"P40959" "GO:0005829"
"P40959" "GO:0016020"
"P40961" "GO:0000001"
"P40961" "GO:0001302"
"P40961" "GO:0006457"
"P40961" "GO:0007007"
"P40961" "GO:0045861"
"P40961" "GO:0070584"
"P40961" "GO:0003674"
"P40961" "GO:0005515"
"P40961" "GO:0005739"
"P40961" "GO:0005743"
"P40961" "GO:1990429"
"P40968" "GO:0000348"
"P40968" "GO:0000350"
"P40968" "GO:0000389"
"P40968" "GO:0005515"
"P40968" "GO:0000386"
"P40968" "GO:0005681"
"P40968" "GO:0034399"
"P40968" "GO:0071013"
"P40969" "GO:0000921"
"P40969" "GO:0006357"
"P40969" "GO:0007094"
"P40969" "GO:0000981"
"P40969" "GO:0005515"
"P40969" "GO:0008270"
"P40969" "GO:0008301"
"P40969" "GO:0019237"
"P40969" "GO:0042802"
"P40969" "GO:0000778"
"P40969" "GO:0031518"
"P40985" "GO:0016567"
"P40985" "GO:0004842"
"P40985" "GO:0005628"
"P40985" "GO:0031499"
"P40991" "GO:0000463"
"P40991" "GO:0031167"
"P40991" "GO:0042273"
"P40991" "GO:0070475"
"P40991" "GO:1902626"
"P40991" "GO:0003723"
"P40991" "GO:0005515"
"P40991" "GO:0009383"
"P40991" "GO:0005634"
"P40991" "GO:0005654"
"P40991" "GO:0005730"
"P40991" "GO:0030687"
"P40992" "GO:0001188"
"P40992" "GO:0006361"
"P40992" "GO:0042790"
"P40992" "GO:0001164"
"P40992" "GO:0005515"
"P40992" "GO:0017025"
"P40992" "GO:0046872"
"P40992" "GO:0005668"
"P40992" "GO:0005730"
"P40992" "GO:0070860"
"P41056" "GO:0002181"
"P41056" "GO:0042273"
"P41056" "GO:0003735"
"P41056" "GO:0022625"
"P41057" "GO:0002181"
"P41057" "GO:0003735"
"P41057" "GO:0008270"
"P41057" "GO:0022627"
"P41058" "GO:0002181"
"P41058" "GO:0003735"
"P41058" "GO:0008270"
"P41058" "GO:0022627"
"P41318" "GO:0001558"
"P41318" "GO:0007165"
"P41318" "GO:0030950"
"P41318" "GO:0031505"
"P41318" "GO:0031929"
"P41318" "GO:0031930"
"P41318" "GO:0032008"
"P41318" "GO:0032147"
"P41318" "GO:0032956"
"P41318" "GO:0005515"
"P41318" "GO:0030295"
"P41318" "GO:0000139"
"P41318" "GO:0005774"
"P41318" "GO:0005829"
"P41318" "GO:0010008"
"P41318" "GO:0031234"
"P41318" "GO:0031931"
"P41318" "GO:0031932"
"P41318" "GO:0034399"
"P41695" "GO:0006468"
"P41695" "GO:0007094"
"P41695" "GO:0016236"
"P41695" "GO:0031134"
"P41695" "GO:0034501"
"P41695" "GO:0034508"
"P41695" "GO:0051754"
"P41695" "GO:0004672"
"P41695" "GO:0004674"
"P41695" "GO:0005515"
"P41695" "GO:0005524"
"P41695" "GO:0042802"
"P41695" "GO:0000776"
"P41695" "GO:0000778"
"P41695" "GO:0000780"
"P41695" "GO:0005634"
"P41696" "GO:0006357"
"P41696" "GO:0045944"
"P41696" "GO:0060237"
"P41696" "GO:0071322"
"P41696" "GO:0000978"
"P41696" "GO:0001228"
"P41696" "GO:0043565"
"P41696" "GO:0046872"
"P41696" "GO:0005634"
"P41696" "GO:0005829"
"P41697" "GO:0007118"
"P41697" "GO:0007121"
"P41697" "GO:0007124"
"P41697" "GO:0030010"
"P41697" "GO:0030953"
"P41697" "GO:0032880"
"P41697" "GO:0034652"
"P41697" "GO:0043085"
"P41697" "GO:0051017"
"P41697" "GO:0051125"
"P41697" "GO:0090338"
"P41697" "GO:2000251"
"P41697" "GO:0003779"
"P41697" "GO:0005519"
"P41697" "GO:0008047"
"P41697" "GO:0000131"
"P41697" "GO:0000133"
"P41697" "GO:0005628"
"P41697" "GO:0005816"
"P41697" "GO:0005934"
"P41697" "GO:0005935"
"P41697" "GO:0043332"
"P41698" "GO:0000282"
"P41698" "GO:0007124"
"P41698" "GO:0003674"
"P41698" "GO:0000131"
"P41698" "GO:0005886"
"P41698" "GO:0005934"
"P41698" "GO:0016021"
"P41735" "GO:0000122"
"P41735" "GO:0006744"
"P41735" "GO:0042493"
"P41735" "GO:0042775"
"P41735" "GO:0045944"
"P41735" "GO:2000377"
"P41735" "GO:0004497"
"P41735" "GO:0008682"
"P41735" "GO:0016709"
"P41735" "GO:0046872"
"P41735" "GO:0005739"
"P41735" "GO:0005743"
"P41735" "GO:0031314"
"P41806" "GO:0070072"
"P41806" "GO:0003674"
"P41806" "GO:0005773"
"P41806" "GO:0005783"
"P41806" "GO:0005789"
"P41806" "GO:0012507"
"P41806" "GO:0016021"
"P41806" "GO:0033116"
"P41807" "GO:0007035"
"P41807" "GO:0015991"
"P41807" "GO:0005515"
"P41807" "GO:0046961"
"P41807" "GO:0000221"
"P41807" "GO:0000329"
"P41807" "GO:0016021"
"P41811" "GO:0006886"
"P41811" "GO:0006888"
"P41811" "GO:0006890"
"P41811" "GO:0006891"
"P41811" "GO:0032511"
"P41811" "GO:0005198"
"P41811" "GO:0005515"
"P41811" "GO:0043130"
"P41811" "GO:0000139"
"P41811" "GO:0030126"
"P41812" "GO:0000294"
"P41812" "GO:0001682"
"P41812" "GO:0006364"
"P41812" "GO:0008033"
"P41812" "GO:0034965"
"P41812" "GO:0090502"
"P41812" "GO:0000171"
"P41812" "GO:0003723"
"P41812" "GO:0004526"
"P41812" "GO:0005515"
"P41812" "GO:0000172"
"P41812" "GO:0005655"
"P41812" "GO:0005697"
"P41812" "GO:0005737"
"P41813" "GO:0000122"
"P41813" "GO:0006338"
"P41813" "GO:0032298"
"P41813" "GO:0032968"
"P41813" "GO:0061186"
"P41813" "GO:0071930"
"P41813" "GO:0090282"
"P41813" "GO:0090419"
"P41813" "GO:1903468"
"P41813" "GO:2000221"
"P41813" "GO:0000976"
"P41813" "GO:0001085"
"P41813" "GO:0001227"
"P41813" "GO:0001228"
"P41813" "GO:0003682"
"P41813" "GO:0003688"
"P41813" "GO:0003712"
"P41813" "GO:0003713"
"P41813" "GO:0005515"
"P41813" "GO:0043565"
"P41813" "GO:0005634"
"P41813" "GO:0005829"
"P41818" "GO:0005978"
"P41818" "GO:0007059"
"P41818" "GO:0009966"
"P41818" "GO:0032515"
"P41818" "GO:0043085"
"P41818" "GO:0043666"
"P41818" "GO:0004864"
"P41818" "GO:0005515"
"P41818" "GO:0008047"
"P41818" "GO:0005634"
"P41818" "GO:0005737"
"P41832" "GO:0000132"
"P41832" "GO:0007118"
"P41832" "GO:0030838"
"P41832" "GO:0032880"
"P41832" "GO:0045010"
"P41832" "GO:0051016"
"P41832" "GO:0051017"
"P41832" "GO:0070649"
"P41832" "GO:1903475"
"P41832" "GO:1903827"
"P41832" "GO:2000251"
"P41832" "GO:0003779"
"P41832" "GO:0005515"
"P41832" "GO:0005522"
"P41832" "GO:0017048"
"P41832" "GO:0042802"
"P41832" "GO:0000131"
"P41832" "GO:0000133"
"P41832" "GO:0005628"
"P41832" "GO:0005737"
"P41832" "GO:0005884"
"P41832" "GO:0005886"
"P41832" "GO:0005934"
"P41832" "GO:0005935"
"P41832" "GO:0032153"
"P41832" "GO:0032587"
"P41832" "GO:0043332"
"P41833" "GO:0001510"
"P41833" "GO:0030435"
"P41833" "GO:0051321"
"P41833" "GO:0080009"
"P41833" "GO:2000221"
"P41833" "GO:0001734"
"P41833" "GO:0003723"
"P41833" "GO:0005515"
"P41833" "GO:0016422"
"P41833" "GO:0005634"
"P41833" "GO:0005730"
"P41833" "GO:0005737"
"P41833" "GO:0016607"
"P41833" "GO:0036396"
"P41835" "GO:0009228"
"P41835" "GO:0009229"
"P41835" "GO:0016310"
"P41835" "GO:0004417"
"P41835" "GO:0004789"
"P41835" "GO:0005524"
"P41835" "GO:0046872"
"P41835" "GO:0005737"
"P41835" "GO:0005829"
"P41895" "GO:0001111"
"P41895" "GO:0001174"
"P41895" "GO:0006367"
"P41895" "GO:0006368"
"P41895" "GO:0032968"
"P41895" "GO:0051123"
"P41895" "GO:0070940"
"P41895" "GO:0080163"
"P41895" "GO:0003677"
"P41895" "GO:0072542"
"P41895" "GO:0001139"
"P41895" "GO:0005674"
"P41909" "GO:0006635"
"P41909" "GO:0015908"
"P41909" "GO:0015910"
"P41909" "GO:0015916"
"P41909" "GO:0042758"
"P41909" "GO:0042760"
"P41909" "GO:0055085"
"P41909" "GO:0005324"
"P41909" "GO:0005515"
"P41909" "GO:0005524"
"P41909" "GO:0042626"
"P41909" "GO:0005777"
"P41909" "GO:0005779"
"P41909" "GO:0016021"
"P41909" "GO:1990429"
"P41911" "GO:0006071"
"P41911" "GO:0006072"
"P41911" "GO:0006116"
"P41911" "GO:0046168"
"P41911" "GO:0004367"
"P41911" "GO:0042803"
"P41911" "GO:0047952"
"P41911" "GO:0051287"
"P41911" "GO:0005739"
"P41911" "GO:0005829"
"P41911" "GO:0009331"
"P41921" "GO:0006749"
"P41921" "GO:0010731"
"P41921" "GO:0022900"
"P41921" "GO:0034599"
"P41921" "GO:0045454"
"P41921" "GO:0098869"
"P41921" "GO:0004362"
"P41921" "GO:0009055"
"P41921" "GO:0050660"
"P41921" "GO:0050661"
"P41921" "GO:0005634"
"P41921" "GO:0005737"
"P41921" "GO:0005739"
"P41921" "GO:0005829"
"P41939" "GO:0006097"
"P41939" "GO:0006099"
"P41939" "GO:0006102"
"P41939" "GO:0006739"
"P41939" "GO:0000287"
"P41939" "GO:0004450"
"P41939" "GO:0042803"
"P41939" "GO:0051287"
"P41939" "GO:0005829"
"P41940" "GO:0000032"
"P41940" "GO:0006486"
"P41940" "GO:0007049"
"P41940" "GO:0009298"
"P41940" "GO:0004475"
"P41940" "GO:0005525"
"P41940" "GO:0005737"
"P41948" "GO:0007124"
"P41948" "GO:0015696"
"P41948" "GO:0019740"
"P41948" "GO:0072488"
"P41948" "GO:0008519"
"P41948" "GO:0005886"
"P41948" "GO:0005887"
"P41948" "GO:0016021"
"P42073" "GO:0006470"
"P42073" "GO:0030846"
"P42073" "GO:0031124"
"P42073" "GO:0031126"
"P42073" "GO:1900364"
"P42073" "GO:1901901"
"P42073" "GO:1903501"
"P42073" "GO:0003682"
"P42073" "GO:0003723"
"P42073" "GO:0005515"
"P42073" "GO:0005634"
"P42073" "GO:0005829"
"P42073" "GO:0005847"
"P42826" "GO:0005997"
"P42826" "GO:0005998"
"P42826" "GO:0016310"
"P42826" "GO:0042732"
"P42826" "GO:0046835"
"P42826" "GO:0004856"
"P42826" "GO:0005524"
"P42826" "GO:0005737"
"P42833" "GO:0008645"
"P42833" "GO:0015757"
"P42833" "GO:0098704"
"P42833" "GO:1902600"
"P42833" "GO:0005351"
"P42833" "GO:0005354"
"P42833" "GO:0015149"
"P42833" "GO:0000324"
"P42833" "GO:0005739"
"P42833" "GO:0005886"
"P42833" "GO:0005887"
"P42833" "GO:0016021"
"P42833" "GO:0071944"
"P42834" "GO:0030150"
"P42834" "GO:0032781"
"P42834" "GO:0001671"
"P42834" "GO:0008565"
"P42834" "GO:0001405"
"P42834" "GO:0005743"
"P42836" "GO:0006612"
"P42836" "GO:0018230"
"P42836" "GO:0018345"
"P42836" "GO:0042144"
"P42836" "GO:0016409"
"P42836" "GO:0019706"
"P42836" "GO:0000324"
"P42836" "GO:0000329"
"P42836" "GO:0005774"
"P42836" "GO:0005783"
"P42836" "GO:0005794"
"P42836" "GO:0016021"
"P42840" "GO:0008150"
"P42840" "GO:0003674"
"P42840" "GO:0000324"
"P42840" "GO:0005739"
"P42840" "GO:0016021"
"P42840" "GO:0031966"
"P42844" "GO:0006457"
"P42844" "GO:0006986"
"P42844" "GO:0007005"
"P42844" "GO:0030150"
"P42844" "GO:0050821"
"P42844" "GO:0005515"
"P42844" "GO:0008270"
"P42844" "GO:0051087"
"P42844" "GO:0005739"
"P42844" "GO:0005743"
"P42844" "GO:0005759"
"P42846" "GO:0000447"
"P42846" "GO:0003674"
"P42846" "GO:0005515"
"P42846" "GO:0005730"
"P42846" "GO:0030686"
"P42847" "GO:0000028"
"P42847" "GO:0000462"
"P42847" "GO:0006412"
"P42847" "GO:0032543"
"P42847" "GO:0003735"
"P42847" "GO:0048027"
"P42847" "GO:0070181"
"P42847" "GO:0005739"
"P42847" "GO:0005763"
"P42883" "GO:0009228"
"P42883" "GO:0009229"
"P42883" "GO:0003674"
"P42883" "GO:0005575"
"P42935" "GO:0002098"
"P42935" "GO:0006357"
"P42935" "GO:0015031"
"P42935" "GO:0032447"
"P42935" "GO:0005515"
"P42935" "GO:0008017"
"P42935" "GO:0005634"
"P42935" "GO:0005654"
"P42935" "GO:0005737"
"P42935" "GO:0008023"
"P42935" "GO:0033588"
"P42938" "GO:0008150"
"P42938" "GO:0009853"
"P42938" "GO:0016310"
"P42938" "GO:0005524"
"P42938" "GO:0008887"
"P42938" "GO:0005634"
"P42938" "GO:0005737"
"P42940" "GO:0008150"
"P42940" "GO:0022900"
"P42940" "GO:0003674"
"P42940" "GO:0009055"
"P42940" "GO:0005739"
"P42940" "GO:0005759"
"P42940" "GO:0005829"
"P42943" "GO:0006457"
"P42943" "GO:0005524"
"P42943" "GO:0051082"
"P42943" "GO:0005737"
"P42943" "GO:0005832"
"P42945" "GO:0000447"
"P42945" "GO:0000462"
"P42945" "GO:0000472"
"P42945" "GO:0000480"
"P42945" "GO:0031167"
"P42945" "GO:0045943"
"P42945" "GO:0005515"
"P42945" "GO:0030515"
"P42945" "GO:0005654"
"P42945" "GO:0005730"
"P42945" "GO:0005739"
"P42945" "GO:0016021"
"P42945" "GO:0030686"
"P42945" "GO:0030688"
"P42945" "GO:0032040"
"P42945" "GO:0033553"
"P42945" "GO:0034455"
"P42947" "GO:0008150"
"P42947" "GO:0003674"
"P42947" "GO:0005575"
"P42948" "GO:0006325"
"P42948" "GO:0008150"
"P42948" "GO:0003674"
"P42948" "GO:0046872"
"P42948" "GO:0005575"
"P42950" "GO:0000122"
"P42950" "GO:0006119"
"P42950" "GO:0006357"
"P42950" "GO:0009267"
"P42950" "GO:0030435"
"P42950" "GO:0001227"
"P42950" "GO:0003700"
"P42950" "GO:0008270"
"P42950" "GO:0043565"
"P42950" "GO:0005634"
"P43122" "GO:0002949"
"P43122" "GO:0006508"
"P43122" "GO:0072670"
"P43122" "GO:0004222"
"P43122" "GO:0046872"
"P43122" "GO:0061711"
"P43122" "GO:0000408"
"P43122" "GO:0005739"
"P43132" "GO:0000723"
"P43132" "GO:0006348"
"P43132" "GO:0006351"
"P43132" "GO:0051568"
"P43132" "GO:0080182"
"P43132" "GO:0005515"
"P43132" "GO:0044212"
"P43132" "GO:0042800"
"P43132" "GO:0000781"
"P43132" "GO:0048188"
"P43321" "GO:0000387"
"P43321" "GO:0000398"
"P43321" "GO:0003723"
"P43321" "GO:0003729"
"P43321" "GO:0005515"
"P43321" "GO:0000243"
"P43321" "GO:0005682"
"P43321" "GO:0005685"
"P43321" "GO:0005686"
"P43321" "GO:0005687"
"P43321" "GO:0005689"
"P43321" "GO:0034715"
"P43321" "GO:0034719"
"P43321" "GO:0046540"
"P43321" "GO:0071004"
"P43321" "GO:0071013"
"P43497" "GO:0031505"
"P43497" "GO:0005199"
"P43497" "GO:0005576"
"P43497" "GO:0005829"
"P43497" "GO:0009277"
"P43497" "GO:0031225"
"P43537" "GO:0008150"
"P43537" "GO:0003674"
"P43537" "GO:0005575"
"P43537" "GO:0016021"
"P43539" "GO:0008150"
"P43539" "GO:0003674"
"P43539" "GO:0005575"
"P43545" "GO:0006520"
"P43545" "GO:0008615"
"P43545" "GO:0042823"
"P43545" "GO:0003922"
"P43545" "GO:0016843"
"P43545" "GO:0036381"
"P43545" "GO:0004359"
"P43545" "GO:0005575"
"P43548" "GO:0003333"
"P43548" "GO:0006865"
"P43548" "GO:0055085"
"P43548" "GO:0015171"
"P43548" "GO:0005783"
"P43548" "GO:0005886"
"P43548" "GO:0016021"
"P43550" "GO:0016310"
"P43550" "GO:0019563"
"P43550" "GO:0019588"
"P43550" "GO:0097237"
"P43550" "GO:0004371"
"P43550" "GO:0005524"
"P43550" "GO:0050354"
"P43550" "GO:0005575"
"P43550" "GO:0005829"
"P43552" "GO:0008150"
"P43552" "GO:0003674"
"P43552" "GO:0005886"
"P43552" "GO:0016021"
"P43552" "GO:0071944"
"P43554" "GO:0006325"
"P43554" "GO:0045944"
"P43554" "GO:0005515"
"P43554" "GO:0031490"
"P43554" "GO:0015616"
"P43554" "GO:0005634"
"P43554" "GO:0005829"
"P43554" "GO:0016514"
"P43554" "GO:0016586"
"P43556" "GO:0007264"
"P43556" "GO:0043547"
"P43556" "GO:0005096"
"P43556" "GO:0008092"
"P43556" "GO:0000935"
"P43556" "GO:0005737"
"P43556" "GO:0005856"
"P43556" "GO:0005886"
"P43556" "GO:0005934"
"P43556" "GO:0005935"
"P43556" "GO:0032153"
"P43560" "GO:0032366"
"P43560" "GO:0015248"
"P43560" "GO:0005783"
"P43560" "GO:0005789"
"P43560" "GO:0016021"
"P43560" "GO:0044233"
"P43560" "GO:0071561"
"P43561" "GO:0006826"
"P43561" "GO:0033215"
"P43561" "GO:0034755"
"P43561" "GO:0055114"
"P43561" "GO:0004322"
"P43561" "GO:0005507"
"P43561" "GO:0005515"
"P43561" "GO:0016722"
"P43561" "GO:0005381"
"P43561" "GO:0000329"
"P43561" "GO:0005783"
"P43561" "GO:0005886"
"P43561" "GO:0016021"
"P43564" "GO:0008150"
"P43564" "GO:0003674"
"P43564" "GO:0016021"
"P43568" "GO:0000086"
"P43568" "GO:0006468"
"P43568" "GO:0045944"
"P43568" "GO:0051321"
"P43568" "GO:0060633"
"P43568" "GO:1904031"
"P43568" "GO:0004693"
"P43568" "GO:0005515"
"P43568" "GO:0005524"
"P43568" "GO:0019912"
"P43568" "GO:0005634"
"P43568" "GO:0005737"
"P43568" "GO:0070985"
"P43570" "GO:0006888"
"P43570" "GO:0016192"
"P43570" "GO:0043547"
"P43570" "GO:0005096"
"P43570" "GO:0017137"
"P43570" "GO:0005622"
"P43570" "GO:0005789"
"P43571" "GO:0006505"
"P43571" "GO:0006621"
"P43571" "GO:0006888"
"P43571" "GO:0015031"
"P43571" "GO:0016050"
"P43571" "GO:0030433"
"P43571" "GO:0034368"
"P43571" "GO:0050185"
"P43571" "GO:0005783"
"P43571" "GO:0005789"
"P43571" "GO:0016021"
"P43573" "GO:0001731"
"P43573" "GO:0045944"
"P43573" "GO:1990113"
"P43573" "GO:1990114"
"P43573" "GO:1990115"
"P43573" "GO:1990414"
"P43573" "GO:0003674"
"P43573" "GO:0003712"
"P43573" "GO:0005515"
"P43573" "GO:0005634"
"P43573" "GO:0005737"
"P43573" "GO:0016592"
"P43574" "GO:0001080"
"P43574" "GO:0010508"
"P43574" "GO:0036278"
"P43574" "GO:0090294"
"P43574" "GO:0000978"
"P43574" "GO:0000981"
"P43574" "GO:0001228"
"P43574" "GO:0008270"
"P43574" "GO:0043565"
"P43574" "GO:0005634"
"P43574" "GO:0005737"
"P43575" "GO:0008150"
"P43575" "GO:0031505"
"P43575" "GO:0003674"
"P43575" "GO:0005199"
"P43575" "GO:0000324"
"P43575" "GO:0005737"
"P43575" "GO:0009277"
"P43575" "GO:0016021"
"P43578" "GO:0008150"
"P43578" "GO:0003674"
"P43578" "GO:0005575"
"P43578" "GO:0016021"
"P43579" "GO:0042766"
"P43579" "GO:0003674"
"P43579" "GO:0005515"
"P43579" "GO:0005634"
"P43579" "GO:0005829"
"P43579" "GO:0031011"
"P43580" "GO:0008150"
"P43580" "GO:0003674"
"P43580" "GO:0005575"
"P43583" "GO:0006281"
"P43583" "GO:0006974"
"P43583" "GO:0010499"
"P43583" "GO:0010952"
"P43583" "GO:0043248"
"P43583" "GO:0043486"
"P43583" "GO:0061136"
"P43583" "GO:1990236"
"P43583" "GO:1990237"
"P43583" "GO:0005515"
"P43583" "GO:0016504"
"P43583" "GO:0070577"
"P43583" "GO:0070628"
"P43583" "GO:0005634"
"P43583" "GO:0005829"
"P43583" "GO:0005839"
"P43583" "GO:0016021"
"P43583" "GO:0034515"
"P43585" "GO:0006797"
"P43585" "GO:0006799"
"P43585" "GO:0007034"
"P43585" "GO:0008104"
"P43585" "GO:0016237"
"P43585" "GO:0042144"
"P43585" "GO:0048016"
"P43585" "GO:0000822"
"P43585" "GO:0005516"
"P43585" "GO:0000329"
"P43585" "GO:0005783"
"P43585" "GO:0016021"
"P43585" "GO:0033254"
"P43588" "GO:0000266"
"P43588" "GO:0016559"
"P43588" "GO:0016579"
"P43588" "GO:0043161"
"P43588" "GO:1902906"
"P43588" "GO:0004843"
"P43588" "GO:0005515"
"P43588" "GO:0008237"
"P43588" "GO:0046872"
"P43588" "GO:0070628"
"P43588" "GO:0005634"
"P43588" "GO:0005739"
"P43588" "GO:0005829"
"P43588" "GO:0008541"
"P43588" "GO:0034515"
"P43590" "GO:0006508"
"P43590" "GO:0008150"
"P43590" "GO:0003674"
"P43590" "GO:0004177"
"P43590" "GO:0030145"
"P43590" "GO:0005737"
"P43590" "GO:0016021"
"P43592" "GO:0000321"
"P43592" "GO:0003674"
"P43592" "GO:0005515"
"P43592" "GO:0005783"
"P43592" "GO:0005829"
"P43595" "GO:0007127"
"P43595" "GO:0008150"
"P43595" "GO:0003674"
"P43595" "GO:0005886"
"P43595" "GO:0016021"
"P43595" "GO:0032153"
"P43595" "GO:0035838"
"P43596" "GO:0006338"
"P43596" "GO:0007062"
"P43596" "GO:0005515"
"P43596" "GO:0003677"
"P43596" "GO:0016887"
"P43596" "GO:0031491"
"P43596" "GO:0036436"
"P43598" "GO:0005978"
"P43598" "GO:0043086"
"P43598" "GO:0045818"
"P43598" "GO:0004857"
"P43598" "GO:0005737"
"P43601" "GO:0000045"
"P43601" "GO:0000422"
"P43601" "GO:0006497"
"P43601" "GO:0006624"
"P43601" "GO:0015031"
"P43601" "GO:0016236"
"P43601" "GO:0030242"
"P43601" "GO:0032258"
"P43601" "GO:0034497"
"P43601" "GO:0034727"
"P43601" "GO:0044090"
"P43601" "GO:0044805"
"P43601" "GO:0045324"
"P43601" "GO:0005515"
"P43601" "GO:0032266"
"P43601" "GO:0043130"
"P43601" "GO:0070273"
"P43601" "GO:0080025"
"P43601" "GO:0000329"
"P43601" "GO:0000407"
"P43601" "GO:0005768"
"P43601" "GO:0005774"
"P43601" "GO:0005829"
"P43601" "GO:0010008"
"P43601" "GO:0019898"
"P43601" "GO:0034045"
"P43601" "GO:0061908"
"P43601" "GO:0070772"
"P43601" "GO:0071944"
"P43605" "GO:0006260"
"P43605" "GO:0006281"
"P43605" "GO:0006302"
"P43605" "GO:0007076"
"P43605" "GO:0007088"
"P43605" "GO:0018393"
"P43605" "GO:0032200"
"P43605" "GO:0034087"
"P43605" "GO:0045132"
"P43605" "GO:0051276"
"P43605" "GO:0070058"
"P43605" "GO:0003682"
"P43605" "GO:0005515"
"P43605" "GO:0016407"
"P43605" "GO:0046872"
"P43605" "GO:0000790"
"P43605" "GO:0005634"
"P43605" "GO:0005737"
"P43605" "GO:0043596"
"P43606" "GO:0043200"
"P43606" "GO:0003674"
"P43606" "GO:0019897"
"P43607" "GO:0008150"
"P43607" "GO:0003674"
"P43607" "GO:0003723"
"P43607" "GO:0005628"
"P43608" "GO:0008150"
"P43608" "GO:0003674"
"P43608" "GO:0005575"
"P43608" "GO:0016021"
"P43610" "GO:0006312"
"P43610" "GO:0003677"
"P43610" "GO:0004386"
"P43610" "GO:0005524"
"P43610" "GO:0016887"
"P43610" "GO:0005634"
"P43612" "GO:0000082"
"P43612" "GO:0005515"
"P43612" "GO:0005737"
"P43614" "GO:0006078"
"P43614" "GO:0051276"
"P43614" "GO:0071555"
"P43614" "GO:0003674"
"P43614" "GO:0005783"
"P43614" "GO:0016021"
"P43614" "GO:0030176"
"P43616" "GO:0006508"
"P43616" "GO:0006751"
"P43616" "GO:0008242"
"P43616" "GO:0043022"
"P43616" "GO:0046872"
"P43616" "GO:0070573"
"P43616" "GO:0005737"
"P43616" "GO:0005739"
"P43618" "GO:0007049"
"P43618" "GO:0007059"
"P43618" "GO:0051301"
"P43618" "GO:1901720"
"P43618" "GO:0005515"
"P43618" "GO:0019237"
"P43618" "GO:0044877"
"P43618" "GO:0000776"
"P43618" "GO:0000777"
"P43618" "GO:0005634"
"P43620" "GO:0008150"
"P43620" "GO:0030435"
"P43620" "GO:0051321"
"P43620" "GO:0003674"
"P43620" "GO:0005737"
"P43620" "GO:0005783"
"P43620" "GO:0016021"
"P43623" "GO:0006790"
"P43623" "GO:0009086"
"P43623" "GO:0019450"
"P43623" "GO:1990414"
"P43623" "GO:0004121"
"P43623" "GO:0030170"
"P43623" "GO:0047804"
"P43623" "GO:0005575"
"P43625" "GO:0008150"
"P43625" "GO:0003674"
"P43625" "GO:0005575"
"P43634" "GO:0006351"
"P43634" "GO:0006357"
"P43634" "GO:0009063"
"P43634" "GO:0045893"
"P43634" "GO:0000981"
"P43634" "GO:0003700"
"P43634" "GO:0008270"
"P43634" "GO:0043565"
"P43634" "GO:0005634"
"P43637" "GO:0006468"
"P43637" "GO:1900180"
"P43637" "GO:0004672"
"P43637" "GO:0004674"
"P43637" "GO:0005524"
"P43637" "GO:0005737"
"P43637" "GO:0005634"
"P45818" "GO:0000447"
"P45818" "GO:0000472"
"P45818" "GO:0000480"
"P45818" "GO:0030490"
"P45818" "GO:0031167"
"P45818" "GO:0048254"
"P45818" "GO:0003723"
"P45818" "GO:0004004"
"P45818" "GO:0005515"
"P45818" "GO:0005524"
"P45818" "GO:0008186"
"P45818" "GO:0005654"
"P45818" "GO:0005730"
"P45818" "GO:0030686"
"P46151" "GO:0006730"
"P46151" "GO:0008150"
"P46151" "GO:0009086"
"P46151" "GO:0035999"
"P46151" "GO:0055114"
"P46151" "GO:0004489"
"P46151" "GO:0005515"
"P46151" "GO:0071949"
"P46151" "GO:0005575"
"P46151" "GO:0005829"
"P46367" "GO:0006067"
"P46367" "GO:0006090"
"P46367" "GO:0006740"
"P46367" "GO:0019413"
"P46367" "GO:0004029"
"P46367" "GO:0004030"
"P46367" "GO:0005739"
"P46367" "GO:0042645"
"P46654" "GO:0000028"
"P46654" "GO:0000447"
"P46654" "GO:0000461"
"P46654" "GO:0002181"
"P46654" "GO:0006407"
"P46654" "GO:0006412"
"P46654" "GO:0003735"
"P46654" "GO:0022627"
"P46669" "GO:0006360"
"P46669" "GO:0042254"
"P46669" "GO:0042790"
"P46669" "GO:0001054"
"P46669" "GO:0005515"
"P46669" "GO:0003899"
"P46669" "GO:0005736"
"P46670" "GO:0000902"
"P46670" "GO:0006457"
"P46670" "GO:0007021"
"P46670" "GO:0007023"
"P46670" "GO:0043547"
"P46670" "GO:0005096"
"P46670" "GO:0005575"
"P46670" "GO:0005737"
"P46670" "GO:0005874"
"P46671" "GO:0000321"
"P46671" "GO:0003674"
"P46671" "GO:0005515"
"P46671" "GO:0000137"
"P46671" "GO:0005783"
"P46671" "GO:0071944"
"P46673" "GO:0000055"
"P46673" "GO:0006406"
"P46673" "GO:0006606"
"P46673" "GO:0031081"
"P46673" "GO:0045893"
"P46673" "GO:0005515"
"P46673" "GO:0017056"
"P46673" "GO:0005643"
"P46673" "GO:0016021"
"P46673" "GO:0031080"
"P46673" "GO:0031965"
"P46678" "GO:0001112"
"P46678" "GO:0006355"
"P46678" "GO:0070896"
"P46678" "GO:0070898"
"P46678" "GO:0000995"
"P46678" "GO:0001156"
"P46678" "GO:0003677"
"P46678" "GO:0000126"
"P46678" "GO:0005654"
"P46683" "GO:0000056"
"P46683" "GO:0006970"
"P46683" "GO:0032880"
"P46683" "GO:0034599"
"P46683" "GO:0042274"
"P46683" "GO:0005515"
"P46683" "GO:0051082"
"P46683" "GO:0005634"
"P46683" "GO:0005737"
"P46784" "GO:0000028"
"P46784" "GO:0001934"
"P46784" "GO:0002181"
"P46784" "GO:0006407"
"P46784" "GO:0034198"
"P46784" "GO:0045860"
"P46784" "GO:0003735"
"P46784" "GO:0005515"
"P46784" "GO:0022627"
"P46944" "GO:0000045"
"P46944" "GO:0006888"
"P46944" "GO:0016236"
"P46944" "GO:0030242"
"P46944" "GO:0030435"
"P46944" "GO:0032258"
"P46944" "GO:0034497"
"P46944" "GO:0034727"
"P46944" "GO:0051321"
"P46944" "GO:0071255"
"P46944" "GO:0003674"
"P46944" "GO:0005515"
"P46944" "GO:0000407"
"P46944" "GO:0005794"
"P46944" "GO:0005829"
"P46944" "GO:0031410"
"P46944" "GO:1990072"
"P46946" "GO:0000706"
"P46946" "GO:0000723"
"P46946" "GO:0000729"
"P46946" "GO:0000737"
"P46946" "GO:0010791"
"P46946" "GO:0031292"
"P46946" "GO:0031860"
"P46946" "GO:0035306"
"P46946" "GO:0042138"
"P46946" "GO:1905779"
"P46946" "GO:0000014"
"P46946" "GO:0003690"
"P46946" "GO:0004520"
"P46946" "GO:0005515"
"P46946" "GO:0042802"
"P46946" "GO:0005634"
"P46946" "GO:0005654"
"P46946" "GO:0005737"
"P46946" "GO:0030870"
"P46949" "GO:0008150"
"P46949" "GO:0003674"
"P46949" "GO:0005634"
"P46949" "GO:0005737"
"P46951" "GO:0006623"
"P46951" "GO:0006898"
"P46951" "GO:0019236"
"P46951" "GO:0072659"
"P46951" "GO:0003674"
"P46951" "GO:0005515"
"P46951" "GO:0043022"
"P46951" "GO:0005634"
"P46951" "GO:0005737"
"P46951" "GO:0005768"
"P46951" "GO:0005829"
"P46951" "GO:0005886"
"P46951" "GO:0030479"
"P46954" "GO:0035948"
"P46954" "GO:0045722"
"P46954" "GO:0061414"
"P46954" "GO:2000218"
"P46954" "GO:0000978"
"P46954" "GO:0001228"
"P46954" "GO:0008270"
"P46954" "GO:0043565"
"P46954" "GO:0005634"
"P46956" "GO:0006457"
"P46956" "GO:0006817"
"P46956" "GO:0006888"
"P46956" "GO:0010966"
"P46956" "GO:0005515"
"P46956" "GO:0051082"
"P46956" "GO:0005783"
"P46956" "GO:0016021"
"P46957" "GO:0006271"
"P46957" "GO:0006272"
"P46957" "GO:0006273"
"P46957" "GO:0006278"
"P46957" "GO:0006284"
"P46957" "GO:0006289"
"P46957" "GO:0006298"
"P46957" "GO:0006301"
"P46957" "GO:0043137"
"P46957" "GO:0090305"
"P46957" "GO:0003677"
"P46957" "GO:0003887"
"P46957" "GO:0005515"
"P46957" "GO:0008310"
"P46957" "GO:0005634"
"P46957" "GO:0005829"
"P46957" "GO:0043625"
"P46959" "GO:0030488"
"P46959" "GO:0005515"
"P46959" "GO:0016429"
"P46959" "GO:0005634"
"P46959" "GO:0031515"
"P46961" "GO:0006506"
"P46961" "GO:0017176"
"P46961" "GO:0000506"
"P46961" "GO:0005783"
"P46961" "GO:0016021"
"P46964" "GO:0006487"
"P46964" "GO:0004579"
"P46964" "GO:0005515"
"P46964" "GO:0004576"
"P46964" "GO:0005783"
"P46964" "GO:0008250"
"P46964" "GO:0016021"
"P46965" "GO:0006465"
"P46965" "GO:0045047"
"P46965" "GO:0003674"
"P46965" "GO:0005515"
"P46965" "GO:0008233"
"P46965" "GO:0005783"
"P46965" "GO:0005787"
"P46965" "GO:0030176"
"P46969" "GO:0006098"
"P46969" "GO:0009052"
"P46969" "GO:0019323"
"P46969" "GO:0044262"
"P46969" "GO:0004750"
"P46969" "GO:0046872"
"P46969" "GO:0005829"
"P46970" "GO:0006606"
"P46970" "GO:0008536"
"P46970" "GO:0008565"
"P46970" "GO:0005634"
"P46970" "GO:0005635"
"P46970" "GO:0005737"
"P46970" "GO:0005829"
"P46970" "GO:0016021"
"P46970" "GO:0034399"
"P46972" "GO:0006465"
"P46972" "GO:0006627"
"P46972" "GO:0033108"
"P46972" "GO:0004175"
"P46972" "GO:0005515"
"P46972" "GO:0008236"
"P46972" "GO:0016021"
"P46972" "GO:0042720"
"P46982" "GO:0006486"
"P46982" "GO:0035268"
"P46982" "GO:0046354"
"P46982" "GO:0000026"
"P46982" "GO:0005794"
"P46984" "GO:0000032"
"P46984" "GO:0000722"
"P46984" "GO:0000723"
"P46984" "GO:0008033"
"P46984" "GO:0045944"
"P46984" "GO:0005515"
"P46984" "GO:0031490"
"P46984" "GO:0000408"
"P46984" "GO:0000781"
"P46984" "GO:0000790"
"P46989" "GO:0000045"
"P46989" "GO:0015031"
"P46989" "GO:0016050"
"P46989" "GO:0016236"
"P46989" "GO:0030242"
"P46989" "GO:0032258"
"P46989" "GO:0034497"
"P46989" "GO:0032266"
"P46989" "GO:0000139"
"P46989" "GO:0000324"
"P46989" "GO:0000407"
"P46989" "GO:0005739"
"P46989" "GO:0005774"
"P46989" "GO:0005802"
"P46989" "GO:0016020"
"P46989" "GO:0016021"
"P46989" "GO:0030659"
"P46989" "GO:0031966"
"P46989" "GO:0034045"
"P46993" "GO:0000747"
"P46993" "GO:0003674"
"P46993" "GO:0005886"
"P46993" "GO:0012505"
"P46993" "GO:0016021"
"P46995" "GO:0006353"
"P46995" "GO:0006354"
"P46995" "GO:0006355"
"P46995" "GO:0010452"
"P46995" "GO:0016571"
"P46995" "GO:0016575"
"P46995" "GO:0030174"
"P46995" "GO:0030437"
"P46995" "GO:0035066"
"P46995" "GO:0045128"
"P46995" "GO:0060195"
"P46995" "GO:0071441"
"P46995" "GO:1900049"
"P46995" "GO:2000616"
"P46995" "GO:0005515"
"P46995" "GO:0042054"
"P46995" "GO:0046975"
"P46995" "GO:0000785"
"P46995" "GO:0005634"
"P46995" "GO:0005829"
"P46997" "GO:0008150"
"P46997" "GO:0042026"
"P46997" "GO:0051085"
"P46997" "GO:0003674"
"P46997" "GO:0051082"
"P46997" "GO:0005634"
"P46997" "GO:0005737"
"P46999" "GO:0008150"
"P46999" "GO:0031505"
"P46999" "GO:0003674"
"P46999" "GO:0005199"
"P46999" "GO:0000324"
"P46999" "GO:0005576"
"P46999" "GO:0009277"
"P47001" "GO:0031505"
"P47001" "GO:0005199"
"P47001" "GO:0000324"
"P47001" "GO:0005576"
"P47001" "GO:0005783"
"P47001" "GO:0005886"
"P47001" "GO:0005934"
"P47001" "GO:0009277"
"P47001" "GO:0071944"
"P47002" "GO:0016485"
"P47002" "GO:0016540"
"P47002" "GO:0043200"
"P47002" "GO:0004252"
"P47002" "GO:0019897"
"P47005" "GO:0016567"
"P47005" "GO:0031146"
"P47005" "GO:0030674"
"P47005" "GO:0004842"
"P47005" "GO:0019005"
"P47007" "GO:0008150"
"P47007" "GO:0003674"
"P47007" "GO:0005739"
"P47008" "GO:0015914"
"P47008" "GO:0017157"
"P47008" "GO:0043001"
"P47008" "GO:0046488"
"P47008" "GO:2000114"
"P47008" "GO:0008526"
"P47008" "GO:0008525"
"P47008" "GO:0000329"
"P47008" "GO:0005634"
"P47008" "GO:0005737"
"P47008" "GO:0005789"
"P47008" "GO:0005829"
"P47008" "GO:0005886"
"P47008" "GO:0032541"
"P47008" "GO:0071944"
"P47011" "GO:0005978"
"P47011" "GO:0008466"
"P47011" "GO:0102751"
"P47011" "GO:0005737"
"P47013" "GO:0016311"
"P47013" "GO:0019722"
"P47013" "GO:0030148"
"P47013" "GO:0042392"
"P47013" "GO:0005783"
"P47013" "GO:0005789"
"P47013" "GO:0016021"
"P47015" "GO:0070124"
"P47015" "GO:0003743"
"P47015" "GO:0043022"
"P47015" "GO:0005739"
"P47018" "GO:0008150"
"P47018" "GO:0003674"
"P47018" "GO:0043022"
"P47018" "GO:0005737"
"P47018" "GO:0005794"
"P47018" "GO:0030137"
"P47026" "GO:0006506"
"P47026" "GO:0072659"
"P47026" "GO:0032216"
"P47026" "GO:0005783"
"P47026" "GO:0005789"
"P47026" "GO:0016021"
"P47026" "GO:0042175"
"P47030" "GO:0006629"
"P47030" "GO:0006914"
"P47030" "GO:0009267"
"P47030" "GO:0031505"
"P47030" "GO:0048017"
"P47030" "GO:0032258"
"P47030" "GO:0003674"
"P47030" "GO:0005515"
"P47030" "GO:0000407"
"P47032" "GO:0015918"
"P47032" "GO:0000287"
"P47032" "GO:0015485"
"P47032" "GO:0032934"
"P47032" "GO:0000324"
"P47032" "GO:0005576"
"P47032" "GO:0005615"
"P47032" "GO:0005635"
"P47032" "GO:0005783"
"P47040" "GO:0015809"
"P47040" "GO:0015819"
"P47040" "GO:0051453"
"P47040" "GO:0003674"
"P47040" "GO:0000324"
"P47040" "GO:0005774"
"P47040" "GO:0016021"
"P47042" "GO:0006468"
"P47042" "GO:0010998"
"P47042" "GO:0004672"
"P47042" "GO:0004694"
"P47042" "GO:0005524"
"P47042" "GO:0005575"
"P47044" "GO:0009691"
"P47044" "GO:0014074"
"P47044" "GO:0003674"
"P47044" "GO:0016799"
"P47044" "GO:0005634"
"P47044" "GO:0005737"
"P47044" "GO:0005829"
"P47047" "GO:0000460"
"P47047" "GO:0000467"
"P47047" "GO:0006401"
"P47047" "GO:0016075"
"P47047" "GO:0016973"
"P47047" "GO:0034475"
"P47047" "GO:0034476"
"P47047" "GO:0043629"
"P47047" "GO:0055114"
"P47047" "GO:0071031"
"P47047" "GO:0071035"
"P47047" "GO:0071038"
"P47047" "GO:0071042"
"P47047" "GO:0071049"
"P47047" "GO:0071051"
"P47047" "GO:0003729"
"P47047" "GO:0004004"
"P47047" "GO:0005515"
"P47047" "GO:0005524"
"P47047" "GO:0008143"
"P47047" "GO:0016491"
"P47047" "GO:0034459"
"P47047" "GO:0005634"
"P47047" "GO:0005730"
"P47047" "GO:0031499"
"P47049" "GO:0006511"
"P47049" "GO:0030435"
"P47049" "GO:0003674"
"P47049" "GO:0005515"
"P47049" "GO:0005634"
"P47050" "GO:0006281"
"P47050" "GO:0006511"
"P47050" "GO:0007049"
"P47050" "GO:0007088"
"P47050" "GO:0010526"
"P47050" "GO:0016567"
"P47050" "GO:0031297"
"P47050" "GO:0051301"
"P47050" "GO:0070651"
"P47050" "GO:0004842"
"P47050" "GO:0005515"
"P47050" "GO:0005634"
"P47050" "GO:0005737"
"P47050" "GO:0035361"
"P47052" "GO:0006099"
"P47052" "GO:0006121"
"P47052" "GO:0045333"
"P47052" "GO:0000104"
"P47052" "GO:0008177"
"P47052" "GO:0009055"
"P47052" "GO:0050660"
"P47052" "GO:0005739"
"P47052" "GO:0005749"
"P47052" "GO:0045282"
"P47055" "GO:0030476"
"P47055" "GO:0051276"
"P47055" "GO:0003674"
"P47055" "GO:0005829"
"P47055" "GO:0016021"
"P47057" "GO:0000422"
"P47057" "GO:0006623"
"P47057" "GO:0032258"
"P47057" "GO:0034498"
"P47057" "GO:0034727"
"P47057" "GO:0036010"
"P47057" "GO:0005515"
"P47057" "GO:0032266"
"P47057" "GO:0000407"
"P47057" "GO:0005769"
"P47057" "GO:0005829"
"P47057" "GO:0010008"
"P47057" "GO:0019898"
"P47062" "GO:0008150"
"P47062" "GO:0003674"
"P47062" "GO:0043022"
"P47062" "GO:0016021"
"P47065" "GO:0008150"
"P47065" "GO:0003674"
"P47065" "GO:0005739"
"P47065" "GO:0005759"
"P47069" "GO:0000741"
"P47069" "GO:0000743"
"P47069" "GO:0006348"
"P47069" "GO:0006998"
"P47069" "GO:0007064"
"P47069" "GO:0007129"
"P47069" "GO:0030474"
"P47069" "GO:0034087"
"P47069" "GO:0034398"
"P47069" "GO:0045141"
"P47069" "GO:0003674"
"P47069" "GO:0005515"
"P47069" "GO:0005524"
"P47069" "GO:0043495"
"P47069" "GO:0000784"
"P47069" "GO:0005635"
"P47069" "GO:0005816"
"P47069" "GO:0005825"
"P47069" "GO:0016021"
"P47069" "GO:0031965"
"P47069" "GO:0034399"
"P47069" "GO:0034993"
"P47074" "GO:0006468"
"P47074" "GO:0007094"
"P47074" "GO:0032837"
"P47074" "GO:0044774"
"P47074" "GO:0051301"
"P47074" "GO:0051754"
"P47074" "GO:1902499"
"P47074" "GO:0003674"
"P47074" "GO:0004672"
"P47074" "GO:0005515"
"P47074" "GO:0000778"
"P47074" "GO:0033597"
"P47076" "GO:0006384"
"P47076" "GO:0006386"
"P47076" "GO:0042797"
"P47076" "GO:0000166"
"P47076" "GO:0005515"
"P47076" "GO:0001056"
"P47076" "GO:0005634"
"P47076" "GO:0005654"
"P47076" "GO:0005666"
"P47076" "GO:0005829"
"P47078" "GO:0008150"
"P47078" "GO:0003674"
"P47078" "GO:0005575"
"P47080" "GO:0008150"
"P47080" "GO:0003674"
"P47080" "GO:0005575"
"P47080" "GO:0016021"
"P47081" "GO:0033617"
"P47081" "GO:0003674"
"P47081" "GO:0005739"
"P47081" "GO:0005743"
"P47081" "GO:0016021"
"P47082" "GO:0003333"
"P47082" "GO:0006865"
"P47082" "GO:0006868"
"P47082" "GO:0007034"
"P47082" "GO:0015803"
"P47082" "GO:0015824"
"P47082" "GO:0015828"
"P47082" "GO:0098655"
"P47082" "GO:1902475"
"P47082" "GO:0005302"
"P47082" "GO:0015171"
"P47082" "GO:0015186"
"P47082" "GO:0015188"
"P47082" "GO:0000324"
"P47082" "GO:0000329"
"P47082" "GO:0016021"
"P47084" "GO:0008150"
"P47084" "GO:0003674"
"P47084" "GO:0005739"
"P47085" "GO:0008150"
"P47085" "GO:0003674"
"P47085" "GO:0005634"
"P47085" "GO:0005737"
"P47086" "GO:0008150"
"P47086" "GO:0003674"
"P47086" "GO:0005575"
"P47088" "GO:0006506"
"P47088" "GO:0031505"
"P47088" "GO:0097502"
"P47088" "GO:0000030"
"P47088" "GO:0005783"
"P47088" "GO:0005789"
"P47088" "GO:0016021"
"P47088" "GO:1990529"
"P47090" "GO:0008150"
"P47090" "GO:0003674"
"P47090" "GO:0005737"
"P47090" "GO:0005783"
"P47090" "GO:0005789"
"P47090" "GO:0016021"
"P47093" "GO:0000398"
"P47093" "GO:0006364"
"P47093" "GO:0008033"
"P47093" "GO:0016070"
"P47093" "GO:0003723"
"P47093" "GO:0005515"
"P47093" "GO:0005634"
"P47093" "GO:0005681"
"P47093" "GO:0005688"
"P47093" "GO:0005730"
"P47093" "GO:0005737"
"P47093" "GO:0046540"
"P47095" "GO:0019284"
"P47095" "GO:0019509"
"P47095" "GO:0008270"
"P47095" "GO:0046570"
"P47095" "GO:0005737"
"P47095" "GO:0005829"
"P47099" "GO:0032197"
"P47099" "GO:0003723"
"P47099" "GO:0000943"
"P47099" "GO:0005737"
"P47101" "GO:0019320"
"P47101" "GO:0003674"
"P47101" "GO:0005575"
"P47103" "GO:0000413"
"P47103" "GO:0034605"
"P47103" "GO:0042026"
"P47103" "GO:0003755"
"P47103" "GO:0005515"
"P47103" "GO:0016018"
"P47103" "GO:0051082"
"P47103" "GO:0005829"
"P47111" "GO:0015031"
"P47111" "GO:0032511"
"P47111" "GO:2000009"
"P47111" "GO:0003674"
"P47111" "GO:0005515"
"P47111" "GO:0005768"
"P47111" "GO:0005770"
"P47111" "GO:0016021"
"P47111" "GO:0034424"
"P47112" "GO:0000727"
"P47112" "GO:0006267"
"P47112" "GO:0030174"
"P47112" "GO:0051301"
"P47112" "GO:0003688"
"P47112" "GO:0005524"
"P47112" "GO:0005634"
"P47112" "GO:0005656"
"P47112" "GO:0005737"
"P47114" "GO:0071805"
"P47114" "GO:0015079"
"P47114" "GO:0000324"
"P47114" "GO:0005774"
"P47114" "GO:0005887"
"P47114" "GO:0005937"
"P47114" "GO:0016021"
"P47115" "GO:0008150"
"P47115" "GO:0003674"
"P47115" "GO:0005515"
"P47115" "GO:0005634"
"P47115" "GO:0005737"
"P47120" "GO:0000226"
"P47120" "GO:0008612"
"P47120" "GO:0055114"
"P47120" "GO:0005515"
"P47120" "GO:0019135"
"P47120" "GO:0046872"
"P47120" "GO:0005634"
"P47120" "GO:0005737"
"P47124" "GO:0000032"
"P47124" "GO:0006080"
"P47124" "GO:0006491"
"P47124" "GO:0097502"
"P47124" "GO:0000009"
"P47124" "GO:0005515"
"P47124" "GO:0016757"
"P47124" "GO:0000136"
"P47126" "GO:0008150"
"P47126" "GO:0003674"
"P47126" "GO:0005575"
"P47128" "GO:0006281"
"P47128" "GO:0016573"
"P47128" "GO:0043968"
"P47128" "GO:0043972"
"P47128" "GO:0043981"
"P47128" "GO:0043982"
"P47128" "GO:0043983"
"P47128" "GO:0044154"
"P47128" "GO:0004402"
"P47128" "GO:0043994"
"P47128" "GO:0005634"
"P47128" "GO:0005730"
"P47128" "GO:0033100"
"P47128" "GO:0035267"
"P47128" "GO:0070776"
"P47128" "GO:1990467"
"P47128" "GO:1990468"
"P47130" "GO:0000398"
"P47130" "GO:0000754"
"P47130" "GO:0000973"
"P47130" "GO:0006368"
"P47130" "GO:0016973"
"P47130" "GO:0071033"
"P47130" "GO:0003674"
"P47130" "GO:0003690"
"P47130" "GO:0003723"
"P47130" "GO:0005515"
"P47130" "GO:0005737"
"P47130" "GO:0008180"
"P47130" "GO:0070390"
"P47130" "GO:0005643"
"P47130" "GO:0035327"
"P47133" "GO:0034975"
"P47133" "GO:0003674"
"P47133" "GO:0005515"
"P47133" "GO:0005634"
"P47133" "GO:0005783"
"P47133" "GO:0072546"
"P47136" "GO:0007120"
"P47136" "GO:0031106"
"P47136" "GO:0097271"
"P47136" "GO:0005515"
"P47136" "GO:0005525"
"P47136" "GO:0000142"
"P47136" "GO:0005621"
"P47136" "GO:0005935"
"P47136" "GO:0032168"
"P47138" "GO:0017183"
"P47138" "GO:0008198"
"P47138" "GO:0005634"
"P47138" "GO:0005737"
"P47141" "GO:0019430"
"P47141" "GO:0032543"
"P47141" "GO:0055114"
"P47141" "GO:0003735"
"P47141" "GO:0004784"
"P47141" "GO:0046872"
"P47141" "GO:0005739"
"P47141" "GO:0005763"
"P47143" "GO:0006144"
"P47143" "GO:0006166"
"P47143" "GO:0016310"
"P47143" "GO:0044209"
"P47143" "GO:0004001"
"P47143" "GO:0005524"
"P47143" "GO:0005634"
"P47143" "GO:0005737"
"P47143" "GO:0005829"
"P47145" "GO:0008150"
"P47145" "GO:0016042"
"P47145" "GO:0016298"
"P47145" "GO:0005575"
"P47148" "GO:0008150"
"P47148" "GO:0055114"
"P47148" "GO:0098869"
"P47148" "GO:0003674"
"P47148" "GO:0051920"
"P47148" "GO:0005739"
"P47148" "GO:0005777"
"P47153" "GO:0008150"
"P47153" "GO:0003674"
"P47153" "GO:0005783"
"P47153" "GO:0016021"
"P47155" "GO:0000002"
"P47155" "GO:0003674"
"P47155" "GO:0005515"
"P47155" "GO:0005783"
"P47155" "GO:0005789"
"P47155" "GO:0016021"
"P47157" "GO:0007005"
"P47157" "GO:0015918"
"P47157" "GO:0045333"
"P47157" "GO:0003674"
"P47157" "GO:0005575"
"P47158" "GO:0016226"
"P47158" "GO:0106034"
"P47158" "GO:0106035"
"P47158" "GO:0003674"
"P47158" "GO:0016740"
"P47158" "GO:0005739"
"P47158" "GO:0005759"
"P47159" "GO:0008150"
"P47159" "GO:0055085"
"P47159" "GO:0003674"
"P47159" "GO:0005524"
"P47159" "GO:0000329"
"P47159" "GO:0016021"
"P47161" "GO:0006508"
"P47161" "GO:0006623"
"P47161" "GO:0003674"
"P47161" "GO:0004177"
"P47161" "GO:0008237"
"P47161" "GO:0046872"
"P47161" "GO:0005783"
"P47161" "GO:0016021"
"P47162" "GO:0008150"
"P47162" "GO:0003674"
"P47162" "GO:0005575"
"P47164" "GO:0006790"
"P47164" "GO:0009086"
"P47164" "GO:0019346"
"P47164" "GO:0003962"
"P47164" "GO:0030170"
"P47164" "GO:0005634"
"P47164" "GO:0005737"
"P47166" "GO:0008150"
"P47166" "GO:0003674"
"P47166" "GO:0017137"
"P47166" "GO:0005794"
"P47166" "GO:0030137"
"P47169" "GO:0000097"
"P47169" "GO:0000103"
"P47169" "GO:0009086"
"P47169" "GO:0019344"
"P47169" "GO:0055114"
"P47169" "GO:0070814"
"P47169" "GO:0010181"
"P47169" "GO:0016002"
"P47169" "GO:0020037"
"P47169" "GO:0046872"
"P47169" "GO:0050311"
"P47169" "GO:0051539"
"P47169" "GO:0004783"
"P47169" "GO:0000324"
"P47169" "GO:0005737"
"P47169" "GO:0009337"
"P47169" "GO:0010494"
"P47169" "GO:0071944"
"P47173" "GO:0008150"
"P47173" "GO:0044715"
"P47173" "GO:0005575"
"P47174" "GO:0008150"
"P47174" "GO:0003674"
"P47174" "GO:0005575"
"P47174" "GO:0005634"
"P47174" "GO:0005737"
"P47176" "GO:0009082"
"P47176" "GO:0009083"
"P47176" "GO:0009097"
"P47176" "GO:0009098"
"P47176" "GO:0009099"
"P47176" "GO:0019509"
"P47176" "GO:0004084"
"P47176" "GO:0005515"
"P47176" "GO:0052654"
"P47176" "GO:0052655"
"P47176" "GO:0052656"
"P47176" "GO:0005634"
"P47176" "GO:0005737"
"P47176" "GO:0005739"
"P47178" "GO:0015918"
"P47178" "GO:0031505"
"P47178" "GO:0003674"
"P47178" "GO:0005199"
"P47178" "GO:0005576"
"P47178" "GO:0009277"
"P47178" "GO:0031225"
"P47178" "GO:0071944"
"P47181" "GO:0008150"
"P47181" "GO:0003674"
"P47181" "GO:0005737"
"P47183" "GO:0009228"
"P47183" "GO:0009229"
"P47183" "GO:0003674"
"P47183" "GO:0005575"
"P47187" "GO:0043328"
"P47187" "GO:0003674"
"P47187" "GO:0000324"
"P47187" "GO:0005768"
"P47187" "GO:0016021"
"P47190" "GO:0006493"
"P47190" "GO:0031505"
"P47190" "GO:0035269"
"P47190" "GO:0071712"
"P47190" "GO:0004169"
"P47190" "GO:0005515"
"P47190" "GO:0005783"
"P47190" "GO:0005789"
"P47190" "GO:0016021"
"P47190" "GO:0097582"
"P47190" "GO:0097583"
"P47190" "GO:0097585"
"P47771" "GO:0006081"
"P47771" "GO:0006598"
"P47771" "GO:0015940"
"P47771" "GO:0019483"
"P47771" "GO:0055114"
"P47771" "GO:0004029"
"P47771" "GO:0043878"
"P47771" "GO:0005737"
"P47818" "GO:0006826"
"P47818" "GO:0006828"
"P47818" "GO:0006874"
"P47818" "GO:0006879"
"P47818" "GO:0006880"
"P47818" "GO:0030026"
"P47818" "GO:0034755"
"P47818" "GO:0071421"
"P47818" "GO:0072511"
"P47818" "GO:0005381"
"P47818" "GO:0005384"
"P47818" "GO:0015093"
"P47818" "GO:0000139"
"P47818" "GO:0000324"
"P47818" "GO:0000329"
"P47818" "GO:0005774"
"P47818" "GO:0005794"
"P47818" "GO:0016020"
"P47818" "GO:0016021"
"P47821" "GO:0000079"
"P47821" "GO:0000122"
"P47821" "GO:0000411"
"P47821" "GO:0006357"
"P47821" "GO:0010673"
"P47821" "GO:0045944"
"P47821" "GO:0000979"
"P47821" "GO:0016538"
"P47821" "GO:0005634"
"P47821" "GO:0016592"
"P47977" "GO:0000956"
"P47977" "GO:0006879"
"P47977" "GO:0061158"
"P47977" "GO:0003729"
"P47977" "GO:0003730"
"P47977" "GO:0046872"
"P47977" "GO:0000932"
"P47977" "GO:0005634"
"P47977" "GO:0005737"
"P47977" "GO:0005829"
"P48016" "GO:0005993"
"P48016" "GO:0071361"
"P48016" "GO:0071465"
"P48016" "GO:0071497"
"P48016" "GO:0004555"
"P48016" "GO:0030246"
"P48016" "GO:0000324"
"P48016" "GO:0005618"
"P48016" "GO:0009277"
"P48016" "GO:0030287"
"P48164" "GO:0002181"
"P48164" "GO:0006364"
"P48164" "GO:0042254"
"P48164" "GO:0042274"
"P48164" "GO:0003735"
"P48164" "GO:0005730"
"P48164" "GO:0022627"
"P48164" "GO:0032040"
"P48232" "GO:0007032"
"P48232" "GO:0032880"
"P48232" "GO:0003674"
"P48232" "GO:0005515"
"P48232" "GO:0005768"
"P48232" "GO:0031083"
"P48234" "GO:0000462"
"P48234" "GO:0042274"
"P48234" "GO:0003674"
"P48234" "GO:0005515"
"P48234" "GO:0005730"
"P48234" "GO:0030686"
"P48234" "GO:0032040"
"P48237" "GO:0000002"
"P48237" "GO:0000963"
"P48237" "GO:0006397"
"P48237" "GO:0008380"
"P48237" "GO:0016072"
"P48237" "GO:0019843"
"P48237" "GO:0005739"
"P48239" "GO:0006749"
"P48239" "GO:0055114"
"P48239" "GO:0098869"
"P48239" "GO:0004364"
"P48239" "GO:0045174"
"P48239" "GO:0005737"
"P48239" "GO:0005777"
"P48240" "GO:0000467"
"P48240" "GO:0016075"
"P48240" "GO:0034427"
"P48240" "GO:0034475"
"P48240" "GO:0070478"
"P48240" "GO:0070481"
"P48240" "GO:0070651"
"P48240" "GO:0071028"
"P48240" "GO:0071035"
"P48240" "GO:0071038"
"P48240" "GO:0071039"
"P48240" "GO:0071042"
"P48240" "GO:0071051"
"P48240" "GO:0003674"
"P48240" "GO:0003723"
"P48240" "GO:0005515"
"P48240" "GO:0000176"
"P48240" "GO:0000177"
"P48240" "GO:0005730"
"P48360" "GO:0006744"
"P48360" "GO:0006879"
"P48360" "GO:0055114"
"P48360" "GO:0015039"
"P48360" "GO:0016491"
"P48360" "GO:0005739"
"P48360" "GO:0005743"
"P48361" "GO:0034599"
"P48361" "GO:0044257"
"P48361" "GO:0090372"
"P48361" "GO:0016247"
"P48361" "GO:0005737"
"P48415" "GO:0007029"
"P48415" "GO:0007030"
"P48415" "GO:0015031"
"P48415" "GO:0016236"
"P48415" "GO:0048208"
"P48415" "GO:0070863"
"P48415" "GO:0070973"
"P48415" "GO:0005515"
"P48415" "GO:0043495"
"P48415" "GO:0000139"
"P48415" "GO:0005789"
"P48415" "GO:0012507"
"P48415" "GO:0070971"
"P48510" "GO:0030433"
"P48510" "GO:0030474"
"P48510" "GO:0072665"
"P48510" "GO:0005515"
"P48510" "GO:0030674"
"P48510" "GO:0005634"
"P48526" "GO:0006428"
"P48526" "GO:0032543"
"P48526" "GO:0070152"
"P48526" "GO:0106074"
"P48526" "GO:0000049"
"P48526" "GO:0002161"
"P48526" "GO:0004822"
"P48526" "GO:0005524"
"P48526" "GO:0005739"
"P48526" "GO:0005759"
"P48559" "GO:0000001"
"P48559" "GO:0006886"
"P48559" "GO:0006888"
"P48559" "GO:0032482"
"P48559" "GO:0048309"
"P48559" "GO:0048313"
"P48559" "GO:0051645"
"P48559" "GO:0051646"
"P48559" "GO:0003924"
"P48559" "GO:0005515"
"P48559" "GO:0005525"
"P48559" "GO:0000131"
"P48559" "GO:0000139"
"P48559" "GO:0005739"
"P48559" "GO:0005783"
"P48559" "GO:0005789"
"P48559" "GO:0005934"
"P48559" "GO:0005935"
"P48560" "GO:0008150"
"P48560" "GO:0003674"
"P48560" "GO:0005576"
"P48560" "GO:0005829"
"P48560" "GO:0009277"
"P48560" "GO:0031225"
"P48562" "GO:0000011"
"P48562" "GO:0006468"
"P48562" "GO:0007096"
"P48562" "GO:0010629"
"P48562" "GO:0016477"
"P48562" "GO:0019236"
"P48562" "GO:0023014"
"P48562" "GO:0031098"
"P48562" "GO:0031106"
"P48562" "GO:0032147"
"P48562" "GO:0035376"
"P48562" "GO:0042307"
"P48562" "GO:0043408"
"P48562" "GO:1990872"
"P48562" "GO:0004672"
"P48562" "GO:0004674"
"P48562" "GO:0005515"
"P48562" "GO:0005524"
"P48562" "GO:0016301"
"P48562" "GO:0048365"
"P48562" "GO:0000324"
"P48562" "GO:0005634"
"P48562" "GO:0005737"
"P48562" "GO:0005933"
"P48565" "GO:0001403"
"P48565" "GO:0009272"
"P48565" "GO:0030437"
"P48565" "GO:0044088"
"P48565" "GO:0070613"
"P48565" "GO:0071467"
"P48565" "GO:0071469"
"P48565" "GO:0072659"
"P48565" "GO:0003674"
"P48565" "GO:0005783"
"P48565" "GO:0005886"
"P48565" "GO:0016021"
"P48567" "GO:0006400"
"P48567" "GO:1990481"
"P48567" "GO:0003723"
"P48567" "GO:0009982"
"P48567" "GO:0106029"
"P48567" "GO:0005634"
"P48567" "GO:0005739"
"P48568" "GO:0008150"
"P48568" "GO:0003674"
"P48568" "GO:0005575"
"P48569" "GO:0006813"
"P48569" "GO:1902600"
"P48569" "GO:0003674"
"P48569" "GO:0031305"
"P48581" "GO:0000077"
"P48581" "GO:0006302"
"P48581" "GO:0007131"
"P48581" "GO:0090305"
"P48581" "GO:0003684"
"P48581" "GO:0003690"
"P48581" "GO:0004518"
"P48581" "GO:0005515"
"P48581" "GO:0005634"
"P48581" "GO:0030896"
"P48606" "GO:0007021"
"P48606" "GO:0007023"
"P48606" "GO:0005515"
"P48606" "GO:0015631"
"P48606" "GO:0048487"
"P48606" "GO:0005737"
"P48606" "GO:0005874"
"P48743" "GO:0000122"
"P48743" "GO:0006357"
"P48743" "GO:0045944"
"P48743" "GO:0000978"
"P48743" "GO:0003700"
"P48743" "GO:0005515"
"P48743" "GO:0043565"
"P48743" "GO:0005634"
"P48743" "GO:0005737"
"P48813" "GO:0006865"
"P48813" "GO:0035524"
"P48813" "GO:0055085"
"P48813" "GO:0015171"
"P48813" "GO:0015193"
"P48813" "GO:0005739"
"P48813" "GO:0005783"
"P48813" "GO:0005886"
"P48813" "GO:0005935"
"P48813" "GO:0016021"
"P48813" "GO:0031966"
"P48813" "GO:0071944"
"P48836" "GO:0007035"
"P48836" "GO:1902600"
"P48836" "GO:0005515"
"P48836" "GO:0008553"
"P48836" "GO:0046961"
"P48836" "GO:0000221"
"P48836" "GO:0000329"
"P48836" "GO:0016471"
"P49090" "GO:0006529"
"P49090" "GO:0006541"
"P49090" "GO:0070981"
"P49090" "GO:0004066"
"P49090" "GO:0005524"
"P49090" "GO:0042803"
"P49090" "GO:0005737"
"P49090" "GO:0005829"
"P49167" "GO:0002181"
"P49167" "GO:0003735"
"P49167" "GO:0022625"
"P49334" "GO:0030150"
"P49334" "GO:0045040"
"P49334" "GO:0005515"
"P49334" "GO:0008320"
"P49334" "GO:0005739"
"P49334" "GO:0005741"
"P49334" "GO:0005742"
"P49334" "GO:0016021"
"P49334" "GO:0031307"
"P49435" "GO:0006166"
"P49435" "GO:0006167"
"P49435" "GO:0006168"
"P49435" "GO:0044209"
"P49435" "GO:0002055"
"P49435" "GO:0003999"
"P49435" "GO:0016208"
"P49435" "GO:0046872"
"P49435" "GO:0005634"
"P49435" "GO:0005737"
"P49573" "GO:0006878"
"P49573" "GO:0015677"
"P49573" "GO:0035434"
"P49573" "GO:0005375"
"P49573" "GO:0042802"
"P49573" "GO:0005634"
"P49573" "GO:0005737"
"P49573" "GO:0005886"
"P49573" "GO:0016021"
"P49686" "GO:0000972"
"P49686" "GO:0000973"
"P49686" "GO:0006607"
"P49686" "GO:0016973"
"P49686" "GO:0031990"
"P49686" "GO:0071472"
"P49686" "GO:1903507"
"P49686" "GO:0003714"
"P49686" "GO:0005515"
"P49686" "GO:0017056"
"P49686" "GO:0005634"
"P49686" "GO:0005643"
"P49686" "GO:0016021"
"P49686" "GO:0031965"
"P49686" "GO:0044613"
"P49686" "GO:0044614"
"P49687" "GO:0000973"
"P49687" "GO:0006302"
"P49687" "GO:0006405"
"P49687" "GO:0006409"
"P49687" "GO:0006606"
"P49687" "GO:0006607"
"P49687" "GO:0016973"
"P49687" "GO:0031081"
"P49687" "GO:0034398"
"P49687" "GO:0035392"
"P49687" "GO:0036228"
"P49687" "GO:0045893"
"P49687" "GO:0046822"
"P49687" "GO:0003723"
"P49687" "GO:0005515"
"P49687" "GO:0008139"
"P49687" "GO:0016787"
"P49687" "GO:0017056"
"P49687" "GO:0000781"
"P49687" "GO:0005643"
"P49687" "GO:0016021"
"P49687" "GO:0031080"
"P49687" "GO:0031965"
"P49687" "GO:0044613"
"P49687" "GO:0044614"
"P49704" "GO:0000244"
"P49704" "GO:0000387"
"P49704" "GO:0000398"
"P49704" "GO:0003674"
"P49704" "GO:0003723"
"P49704" "GO:0005681"
"P49704" "GO:0005687"
"P49704" "GO:0005739"
"P49704" "GO:0046540"
"P49723" "GO:0006260"
"P49723" "GO:0009263"
"P49723" "GO:0051188"
"P49723" "GO:0055114"
"P49723" "GO:0004748"
"P49723" "GO:0005515"
"P49723" "GO:0046982"
"P49723" "GO:0005634"
"P49723" "GO:0005737"
"P49723" "GO:0005971"
"P49775" "GO:0006259"
"P49775" "GO:0009164"
"P49775" "GO:0090305"
"P49775" "GO:0000166"
"P49775" "GO:0016787"
"P49775" "GO:0017111"
"P49775" "GO:0047710"
"P49775" "GO:0033699"
"P49775" "GO:0005634"
"P49775" "GO:0005737"
"P49775" "GO:0005739"
"P49954" "GO:0006107"
"P49954" "GO:0006528"
"P49954" "GO:0006541"
"P49954" "GO:0008150"
"P49954" "GO:0016810"
"P49954" "GO:0050152"
"P49954" "GO:0005737"
"P49954" "GO:0005739"
"P49955" "GO:0000245"
"P49955" "GO:0000398"
"P49955" "GO:0003729"
"P49955" "GO:0005515"
"P49955" "GO:0005686"
"P49955" "GO:0071004"
"P49955" "GO:0071013"
"P49957" "GO:0001300"
"P49957" "GO:0002098"
"P49957" "GO:0006400"
"P49957" "GO:0006448"
"P49957" "GO:0030488"
"P49957" "GO:0035690"
"P49957" "GO:0055114"
"P49957" "GO:0000049"
"P49957" "GO:0005515"
"P49957" "GO:0008175"
"P49957" "GO:0016300"
"P49957" "GO:0016706"
"P49957" "GO:0005634"
"P49957" "GO:0005737"
"P49960" "GO:0000244"
"P49960" "GO:0000245"
"P49960" "GO:0003723"
"P49960" "GO:0005515"
"P49960" "GO:0017069"
"P49960" "GO:0017070"
"P49960" "GO:0005688"
"P49960" "GO:1990904"
"P50076" "GO:0006487"
"P50076" "GO:0006488"
"P50076" "GO:0004583"
"P50076" "GO:0106073"
"P50076" "GO:0005783"
"P50076" "GO:0005789"
"P50076" "GO:0016021"
"P50076" "GO:0071944"
"P50077" "GO:0006816"
"P50077" "GO:0034765"
"P50077" "GO:0070588"
"P50077" "GO:0005245"
"P50077" "GO:0005262"
"P50077" "GO:0005509"
"P50077" "GO:0005886"
"P50077" "GO:0016021"
"P50078" "GO:0032507"
"P50078" "GO:1902413"
"P50078" "GO:0003674"
"P50078" "GO:0000131"
"P50078" "GO:0005933"
"P50078" "GO:0005934"
"P50078" "GO:0005935"
"P50078" "GO:0016021"
"P50078" "GO:0033101"
"P50079" "GO:0000045"
"P50079" "GO:0000422"
"P50079" "GO:0006497"
"P50079" "GO:0034497"
"P50079" "GO:0034727"
"P50079" "GO:0010314"
"P50079" "GO:0032266"
"P50079" "GO:0070273"
"P50079" "GO:0080025"
"P50079" "GO:0000324"
"P50079" "GO:0000329"
"P50079" "GO:0005737"
"P50079" "GO:0005768"
"P50079" "GO:0005829"
"P50079" "GO:0019898"
"P50079" "GO:0031902"
"P50079" "GO:0034045"
"P50082" "GO:0006508"
"P50082" "GO:0007127"
"P50082" "GO:0007130"
"P50082" "GO:0030437"
"P50082" "GO:0030476"
"P50082" "GO:0044778"
"P50082" "GO:0045132"
"P50082" "GO:0045732"
"P50082" "GO:0051301"
"P50082" "GO:1904668"
"P50082" "GO:1905786"
"P50082" "GO:0010997"
"P50082" "GO:1990757"
"P50082" "GO:0005680"
"P50085" "GO:0000001"
"P50085" "GO:0001302"
"P50085" "GO:0006457"
"P50085" "GO:0045861"
"P50085" "GO:0003674"
"P50085" "GO:0005515"
"P50085" "GO:0005739"
"P50085" "GO:0005743"
"P50085" "GO:0016021"
"P50085" "GO:1990429"
"P50087" "GO:0042407"
"P50087" "GO:0003674"
"P50087" "GO:0005739"
"P50087" "GO:0005743"
"P50087" "GO:0044284"
"P50087" "GO:0061617"
"P50089" "GO:0008150"
"P50089" "GO:0003674"
"P50089" "GO:0005737"
"P50091" "GO:0016558"
"P50091" "GO:0051099"
"P50091" "GO:0005515"
"P50091" "GO:0005737"
"P50091" "GO:0005777"
"P50091" "GO:0005778"
"P50091" "GO:0005829"
"P50095" "GO:0006177"
"P50095" "GO:0006183"
"P50095" "GO:0055114"
"P50095" "GO:0000166"
"P50095" "GO:0003729"
"P50095" "GO:0003938"
"P50095" "GO:0005515"
"P50095" "GO:0046872"
"P50095" "GO:0005737"
"P50095" "GO:0005886"
"P50104" "GO:0006351"
"P50104" "GO:0006357"
"P50104" "GO:0008150"
"P50104" "GO:0000981"
"P50104" "GO:0003677"
"P50104" "GO:0008270"
"P50104" "GO:0043565"
"P50104" "GO:0005634"
"P50104" "GO:0005739"
"P50106" "GO:0006360"
"P50106" "GO:0008361"
"P50106" "GO:0042254"
"P50106" "GO:0042790"
"P50106" "GO:0001054"
"P50106" "GO:0005515"
"P50106" "GO:0005736"
"P50107" "GO:0006749"
"P50107" "GO:0019243"
"P50107" "GO:0004462"
"P50107" "GO:0046872"
"P50107" "GO:0005634"
"P50107" "GO:0005737"
"P50108" "GO:0000032"
"P50108" "GO:0000917"
"P50108" "GO:0006487"
"P50108" "GO:0007114"
"P50108" "GO:0097502"
"P50108" "GO:0000009"
"P50108" "GO:0005515"
"P50108" "GO:0000136"
"P50108" "GO:0000139"
"P50108" "GO:0005783"
"P50108" "GO:0005789"
"P50110" "GO:0015914"
"P50110" "GO:0045040"
"P50110" "GO:0070096"
"P50110" "GO:0003674"
"P50110" "GO:0005515"
"P50110" "GO:0001401"
"P50110" "GO:0005739"
"P50110" "GO:0005741"
"P50110" "GO:0016021"
"P50112" "GO:0006078"
"P50112" "GO:0031505"
"P50112" "GO:0042546"
"P50112" "GO:0003674"
"P50112" "GO:0000324"
"P50112" "GO:0005576"
"P50112" "GO:0009277"
"P50273" "GO:0070071"
"P50273" "GO:0070131"
"P50273" "GO:0045182"
"P50273" "GO:0005743"
"P50277" "GO:0009102"
"P50277" "GO:0004015"
"P50277" "GO:0004141"
"P50277" "GO:0030170"
"P50277" "GO:0005737"
"P50277" "GO:0005739"
"P50861" "GO:0009231"
"P50861" "GO:0000906"
"P50861" "GO:0005634"
"P50861" "GO:0005737"
"P50861" "GO:0005758"
"P50861" "GO:0009349"
"P50874" "GO:0006267"
"P50874" "GO:0006270"
"P50874" "GO:0030466"
"P50874" "GO:0031938"
"P50874" "GO:0003688"
"P50874" "GO:0005515"
"P50874" "GO:0005524"
"P50874" "GO:0005656"
"P50874" "GO:0005664"
"P50874" "GO:0031261"
"P50945" "GO:0032461"
"P50945" "GO:0042407"
"P50945" "GO:0003674"
"P50945" "GO:0005739"
"P50945" "GO:0005743"
"P50945" "GO:0044284"
"P50945" "GO:0061617"
"P50945" "GO:0000329"
"P51401" "GO:0002181"
"P51401" "GO:0003735"
"P51401" "GO:0019843"
"P51401" "GO:0022625"
"P51402" "GO:0000448"
"P51402" "GO:0002181"
"P51402" "GO:0003735"
"P51402" "GO:0019843"
"P51402" "GO:0046872"
"P51402" "GO:0022625"
"P51402" "GO:0030687"
"P51534" "GO:0007533"
"P51534" "GO:0008298"
"P51534" "GO:0030036"
"P51534" "GO:0005515"
"P51534" "GO:0017022"
"P51534" "GO:0042802"
"P51534" "GO:0005737"
"P52286" "GO:0000082"
"P52286" "GO:0000086"
"P52286" "GO:0000921"
"P52286" "GO:0006511"
"P52286" "GO:0007035"
"P52286" "GO:0007096"
"P52286" "GO:0010458"
"P52286" "GO:0016567"
"P52286" "GO:0031146"
"P52286" "GO:0034622"
"P52286" "GO:0043254"
"P52286" "GO:0045116"
"P52286" "GO:0051382"
"P52286" "GO:2000766"
"P52286" "GO:0003688"
"P52286" "GO:0005515"
"P52286" "GO:0004842"
"P52286" "GO:0061630"
"P52286" "GO:0000776"
"P52286" "GO:0000777"
"P52286" "GO:0005634"
"P52286" "GO:0005737"
"P52286" "GO:0019005"
"P52286" "GO:0031518"
"P52286" "GO:0043291"
"P52290" "GO:0001403"
"P52290" "GO:0007124"
"P52290" "GO:0016311"
"P52290" "GO:0003993"
"P52290" "GO:0009277"
"P52290" "GO:0071944"
"P52488" "GO:0016925"
"P52488" "GO:0032446"
"P52488" "GO:0005515"
"P52488" "GO:0005524"
"P52488" "GO:0019948"
"P52488" "GO:0046872"
"P52488" "GO:0005634"
"P52488" "GO:0005737"
"P52488" "GO:0031510"
"P52490" "GO:0000209"
"P52490" "GO:0006301"
"P52490" "GO:0006513"
"P52490" "GO:0010994"
"P52490" "GO:0070534"
"P52490" "GO:0005515"
"P52490" "GO:0005524"
"P52490" "GO:0061631"
"P52490" "GO:0004842"
"P52490" "GO:0005634"
"P52490" "GO:0005737"
"P52490" "GO:0031371"
"P52553" "GO:0006457"
"P52553" "GO:0007021"
"P52553" "GO:0032968"
"P52553" "GO:0051131"
"P52553" "GO:0005515"
"P52553" "GO:0015631"
"P52553" "GO:0051082"
"P52553" "GO:0051087"
"P52553" "GO:0005634"
"P52553" "GO:0005737"
"P52553" "GO:0016272"
"P52593" "GO:0006606"
"P52593" "GO:0006999"
"P52593" "GO:0031990"
"P52593" "GO:0017056"
"P52593" "GO:0005643"
"P52593" "GO:0016021"
"P52593" "GO:0031965"
"P52593" "GO:0044611"
"P52871" "GO:0006614"
"P52871" "GO:0006616"
"P52871" "GO:0031204"
"P52871" "GO:0005086"
"P52871" "GO:0015450"
"P52871" "GO:0005784"
"P52871" "GO:0016021"
"P52871" "GO:0031205"
"P52871" "GO:0071261"
"P52891" "GO:0000973"
"P52891" "GO:0006302"
"P52891" "GO:0006406"
"P52891" "GO:0006606"
"P52891" "GO:0006974"
"P52891" "GO:0030466"
"P52891" "GO:0031081"
"P52891" "GO:0031990"
"P52891" "GO:0034398"
"P52891" "GO:0035392"
"P52891" "GO:0045893"
"P52891" "GO:0045944"
"P52891" "GO:0005515"
"P52891" "GO:0017056"
"P52891" "GO:0042802"
"P52891" "GO:0000781"
"P52891" "GO:0005643"
"P52891" "GO:0016021"
"P52891" "GO:0031080"
"P52891" "GO:0031965"
"P52917" "GO:0007033"
"P52917" "GO:0015031"
"P52917" "GO:0016125"
"P52917" "GO:0016236"
"P52917" "GO:0032511"
"P52917" "GO:0045053"
"P52917" "GO:0045324"
"P52917" "GO:0051260"
"P52917" "GO:0070676"
"P52917" "GO:0005515"
"P52917" "GO:0005524"
"P52917" "GO:0016887"
"P52917" "GO:0042802"
"P52917" "GO:0042803"
"P52917" "GO:0005634"
"P52917" "GO:0005737"
"P52917" "GO:0005768"
"P52917" "GO:0005783"
"P52917" "GO:0016020"
"P52917" "GO:1990621"
"P52923" "GO:0000304"
"P52923" "GO:0006915"
"P52923" "GO:0019646"
"P52923" "GO:0043065"
"P52923" "GO:0003955"
"P52923" "GO:0016668"
"P52923" "GO:0005634"
"P52923" "GO:0005739"
"P52923" "GO:0005741"
"P52923" "GO:0005886"
"P52923" "GO:0016021"
"P53010" "GO:0000289"
"P53010" "GO:0006301"
"P53010" "GO:0006397"
"P53010" "GO:0090503"
"P53010" "GO:0003676"
"P53010" "GO:0005515"
"P53010" "GO:0046872"
"P53010" "GO:0004535"
"P53010" "GO:0000932"
"P53010" "GO:0005737"
"P53010" "GO:0031251"
"P53011" "GO:0006913"
"P53011" "GO:0015031"
"P53011" "GO:0034198"
"P53011" "GO:0034629"
"P53011" "GO:0051028"
"P53011" "GO:1904263"
"P53011" "GO:0005515"
"P53011" "GO:0017056"
"P53011" "GO:0005643"
"P53011" "GO:0016021"
"P53011" "GO:0031080"
"P53011" "GO:0031965"
"P53011" "GO:0035859"
"P53011" "GO:0097042"
"P53035" "GO:0000122"
"P53035" "GO:0000433"
"P53035" "GO:0005975"
"P53035" "GO:0045944"
"P53035" "GO:1900436"
"P53035" "GO:0000978"
"P53035" "GO:0001227"
"P53035" "GO:0046872"
"P53035" "GO:0005634"
"P53035" "GO:0005739"
"P53038" "GO:0000723"
"P53038" "GO:0007004"
"P53038" "GO:0034502"
"P53038" "GO:0042162"
"P53038" "GO:0000784"
"P53038" "GO:0005829"
"P53038" "GO:0070209"
"P53040" "GO:0006325"
"P53040" "GO:0006357"
"P53040" "GO:0006366"
"P53040" "GO:0016573"
"P53040" "GO:0051123"
"P53040" "GO:0001102"
"P53040" "GO:0003682"
"P53040" "GO:0005515"
"P53040" "GO:0032947"
"P53040" "GO:0042802"
"P53040" "GO:0046982"
"P53040" "GO:0003700"
"P53040" "GO:0016251"
"P53040" "GO:0000124"
"P53040" "GO:0005634"
"P53040" "GO:0005669"
"P53040" "GO:0005829"
"P53040" "GO:0046695"
"P53044" "GO:0030433"
"P53044" "GO:0030970"
"P53044" "GO:0043161"
"P53044" "GO:0051974"
"P53044" "GO:0070651"
"P53044" "GO:0071629"
"P53044" "GO:0071712"
"P53044" "GO:0072665"
"P53044" "GO:0072671"
"P53044" "GO:1900182"
"P53044" "GO:1990116"
"P53044" "GO:0005515"
"P53044" "GO:0031593"
"P53044" "GO:0043130"
"P53044" "GO:0000837"
"P53044" "GO:0000839"
"P53044" "GO:0005634"
"P53044" "GO:0005829"
"P53044" "GO:0034098"
"P53044" "GO:1990112"
"P53045" "GO:0006696"
"P53045" "GO:0016126"
"P53045" "GO:0055114"
"P53045" "GO:0000254"
"P53045" "GO:0005506"
"P53045" "GO:0005515"
"P53045" "GO:0005789"
"P53045" "GO:0005886"
"P53045" "GO:0016021"
"P53047" "GO:0008150"
"P53047" "GO:0003674"
"P53047" "GO:0000324"
"P53047" "GO:0005783"
"P53047" "GO:0005886"
"P53047" "GO:0016021"
"P53048" "GO:0000017"
"P53048" "GO:0000023"
"P53048" "GO:0015768"
"P53048" "GO:0015771"
"P53048" "GO:0034219"
"P53048" "GO:0046352"
"P53048" "GO:1902600"
"P53048" "GO:0005351"
"P53048" "GO:0005352"
"P53048" "GO:0005364"
"P53048" "GO:0015574"
"P53048" "GO:0005887"
"P53048" "GO:0016021"
"P53049" "GO:0006855"
"P53049" "GO:0042908"
"P53049" "GO:0055085"
"P53049" "GO:0005524"
"P53049" "GO:0008559"
"P53049" "GO:0042626"
"P53049" "GO:0005886"
"P53049" "GO:0016020"
"P53049" "GO:0016021"
"P53049" "GO:0071944"
"P53051" "GO:0000025"
"P53051" "GO:0005987"
"P53051" "GO:0009313"
"P53051" "GO:0046352"
"P53051" "GO:0004556"
"P53051" "GO:0004574"
"P53051" "GO:0004575"
"P53051" "GO:0005515"
"P53051" "GO:0032450"
"P53051" "GO:0033934"
"P53051" "GO:0043022"
"P53051" "GO:0005739"
"P53053" "GO:0043328"
"P53053" "GO:0003674"
"P53053" "GO:0000324"
"P53053" "GO:0005768"
"P53053" "GO:0016021"
"P53057" "GO:0006508"
"P53057" "GO:0008150"
"P53057" "GO:0030163"
"P53057" "GO:0031505"
"P53057" "GO:0004190"
"P53057" "GO:0005575"
"P53057" "GO:0005576"
"P53057" "GO:0009277"
"P53058" "GO:0008150"
"P53058" "GO:0003674"
"P53058" "GO:0005783"
"P53058" "GO:0005829"
"P53058" "GO:0071944"
"P53060" "GO:0006311"
"P53060" "GO:0007131"
"P53060" "GO:0003674"
"P53060" "GO:0005634"
"P53060" "GO:0005737"
"P53063" "GO:0000448"
"P53063" "GO:0000463"
"P53063" "GO:0000466"
"P53063" "GO:0000956"
"P53063" "GO:0006397"
"P53063" "GO:0030846"
"P53063" "GO:0031087"
"P53063" "GO:0050790"
"P53063" "GO:0071035"
"P53063" "GO:0000166"
"P53063" "GO:0003723"
"P53063" "GO:0005515"
"P53063" "GO:0030234"
"P53063" "GO:0034353"
"P53063" "GO:0046872"
"P53063" "GO:1990174"
"P53063" "GO:0005634"
"P53063" "GO:0005829"
"P53064" "GO:0000122"
"P53064" "GO:0001015"
"P53064" "GO:0006353"
"P53064" "GO:0006357"
"P53064" "GO:0006368"
"P53064" "GO:0016570"
"P53064" "GO:0031124"
"P53064" "GO:0031126"
"P53064" "GO:0031938"
"P53064" "GO:0032968"
"P53064" "GO:0034402"
"P53064" "GO:0051569"
"P53064" "GO:0070911"
"P53064" "GO:0090262"
"P53064" "GO:2001160"
"P53064" "GO:2001163"
"P53064" "GO:2001165"
"P53064" "GO:2001166"
"P53064" "GO:2001173"
"P53064" "GO:2001209"
"P53064" "GO:0003677"
"P53064" "GO:0003723"
"P53064" "GO:0005515"
"P53064" "GO:1990269"
"P53064" "GO:0005634"
"P53064" "GO:0016593"
"P53064" "GO:0035327"
"P53066" "GO:0008150"
"P53066" "GO:0003674"
"P53066" "GO:0005575"
"P53068" "GO:0007049"
"P53068" "GO:0031145"
"P53068" "GO:0031497"
"P53068" "GO:0051301"
"P53068" "GO:0070979"
"P53068" "GO:1904668"
"P53068" "GO:0005515"
"P53068" "GO:0030234"
"P53068" "GO:0061630"
"P53068" "GO:0005680"
"P53068" "GO:0005739"
"P53070" "GO:0002098"
"P53070" "GO:0006400"
"P53070" "GO:0030488"
"P53070" "GO:0070899"
"P53070" "GO:0003674"
"P53070" "GO:0016740"
"P53070" "GO:0050660"
"P53070" "GO:0005739"
"P53070" "GO:0005759"
"P53072" "GO:0006400"
"P53072" "GO:0003723"
"P53072" "GO:0016746"
"P53072" "GO:0005634"
"P53072" "GO:0005737"
"P53074" "GO:0008150"
"P53074" "GO:0003674"
"P53074" "GO:0005739"
"P53074" "GO:0005783"
"P53074" "GO:0016021"
"P53075" "GO:0030476"
"P53075" "GO:0003674"
"P53075" "GO:0005739"
"P53075" "GO:0005783"
"P53077" "GO:0006123"
"P53077" "GO:0008150"
"P53077" "GO:1902600"
"P53077" "GO:0003674"
"P53077" "GO:0004129"
"P53077" "GO:0005739"
"P53077" "GO:0005751"
"P53079" "GO:0000301"
"P53079" "GO:0006891"
"P53079" "GO:0007030"
"P53079" "GO:0015031"
"P53079" "GO:0032258"
"P53079" "GO:0005515"
"P53079" "GO:0030674"
"P53079" "GO:0000139"
"P53079" "GO:0017119"
"P53081" "GO:0008150"
"P53081" "GO:0003674"
"P53081" "GO:0005737"
"P53081" "GO:0005739"
"P53083" "GO:0000002"
"P53083" "GO:0007005"
"P53083" "GO:0015914"
"P53083" "GO:1990456"
"P53083" "GO:0003674"
"P53083" "GO:0008289"
"P53083" "GO:0005737"
"P53083" "GO:0005739"
"P53083" "GO:0005741"
"P53083" "GO:0031307"
"P53083" "GO:0032865"
"P53088" "GO:0002098"
"P53088" "GO:0002143"
"P53088" "GO:0032447"
"P53088" "GO:0034227"
"P53088" "GO:0000049"
"P53088" "GO:0005515"
"P53088" "GO:0016779"
"P53088" "GO:0002144"
"P53088" "GO:0005739"
"P53088" "GO:0005829"
"P53091" "GO:0000727"
"P53091" "GO:0006267"
"P53091" "GO:0006268"
"P53091" "GO:0006270"
"P53091" "GO:0006271"
"P53091" "GO:0003688"
"P53091" "GO:0005515"
"P53091" "GO:0005524"
"P53091" "GO:0043142"
"P53091" "GO:0004003"
"P53091" "GO:0017116"
"P53091" "GO:0043140"
"P53091" "GO:1990163"
"P53091" "GO:0005634"
"P53091" "GO:0005654"
"P53091" "GO:0005656"
"P53091" "GO:0005737"
"P53091" "GO:0031261"
"P53091" "GO:0031298"
"P53091" "GO:0042555"
"P53091" "GO:0071162"
"P53091" "GO:0097373"
"P53094" "GO:0007124"
"P53094" "GO:0030435"
"P53094" "GO:0031929"
"P53094" "GO:0051321"
"P53094" "GO:0075297"
"P53094" "GO:0003674"
"P53094" "GO:0005737"
"P53094" "GO:0005739"
"P53096" "GO:0006325"
"P53096" "GO:0006355"
"P53096" "GO:0016575"
"P53096" "GO:0032874"
"P53096" "GO:0045835"
"P53096" "GO:0045944"
"P53096" "GO:0070932"
"P53096" "GO:0070933"
"P53096" "GO:0004407"
"P53096" "GO:0005515"
"P53096" "GO:0017136"
"P53096" "GO:0032041"
"P53096" "GO:0045129"
"P53096" "GO:0000118"
"P53096" "GO:0005634"
"P53096" "GO:0005737"
"P53096" "GO:0034399"
"P53096" "GO:0034967"
"P53096" "GO:0070210"
"P53100" "GO:0008150"
"P53100" "GO:0055114"
"P53100" "GO:0004617"
"P53100" "GO:0016616"
"P53100" "GO:0016618"
"P53100" "GO:0030267"
"P53100" "GO:0042803"
"P53100" "GO:0051287"
"P53100" "GO:0005737"
"P53100" "GO:0005829"
"P53102" "GO:0007131"
"P53102" "GO:0003690"
"P53102" "GO:0005515"
"P53102" "GO:0000794"
"P53102" "GO:0005634"
"P53108" "GO:0008150"
"P53108" "GO:0016192"
"P53108" "GO:0005515"
"P53108" "GO:0017137"
"P53108" "GO:0005794"
"P53108" "GO:0016021"
"P53110" "GO:0008150"
"P53110" "GO:0055114"
"P53110" "GO:0003674"
"P53110" "GO:0016639"
"P53110" "GO:0005575"
"P53110" "GO:0005737"
"P53111" "GO:0008150"
"P53111" "GO:0055114"
"P53111" "GO:0004090"
"P53111" "GO:0016491"
"P53111" "GO:0016616"
"P53111" "GO:0050662"
"P53111" "GO:0005634"
"P53111" "GO:0005737"
"P53112" "GO:0016560"
"P53112" "GO:0005102"
"P53112" "GO:0005515"
"P53112" "GO:0030674"
"P53112" "GO:0005778"
"P53112" "GO:1990415"
"P53112" "GO:1990429"
"P53114" "GO:0006357"
"P53114" "GO:0006366"
"P53114" "GO:0003674"
"P53114" "GO:0003712"
"P53114" "GO:0005515"
"P53114" "GO:0005634"
"P53114" "GO:0005739"
"P53114" "GO:0016592"
"P53116" "GO:0008150"
"P53116" "GO:0003674"
"P53116" "GO:0005575"
"P53116" "GO:0016021"
"P53119" "GO:0000209"
"P53119" "GO:0006511"
"P53119" "GO:0010994"
"P53119" "GO:0030433"
"P53119" "GO:0034450"
"P53119" "GO:0061631"
"P53119" "GO:0000502"
"P53119" "GO:0005634"
"P53119" "GO:0005737"
"P53121" "GO:0009272"
"P53121" "GO:0015883"
"P53121" "GO:0030148"
"P53121" "GO:0035350"
"P53121" "GO:0055085"
"P53121" "GO:0015230"
"P53121" "GO:0005739"
"P53121" "GO:0005783"
"P53121" "GO:0005789"
"P53121" "GO:0016021"
"P53125" "GO:0006338"
"P53125" "GO:0006348"
"P53125" "GO:0046020"
"P53125" "GO:0003674"
"P53125" "GO:0005515"
"P53125" "GO:0000781"
"P53125" "GO:0005634"
"P53125" "GO:0008623"
"P53127" "GO:0016574"
"P53127" "GO:0036205"
"P53127" "GO:0043619"
"P53127" "GO:0003677"
"P53127" "GO:0003682"
"P53127" "GO:0004842"
"P53127" "GO:0046872"
"P53127" "GO:0005634"
"P53127" "GO:0005737"
"P53127" "GO:0048189"
"P53127" "GO:0070211"
"P53128" "GO:0006730"
"P53128" "GO:0009086"
"P53128" "GO:0035999"
"P53128" "GO:0055114"
"P53128" "GO:0004489"
"P53128" "GO:0005515"
"P53128" "GO:0071949"
"P53128" "GO:0005739"
"P53128" "GO:0005829"
"P53131" "GO:0000390"
"P53131" "GO:0000462"
"P53131" "GO:0000463"
"P53131" "GO:0000466"
"P53131" "GO:0006364"
"P53131" "GO:0030490"
"P53131" "GO:0042273"
"P53131" "GO:0003723"
"P53131" "GO:0003729"
"P53131" "GO:0004004"
"P53131" "GO:0005515"
"P53131" "GO:0005524"
"P53131" "GO:0034459"
"P53131" "GO:0005739"
"P53131" "GO:0030686"
"P53131" "GO:0071014"
"P53134" "GO:0006857"
"P53134" "GO:0015031"
"P53134" "GO:0035672"
"P53134" "GO:0035673"
"P53134" "GO:0000329"
"P53134" "GO:0005887"
"P53134" "GO:0016021"
"P53137" "GO:0008150"
"P53137" "GO:0043130"
"P53137" "GO:0005737"
"P53139" "GO:0008150"
"P53139" "GO:0003674"
"P53139" "GO:0005829"
"P53139" "GO:0005886"
"P53141" "GO:0000915"
"P53141" "GO:0006903"
"P53141" "GO:0008104"
"P53141" "GO:0005509"
"P53141" "GO:0005515"
"P53141" "GO:0031489"
"P53141" "GO:0032038"
"P53141" "GO:0042802"
"P53141" "GO:0005934"
"P53141" "GO:0005935"
"P53141" "GO:0016460"
"P53141" "GO:0031982"
"P53141" "GO:0120155"
"P53142" "GO:0006623"
"P53142" "GO:0055085"
"P53142" "GO:0022857"
"P53142" "GO:0000329"
"P53142" "GO:0005739"
"P53142" "GO:0016021"
"P53142" "GO:0031966"
"P53146" "GO:0006890"
"P53146" "GO:0015031"
"P53146" "GO:0048279"
"P53146" "GO:0005484"
"P53146" "GO:0005515"
"P53146" "GO:0005783"
"P53146" "GO:0031201"
"P53146" "GO:0071458"
"P53147" "GO:0006355"
"P53147" "GO:0008150"
"P53147" "GO:0003677"
"P53147" "GO:0003682"
"P53147" "GO:0000790"
"P53150" "GO:0006303"
"P53150" "GO:0003682"
"P53150" "GO:0005515"
"P53150" "GO:0005634"
"P53150" "GO:0005737"
"P53150" "GO:0032807"
"P53150" "GO:0000790"
"P53154" "GO:0006506"
"P53154" "GO:0015793"
"P53154" "GO:0019563"
"P53154" "GO:0055085"
"P53154" "GO:0008374"
"P53154" "GO:0015293"
"P53154" "GO:0005783"
"P53154" "GO:0005886"
"P53154" "GO:0016020"
"P53154" "GO:0016021"
"P53157" "GO:0006850"
"P53157" "GO:0005515"
"P53157" "GO:0050833"
"P53157" "GO:0005739"
"P53157" "GO:0031305"
"P53163" "GO:0032543"
"P53163" "GO:0003735"
"P53163" "GO:0005739"
"P53163" "GO:0005762"
"P53163" "GO:0042645"
"P53165" "GO:0006325"
"P53165" "GO:0006406"
"P53165" "GO:0016573"
"P53165" "GO:0016578"
"P53165" "GO:0034622"
"P53165" "GO:0043085"
"P53165" "GO:0045899"
"P53165" "GO:0005198"
"P53165" "GO:0005515"
"P53165" "GO:0008047"
"P53165" "GO:0004402"
"P53165" "GO:0000124"
"P53165" "GO:0005634"
"P53165" "GO:0005829"
"P53165" "GO:0046695"
"P53165" "GO:0071819"
"P53166" "GO:0016070"
"P53166" "GO:1902775"
"P53166" "GO:0004004"
"P53166" "GO:0005524"
"P53166" "GO:1990400"
"P53166" "GO:0005739"
"P53166" "GO:0005759"
"P53169" "GO:0007052"
"P53169" "GO:0034599"
"P53169" "GO:0003674"
"P53169" "GO:0005515"
"P53169" "GO:0000778"
"P53169" "GO:0005737"
"P53169" "GO:0043505"
"P53172" "GO:0000920"
"P53172" "GO:0030071"
"P53172" "GO:0042149"
"P53172" "GO:0003674"
"P53172" "GO:0005634"
"P53172" "GO:0005737"
"P53173" "GO:0006888"
"P53173" "GO:0006898"
"P53173" "GO:0007120"
"P53173" "GO:0030437"
"P53173" "GO:1902684"
"P53173" "GO:2000311"
"P53173" "GO:0038024"
"P53173" "GO:0000139"
"P53173" "GO:0005783"
"P53173" "GO:0005789"
"P53173" "GO:0016021"
"P53173" "GO:0030134"
"P53173" "GO:0071944"
"P53177" "GO:0006400"
"P53177" "GO:0030488"
"P53177" "GO:0031591"
"P53177" "GO:0008175"
"P53177" "GO:0005575"
"P53177" "GO:0005737"
"P53179" "GO:0001403"
"P53179" "GO:0016485"
"P53179" "GO:0051321"
"P53179" "GO:0070086"
"P53179" "GO:0003674"
"P53179" "GO:0005829"
"P53179" "GO:0009898"
"P53185" "GO:0008150"
"P53185" "GO:0003674"
"P53185" "GO:0005737"
"P53186" "GO:0008150"
"P53186" "GO:0003674"
"P53186" "GO:0005524"
"P53186" "GO:0005575"
"P53189" "GO:0005975"
"P53189" "GO:0008150"
"P53189" "GO:0071555"
"P53189" "GO:0042124"
"P53189" "GO:0042973"
"P53189" "GO:0005576"
"P53189" "GO:0009277"
"P53189" "GO:0009986"
"P53189" "GO:0071944"
"P53192" "GO:0006890"
"P53192" "GO:0045048"
"P53192" "GO:0071816"
"P53192" "GO:0005515"
"P53192" "GO:0043495"
"P53192" "GO:0000139"
"P53192" "GO:0005739"
"P53192" "GO:0005783"
"P53192" "GO:0005789"
"P53192" "GO:0016021"
"P53192" "GO:0031966"
"P53192" "GO:0043529"
"P53193" "GO:0009060"
"P53193" "GO:0016226"
"P53193" "GO:0032781"
"P53193" "GO:0044571"
"P53193" "GO:0051259"
"P53193" "GO:0097428"
"P53193" "GO:0001671"
"P53193" "GO:0005515"
"P53193" "GO:0051087"
"P53193" "GO:0005737"
"P53193" "GO:0005739"
"P53193" "GO:0005743"
"P53193" "GO:0005758"
"P53193" "GO:0005759"
"P53196" "GO:0006511"
"P53196" "GO:0070682"
"P53196" "GO:0003674"
"P53196" "GO:0005515"
"P53196" "GO:0000502"
"P53196" "GO:0005634"
"P53196" "GO:0005737"
"P53196" "GO:0005829"
"P53198" "GO:0006886"
"P53198" "GO:0006888"
"P53198" "GO:0007030"
"P53198" "GO:0003674"
"P53198" "GO:0005739"
"P53198" "GO:0005783"
"P53198" "GO:0005789"
"P53198" "GO:0005793"
"P53198" "GO:0005794"
"P53198" "GO:0016021"
"P53198" "GO:0030134"
"P53201" "GO:0006281"
"P53201" "GO:0006325"
"P53201" "GO:0006338"
"P53201" "GO:0043486"
"P53201" "GO:0043967"
"P53201" "GO:0043968"
"P53201" "GO:0051276"
"P53201" "GO:1903507"
"P53201" "GO:0003677"
"P53201" "GO:0003714"
"P53201" "GO:0005515"
"P53201" "GO:0000123"
"P53201" "GO:0000812"
"P53201" "GO:0005634"
"P53201" "GO:0035267"
"P53203" "GO:0007031"
"P53203" "GO:0003674"
"P53203" "GO:0005779"
"P53203" "GO:0005783"
"P53203" "GO:0016021"
"P53203" "GO:0071944"
"P53204" "GO:0009435"
"P53204" "GO:0034628"
"P53204" "GO:0000309"
"P53204" "GO:0004515"
"P53204" "GO:0005515"
"P53204" "GO:0005524"
"P53204" "GO:0005634"
"P53206" "GO:0006535"
"P53206" "GO:0008150"
"P53206" "GO:0003674"
"P53206" "GO:0004124"
"P53206" "GO:0030170"
"P53206" "GO:0080146"
"P53206" "GO:0005737"
"P53206" "GO:0005739"
"P53206" "GO:0005741"
"P53206" "GO:0016021"
"P53215" "GO:0006400"
"P53215" "GO:0008033"
"P53215" "GO:0099116"
"P53215" "GO:0000287"
"P53215" "GO:0005525"
"P53215" "GO:0008193"
"P53215" "GO:0042802"
"P53215" "GO:0005634"
"P53215" "GO:0005737"
"P53217" "GO:0008150"
"P53217" "GO:0003674"
"P53217" "GO:0005783"
"P53217" "GO:0005886"
"P53217" "GO:0016021"
"P53217" "GO:0071944"
"P53217" "GO:0005643"
"P53218" "GO:0000294"
"P53218" "GO:0006364"
"P53218" "GO:0008033"
"P53218" "GO:0034965"
"P53218" "GO:0090502"
"P53218" "GO:0003723"
"P53218" "GO:0005515"
"P53218" "GO:0042134"
"P53218" "GO:0000171"
"P53218" "GO:0004526"
"P53218" "GO:0000172"
"P53218" "GO:0005634"
"P53218" "GO:0005655"
"P53218" "GO:0005697"
"P53218" "GO:0005829"
"P53219" "GO:0008150"
"P53219" "GO:0003674"
"P53219" "GO:0016787"
"P53219" "GO:0005739"
"P53220" "GO:0030150"
"P53220" "GO:0032981"
"P53220" "GO:0033617"
"P53220" "GO:0003674"
"P53220" "GO:0005515"
"P53220" "GO:0005739"
"P53220" "GO:0005743"
"P53220" "GO:0005744"
"P53220" "GO:0016021"
"P53222" "GO:0008150"
"P53222" "GO:0003674"
"P53222" "GO:0005575"
"P53223" "GO:0006487"
"P53223" "GO:0008610"
"P53223" "GO:0047874"
"P53223" "GO:0005783"
"P53223" "GO:0016021"
"P53223" "GO:0030176"
"P53224" "GO:0006672"
"P53224" "GO:0006986"
"P53224" "GO:0090155"
"P53224" "GO:0090156"
"P53224" "GO:1900060"
"P53224" "GO:0003674"
"P53224" "GO:0005515"
"P53224" "GO:0005783"
"P53224" "GO:0016021"
"P53224" "GO:0035339"
"P53227" "GO:0032205"
"P53227" "GO:0051096"
"P53227" "GO:0003674"
"P53227" "GO:0000781"
"P53227" "GO:0005634"
"P53227" "GO:0005737"
"P53227" "GO:0035861"
"P53230" "GO:0016024"
"P53230" "GO:0032049"
"P53230" "GO:0004605"
"P53230" "GO:0005739"
"P53230" "GO:0005759"
"P53230" "GO:0031314"
"P53231" "GO:0008150"
"P53231" "GO:0003674"
"P53231" "GO:0005575"
"P53233" "GO:0006468"
"P53233" "GO:0004672"
"P53233" "GO:0004674"
"P53233" "GO:0005515"
"P53233" "GO:0005524"
"P53233" "GO:0005739"
"P53235" "GO:0006413"
"P53235" "GO:0006417"
"P53235" "GO:0000049"
"P53235" "GO:0003729"
"P53235" "GO:0003743"
"P53235" "GO:0043022"
"P53235" "GO:0022626"
"P53235" "GO:0022627"
"P53236" "GO:0006302"
"P53236" "GO:0006303"
"P53236" "GO:0006337"
"P53236" "GO:0006368"
"P53236" "GO:0030435"
"P53236" "GO:0042173"
"P53236" "GO:0043044"
"P53236" "GO:0003682"
"P53236" "GO:0008094"
"P53236" "GO:0015616"
"P53236" "GO:0016586"
"P53238" "GO:0003400"
"P53238" "GO:0007120"
"P53238" "GO:0007121"
"P53238" "GO:0005509"
"P53238" "GO:0008270"
"P53238" "GO:0005634"
"P53238" "GO:0005737"
"P53238" "GO:0005829"
"P53238" "GO:0005934"
"P53238" "GO:0005935"
"P53238" "GO:0030427"
"P53239" "GO:0032979"
"P53239" "GO:0032977"
"P53239" "GO:0016021"
"P53239" "GO:0031305"
"P53242" "GO:0006623"
"P53242" "GO:0007039"
"P53242" "GO:0008150"
"P53242" "GO:0043161"
"P53242" "GO:0045721"
"P53242" "GO:0003674"
"P53242" "GO:0005575"
"P53242" "GO:0005773"
"P53242" "GO:0019898"
"P53242" "GO:0034657"
"P53244" "GO:0070086"
"P53244" "GO:0005515"
"P53244" "GO:0031625"
"P53244" "GO:0005829"
"P53246" "GO:0006624"
"P53246" "GO:0007033"
"P53246" "GO:0003674"
"P53246" "GO:0003677"
"P53246" "GO:0046872"
"P53246" "GO:0005634"
"P53246" "GO:0005773"
"P53248" "GO:0016558"
"P53248" "GO:0030674"
"P53248" "GO:0005780"
"P53248" "GO:0005782"
"P53248" "GO:1990429"
"P53249" "GO:0008150"
"P53249" "GO:0003674"
"P53249" "GO:0005575"
"P53251" "GO:0000056"
"P53251" "GO:0000462"
"P53251" "GO:0003674"
"P53251" "GO:0005515"
"P53251" "GO:0005634"
"P53251" "GO:0005730"
"P53251" "GO:0030686"
"P53251" "GO:0030688"
"P53253" "GO:0008150"
"P53253" "GO:0003674"
"P53253" "GO:0005515"
"P53253" "GO:0005783"
"P53253" "GO:0005789"
"P53253" "GO:0016021"
"P53255" "GO:0000398"
"P53255" "GO:0043085"
"P53255" "GO:0008047"
"P53255" "GO:0061632"
"P53255" "GO:0005634"
[truncated: 2,617,383 more chars]
