# Supplementary material for: Comparative Analysis of Unsupervised Protein Similarity Prediction Based on Graph Embedding
Source: Front Genet. 2021 Sep 22;12:744334. doi: 10.3389/fgene.2021.744334 (PMC8493040; doi:10.3389/fgene.2021.744334)
Supplement: Supplementary file 1 [file Data_Sheet_1.ZIP › ╨┬╜¿╬─╝■╝╨/9606-GOAhuman.txt]

"A0A183" "GO:0031424"
"A0AUZ9" "GO:0043981"
"A0AUZ9" "GO:0043982"
"A0AUZ9" "GO:0043984"
"A0AUZ9" "GO:0043996"
"A0AUZ9" "GO:0035035"
"A0AUZ9" "GO:0043995"
"A0AUZ9" "GO:0046972"
"A0AUZ9" "GO:0044545"
"A0FGR8" "GO:0006687"
"A0FGR8" "GO:0006869"
"A0FGR8" "GO:0006897"
"A0FGR8" "GO:0061817"
"A0FGR8" "GO:0005509"
"A0FGR8" "GO:0005515"
"A0FGR8" "GO:0005544"
"A0FGR8" "GO:0008429"
"A0FGR8" "GO:0031210"
"A0FGR8" "GO:0035091"
"A0FGR8" "GO:0042802"
"A0FGR8" "GO:0045296"
"A0FGR8" "GO:0005789"
"A0FGR8" "GO:0005887"
"A0FGR8" "GO:0016020"
"A0FGR8" "GO:0031227"
"A0FGR8" "GO:0031234"
"A0FGR8" "GO:0044232"
"A0FGR8" "GO:0140268"
"A0JLT2" "GO:0045944"
"A0JLT2" "GO:0003712"
"A0JLT2" "GO:0005515"
"A0JLT2" "GO:0008134"
"A0JLT2" "GO:0016592"
"A0MZ66" "GO:0006930"
"A0MZ66" "GO:0007265"
"A0MZ66" "GO:0007409"
"A0MZ66" "GO:0032488"
"A0MZ66" "GO:0038007"
"A0MZ66" "GO:0045773"
"A0MZ66" "GO:0048812"
"A0MZ66" "GO:0060327"
"A0MZ66" "GO:0061163"
"A0MZ66" "GO:0061573"
"A0MZ66" "GO:2000114"
"A0MZ66" "GO:2001224"
"A0MZ66" "GO:0005515"
"A0MZ66" "GO:0019894"
"A0MZ66" "GO:0045296"
"A0MZ66" "GO:0051015"
"A0MZ66" "GO:0005737"
"A0MZ66" "GO:0005874"
"A0MZ66" "GO:0005875"
"A0MZ66" "GO:0015630"
"A0MZ66" "GO:0030027"
"A0MZ66" "GO:0030175"
"A0MZ66" "GO:0030424"
"A0MZ66" "GO:0030426"
"A0MZ66" "GO:0031252"
"A0MZ66" "GO:0043204"
"A0MZ66" "GO:0044295"
"A0MZ66" "GO:0048471"
"A0PG75" "GO:0017121"
"A0PG75" "GO:0017128"
"A0PG75" "GO:0005886"
"A0PJW6" "GO:0007399"
"A0PJW6" "GO:0016021"
"A0PJW8" "GO:0030154"
"A0PJW8" "GO:0034198"
"A0PJW8" "GO:0010507"
"A0PJW8" "GO:0097190"
"A0PJW8" "GO:0005515"
"A0PJW8" "GO:0070513"
"A0PJX0" "GO:0000287"
"A0PJX0" "GO:0005509"
"A0PJX0" "GO:0005515"
"A0PJY2" "GO:0000122"
"A0PJY2" "GO:0001764"
"A0PJY2" "GO:0007411"
"A0PJY2" "GO:0008285"
"A0PJY2" "GO:0021772"
"A0PJY2" "GO:0021797"
"A0PJY2" "GO:0043697"
"A0PJY2" "GO:0045666"
"A0PJY2" "GO:0045893"
"A0PJY2" "GO:0000978"
"A0PJY2" "GO:0001227"
"A0PJY2" "GO:0005515"
"A0PJY2" "GO:0046872"
"A0PJY2" "GO:0005654"
"A0PJY2" "GO:0005829"
"A0PJZ3" "GO:0016266"
"A0PJZ3" "GO:0035252"
"A0PJZ3" "GO:0016021"
"A0PK05" "GO:0005515"
"A0PK05" "GO:0016021"
"A0PK11" "GO:0005515"
"A0PK11" "GO:0016021"
"A1IGU5" "GO:0005089"
"A1IGU5" "GO:0005737"
"A1KZ92" "GO:0006979"
"A1KZ92" "GO:0042744"
"A1KZ92" "GO:0055114"
"A1KZ92" "GO:0090305"
"A1KZ92" "GO:0098869"
"A1KZ92" "GO:0004519"
"A1KZ92" "GO:0004601"
"A1KZ92" "GO:0020037"
"A1KZ92" "GO:0046872"
"A1KZ92" "GO:0005615"
"A1KZ92" "GO:0005737"
"A1L0T0" "GO:0001561"
"A1L0T0" "GO:0009097"
"A1L0T0" "GO:0009099"
"A1L0T0" "GO:0000287"
"A1L0T0" "GO:0003674"
"A1L0T0" "GO:0005515"
"A1L0T0" "GO:0016829"
"A1L0T0" "GO:0030976"
"A1L0T0" "GO:0050660"
"A1L0T0" "GO:0003984"
"A1L0T0" "GO:0005789"
"A1L0T0" "GO:0016020"
"A1L0T0" "GO:0016021"
"A1L0T0" "GO:0005948"
"A1L167" "GO:0000209"
"A1L167" "GO:0005515"
"A1L167" "GO:0005524"
"A1L167" "GO:0061631"
"A1L167" "GO:0005634"
"A1L167" "GO:0005654"
"A1L167" "GO:0005886"
"A1L188" "GO:0032981"
"A1L188" "GO:0005515"
"A1L188" "GO:0005739"
"A1L1A6" "GO:0016021"
"A1L4K1" "GO:0005515"
"A1L4K1" "GO:0005634"
"A1L4K1" "GO:0016529"
"A1L4K1" "GO:0048471"
"A1X283" "GO:0001501"
"A1X283" "GO:0001654"
"A1X283" "GO:0002051"
"A1X283" "GO:0006801"
"A1X283" "GO:0007507"
"A1X283" "GO:0010628"
"A1X283" "GO:0022617"
"A1X283" "GO:0040018"
"A1X283" "GO:0043085"
"A1X283" "GO:0045600"
"A1X283" "GO:0048705"
"A1X283" "GO:0051496"
"A1X283" "GO:0060348"
"A1X283" "GO:0060378"
"A1X283" "GO:0060612"
"A1X283" "GO:0071800"
"A1X283" "GO:0072657"
"A1X283" "GO:1904179"
"A1X283" "GO:1904888"
"A1X283" "GO:0005515"
"A1X283" "GO:0010314"
"A1X283" "GO:0032266"
"A1X283" "GO:0042169"
"A1X283" "GO:0080025"
"A1X283" "GO:0016176"
"A1X283" "GO:0070273"
"A1X283" "GO:0002102"
"A1X283" "GO:0005737"
"A1X283" "GO:0030054"
"A1X283" "GO:0042995"
"A2A2V5" "GO:0005515"
"A2A2V5" "GO:0016021"
"A2A2V5" "GO:0043231"
"A2IDD5" "GO:0003009"
"A2IDD5" "GO:0030030"
"A2IDD5" "GO:0098535"
"A2IDD5" "GO:0005814"
"A2IDD5" "GO:0016529"
"A2IDD5" "GO:0042383"
"A2IDD5" "GO:0048471"
"A2IDD5" "GO:0098536"
"A2PYH4" "GO:0032508"
"A2PYH4" "GO:0000712"
"A2PYH4" "GO:0006417"
"A2PYH4" "GO:0003676"
"A2PYH4" "GO:0003678"
"A2PYH4" "GO:0005524"
"A2PYH4" "GO:0010494"
"A2RRH5" "GO:0005515"
"A2RRH5" "GO:0005654"
"A2RRP1" "GO:0000956"
"A2RRP1" "GO:0006890"
"A2RRP1" "GO:0015031"
"A2RRP1" "GO:2000623"
"A2RRP1" "GO:0000149"
"A2RRP1" "GO:0005783"
"A2RRP1" "GO:0005789"
"A2RRP1" "GO:0005829"
"A2RRP1" "GO:0016020"
"A2RRP1" "GO:0070939"
"A2RU67" "GO:0005856"
"A2RU67" "GO:0016021"
"A2RU67" "GO:0150051"
"A2VDJ0" "GO:0016055"
"A2VDJ0" "GO:0033088"
"A2VDJ0" "GO:0090090"
"A2VDJ0" "GO:0005737"
"A2VDJ0" "GO:0005783"
"A2VDJ0" "GO:0005886"
"A2VDJ0" "GO:0016021"
"A2VDJ0" "GO:0016020"
"A4D0V7" "GO:0005783"
"A4D126" "GO:0007411"
"A4D126" "GO:0008299"
"A4D126" "GO:0035269"
"A4D126" "GO:0042803"
"A4D126" "GO:0047349"
"A4D126" "GO:0070567"
"A4D126" "GO:0005829"
"A4D1B5" "GO:0030162"
"A4D1B5" "GO:1902004"
"A4D1B5" "GO:0001540"
"A4D1B5" "GO:0005515"
"A4D1B5" "GO:0005802"
"A4D1E1" "GO:0046872"
"A4D1E9" "GO:0042254"
"A4D1E9" "GO:0003723"
"A4D1E9" "GO:0005515"
"A4D1E9" "GO:0005525"
"A4D1E9" "GO:0005694"
"A4D1E9" "GO:0005730"
"A4D1P6" "GO:0043551"
"A4D1P6" "GO:0045022"
"A4D1P6" "GO:1903362"
"A4D1P6" "GO:0006511"
"A4D1P6" "GO:0005515"
"A4D1P6" "GO:0035014"
"A4D1P6" "GO:0005829"
"A4D1P6" "GO:0031313"
"A4D1P6" "GO:0031901"
"A4D1P6" "GO:0031902"
"A4D2B0" "GO:0016787"
"A4D2B0" "GO:0046872"
"A4D2P6" "GO:0060292"
"A4D2P6" "GO:0045211"
"A4FU01" "GO:0046856"
"A4FU01" "GO:0004438"
"A4FU01" "GO:0005737"
"A4FU01" "GO:0070062"
"A4FU01" "GO:0016020"
"A5D8V7" "GO:0003341"
"A5D8V7" "GO:0007368"
"A5D8V7" "GO:0036158"
"A5D8V7" "GO:1902017"
"A5D8V7" "GO:0005515"
"A5D8V7" "GO:0005814"
"A5D8V7" "GO:0005929"
"A5D8V7" "GO:0005930"
"A5D8V7" "GO:0036064"
"A5LHX3" "GO:0000165"
"A5LHX3" "GO:0000209"
"A5LHX3" "GO:0002223"
"A5LHX3" "GO:0002479"
"A5LHX3" "GO:0006508"
"A5LHX3" "GO:0006521"
"A5LHX3" "GO:0010972"
"A5LHX3" "GO:0016579"
"A5LHX3" "GO:0031145"
"A5LHX3" "GO:0031146"
"A5LHX3" "GO:0033209"
"A5LHX3" "GO:0038061"
"A5LHX3" "GO:0038095"
"A5LHX3" "GO:0043161"
"A5LHX3" "GO:0043374"
"A5LHX3" "GO:0043488"
"A5LHX3" "GO:0043687"
"A5LHX3" "GO:0050852"
"A5LHX3" "GO:0055085"
"A5LHX3" "GO:0060071"
"A5LHX3" "GO:0061418"
"A5LHX3" "GO:0070498"
"A5LHX3" "GO:0090090"
"A5LHX3" "GO:0090263"
"A5LHX3" "GO:1901990"
"A5LHX3" "GO:1902036"
"A5LHX3" "GO:0010498"
"A5LHX3" "GO:0010499"
"A5LHX3" "GO:0004298"
"A5LHX3" "GO:0005515"
"A5LHX3" "GO:0008233"
"A5LHX3" "GO:0004175"
"A5LHX3" "GO:0005829"
"A5LHX3" "GO:0019774"
"A5LHX3" "GO:0005634"
"A5LHX3" "GO:0005737"
"A5LHX3" "GO:0005839"
"A5PLN9" "GO:0005515"
"A5PLN9" "GO:0005829"
"A5YKK6" "GO:0000122"
"A5YKK6" "GO:0000289"
"A5YKK6" "GO:0006977"
"A5YKK6" "GO:0007275"
"A5YKK6" "GO:0010606"
"A5YKK6" "GO:0017148"
"A5YKK6" "GO:0033147"
"A5YKK6" "GO:0035195"
"A5YKK6" "GO:0048387"
"A5YKK6" "GO:0060213"
"A5YKK6" "GO:0061014"
"A5YKK6" "GO:0090503"
"A5YKK6" "GO:1900153"
"A5YKK6" "GO:2000036"
"A5YKK6" "GO:0000288"
"A5YKK6" "GO:0003723"
"A5YKK6" "GO:0005515"
"A5YKK6" "GO:0019904"
"A5YKK6" "GO:0030331"
"A5YKK6" "GO:0042974"
"A5YKK6" "GO:0060090"
"A5YKK6" "GO:0070016"
"A5YKK6" "GO:0004535"
"A5YKK6" "GO:0000932"
"A5YKK6" "GO:0005615"
"A5YKK6" "GO:0005634"
"A5YKK6" "GO:0005829"
"A5YKK6" "GO:0016020"
"A5YKK6" "GO:0030014"
"A5YKK6" "GO:0030015"
"A5YM72" "GO:0006548"
"A5YM72" "GO:0035499"
"A5YM72" "GO:0005524"
"A5YM72" "GO:0016887"
"A5YM72" "GO:0046872"
"A5YM72" "GO:0047730"
"A5YM72" "GO:0102102"
"A5YM72" "GO:0005575"
"A5YM72" "GO:0005829"
"A6BM72" "GO:0010842"
"A6BM72" "GO:0034109"
"A6BM72" "GO:0005515"
"A6BM72" "GO:0016021"
"A6BM72" "GO:0016323"
"A6H8M9" "GO:0007156"
"A6H8M9" "GO:0007155"
"A6H8M9" "GO:0005509"
"A6H8M9" "GO:0005887"
"A6NC51" "GO:0006914"
"A6NC51" "GO:0010506"
"A6NC51" "GO:0000421"
"A6NC51" "GO:0005887"
"A6NC51" "GO:0010008"
"A6NC51" "GO:0005764"
"A6NC98" "GO:0001819"
"A6NC98" "GO:0042102"
"A6NC98" "GO:0042832"
"A6NC98" "GO:0050870"
"A6NC98" "GO:0030705"
"A6NC98" "GO:0031122"
"A6NC98" "GO:0005515"
"A6NC98" "GO:0008017"
"A6NC98" "GO:0051959"
"A6NC98" "GO:0005783"
"A6NC98" "GO:0005794"
"A6NC98" "GO:0016020"
"A6NC98" "GO:0005737"
"A6NC98" "GO:0005813"
"A6NCI4" "GO:0005576"
"A6ND48" "GO:0007186"
"A6ND48" "GO:0050911"
"A6ND48" "GO:0004930"
"A6ND48" "GO:0005515"
"A6ND48" "GO:0005549"
"A6ND48" "GO:0004984"
"A6ND48" "GO:0005886"
"A6ND48" "GO:0016021"
"A6NDD5" "GO:0005794"
"A6NDD5" "GO:0016021"
"A6NDH6" "GO:0007186"
"A6NDH6" "GO:0050911"
"A6NDH6" "GO:0004930"
"A6NDH6" "GO:0004984"
"A6NDH6" "GO:0005549"
"A6NDH6" "GO:0005886"
"A6NDH6" "GO:0016021"
"A6NDL8" "GO:0007186"
"A6NDL8" "GO:0050911"
"A6NDL8" "GO:0004930"
"A6NDL8" "GO:0004984"
"A6NDL8" "GO:0005886"
"A6NDL8" "GO:0016021"
"A6NDN3" "GO:0007030"
"A6NDN3" "GO:0051225"
"A6NDN3" "GO:0005801"
"A6NDN3" "GO:0032580"
"A6NDN3" "GO:0005794"
"A6NDN3" "GO:0000137"
"A6NDY0" "GO:0003723"
"A6NDY0" "GO:0005737"
"A6NED2" "GO:0006325"
"A6NED2" "GO:0005694"
"A6NED2" "GO:0005829"
"A6NED2" "GO:0005886"
"A6NFF2" "GO:0006334"
"A6NFF2" "GO:0005634"
"A6NFK2" "GO:0007605"
"A6NFK2" "GO:0033365"
"A6NFK2" "GO:0060088"
"A6NFK2" "GO:0005902"
"A6NFK2" "GO:0120044"
"A6NFK2" "GO:0120043"
"A6NFQ7" "GO:0006357"
"A6NFQ7" "GO:0000981"
"A6NFQ7" "GO:1990837"
"A6NFQ7" "GO:0000790"
"A6NFU8" "GO:0006508"
"A6NFU8" "GO:0008234"
"A6NFX1" "GO:0006869"
"A6NFX1" "GO:0008643"
"A6NFX1" "GO:0055085"
"A6NFX1" "GO:0071702"
"A6NFX1" "GO:0015293"
"A6NFX1" "GO:0046624"
"A6NFX1" "GO:0005215"
"A6NFX1" "GO:0005887"
"A6NFY4" "GO:0005637"
"A6NFY4" "GO:0016021"
"A6NFY4" "GO:0005635"
"A6NFZ4" "GO:0005576"
"A6NGG8" "GO:0007601"
"A6NGG8" "GO:0050896"
"A6NGG8" "GO:0035845"
"A6NGG8" "GO:1903546"
"A6NGG8" "GO:0005929"
"A6NGG8" "GO:0001750"
"A6NGG8" "GO:0001917"
"A6NGY5" "GO:0007186"
"A6NGY5" "GO:0050911"
"A6NGY5" "GO:0004930"
"A6NGY5" "GO:0004984"
"A6NGY5" "GO:0005886"
"A6NGY5" "GO:0016021"
"A6NH00" "GO:0007186"
"A6NH00" "GO:0050911"
"A6NH00" "GO:0004930"
"A6NH00" "GO:0004984"
"A6NH00" "GO:0005886"
"A6NH00" "GO:0016021"
"A6NH11" "GO:1902389"
"A6NH11" "GO:0035627"
"A6NH11" "GO:0120009"
"A6NH11" "GO:1902387"
"A6NH11" "GO:1902388"
"A6NH11" "GO:0008289"
"A6NH11" "GO:0005829"
"A6NH11" "GO:0016020"
"A6NH52" "GO:0016192"
"A6NH52" "GO:0009306"
"A6NH52" "GO:0005515"
"A6NH52" "GO:0030173"
"A6NH57" "GO:1903292"
"A6NH57" "GO:0016192"
"A6NH57" "GO:0006886"
"A6NH57" "GO:0005525"
"A6NH57" "GO:0005802"
"A6NH57" "GO:0005737"
"A6NHJ4" "GO:0006355"
"A6NHJ4" "GO:0003677"
"A6NHJ4" "GO:0005515"
"A6NHJ4" "GO:0046872"
"A6NHJ4" "GO:0005634"
"A6NHL2" "GO:0000278"
"A6NHL2" "GO:0000226"
"A6NHL2" "GO:0007017"
"A6NHL2" "GO:0003924"
"A6NHL2" "GO:0005525"
"A6NHL2" "GO:0005200"
"A6NHL2" "GO:0005874"
"A6NHL2" "GO:0005737"
"A6NHR9" "GO:0006302"
"A6NHR9" "GO:0009048"
"A6NHR9" "GO:0043584"
"A6NHR9" "GO:0045739"
"A6NHR9" "GO:0060820"
"A6NHR9" "GO:0060821"
"A6NHR9" "GO:0070868"
"A6NHR9" "GO:2000042"
"A6NHR9" "GO:2001034"
"A6NHR9" "GO:0003677"
"A6NHR9" "GO:0005515"
"A6NHR9" "GO:0005524"
"A6NHR9" "GO:0016887"
"A6NHR9" "GO:0042803"
"A6NHR9" "GO:0001740"
"A6NHR9" "GO:0035861"
"A6NHR9" "GO:0000784"
"A6NHT5" "GO:0006357"
"A6NHT5" "GO:0007420"
"A6NHT5" "GO:0007566"
"A6NHT5" "GO:0030154"
"A6NHT5" "GO:0042472"
"A6NHT5" "GO:0050885"
"A6NHT5" "GO:0060135"
"A6NHT5" "GO:0000977"
"A6NHT5" "GO:0000981"
"A6NHT5" "GO:0000790"
"A6NI03" "GO:0045087"
"A6NI03" "GO:0010468"
"A6NI03" "GO:0016567"
"A6NI03" "GO:0008270"
"A6NI03" "GO:0061630"
"A6NI03" "GO:0005737"
"A6NI28" "GO:0003085"
"A6NI28" "GO:0007165"
"A6NI28" "GO:0035024"
"A6NI28" "GO:0090630"
"A6NI28" "GO:1904694"
"A6NI28" "GO:0005096"
"A6NI28" "GO:0005575"
"A6NIM6" "GO:0015031"
"A6NIM6" "GO:0055085"
"A6NIM6" "GO:0005515"
"A6NIM6" "GO:0015293"
"A6NIM6" "GO:0016021"
"A6NIR3" "GO:0043547"
"A6NIR3" "GO:0005096"
"A6NIR3" "GO:0046872"
"A6NIR3" "GO:0005634"
"A6NJT0" "GO:0001502"
"A6NJT0" "GO:0006357"
"A6NJT0" "GO:0007389"
"A6NJT0" "GO:0021516"
"A6NJT0" "GO:0021889"
"A6NJT0" "GO:0035726"
"A6NJT0" "GO:0045595"
"A6NJT0" "GO:0000981"
"A6NJT0" "GO:1990837"
"A6NJT0" "GO:0000790"
"A6NJW4" "GO:0016021"
"A6NJW4" "GO:0031012"
"A6NJW4" "GO:0005615"
"A6NJZ3" "GO:0007186"
"A6NJZ3" "GO:0050911"
"A6NJZ3" "GO:0004930"
"A6NJZ3" "GO:0004984"
"A6NJZ3" "GO:0005886"
"A6NJZ3" "GO:0016021"
"A6NK06" "GO:0002760"
"A6NK06" "GO:0006952"
"A6NK06" "GO:0006954"
"A6NK06" "GO:0007566"
"A6NK06" "GO:0032088"
"A6NK06" "GO:0032480"
"A6NK06" "GO:0034136"
"A6NK06" "GO:0034144"
"A6NK06" "GO:0035458"
"A6NK06" "GO:0045824"
"A6NK06" "GO:0050728"
"A6NK06" "GO:0051607"
"A6NK06" "GO:0071219"
"A6NK06" "GO:0071222"
"A6NK06" "GO:0071346"
"A6NK06" "GO:0071347"
"A6NK06" "GO:0071356"
"A6NK06" "GO:0071393"
"A6NK06" "GO:0072573"
"A6NK06" "GO:2000379"
"A6NK06" "GO:0047613"
"A6NK06" "GO:0005739"
"A6NK53" "GO:0006355"
"A6NK53" "GO:0003677"
"A6NK53" "GO:0046872"
"A6NK53" "GO:0005634"
"A6NK59" "GO:0016567"
"A6NK59" "GO:0035556"
"A6NK59" "GO:0043687"
"A6NK59" "GO:0005829"
"A6NK75" "GO:0006355"
"A6NK75" "GO:0046872"
"A6NK75" "GO:0000978"
"A6NK75" "GO:0005634"
"A6NKF1" "GO:0051301"
"A6NKF1" "GO:0051225"
"A6NKF1" "GO:0051298"
"A6NKF1" "GO:0005515"
"A6NKF1" "GO:0005737"
"A6NKF1" "GO:0005813"
"A6NKF1" "GO:0005634"
"A6NKF1" "GO:0005819"
"A6NKF2" "GO:0045944"
"A6NKF2" "GO:0006357"
"A6NKF2" "GO:0003682"
"A6NKF2" "GO:0005515"
"A6NKF2" "GO:0001228"
"A6NKF2" "GO:0000977"
"A6NKF2" "GO:0005737"
"A6NKF2" "GO:0045121"
"A6NKF2" "GO:0005634"
"A6NKG5" "GO:0007275"
"A6NKG5" "GO:0016021"
"A6NKW6" "GO:0016021"
"A6NL26" "GO:0007186"
"A6NL26" "GO:0050911"
"A6NL26" "GO:0007608"
"A6NL26" "GO:0004930"
"A6NL26" "GO:0004984"
"A6NL26" "GO:0005549"
"A6NL26" "GO:0005886"
"A6NL26" "GO:0016021"
"A6NL82" "GO:0097546"
"A6NLU0" "GO:0016567"
"A6NLU0" "GO:0045893"
"A6NLU0" "GO:0005515"
"A6NLU0" "GO:0046872"
"A6NLU0" "GO:0004842"
"A6NLU0" "GO:0005737"
"A6NLU0" "GO:0005654"
"A6NLU0" "GO:0000785"
"A6NLW8" "GO:0006357"
"A6NLW8" "GO:0000981"
"A6NLW8" "GO:1990837"
"A6NLW8" "GO:0000977"
"A6NLW8" "GO:0003700"
"A6NLW8" "GO:0000790"
"A6NLW8" "GO:0005634"
"A6NM03" "GO:0007186"
"A6NM03" "GO:0050911"
"A6NM03" "GO:0004930"
"A6NM03" "GO:0004984"
"A6NM03" "GO:0005886"
"A6NM03" "GO:0016021"
"A6NM45" "GO:0007155"
"A6NM45" "GO:0070830"
"A6NM45" "GO:0005198"
"A6NM45" "GO:0016021"
"A6NM45" "GO:0005923"
"A6NM45" "GO:0005886"
"A6NMD0" "GO:0016021"
"A6NMD0" "GO:0005886"
"A6NML5" "GO:0016021"
"A6NMN3" "GO:0080154"
"A6NMN3" "GO:2000344"
"A6NMN3" "GO:0005515"
"A6NMN3" "GO:0001669"
"A6NMN3" "GO:0002081"
"A6NMS3" "GO:0007186"
"A6NMS3" "GO:0050911"
"A6NMS3" "GO:0004930"
"A6NMS3" "GO:0005549"
"A6NMS3" "GO:0004984"
"A6NMS3" "GO:0005886"
"A6NMS3" "GO:0016021"
"A6NMS7" "GO:0016021"
"A6NMX2" "GO:0006413"
"A6NMX2" "GO:0006417"
"A6NMX2" "GO:0005515"
"A6NMX2" "GO:0000340"
"A6NMX2" "GO:0003743"
"A6NMX2" "GO:0005845"
"A6NMX2" "GO:0016281"
"A6NN14" "GO:0006355"
"A6NN14" "GO:0003677"
"A6NN14" "GO:0046872"
"A6NN14" "GO:0005634"
"A6NN92" "GO:0000902"
"A6NN92" "GO:0002088"
"A6NN92" "GO:0035265"
"A6NN92" "GO:0055085"
"A6NN92" "GO:0007267"
"A6NN92" "GO:0005243"
"A6NN92" "GO:0016021"
"A6NN92" "GO:0005922"
"A6NND4" "GO:0007186"
"A6NND4" "GO:0050911"
"A6NND4" "GO:0070374"
"A6NND4" "GO:0004930"
"A6NND4" "GO:0004984"
"A6NND4" "GO:0005886"
"A6NND4" "GO:0016021"
"A6NNE9" "GO:0016567"
"A6NNE9" "GO:0008270"
"A6NNE9" "GO:0016740"
"A6NNE9" "GO:0016021"
"A6NNE9" "GO:0030659"
"A6NNW6" "GO:0006096"
"A6NNW6" "GO:0008150"
"A6NNW6" "GO:0032889"
"A6NNW6" "GO:0000287"
"A6NNW6" "GO:0003674"
"A6NNW6" "GO:0004634"
"A6NNW6" "GO:0005575"
"A6NNW6" "GO:0000015"
"A6NP11" "GO:0006355"
"A6NP11" "GO:0046872"
"A6NP11" "GO:0000978"
"A6NP11" "GO:0005634"
"A6PVC2" "GO:0018094"
"A6PVC2" "GO:0005524"
"A6PVC2" "GO:0070735"
"A6PVC2" "GO:0070736"
"A6PVC2" "GO:0005829"
"A6PVC2" "GO:0005874"
"A6PVC2" "GO:0005929"
"A6PVC2" "GO:0005930"
"A6PVC2" "GO:0015630"
"A6QL63" "GO:0060395"
"A6QL63" "GO:0046982"
"A6QL63" "GO:0016021"
"A6XGL0" "GO:0002040"
"A6XGL0" "GO:0008593"
"A6XGL0" "GO:0010874"
"A6XGL0" "GO:0016525"
"A6XGL0" "GO:0031580"
"A6XGL0" "GO:0071425"
"A6XGL0" "GO:0005515"
"A6XGL0" "GO:0052857"
"A6XGL0" "GO:0052856"
"A6XGL0" "GO:0016020"
"A6XGL0" "GO:0005739"
"A7E2V4" "GO:1902667"
"A7E2V4" "GO:0008270"
"A7E2V4" "GO:0031462"
"A7E2Y1" "GO:0003774"
"A7E2Y1" "GO:0005515"
"A7E2Y1" "GO:0005524"
"A7E2Y1" "GO:0051015"
"A7E2Y1" "GO:0016020"
"A7E2Y1" "GO:0016459"
"A7E2Y1" "GO:0032982"
"A7MD48" "GO:0000381"
"A7MD48" "GO:0006397"
"A7MD48" "GO:0007399"
"A7MD48" "GO:0007605"
"A7MD48" "GO:0008380"
"A7MD48" "GO:0030154"
"A7MD48" "GO:0043484"
"A7MD48" "GO:0042551"
"A7MD48" "GO:0003729"
"A7MD48" "GO:0005515"
"A7MD48" "GO:0042802"
"A7MD48" "GO:0005634"
"A7XYQ1" "GO:0007605"
"A7XYQ1" "GO:0007626"
"A7XYQ1" "GO:0042472"
"A7XYQ1" "GO:0050890"
"A7XYQ1" "GO:0090102"
"A7XYQ1" "GO:0032184"
"A7XYQ1" "GO:0046872"
"A7XYQ1" "GO:0005634"
"A8K8P3" "GO:0000086"
"A8K8P3" "GO:0010389"
"A8K8P3" "GO:0010923"
"A8K8P3" "GO:0097711"
"A8K8P3" "GO:0005515"
"A8K8P3" "GO:0019902"
"A8K8P3" "GO:0005813"
"A8K8P3" "GO:0005814"
"A8K8P3" "GO:0005829"
"A8MPS7" "GO:0005975"
"A8MPS7" "GO:0000287"
"A8MPS7" "GO:0019213"
"A8MQ14" "GO:0006355"
"A8MQ14" "GO:0003677"
"A8MQ14" "GO:0046872"
"A8MQ14" "GO:0005634"
"A8MTJ3" "GO:0006457"
"A8MTJ3" "GO:0007186"
"A8MTJ3" "GO:0007193"
"A8MTJ3" "GO:0035094"
"A8MTJ3" "GO:0050917"
"A8MTJ3" "GO:0050916"
"A8MTJ3" "GO:0001580"
"A8MTJ3" "GO:0007188"
"A8MTJ3" "GO:0005525"
"A8MTJ3" "GO:0046872"
"A8MTJ3" "GO:0003924"
"A8MTJ3" "GO:0031683"
"A8MTJ3" "GO:0001664"
"A8MTJ3" "GO:0001669"
"A8MTJ3" "GO:0005886"
"A8MTJ3" "GO:0005930"
"A8MTJ3" "GO:0016324"
"A8MTJ3" "GO:0032991"
"A8MTJ3" "GO:0001750"
"A8MTJ3" "GO:0001917"
"A8MTJ3" "GO:0005834"
"A8MTL9" "GO:0002253"
"A8MTL9" "GO:0010951"
"A8MTL9" "GO:0004867"
"A8MTL9" "GO:0005615"
"A8MTQ0" "GO:0000122"
"A8MTQ0" "GO:0001947"
"A8MTQ0" "GO:0009880"
"A8MTQ0" "GO:0009953"
"A8MTQ0" "GO:0030903"
"A8MTQ0" "GO:0044458"
"A8MTQ0" "GO:1902017"
"A8MTQ0" "GO:0007417"
"A8MTQ0" "GO:0006357"
"A8MTQ0" "GO:0030182"
"A8MTQ0" "GO:0000981"
"A8MTQ0" "GO:0005515"
"A8MTQ0" "GO:1990837"
"A8MTQ0" "GO:0001162"
"A8MTQ0" "GO:0000978"
"A8MTQ0" "GO:0001227"
"A8MTQ0" "GO:0000790"
"A8MTQ0" "GO:0005634"
"A8MTY0" "GO:0006355"
"A8MTY0" "GO:0046872"
"A8MTY0" "GO:0000978"
"A8MTY0" "GO:0005634"
"A8MUK1" "GO:0006511"
"A8MUK1" "GO:0006915"
"A8MUK1" "GO:0016579"
"A8MUK1" "GO:0042981"
"A8MUK1" "GO:0004197"
"A8MUK1" "GO:0004843"
"A8MUK1" "GO:0005783"
"A8MUK1" "GO:0005829"
"A8MUK1" "GO:0005634"
"A8MUZ8" "GO:0006355"
"A8MUZ8" "GO:0046872"
"A8MUZ8" "GO:0003700"
"A8MUZ8" "GO:0043565"
"A8MUZ8" "GO:0005634"
"A8MV23" "GO:0010951"
"A8MV23" "GO:0004867"
"A8MV23" "GO:0005615"
"A8MV65" "GO:0006357"
"A8MV65" "GO:0005634"
"A8MWX3" "GO:0016197"
"A8MWX3" "GO:0034314"
"A8MWX3" "GO:0042147"
"A8MWX3" "GO:0003779"
"A8MWX3" "GO:0043014"
"A8MWX3" "GO:0005769"
"A8MWX3" "GO:0005829"
"A8MWX3" "GO:0031901"
"A8MWX3" "GO:0055037"
"A8MWX3" "GO:0055038"
"A8MWX3" "GO:0071203"
"A8MXK1" "GO:0021517"
"A8MXK1" "GO:0046847"
"A8MXK1" "GO:0051260"
"A8MXK1" "GO:1904891"
"A8MXK1" "GO:0005886"
"A8MXK1" "GO:0016021"
"A8MXK1" "GO:0030424"
"A8MXK1" "GO:0030425"
"A8MXV4" "GO:0006625"
"A8MXV4" "GO:0008150"
"A8MXV4" "GO:0009062"
"A8MXV4" "GO:0046872"
"A8MXV4" "GO:0047617"
"A8MXV4" "GO:0005575"
"A8MXV4" "GO:0005782"
"A8MXV4" "GO:0005829"
"A8MXV6" "GO:0016021"
"A8MYU2" "GO:0034765"
"A8MYU2" "GO:0035036"
"A8MYU2" "GO:0071805"
"A8MYU2" "GO:0022414"
"A8MYU2" "GO:0005244"
"A8MYU2" "GO:0015269"
"A8MYU2" "GO:0060072"
"A8MYU2" "GO:0005886"
"A8MYU2" "GO:0016021"
"A8MYZ5" "GO:0005516"
"A8MZ36" "GO:0008544"
"A8MZ36" "GO:0045104"
"A8MZ36" "GO:0042060"
"A8MZ36" "GO:0019215"
"A8MZ36" "GO:0005198"
"A8MZ36" "GO:0001533"
"A8MZ36" "GO:0016020"
"A8MZ36" "GO:0005882"
"A8MZ36" "GO:0005737"
"A8TX70" "GO:0007155"
"A8TX70" "GO:0005515"
"A8TX70" "GO:0030020"
"A8TX70" "GO:0005576"
"A8TX70" "GO:0005581"
"A8TX70" "GO:0062023"
"A9QM74" "GO:0001824"
"A9QM74" "GO:0010628"
"A9QM74" "GO:0010629"
"A9QM74" "GO:0019054"
"A9QM74" "GO:1902466"
"A9QM74" "GO:0006607"
"A9QM74" "GO:0005515"
"A9QM74" "GO:0008139"
"A9QM74" "GO:0061608"
"A9QM74" "GO:0005654"
"A9QM74" "GO:0005819"
"A9QM74" "GO:0005829"
"A9QM74" "GO:0005634"
"B0I1T2" "GO:0002456"
"B0I1T2" "GO:0006887"
"B0I1T2" "GO:0031589"
"B0I1T2" "GO:0038096"
"B0I1T2" "GO:0071976"
"B0I1T2" "GO:0072678"
"B0I1T2" "GO:0120117"
"B0I1T2" "GO:0007015"
"B0I1T2" "GO:0030050"
"B0I1T2" "GO:0005516"
"B0I1T2" "GO:0005524"
"B0I1T2" "GO:0005546"
"B0I1T2" "GO:0005547"
"B0I1T2" "GO:0043325"
"B0I1T2" "GO:0000146"
"B0I1T2" "GO:0030898"
"B0I1T2" "GO:0051015"
"B0I1T2" "GO:0001891"
"B0I1T2" "GO:0005886"
"B0I1T2" "GO:0016020"
"B0I1T2" "GO:0016459"
"B0I1T2" "GO:0030027"
"B0I1T2" "GO:0030175"
"B0I1T2" "GO:0031256"
"B0I1T2" "GO:0070062"
"B0I1T2" "GO:0031982"
"B0I1T2" "GO:0015629"
"B0I1T2" "GO:0005737"
"B0I1T2" "GO:0005902"
"B0YJ81" "GO:0007275"
"B0YJ81" "GO:0035338"
"B0YJ81" "GO:0030497"
"B0YJ81" "GO:0030148"
"B0YJ81" "GO:0042761"
"B0YJ81" "GO:0005515"
"B0YJ81" "GO:0102158"
"B0YJ81" "GO:0102343"
"B0YJ81" "GO:0102344"
"B0YJ81" "GO:0102345"
"B0YJ81" "GO:0018812"
"B0YJ81" "GO:0005789"
"B0YJ81" "GO:0030176"
"B1AL88" "GO:0098703"
"B1AL88" "GO:0015275"
"B1AL88" "GO:0016021"
"B1AL88" "GO:0005886"
"B2CW77" "GO:0006915"
"B2CW77" "GO:0007050"
"B2CW77" "GO:0003677"
"B2CW77" "GO:0005654"
"B2CW77" "GO:0005730"
"B2RN74" "GO:0007186"
"B2RN74" "GO:0050911"
"B2RN74" "GO:0004930"
"B2RN74" "GO:0004984"
"B2RN74" "GO:0005886"
"B2RN74" "GO:0016021"
"B2RTY4" "GO:0007601"
"B2RTY4" "GO:0034329"
"B2RTY4" "GO:0035556"
"B2RTY4" "GO:0043547"
"B2RTY4" "GO:0045198"
"B2RTY4" "GO:0051056"
"B2RTY4" "GO:0150011"
"B2RTY4" "GO:0003774"
"B2RTY4" "GO:0003779"
"B2RTY4" "GO:0005096"
"B2RTY4" "GO:0005515"
"B2RTY4" "GO:0005524"
"B2RTY4" "GO:0046872"
"B2RTY4" "GO:0005829"
"B2RTY4" "GO:0016021"
"B2RTY4" "GO:0016461"
"B2RTY4" "GO:0044295"
"B2RTY4" "GO:0045202"
"B2RUY7" "GO:0045666"
"B2RUY7" "GO:0030514"
"B2RUY7" "GO:0005515"
"B2RUY7" "GO:0045202"
"B2RUY7" "GO:0032281"
"B2RUY7" "GO:0005615"
"B2RUZ4" "GO:0005515"
"B2RUZ4" "GO:0042803"
"B2RUZ4" "GO:0005886"
"B2RUZ4" "GO:0009986"
"B2RUZ4" "GO:0016021"
"B2RXH2" "GO:0033169"
"B2RXH2" "GO:0055114"
"B2RXH2" "GO:0006338"
"B2RXH2" "GO:0032454"
"B2RXH2" "GO:0046872"
"B2RXH2" "GO:0051213"
"B2RXH2" "GO:0032452"
"B2RXH2" "GO:0005634"
"B2RXH2" "GO:0035097"
"B3GLJ2" "GO:0005576"
"B4DS77" "GO:0048172"
"B4DS77" "GO:0098962"
"B4DS77" "GO:2000311"
"B4DS77" "GO:0030165"
"B4DS77" "GO:0008328"
"B4DS77" "GO:0032591"
"B4DS77" "GO:0045202"
"B4DS77" "GO:0098978"
"B4DS77" "GO:0099061"
"B4DS77" "GO:0014069"
"B4DS77" "GO:0045211"
"B4DS77" "GO:0032281"
"B4DU55" "GO:0006355"
"B4DU55" "GO:0003677"
"B4DU55" "GO:0046872"
"B4DU55" "GO:0005634"
"B4DXR9" "GO:0006355"
"B4DXR9" "GO:0046872"
"B4DXR9" "GO:0000978"
"B4DXR9" "GO:0005634"
"B5ME19" "GO:0001732"
"B5ME19" "GO:0006413"
"B5ME19" "GO:0005515"
"B5ME19" "GO:0031369"
"B5ME19" "GO:0003743"
"B5ME19" "GO:0016282"
"B5ME19" "GO:0033290"
"B5ME19" "GO:0005852"
"B7Z6K7" "GO:0006355"
"B7Z6K7" "GO:0003676"
"B7Z6K7" "GO:0046872"
"C9J069" "GO:0045216"
"C9J069" "GO:0005912"
"C9J069" "GO:0005929"
"C9J069" "GO:0016324"
"C9JDP6" "GO:0007155"
"C9JDP6" "GO:0070830"
"C9JDP6" "GO:0005198"
"C9JDP6" "GO:0016021"
"C9JDP6" "GO:0070160"
"C9JDP6" "GO:0005923"
"C9JDP6" "GO:0005886"
"C9JH25" "GO:0016021"
"C9JJH3" "GO:0006511"
"C9JJH3" "GO:0042981"
"C9JJH3" "GO:0016579"
"C9JJH3" "GO:0004843"
"C9JJH3" "GO:0004197"
"C9JJH3" "GO:0005783"
"C9JJH3" "GO:0005829"
"C9JJH3" "GO:0005634"
"C9JN71" "GO:0006357"
"C9JN71" "GO:0046872"
"C9JN71" "GO:0000977"
"C9JN71" "GO:0005634"
"C9JQI7" "GO:0016021"
"C9JSJ3" "GO:0003677"
"C9JSJ3" "GO:0046983"
"C9JSJ3" "GO:0005634"
"D6R901" "GO:0006511"
"D6R901" "GO:0016579"
"D6R901" "GO:0042981"
"D6R901" "GO:0004843"
"D6R901" "GO:0004197"
"D6R901" "GO:0005783"
"D6R901" "GO:0005829"
"D6R901" "GO:0005634"
"D6R9N7" "GO:0006511"
"D6R9N7" "GO:0016579"
"D6R9N7" "GO:0042981"
"D6R9N7" "GO:0004843"
"D6R9N7" "GO:0004197"
"D6R9N7" "GO:0005783"
"D6R9N7" "GO:0005829"
"D6R9N7" "GO:0005634"
"D6RCP7" "GO:0006511"
"D6RCP7" "GO:0016579"
"D6RCP7" "GO:0042981"
"D6RCP7" "GO:0004843"
"D6RCP7" "GO:0004197"
"D6RCP7" "GO:0005783"
"D6RCP7" "GO:0005634"
"D6RCP7" "GO:0005829"
"D6RGH6" "GO:0006275"
"D6RGH6" "GO:0007049"
"D6RGH6" "GO:0007346"
"D6RGH6" "GO:0044458"
"D6RGH6" "GO:0045944"
"D6RGH6" "GO:0060271"
"D6RGH6" "GO:0098534"
"D6RGH6" "GO:1902017"
"D6RGH6" "GO:1903251"
"D6RGH6" "GO:0003713"
"D6RGH6" "GO:0005515"
"D6RGH6" "GO:0042802"
"D6RGH6" "GO:0005634"
"D6RGH6" "GO:0016604"
"D6RGH6" "GO:0005730"
"D6RJB6" "GO:0006511"
"D6RJB6" "GO:0042981"
"D6RJB6" "GO:0016579"
"D6RJB6" "GO:0004843"
"D6RJB6" "GO:0004197"
"D6RJB6" "GO:0005783"
"D6RJB6" "GO:0005634"
"D6RJB6" "GO:0005829"
"E5RG02" "GO:0006508"
"E5RG02" "GO:0004252"
"E5RG02" "GO:0005615"
"E7ETH6" "GO:0006355"
"E7ETH6" "GO:0046872"
"E7ETH6" "GO:0043565"
"E7ETH6" "GO:0003700"
"E7ETH6" "GO:0005634"
"E9PQ53" "GO:0006120"
"E9PQ53" "GO:0008137"
"E9PQ53" "GO:0005739"
"E9PQ53" "GO:0016021"
"E9PQ53" "GO:0005747"
"F5H284" "GO:0000413"
"F5H284" "GO:0006457"
"F5H284" "GO:0003755"
"F5H284" "GO:0016018"
"F5H284" "GO:0005737"
"F5H284" "GO:0043231"
"F8W031" "GO:0005783"
"G3V0H7" "GO:0055085"
"G3V0H7" "GO:0043252"
"G3V0H7" "GO:0015721"
"G3V0H7" "GO:0015347"
"G3V0H7" "GO:0015125"
"G3V0H7" "GO:0005887"
"H0Y3Z8" "GO:0019221"
"H0Y3Z8" "GO:0060337"
"H0Y3Z8" "GO:0004905"
"H0Y3Z8" "GO:0004896"
"H0Y3Z8" "GO:0016021"
"H0Y3Z8" "GO:0005886"
"H0YAE9" "GO:0006401"
"H0YAE9" "GO:0004521"
"H0YAE9" "GO:0005576"
"H0YGG7" "GO:0006886"
"H0YGG7" "GO:0016192"
"H0YGG7" "GO:0005525"
"H0YGG7" "GO:0005737"
"H0YGG7" "GO:0005886"
"H0YIN7" "GO:0003676"
"H0YIN7" "GO:0005730"
"H0YIN7" "GO:0005737"
"H0YIV9" "GO:0070681"
"H0YIV9" "GO:0032543"
"H0YIV9" "GO:0050567"
"H0YIV9" "GO:0005739"
"H0YIV9" "GO:0030956"
"H3BUN2" "GO:0006891"
"H3BUN2" "GO:0017119"
"K7N7A8" "GO:0035378"
"K7N7A8" "GO:0006833"
"K7N7A8" "GO:0003097"
"K7N7A8" "GO:0006972"
"K7N7A8" "GO:0015168"
"K7N7A8" "GO:0008519"
"K7N7A8" "GO:0015250"
"K7N7A8" "GO:0035379"
"K7N7A8" "GO:0016021"
"L7N2F9" "GO:0006906"
"L7N2F9" "GO:0035493"
"L7N2F9" "GO:0005484"
"L7N2F9" "GO:0017075"
"L7N2F9" "GO:0019905"
"L7N2F9" "GO:0031201"
"L7N2F9" "GO:0005886"
"M0R135" "GO:0006357"
"M0R135" "GO:0000977"
"M0R135" "GO:0005634"
"M0R2C6" "GO:0070158"
"M0R2C6" "GO:0006434"
"M0R2C6" "GO:0000049"
"M0R2C6" "GO:0004828"
"M0R2C6" "GO:0005739"
"M0R2N6" "GO:0006284"
"M0R2N6" "GO:0005634"
"M0R3G1" "GO:0000350"
"M0R3G1" "GO:0071048"
"M0R3G1" "GO:0071021"
"M0R3G1" "GO:0005682"
"M0R3G1" "GO:0046540"
"M0R3H8" "GO:0030154"
"M0R3H8" "GO:0006357"
"M0R3H8" "GO:0000981"
"M0R3H8" "GO:0005634"
"O00115" "GO:0006259"
"O00115" "GO:0030218"
"O00115" "GO:0050776"
"O00115" "GO:0006309"
"O00115" "GO:0003677"
"O00115" "GO:0004531"
"O00115" "GO:0005764"
"O00115" "GO:0070062"
"O00116" "GO:0006625"
"O00116" "GO:0008610"
"O00116" "GO:0008611"
"O00116" "GO:0055114"
"O00116" "GO:0005515"
"O00116" "GO:0008609"
"O00116" "GO:0016491"
"O00116" "GO:0071949"
"O00116" "GO:0005730"
"O00116" "GO:0005739"
"O00116" "GO:0005777"
"O00116" "GO:0005778"
"O00116" "GO:0005782"
"O00116" "GO:0005829"
"O00116" "GO:0016020"
"O00148" "GO:0000398"
"O00148" "GO:0006405"
"O00148" "GO:0006406"
"O00148" "GO:0031124"
"O00148" "GO:0003723"
"O00148" "GO:0005515"
"O00148" "GO:0005524"
"O00148" "GO:0016887"
"O00148" "GO:0042802"
"O00148" "GO:0003724"
"O00148" "GO:0005634"
"O00148" "GO:0005654"
"O00148" "GO:0016020"
"O00148" "GO:0016607"
"O00148" "GO:0005737"
"O00151" "GO:0001666"
"O00151" "GO:0006357"
"O00151" "GO:0006979"
"O00151" "GO:0010761"
"O00151" "GO:0030011"
"O00151" "GO:0030036"
"O00151" "GO:0030950"
"O00151" "GO:0043149"
"O00151" "GO:0098609"
"O00151" "GO:1903508"
"O00151" "GO:0007507"
"O00151" "GO:0061061"
"O00151" "GO:0003713"
"O00151" "GO:0003779"
"O00151" "GO:0005515"
"O00151" "GO:0046872"
"O00151" "GO:0098641"
"O00151" "GO:0051371"
"O00151" "GO:0001725"
"O00151" "GO:0005667"
"O00151" "GO:0005737"
"O00151" "GO:0005856"
"O00151" "GO:0005912"
"O00151" "GO:0005925"
"O00151" "GO:0030018"
"O00151" "GO:0031941"
"O00155" "GO:0007186"
"O00155" "GO:0005515"
"O00155" "GO:0004930"
"O00155" "GO:0005886"
"O00155" "GO:0005887"
"O00165" "GO:0014068"
"O00165" "GO:0030833"
"O00165" "GO:0030854"
"O00165" "GO:0033138"
"O00165" "GO:0042981"
"O00165" "GO:0043066"
"O00165" "GO:0045944"
"O00165" "GO:0050731"
"O00165" "GO:0051897"
"O00165" "GO:0071345"
"O00165" "GO:1903146"
"O00165" "GO:1903214"
"O00165" "GO:2000251"
"O00165" "GO:0007005"
"O00165" "GO:0005515"
"O00165" "GO:0019966"
"O00165" "GO:0047485"
"O00165" "GO:0000932"
"O00165" "GO:0005635"
"O00165" "GO:0005667"
"O00165" "GO:0005739"
"O00165" "GO:0005741"
"O00165" "GO:0005758"
"O00165" "GO:0005783"
"O00165" "GO:0005938"
"O00165" "GO:0015629"
"O00165" "GO:0030027"
"O00165" "GO:0031965"
"O00165" "GO:0016324"
"O00165" "GO:0016529"
"O00165" "GO:0030136"
"O00170" "GO:0000413"
"O00170" "GO:0006626"
"O00170" "GO:0006805"
"O00170" "GO:0010738"
"O00170" "GO:0022417"
"O00170" "GO:0035722"
"O00170" "GO:0051344"
"O00170" "GO:1903508"
"O00170" "GO:0003713"
"O00170" "GO:0003755"
"O00170" "GO:0005515"
"O00170" "GO:0008134"
"O00170" "GO:0017162"
"O00170" "GO:0036004"
"O00170" "GO:0051082"
"O00170" "GO:0005654"
"O00170" "GO:0005737"
"O00170" "GO:0005829"
"O00170" "GO:0034751"
"O00170" "GO:0005886"
"O00178" "GO:0006955"
"O00178" "GO:0007165"
"O00178" "GO:0046039"
"O00178" "GO:0061014"
"O00178" "GO:0006414"
"O00178" "GO:0003723"
"O00178" "GO:0003924"
"O00178" "GO:0005515"
"O00178" "GO:0005525"
"O00178" "GO:0003746"
"O00178" "GO:0000177"
"O00178" "GO:0005829"
"O00178" "GO:0016020"
"O00180" "GO:0006813"
"O00180" "GO:0035094"
"O00180" "GO:0035725"
"O00180" "GO:0060075"
"O00180" "GO:0061337"
"O00180" "GO:0071805"
"O00180" "GO:0030322"
"O00180" "GO:0005242"
"O00180" "GO:0005267"
"O00180" "GO:0005272"
"O00180" "GO:0005515"
"O00180" "GO:0022841"
"O00180" "GO:0042802"
"O00180" "GO:0005249"
"O00180" "GO:0005886"
"O00180" "GO:0005887"
"O00180" "GO:0008076"
"O00180" "GO:0016021"
"O00180" "GO:0016324"
"O00180" "GO:0030425"
"O00180" "GO:0031526"
"O00180" "GO:0034705"
"O00180" "GO:0043204"
"O00180" "GO:0043231"
"O00180" "GO:0055037"
"O00180" "GO:0097060"
"O00180" "GO:1902937"
"O00192" "GO:0007155"
"O00192" "GO:0007275"
"O00192" "GO:0016339"
"O00192" "GO:0098609"
"O00192" "GO:0007043"
"O00192" "GO:0005515"
"O00192" "GO:0045296"
"O00192" "GO:0005622"
"O00192" "GO:0005911"
"O00192" "GO:0005886"
"O00192" "GO:0005634"
"O00192" "GO:0005737"
"O00192" "GO:0005912"
"O00194" "GO:0002576"
"O00194" "GO:0045921"
"O00194" "GO:0048488"
"O00194" "GO:0071985"
"O00194" "GO:0099641"
"O00194" "GO:0032402"
"O00194" "GO:0003924"
"O00194" "GO:0005515"
"O00194" "GO:0005525"
"O00194" "GO:0019003"
"O00194" "GO:0019904"
"O00194" "GO:0031489"
"O00194" "GO:0005770"
"O00194" "GO:0005795"
"O00194" "GO:0005886"
"O00194" "GO:0016324"
"O00194" "GO:0030140"
"O00194" "GO:0031088"
"O00194" "GO:0032585"
"O00194" "GO:0042470"
"O00194" "GO:0042589"
"O00194" "GO:0070062"
"O00194" "GO:0098993"
"O00194" "GO:1904115"
"O00194" "GO:0030141"
"O00198" "GO:0006915"
"O00198" "GO:0031334"
"O00198" "GO:0043065"
"O00198" "GO:0090200"
"O00198" "GO:0005515"
"O00198" "GO:0005739"
"O00198" "GO:0016021"
"O00206" "GO:0000187"
"O00206" "GO:0002218"
"O00206" "GO:0002224"
"O00206" "GO:0002322"
"O00206" "GO:0002537"
"O00206" "GO:0002730"
"O00206" "GO:0002755"
"O00206" "GO:0002756"
"O00206" "GO:0006909"
"O00206" "GO:0006955"
"O00206" "GO:0007249"
"O00206" "GO:0007252"
"O00206" "GO:0010572"
"O00206" "GO:0010628"
"O00206" "GO:0010838"
"O00206" "GO:0014002"
"O00206" "GO:0016046"
"O00206" "GO:0030890"
"O00206" "GO:0031663"
"O00206" "GO:0032496"
"O00206" "GO:0032497"
"O00206" "GO:0032609"
"O00206" "GO:0032611"
"O00206" "GO:0032689"
"O00206" "GO:0032700"
"O00206" "GO:0032707"
"O00206" "GO:0032715"
"O00206" "GO:0032720"
"O00206" "GO:0032722"
"O00206" "GO:0032727"
"O00206" "GO:0032728"
"O00206" "GO:0032729"
"O00206" "GO:0032731"
"O00206" "GO:0032732"
"O00206" "GO:0032733"
"O00206" "GO:0032735"
"O00206" "GO:0032755"
"O00206" "GO:0032757"
"O00206" "GO:0032760"
"O00206" "GO:0034128"
"O00206" "GO:0034142"
"O00206" "GO:0035666"
"O00206" "GO:0042088"
"O00206" "GO:0042116"
"O00206" "GO:0042535"
"O00206" "GO:0042742"
"O00206" "GO:0043032"
"O00206" "GO:0043123"
"O00206" "GO:0045087"
"O00206" "GO:0045348"
"O00206" "GO:0045429"
"O00206" "GO:0045671"
"O00206" "GO:0045944"
"O00206" "GO:0046330"
"O00206" "GO:0050729"
"O00206" "GO:0050829"
"O00206" "GO:0051092"
"O00206" "GO:0051770"
"O00206" "GO:0060729"
"O00206" "GO:0060907"
"O00206" "GO:0070266"
"O00206" "GO:0070373"
"O00206" "GO:0070374"
"O00206" "GO:0070430"
"O00206" "GO:0070434"
"O00206" "GO:0071222"
"O00206" "GO:0071223"
"O00206" "GO:0071260"
"O00206" "GO:0071346"
"O00206" "GO:0097190"
"O00206" "GO:0120163"
"O00206" "GO:0140052"
"O00206" "GO:1900017"
"O00206" "GO:1900227"
"O00206" "GO:1901224"
"O00206" "GO:1903223"
"O00206" "GO:1903428"
"O00206" "GO:1903974"
"O00206" "GO:1904466"
"O00206" "GO:1904646"
"O00206" "GO:2000343"
"O00206" "GO:0006954"
"O00206" "GO:0001530"
"O00206" "GO:0001540"
"O00206" "GO:0001875"
"O00206" "GO:0004888"
"O00206" "GO:0005102"
"O00206" "GO:0005515"
"O00206" "GO:0042802"
"O00206" "GO:0046982"
"O00206" "GO:0050135"
"O00206" "GO:0061809"
"O00206" "GO:0038023"
"O00206" "GO:0001726"
"O00206" "GO:0001891"
"O00206" "GO:0005737"
"O00206" "GO:0005769"
"O00206" "GO:0005794"
"O00206" "GO:0005886"
"O00206" "GO:0005887"
"O00206" "GO:0009897"
"O00206" "GO:0009986"
"O00206" "GO:0010008"
"O00206" "GO:0031226"
"O00206" "GO:0043235"
"O00206" "GO:0046696"
"O00206" "GO:0048471"
"O00212" "GO:0006605"
"O00212" "GO:0007266"
"O00212" "GO:0030032"
"O00212" "GO:0030335"
"O00212" "GO:0045785"
"O00212" "GO:0048041"
"O00212" "GO:0051017"
"O00212" "GO:0051056"
"O00212" "GO:0051893"
"O00212" "GO:2000249"
"O00212" "GO:0030865"
"O00212" "GO:0008360"
"O00212" "GO:0032956"
"O00212" "GO:0007015"
"O00212" "GO:0030036"
"O00212" "GO:0007163"
"O00212" "GO:0016477"
"O00212" "GO:0019901"
"O00212" "GO:0003924"
"O00212" "GO:0005525"
"O00212" "GO:0005769"
"O00212" "GO:0005829"
"O00212" "GO:0005886"
"O00212" "GO:0010008"
"O00212" "GO:0031982"
"O00212" "GO:0005856"
"O00212" "GO:0005737"
"O00212" "GO:0042995"
"O00212" "GO:0043231"
"O00212" "GO:0005938"
"O00212" "GO:0031410"
"O00217" "GO:0006120"
"O00217" "GO:0006979"
"O00217" "GO:0032981"
"O00217" "GO:0009060"
"O00217" "GO:0005515"
"O00217" "GO:0008137"
"O00217" "GO:0046872"
"O00217" "GO:0051539"
"O00217" "GO:0003954"
"O00217" "GO:0005739"
"O00217" "GO:0005747"
"O00217" "GO:0005759"
"O00220" "GO:0006915"
"O00220" "GO:0006919"
"O00220" "GO:0007165"
"O00220" "GO:0007166"
"O00220" "GO:0007250"
"O00220" "GO:0008625"
"O00220" "GO:0036462"
"O00220" "GO:0042981"
"O00220" "GO:0050900"
"O00220" "GO:0071260"
"O00220" "GO:0097191"
"O00220" "GO:1902041"
"O00220" "GO:1902042"
"O00220" "GO:0043065"
"O00220" "GO:0002020"
"O00220" "GO:0005035"
"O00220" "GO:0005515"
"O00220" "GO:0008134"
"O00220" "GO:0038023"
"O00220" "GO:0042802"
"O00220" "GO:0045569"
"O00220" "GO:0005794"
"O00220" "GO:0005829"
"O00220" "GO:0005886"
"O00220" "GO:0009986"
"O00220" "GO:0016021"
"O00220" "GO:0045121"
"O00221" "GO:0042942"
"O00221" "GO:0042994"
"O00221" "GO:0005515"
"O00221" "GO:0001650"
"O00221" "GO:0005654"
"O00221" "GO:0005737"
"O00221" "GO:0005794"
"O00221" "GO:0005829"
"O00221" "GO:0048471"
"O00222" "GO:0007186"
"O00222" "GO:0007193"
"O00222" "GO:0007196"
"O00222" "GO:0007601"
"O00222" "GO:0051966"
"O00222" "GO:0007216"
"O00222" "GO:0004930"
"O00222" "GO:0008066"
"O00222" "GO:0001642"
"O00222" "GO:0005886"
"O00222" "GO:0005887"
"O00232" "GO:0000165"
"O00232" "GO:0000209"
"O00232" "GO:0002223"
"O00232" "GO:0002479"
"O00232" "GO:0006521"
"O00232" "GO:0010972"
"O00232" "GO:0016579"
"O00232" "GO:0031145"
"O00232" "GO:0031146"
"O00232" "GO:0033209"
"O00232" "GO:0038061"
"O00232" "GO:0038095"
"O00232" "GO:0043161"
"O00232" "GO:0043312"
"O00232" "GO:0043488"
"O00232" "GO:0043687"
"O00232" "GO:0050852"
"O00232" "GO:0055085"
"O00232" "GO:0060071"
"O00232" "GO:0061418"
"O00232" "GO:0070498"
"O00232" "GO:0090090"
"O00232" "GO:0090263"
"O00232" "GO:1901990"
"O00232" "GO:1902036"
"O00232" "GO:0005515"
"O00232" "GO:0000502"
"O00232" "GO:0005576"
"O00232" "GO:0005654"
"O00232" "GO:0005829"
"O00232" "GO:0005838"
"O00232" "GO:0016020"
"O00232" "GO:0022624"
"O00232" "GO:0034774"
"O00232" "GO:0070062"
"O00232" "GO:1904813"
"O00232" "GO:0031595"
"O00232" "GO:0005737"
"O00232" "GO:0008541"
"O00237" "GO:0007417"
"O00237" "GO:0016567"
"O00237" "GO:0030433"
"O00237" "GO:1904380"
"O00237" "GO:0004842"
"O00237" "GO:0005515"
"O00237" "GO:0046872"
"O00237" "GO:0061630"
"O00237" "GO:0005783"
"O00237" "GO:0005789"
"O00237" "GO:0016021"
"O00237" "GO:0044322"
"O00253" "GO:0007218"
"O00253" "GO:0007623"
"O00253" "GO:0007631"
"O00253" "GO:0009755"
"O00253" "GO:0032868"
"O00253" "GO:0042755"
"O00253" "GO:0048571"
"O00253" "GO:0060135"
"O00253" "GO:0060259"
"O00253" "GO:0008343"
"O00253" "GO:2000253"
"O00253" "GO:0005102"
"O00253" "GO:0005184"
"O00253" "GO:0031779"
"O00253" "GO:0070996"
"O00253" "GO:0005615"
"O00253" "GO:0005796"
"O00253" "GO:0043025"
"O00257" "GO:0000122"
"O00257" "GO:0006325"
"O00257" "GO:0016925"
"O00257" "GO:0043066"
"O00257" "GO:0045892"
"O00257" "GO:0003682"
"O00257" "GO:0003714"
"O00257" "GO:0003727"
"O00257" "GO:0005515"
"O00257" "GO:0019789"
"O00257" "GO:0019899"
"O00257" "GO:0032183"
"O00257" "GO:0035064"
"O00257" "GO:0051219"
"O00257" "GO:0005634"
"O00257" "GO:0005654"
"O00257" "GO:0016604"
"O00257" "GO:0016607"
"O00257" "GO:0031519"
"O00257" "GO:0035102"
"O00258" "GO:0006620"
"O00258" "GO:0007605"
"O00258" "GO:0050808"
"O00258" "GO:0071599"
"O00258" "GO:0071816"
"O00258" "GO:0005515"
"O00258" "GO:0005634"
"O00258" "GO:0005789"
"O00258" "GO:0016021"
"O00258" "GO:0005783"
"O00264" "GO:0006783"
"O00264" "GO:0043312"
"O00264" "GO:0001540"
"O00264" "GO:0005496"
"O00264" "GO:0005515"
"O00264" "GO:0020037"
"O00264" "GO:0042803"
"O00264" "GO:0046872"
"O00264" "GO:0005741"
"O00264" "GO:0005783"
"O00264" "GO:0005886"
"O00264" "GO:0005887"
"O00264" "GO:0016020"
"O00264" "GO:0030868"
"O00264" "GO:0035579"
"O00264" "GO:0043005"
"O00264" "GO:0043025"
"O00264" "GO:0044297"
"O00264" "GO:0045202"
"O00264" "GO:0012505"
"O00270" "GO:0002237"
"O00270" "GO:0002931"
"O00270" "GO:0006629"
"O00270" "GO:0007186"
"O00270" "GO:0010447"
"O00270" "GO:0050728"
"O00270" "GO:0050778"
"O00270" "GO:0004930"
"O00270" "GO:0005515"
"O00270" "GO:0045125"
"O00270" "GO:0050544"
"O00270" "GO:0005886"
"O00270" "GO:0005887"
"O00287" "GO:0045944"
"O00287" "GO:0045893"
"O00287" "GO:0001228"
"O00287" "GO:0003713"
"O00287" "GO:0003677"
"O00287" "GO:0005667"
"O00287" "GO:0016607"
"O00287" "GO:0005634"
"O00291" "GO:0006915"
"O00291" "GO:0006919"
"O00291" "GO:0030100"
"O00291" "GO:0030154"
"O00291" "GO:0042981"
"O00291" "GO:0045742"
"O00291" "GO:0048260"
"O00291" "GO:0048268"
"O00291" "GO:0050821"
"O00291" "GO:0051897"
"O00291" "GO:0061024"
"O00291" "GO:0072583"
"O00291" "GO:0097190"
"O00291" "GO:0099637"
"O00291" "GO:2000588"
"O00291" "GO:0007015"
"O00291" "GO:0005154"
"O00291" "GO:0005200"
"O00291" "GO:0005515"
"O00291" "GO:0030276"
"O00291" "GO:0032051"
"O00291" "GO:0032266"
"O00291" "GO:0035091"
"O00291" "GO:0035254"
"O00291" "GO:0035612"
"O00291" "GO:0035615"
"O00291" "GO:0042803"
"O00291" "GO:0043325"
"O00291" "GO:0046982"
"O00291" "GO:0051015"
"O00291" "GO:0080025"
"O00291" "GO:0005546"
"O00291" "GO:0005634"
"O00291" "GO:0005737"
"O00291" "GO:0005794"
"O00291" "GO:0005829"
"O00291" "GO:0005856"
"O00291" "GO:0016020"
"O00291" "GO:0030136"
"O00291" "GO:0030665"
"O00291" "GO:0031234"
"O00291" "GO:0043231"
"O00291" "GO:0098793"
"O00291" "GO:0098794"
"O00291" "GO:0098888"
"O00291" "GO:0098978"
"O00291" "GO:0098890"
"O00292" "GO:0002576"
"O00292" "GO:0007179"
"O00292" "GO:0007275"
"O00292" "GO:0030509"
"O00292" "GO:0010862"
"O00292" "GO:0060395"
"O00292" "GO:0005160"
"O00292" "GO:0008083"
"O00292" "GO:0005125"
"O00292" "GO:0005576"
"O00292" "GO:0031093"
"O00292" "GO:0062023"
"O00292" "GO:0005615"
"O00294" "GO:0001895"
"O00294" "GO:0006910"
"O00294" "GO:0007601"
"O00294" "GO:0016358"
"O00294" "GO:0042462"
"O00294" "GO:0045494"
"O00294" "GO:0050766"
"O00294" "GO:0050908"
"O00294" "GO:0060041"
"O00294" "GO:1903546"
"O00294" "GO:0061512"
"O00294" "GO:0005515"
"O00294" "GO:0005546"
"O00294" "GO:0051015"
"O00294" "GO:0001750"
"O00294" "GO:0001917"
"O00294" "GO:0005576"
"O00294" "GO:0005829"
"O00294" "GO:0005886"
"O00294" "GO:0042995"
"O00294" "GO:0043679"
"O00294" "GO:0045202"
"O00294" "GO:0005929"
"O00295" "GO:0007601"
"O00295" "GO:0061512"
"O00295" "GO:0044877"
"O00295" "GO:0005576"
"O00295" "GO:0005737"
"O00295" "GO:0005929"
"O00305" "GO:0051899"
"O00305" "GO:0061337"
"O00305" "GO:0070588"
"O00305" "GO:1901385"
"O00305" "GO:0007268"
"O00305" "GO:0007528"
"O00305" "GO:0005515"
"O00305" "GO:0005245"
"O00305" "GO:0008331"
"O00305" "GO:0005829"
"O00305" "GO:0005886"
"O00305" "GO:0005891"
"O00305" "GO:0009898"
"O00305" "GO:0045202"
"O00321" "GO:0001824"
"O00321" "GO:0001890"
"O00321" "GO:0007219"
"O00321" "GO:0016055"
"O00321" "GO:0030218"
"O00321" "GO:0045603"
"O00321" "GO:0045944"
"O00321" "GO:0048514"
"O00321" "GO:0060803"
"O00321" "GO:2000382"
"O00321" "GO:0006357"
"O00321" "GO:0030154"
"O00321" "GO:0000978"
"O00321" "GO:0000981"
"O00321" "GO:0001228"
"O00321" "GO:1990837"
"O00321" "GO:0005634"
"O00329" "GO:0001779"
"O00329" "GO:0001816"
"O00329" "GO:0002250"
"O00329" "GO:0002551"
"O00329" "GO:0002679"
"O00329" "GO:0006468"
"O00329" "GO:0006661"
"O00329" "GO:0006954"
"O00329" "GO:0007165"
"O00329" "GO:0007411"
"O00329" "GO:0010628"
"O00329" "GO:0010629"
"O00329" "GO:0010818"
"O00329" "GO:0014065"
"O00329" "GO:0014068"
"O00329" "GO:0016310"
"O00329" "GO:0019221"
"O00329" "GO:0030101"
"O00329" "GO:0030217"
"O00329" "GO:0030335"
"O00329" "GO:0030593"
"O00329" "GO:0033031"
"O00329" "GO:0035747"
"O00329" "GO:0035754"
"O00329" "GO:0042110"
"O00329" "GO:0042113"
"O00329" "GO:0043303"
"O00329" "GO:0045087"
"O00329" "GO:0050852"
"O00329" "GO:0050853"
"O00329" "GO:0051897"
"O00329" "GO:0060374"
"O00329" "GO:0072672"
"O00329" "GO:0036092"
"O00329" "GO:0016477"
"O00329" "GO:0048015"
"O00329" "GO:0046854"
"O00329" "GO:0005515"
"O00329" "GO:0005524"
"O00329" "GO:0016301"
"O00329" "GO:0016303"
"O00329" "GO:0035004"
"O00329" "GO:0046934"
"O00329" "GO:0052812"
"O00329" "GO:0052742"
"O00329" "GO:0035005"
"O00329" "GO:0005829"
"O00329" "GO:0005886"
"O00329" "GO:0005942"
"O00329" "GO:0042629"
"O00329" "GO:0005737"
"O00329" "GO:0016020"
"O00330" "GO:0006090"
"O00330" "GO:0061732"
"O00330" "GO:0005515"
"O00330" "GO:0016746"
"O00330" "GO:0034604"
"O00330" "GO:0005759"
"O00330" "GO:0045254"
"O00330" "GO:0005739"
"O00391" "GO:0002576"
"O00391" "GO:0016242"
"O00391" "GO:0043312"
"O00391" "GO:0043687"
"O00391" "GO:0044267"
"O00391" "GO:0055114"
"O00391" "GO:0085029"
"O00391" "GO:0006457"
"O00391" "GO:0003756"
"O00391" "GO:0016971"
"O00391" "GO:0071949"
"O00391" "GO:0000139"
"O00391" "GO:0005576"
"O00391" "GO:0005615"
"O00391" "GO:0005788"
"O00391" "GO:0005794"
"O00391" "GO:0030173"
"O00391" "GO:0031093"
"O00391" "GO:0035580"
"O00391" "GO:0043231"
"O00391" "GO:0045171"
"O00391" "GO:0070062"
"O00391" "GO:1904724"
"O00398" "GO:0007186"
"O00398" "GO:0035589"
"O00398" "GO:0051482"
"O00398" "GO:0035025"
"O00398" "GO:0045028"
"O00398" "GO:0004930"
"O00398" "GO:0005886"
"O00398" "GO:0005887"
"O00399" "GO:0006888"
"O00399" "GO:0019886"
"O00399" "GO:0000777"
"O00399" "GO:0005813"
"O00399" "GO:0005829"
"O00399" "GO:0005869"
"O00401" "GO:0006900"
"O00401" "GO:0008154"
"O00401" "GO:0009617"
"O00401" "GO:0016050"
"O00401" "GO:0030041"
"O00401" "GO:0030050"
"O00401" "GO:0032880"
"O00401" "GO:0034629"
"O00401" "GO:0038096"
"O00401" "GO:0045944"
"O00401" "GO:0048013"
"O00401" "GO:0050999"
"O00401" "GO:0051301"
"O00401" "GO:0051491"
"O00401" "GO:0051653"
"O00401" "GO:0060997"
"O00401" "GO:0061024"
"O00401" "GO:0065003"
"O00401" "GO:1903526"
"O00401" "GO:2000370"
"O00401" "GO:2000402"
"O00401" "GO:2000601"
"O00401" "GO:0030048"
"O00401" "GO:0003779"
"O00401" "GO:0005515"
"O00401" "GO:0030695"
"O00401" "GO:0005634"
"O00401" "GO:0005829"
"O00401" "GO:0005886"
"O00401" "GO:0015629"
"O00401" "GO:0030027"
"O00401" "GO:0030478"
"O00401" "GO:0030666"
"O00401" "GO:0031410"
"O00401" "GO:0070062"
"O00401" "GO:0005884"
"O00408" "GO:0000122"
"O00408" "GO:0003170"
"O00408" "GO:0003281"
"O00408" "GO:0007186"
"O00408" "GO:0007193"
"O00408" "GO:0019933"
"O00408" "GO:0019934"
"O00408" "GO:0035690"
"O00408" "GO:0035904"
"O00408" "GO:0036006"
"O00408" "GO:0043116"
"O00408" "GO:0043117"
"O00408" "GO:0043951"
"O00408" "GO:0046069"
"O00408" "GO:0050729"
"O00408" "GO:0061028"
"O00408" "GO:0071260"
"O00408" "GO:0071320"
"O00408" "GO:0071321"
"O00408" "GO:0071560"
"O00408" "GO:1904613"
"O00408" "GO:0010754"
"O00408" "GO:0010628"
"O00408" "GO:0010821"
"O00408" "GO:0000287"
"O00408" "GO:0004115"
"O00408" "GO:0004118"
"O00408" "GO:0005515"
"O00408" "GO:0008144"
"O00408" "GO:0008270"
"O00408" "GO:0030552"
"O00408" "GO:0030553"
"O00408" "GO:0030911"
"O00408" "GO:0042301"
"O00408" "GO:0042803"
"O00408" "GO:0047555"
"O00408" "GO:0005634"
"O00408" "GO:0005737"
"O00408" "GO:0005741"
"O00408" "GO:0005743"
"O00408" "GO:0005783"
"O00408" "GO:0005794"
"O00408" "GO:0005829"
"O00408" "GO:0005886"
"O00408" "GO:0042734"
"O00408" "GO:0048471"
"O00408" "GO:0005759"
"O00421" "GO:0006954"
"O00421" "GO:0007186"
"O00421" "GO:0070098"
"O00421" "GO:0006935"
"O00421" "GO:0060326"
"O00421" "GO:0019722"
"O00421" "GO:0007204"
"O00421" "GO:0006955"
"O00421" "GO:0004950"
"O00421" "GO:0042379"
"O00421" "GO:0048020"
"O00421" "GO:0019956"
"O00421" "GO:0019957"
"O00421" "GO:0016493"
"O00421" "GO:0005886"
"O00421" "GO:0005887"
"O00421" "GO:0005737"
"O00421" "GO:0009897"
"O00442" "GO:0006396"
"O00442" "GO:0003723"
"O00442" "GO:0005524"
"O00442" "GO:0003963"
"O00442" "GO:0005654"
"O00442" "GO:0005634"
"O00443" "GO:0006661"
"O00443" "GO:0006887"
"O00443" "GO:0006897"
"O00443" "GO:0007173"
"O00443" "GO:0008286"
"O00443" "GO:0010508"
"O00443" "GO:0014829"
"O00443" "GO:0048008"
"O00443" "GO:0048268"
"O00443" "GO:0061024"
"O00443" "GO:0090050"
"O00443" "GO:0036092"
"O00443" "GO:0046854"
"O00443" "GO:0048015"
"O00443" "GO:0014065"
"O00443" "GO:0016477"
"O00443" "GO:0005524"
"O00443" "GO:0035004"
"O00443" "GO:0035005"
"O00443" "GO:0035091"
"O00443" "GO:0052742"
"O00443" "GO:0016303"
"O00443" "GO:0005654"
"O00443" "GO:0005737"
"O00443" "GO:0005794"
"O00443" "GO:0005829"
"O00443" "GO:0005886"
"O00443" "GO:0016020"
"O00443" "GO:0030136"
"O00443" "GO:0031982"
"O00443" "GO:0070062"
"O00443" "GO:0005942"
"O00445" "GO:0007268"
"O00445" "GO:0017158"
"O00445" "GO:0017156"
"O00445" "GO:0048791"
"O00445" "GO:0016079"
"O00445" "GO:0014059"
"O00445" "GO:0016192"
"O00445" "GO:0048488"
"O00445" "GO:0071277"
"O00445" "GO:0005509"
"O00445" "GO:0005546"
"O00445" "GO:0046982"
"O00445" "GO:0001786"
"O00445" "GO:0019905"
"O00445" "GO:0005544"
"O00445" "GO:0000149"
"O00445" "GO:0030276"
"O00445" "GO:0043025"
"O00445" "GO:0048471"
"O00445" "GO:0055038"
"O00445" "GO:0099066"
"O00445" "GO:1990769"
"O00445" "GO:0031045"
"O00445" "GO:0070382"
"O00445" "GO:0030672"
"O00445" "GO:0030424"
"O00445" "GO:0005886"
"O00451" "GO:0000165"
"O00451" "GO:0007169"
"O00451" "GO:0007411"
"O00451" "GO:0031953"
"O00451" "GO:0035860"
"O00451" "GO:0007399"
"O00451" "GO:0016167"
"O00451" "GO:0038023"
"O00451" "GO:0005886"
"O00451" "GO:0019898"
"O00451" "GO:0031225"
"O00451" "GO:0043235"
"O00451" "GO:0009897"
"O00461" "GO:0000139"
"O00461" "GO:0005794"
"O00461" "GO:0005796"
"O00461" "GO:0005801"
"O00461" "GO:0010008"
"O00461" "GO:0016020"
"O00461" "GO:0016021"
"O00461" "GO:0030133"
"O00461" "GO:0030139"
"O00461" "GO:0032580"
"O00462" "GO:0006464"
"O00462" "GO:0006516"
"O00462" "GO:0009313"
"O00462" "GO:0043312"
"O00462" "GO:0004567"
"O00462" "GO:0005537"
"O00462" "GO:0005886"
"O00462" "GO:0035577"
"O00462" "GO:0043202"
"O00462" "GO:0043231"
"O00462" "GO:0005764"
"O00463" "GO:0006915"
"O00463" "GO:0007165"
"O00463" "GO:0042981"
"O00463" "GO:0043123"
"O00463" "GO:0051091"
"O00463" "GO:0051092"
"O00463" "GO:0043122"
"O00463" "GO:0046330"
"O00463" "GO:0033209"
"O00463" "GO:0070534"
"O00463" "GO:0005515"
"O00463" "GO:0008270"
"O00463" "GO:0031625"
"O00463" "GO:0031996"
"O00463" "GO:0042802"
"O00463" "GO:0004842"
"O00463" "GO:0005164"
"O00463" "GO:0005813"
"O00463" "GO:0005829"
"O00463" "GO:0009898"
"O00463" "GO:0035631"
"O00463" "GO:0098802"
"O00470" "GO:0002089"
"O00470" "GO:0007626"
"O00470" "GO:0035855"
"O00470" "GO:0045638"
"O00470" "GO:0045665"
"O00470" "GO:0060044"
"O00470" "GO:0060216"
"O00470" "GO:0045944"
"O00470" "GO:0001525"
"O00470" "GO:0009880"
"O00470" "GO:0030097"
"O00470" "GO:0001654"
"O00470" "GO:0009887"
"O00470" "GO:0007420"
"O00470" "GO:0008284"
"O00470" "GO:0000978"
"O00470" "GO:0000981"
"O00470" "GO:0003677"
"O00470" "GO:0003682"
"O00470" "GO:0005515"
"O00470" "GO:0001228"
"O00470" "GO:0000790"
"O00470" "GO:0005667"
"O00472" "GO:0006368"
"O00472" "GO:0042795"
"O00472" "GO:0005515"
"O00472" "GO:0005654"
"O00472" "GO:0008023"
"O00483" "GO:0006120"
"O00483" "GO:0006123"
"O00483" "GO:1902600"
"O00483" "GO:0005515"
"O00483" "GO:0008137"
"O00483" "GO:0044877"
"O00483" "GO:0004129"
"O00483" "GO:0005739"
"O00483" "GO:0005743"
"O00483" "GO:0005747"
"O00483" "GO:0005751"
"O00483" "GO:0016021"
"O00487" "GO:0000165"
"O00487" "GO:0000209"
"O00487" "GO:0000724"
"O00487" "GO:0002223"
"O00487" "GO:0002479"
"O00487" "GO:0006303"
"O00487" "GO:0006511"
"O00487" "GO:0006521"
"O00487" "GO:0010950"
"O00487" "GO:0010972"
"O00487" "GO:0016579"
"O00487" "GO:0031145"
"O00487" "GO:0031146"
"O00487" "GO:0033209"
"O00487" "GO:0038061"
"O00487" "GO:0038095"
"O00487" "GO:0043161"
"O00487" "GO:0043312"
"O00487" "GO:0043488"
"O00487" "GO:0043687"
"O00487" "GO:0045471"
"O00487" "GO:0050852"
"O00487" "GO:0055085"
"O00487" "GO:0060071"
"O00487" "GO:0061136"
"O00487" "GO:0061418"
"O00487" "GO:0070498"
"O00487" "GO:0070536"
"O00487" "GO:0090090"
"O00487" "GO:0090263"
"O00487" "GO:1901990"
"O00487" "GO:1902036"
"O00487" "GO:0005515"
"O00487" "GO:0008237"
"O00487" "GO:0036459"
"O00487" "GO:0046872"
"O00487" "GO:0061133"
"O00487" "GO:0061578"
"O00487" "GO:0070122"
"O00487" "GO:0070628"
"O00487" "GO:0004843"
"O00487" "GO:0000502"
"O00487" "GO:0005576"
"O00487" "GO:0005634"
"O00487" "GO:0005654"
"O00487" "GO:0005829"
"O00487" "GO:0008541"
"O00487" "GO:0022624"
"O00487" "GO:0031597"
"O00487" "GO:0034774"
"O00487" "GO:1904813"
"O00488" "GO:0045944"
"O00488" "GO:1903026"
"O00488" "GO:0000055"
"O00488" "GO:0003677"
"O00488" "GO:0005515"
"O00488" "GO:0008270"
"O00488" "GO:0043023"
"O00488" "GO:0005654"
"O00488" "GO:0005730"
"O00488" "GO:0030687"
"O00505" "GO:0019054"
"O00505" "GO:0046718"
"O00505" "GO:0065003"
"O00505" "GO:0075732"
"O00505" "GO:0006607"
"O00505" "GO:0005515"
"O00505" "GO:0008022"
"O00505" "GO:0008139"
"O00505" "GO:0061608"
"O00505" "GO:0005643"
"O00505" "GO:0005654"
"O00505" "GO:0005829"
"O00505" "GO:0005634"
"O00506" "GO:0006468"
"O00506" "GO:0006979"
"O00506" "GO:0007163"
"O00506" "GO:0007165"
"O00506" "GO:0032874"
"O00506" "GO:0036481"
"O00506" "GO:0042542"
"O00506" "GO:0046777"
"O00506" "GO:0050772"
"O00506" "GO:0051645"
"O00506" "GO:0051683"
"O00506" "GO:0090168"
"O00506" "GO:0004672"
"O00506" "GO:0004674"
"O00506" "GO:0005515"
"O00506" "GO:0005524"
"O00506" "GO:0042803"
"O00506" "GO:0046872"
"O00506" "GO:0000139"
"O00506" "GO:0005737"
"O00506" "GO:0070062"
"O00506" "GO:0005794"
"O00512" "GO:0014908"
"O00512" "GO:0035019"
"O00512" "GO:0035914"
"O00512" "GO:1904837"
"O00512" "GO:0017015"
"O00512" "GO:0060070"
"O00512" "GO:0045944"
"O00512" "GO:0003713"
"O00512" "GO:0005515"
"O00512" "GO:0008013"
"O00512" "GO:0005654"
"O00512" "GO:0005801"
"O00512" "GO:1990907"
"O00515" "GO:0005198"
"O00515" "GO:0045296"
"O00515" "GO:0005604"
"O00515" "GO:0015629"
"O00515" "GO:0070062"
"O00519" "GO:0009062"
"O00519" "GO:0019369"
"O00519" "GO:0052651"
"O00519" "GO:0005515"
"O00519" "GO:0017064"
"O00519" "GO:0047372"
"O00519" "GO:0102077"
"O00519" "GO:0103073"
"O00519" "GO:0004040"
"O00519" "GO:0005789"
"O00519" "GO:0005856"
"O00519" "GO:0016021"
"O00519" "GO:0031090"
"O00526" "GO:0007275"
"O00526" "GO:0030855"
"O00526" "GO:0005515"
"O00526" "GO:0005887"
"O00526" "GO:0070062"
"O00526" "GO:0016324"
"O00541" "GO:0000463"
"O00541" "GO:0000466"
"O00541" "GO:0006364"
"O00541" "GO:0007000"
"O00541" "GO:0008283"
"O00541" "GO:0033365"
"O00541" "GO:0042273"
"O00541" "GO:0051726"
"O00541" "GO:0003723"
"O00541" "GO:0005515"
"O00541" "GO:0043021"
"O00541" "GO:0000793"
"O00541" "GO:0005654"
"O00541" "GO:0005730"
"O00541" "GO:0005829"
"O00541" "GO:0016020"
"O00541" "GO:0030687"
"O00541" "GO:0070545"
"O00548" "GO:0001709"
"O00548" "GO:0001756"
"O00548" "GO:0001757"
"O00548" "GO:0001947"
"O00548" "GO:0002315"
"O00548" "GO:0003323"
"O00548" "GO:0007219"
"O00548" "GO:0007368"
"O00548" "GO:0007386"
"O00548" "GO:0008217"
"O00548" "GO:0008284"
"O00548" "GO:0008285"
"O00548" "GO:0009954"
"O00548" "GO:0014002"
"O00548" "GO:0014807"
"O00548" "GO:0021510"
"O00548" "GO:0021688"
"O00548" "GO:0021693"
"O00548" "GO:0030097"
"O00548" "GO:0030154"
"O00548" "GO:0030155"
"O00548" "GO:0030857"
"O00548" "GO:0032693"
"O00548" "GO:0034351"
"O00548" "GO:0035265"
"O00548" "GO:0040008"
"O00548" "GO:0045596"
"O00548" "GO:0045605"
"O00548" "GO:0045608"
"O00548" "GO:0045638"
"O00548" "GO:0045662"
"O00548" "GO:0045665"
"O00548" "GO:0045747"
"O00548" "GO:0045807"
"O00548" "GO:0045944"
"O00548" "GO:0046331"
"O00548" "GO:0048630"
"O00548" "GO:0048631"
"O00548" "GO:0048633"
"O00548" "GO:0048665"
"O00548" "GO:0048839"
"O00548" "GO:0050767"
"O00548" "GO:0051302"
"O00548" "GO:0060041"
"O00548" "GO:0060042"
"O00548" "GO:0060853"
"O00548" "GO:0070986"
"O00548" "GO:0072006"
"O00548" "GO:0072014"
"O00548" "GO:0072070"
"O00548" "GO:0072583"
"O00548" "GO:0097009"
"O00548" "GO:0097102"
"O00548" "GO:0097150"
"O00548" "GO:0098773"
"O00548" "GO:1900746"
"O00548" "GO:1903672"
"O00548" "GO:2000726"
"O00548" "GO:0045746"
"O00548" "GO:0005112"
"O00548" "GO:0005509"
"O00548" "GO:0005515"
"O00548" "GO:0030957"
"O00548" "GO:0097110"
"O00548" "GO:0005576"
"O00548" "GO:0005886"
"O00548" "GO:0005887"
"O00548" "GO:0005912"
"O00548" "GO:0016324"
"O00548" "GO:0031410"
"O00548" "GO:0045121"
"O00555" "GO:0007204"
"O00555" "GO:0008219"
"O00555" "GO:0034765"
"O00555" "GO:0050796"
"O00555" "GO:0050804"
"O00555" "GO:0051899"
"O00555" "GO:0070588"
"O00555" "GO:1904645"
"O00555" "GO:1904646"
"O00555" "GO:0070509"
"O00555" "GO:0007268"
"O00555" "GO:0006816"
"O00555" "GO:0001540"
"O00555" "GO:0005245"
"O00555" "GO:0005515"
"O00555" "GO:0008331"
"O00555" "GO:0019905"
"O00555" "GO:0046872"
"O00555" "GO:0005634"
"O00555" "GO:0005737"
"O00555" "GO:0005886"
"O00555" "GO:0005891"
"O00555" "GO:0016021"
"O00555" "GO:0042995"
"O00555" "GO:0043025"
"O00555" "GO:0045202"
"O00560" "GO:0002091"
"O00560" "GO:0006612"
"O00560" "GO:0006930"
"O00560" "GO:0007268"
"O00560" "GO:0007346"
"O00560" "GO:0008284"
"O00560" "GO:0010718"
"O00560" "GO:0010862"
"O00560" "GO:0030036"
"O00560" "GO:0030307"
"O00560" "GO:0030335"
"O00560" "GO:0030511"
"O00560" "GO:0032435"
"O00560" "GO:0035556"
"O00560" "GO:0042327"
"O00560" "GO:0043312"
"O00560" "GO:0046330"
"O00560" "GO:0048013"
"O00560" "GO:1903543"
"O00560" "GO:1903553"
"O00560" "GO:0005109"
"O00560" "GO:0005137"
"O00560" "GO:0005515"
"O00560" "GO:0005546"
"O00560" "GO:0008093"
"O00560" "GO:0042802"
"O00560" "GO:0045545"
"O00560" "GO:0046982"
"O00560" "GO:0047485"
"O00560" "GO:0005576"
"O00560" "GO:0005615"
"O00560" "GO:0005634"
"O00560" "GO:0005654"
"O00560" "GO:0005737"
"O00560" "GO:0005789"
"O00560" "GO:0005829"
"O00560" "GO:0005856"
"O00560" "GO:0005886"
"O00560" "GO:0005895"
"O00560" "GO:0005912"
"O00560" "GO:0005925"
"O00560" "GO:0016020"
"O00560" "GO:0031965"
"O00560" "GO:0035578"
"O00560" "GO:0042470"
"O00560" "GO:0045121"
"O00560" "GO:0045202"
"O00560" "GO:0070062"
"O00560" "GO:0072562"
"O00560" "GO:1903561"
"O00562" "GO:0006629"
"O00562" "GO:0006661"
"O00562" "GO:0007420"
"O00562" "GO:0007602"
"O00562" "GO:0015031"
"O00562" "GO:0015914"
"O00562" "GO:0120009"
"O00562" "GO:0005509"
"O00562" "GO:0005515"
"O00562" "GO:0008526"
"O00562" "GO:0030971"
"O00562" "GO:0031210"
"O00562" "GO:0035091"
"O00562" "GO:0070300"
"O00562" "GO:0008525"
"O00562" "GO:0005789"
"O00562" "GO:0005811"
"O00562" "GO:0005829"
"O00562" "GO:0016020"
"O00562" "GO:0030496"
"O00562" "GO:0032154"
"O00562" "GO:0032580"
"O00562" "GO:0036464"
"O00562" "GO:0044297"
"O00562" "GO:0005737"
"O00567" "GO:0006364"
"O00567" "GO:0003723"
"O00567" "GO:0005515"
"O00567" "GO:0030515"
"O00567" "GO:0045296"
"O00567" "GO:1990226"
"O00567" "GO:0001650"
"O00567" "GO:0005654"
"O00567" "GO:0005730"
"O00567" "GO:0005732"
"O00567" "GO:0005737"
"O00567" "GO:0016020"
"O00567" "GO:0031428"
"O00567" "GO:0070761"
"O00567" "GO:0032040"
"O00571" "GO:0006413"
"O00571" "GO:0007059"
"O00571" "GO:0008625"
"O00571" "GO:0009615"
"O00571" "GO:0010501"
"O00571" "GO:0010628"
"O00571" "GO:0016032"
"O00571" "GO:0016055"
"O00571" "GO:0017148"
"O00571" "GO:0030307"
"O00571" "GO:0030308"
"O00571" "GO:0031333"
"O00571" "GO:0031954"
"O00571" "GO:0032508"
"O00571" "GO:0032727"
"O00571" "GO:0032728"
"O00571" "GO:0034063"
"O00571" "GO:0034157"
"O00571" "GO:0034161"
"O00571" "GO:0035556"
"O00571" "GO:0036493"
"O00571" "GO:0042256"
"O00571" "GO:0043065"
"O00571" "GO:0043066"
"O00571" "GO:0043154"
"O00571" "GO:0043280"
"O00571" "GO:0043312"
"O00571" "GO:0045070"
"O00571" "GO:0045087"
"O00571" "GO:0045727"
"O00571" "GO:0045944"
"O00571" "GO:0045948"
"O00571" "GO:0055088"
"O00571" "GO:0071243"
"O00571" "GO:0071470"
"O00571" "GO:0071651"
"O00571" "GO:0071902"
"O00571" "GO:0090263"
"O00571" "GO:0097193"
"O00571" "GO:0098586"
"O00571" "GO:1900087"
"O00571" "GO:1900227"
"O00571" "GO:1901223"
"O00571" "GO:1901224"
"O00571" "GO:1901985"
"O00571" "GO:1902042"
"O00571" "GO:1902523"
"O00571" "GO:1903608"
"O00571" "GO:2001243"
"O00571" "GO:0030154"
"O00571" "GO:0007276"
"O00571" "GO:0003677"
"O00571" "GO:0003678"
"O00571" "GO:0003723"
"O00571" "GO:0003724"
"O00571" "GO:0003729"
"O00571" "GO:0003924"
"O00571" "GO:0005515"
"O00571" "GO:0005524"
"O00571" "GO:0008134"
"O00571" "GO:0008143"
"O00571" "GO:0008190"
"O00571" "GO:0016887"
"O00571" "GO:0017111"
"O00571" "GO:0031369"
"O00571" "GO:0033592"
"O00571" "GO:0035613"
"O00571" "GO:0043015"
"O00571" "GO:0043024"
"O00571" "GO:0043273"
"O00571" "GO:0043539"
"O00571" "GO:0045296"
"O00571" "GO:0048027"
"O00571" "GO:0005576"
"O00571" "GO:0005634"
"O00571" "GO:0005654"
"O00571" "GO:0005737"
"O00571" "GO:0005813"
"O00571" "GO:0005829"
"O00571" "GO:0005886"
"O00571" "GO:0010494"
"O00571" "GO:0030027"
"O00571" "GO:0031252"
"O00571" "GO:0034774"
"O00571" "GO:0070062"
"O00571" "GO:0072559"
"O00571" "GO:1904813"
"O00571" "GO:0005852"
"O00571" "GO:0022627"
"O00571" "GO:0043186"
"O00587" "GO:0001825"
"O00587" "GO:0002315"
"O00587" "GO:0007389"
"O00587" "GO:0008593"
"O00587" "GO:0032092"
"O00587" "GO:0045747"
"O00587" "GO:0033829"
"O00587" "GO:0046872"
"O00587" "GO:0008375"
"O00587" "GO:0005615"
"O00587" "GO:0030173"
"O00602" "GO:0001867"
"O00602" "GO:0002752"
"O00602" "GO:0006956"
"O00602" "GO:0007186"
"O00602" "GO:0032757"
"O00602" "GO:0034394"
"O00602" "GO:0043312"
"O00602" "GO:0043654"
"O00602" "GO:0046597"
"O00602" "GO:0001664"
"O00602" "GO:0005515"
"O00602" "GO:0030246"
"O00602" "GO:0033691"
"O00602" "GO:0038187"
"O00602" "GO:0046872"
"O00602" "GO:0097367"
"O00602" "GO:0003823"
"O00602" "GO:0005102"
"O00602" "GO:0005576"
"O00602" "GO:0005581"
"O00602" "GO:0031232"
"O00602" "GO:0034774"
"O00602" "GO:0062023"
"O00602" "GO:1904813"
"O00602" "GO:0005615"
"O00622" "GO:0001649"
"O00622" "GO:0001934"
"O00622" "GO:0002041"
"O00622" "GO:0003181"
"O00622" "GO:0003278"
"O00622" "GO:0003281"
"O00622" "GO:0006935"
"O00622" "GO:0010518"
"O00622" "GO:0010811"
"O00622" "GO:0030198"
"O00622" "GO:0030335"
"O00622" "GO:0030501"
"O00622" "GO:0030513"
"O00622" "GO:0033690"
"O00622" "GO:0043066"
"O00622" "GO:0043280"
"O00622" "GO:0043687"
"O00622" "GO:0044267"
"O00622" "GO:0044319"
"O00622" "GO:0045669"
"O00622" "GO:0045860"
"O00622" "GO:0045944"
"O00622" "GO:0060413"
"O00622" "GO:0060591"
"O00622" "GO:0060710"
"O00622" "GO:0060716"
"O00622" "GO:0061036"
"O00622" "GO:0070372"
"O00622" "GO:0072593"
"O00622" "GO:2000304"
"O00622" "GO:0007165"
"O00622" "GO:0060548"
"O00622" "GO:0007155"
"O00622" "GO:0005201"
"O00622" "GO:0005515"
"O00622" "GO:0005520"
"O00622" "GO:0050840"
"O00622" "GO:0005178"
"O00622" "GO:0008201"
"O00622" "GO:0005788"
"O00622" "GO:0062023"
"O00622" "GO:0031012"
"O00628" "GO:0001764"
"O00628" "GO:0001958"
"O00628" "GO:0006625"
"O00628" "GO:0006635"
"O00628" "GO:0007031"
"O00628" "GO:0008611"
"O00628" "GO:0016558"
"O00628" "GO:0005053"
"O00628" "GO:0005515"
"O00628" "GO:0019899"
"O00628" "GO:0042803"
"O00628" "GO:0005777"
"O00628" "GO:0005778"
"O00628" "GO:0005782"
"O00628" "GO:0005829"
"O00629" "GO:0019054"
"O00629" "GO:0042542"
"O00629" "GO:0006607"
"O00629" "GO:0005515"
"O00629" "GO:0008139"
"O00629" "GO:0061608"
"O00629" "GO:0005654"
"O00629" "GO:0005829"
"O00629" "GO:0031965"
"O00629" "GO:0005634"
"O00744" "GO:0000086"
"O00744" "GO:0000122"
"O00744" "GO:0002062"
"O00744" "GO:0006629"
"O00744" "GO:0007050"
"O00744" "GO:0007224"
"O00744" "GO:0008284"
"O00744" "GO:0010971"
"O00744" "GO:0014835"
"O00744" "GO:0016055"
"O00744" "GO:0030182"
"O00744" "GO:0030501"
"O00744" "GO:0030858"
"O00744" "GO:0032434"
"O00744" "GO:0043065"
"O00744" "GO:0045599"
"O00744" "GO:0045669"
"O00744" "GO:0045899"
"O00744" "GO:0048641"
"O00744" "GO:0048741"
"O00744" "GO:0050680"
"O00744" "GO:0050821"
"O00744" "GO:0050909"
"O00744" "GO:0051091"
"O00744" "GO:0051885"
"O00744" "GO:0060070"
"O00744" "GO:0060346"
"O00744" "GO:0061196"
"O00744" "GO:0071300"
"O00744" "GO:0071320"
"O00744" "GO:0071374"
"O00744" "GO:0071425"
"O00744" "GO:0090263"
"O00744" "GO:0120163"
"O00744" "GO:0045165"
"O00744" "GO:0048018"
"O00744" "GO:0005109"
"O00744" "GO:0005125"
"O00744" "GO:0005576"
"O00744" "GO:0005615"
"O00746" "GO:0006165"
"O00746" "GO:0006183"
"O00746" "GO:0006228"
"O00746" "GO:0006241"
"O00746" "GO:0006869"
"O00746" "GO:0009116"
"O00746" "GO:0015949"
"O00746" "GO:0005515"
"O00746" "GO:0005524"
"O00746" "GO:0046872"
"O00746" "GO:1901612"
"O00746" "GO:0004550"
"O00746" "GO:0005739"
"O00746" "GO:0005743"
"O00746" "GO:0005758"
"O00746" "GO:0005759"
"O00754" "GO:0006013"
"O00754" "GO:0006464"
"O00754" "GO:0006517"
"O00754" "GO:0007611"
"O00754" "GO:0009313"
"O00754" "GO:0043312"
"O00754" "GO:0004559"
"O00754" "GO:0005537"
"O00754" "GO:0046872"
"O00754" "GO:0005576"
"O00754" "GO:0005615"
"O00754" "GO:0035578"
"O00754" "GO:0043202"
"O00754" "GO:0070062"
"O00754" "GO:0005774"
"O00755" "GO:0000578"
"O00755" "GO:0001502"
"O00755" "GO:0001525"
"O00755" "GO:0002062"
"O00755" "GO:0007269"
"O00755" "GO:0007409"
"O00755" "GO:0007548"
"O00755" "GO:0009953"
"O00755" "GO:0010595"
"O00755" "GO:0014719"
"O00755" "GO:0014834"
"O00755" "GO:0016055"
"O00755" "GO:0021707"
"O00755" "GO:0021846"
"O00755" "GO:0022009"
"O00755" "GO:0030010"
"O00755" "GO:0031133"
"O00755" "GO:0032270"
"O00755" "GO:0032355"
"O00755" "GO:0035019"
"O00755" "GO:0035115"
"O00755" "GO:0035116"
"O00755" "GO:0035313"
"O00755" "GO:0036465"
"O00755" "GO:0042733"
"O00755" "GO:0043066"
"O00755" "GO:0043627"
"O00755" "GO:0045167"
"O00755" "GO:0045893"
"O00755" "GO:0045944"
"O00755" "GO:0048103"
"O00755" "GO:0048864"
"O00755" "GO:0050768"
"O00755" "GO:0051965"
"O00755" "GO:0060054"
"O00755" "GO:0060066"
"O00755" "GO:0060070"
"O00755" "GO:0060071"
"O00755" "GO:0060997"
"O00755" "GO:0061038"
"O00755" "GO:0062009"
"O00755" "GO:0070307"
"O00755" "GO:0071560"
"O00755" "GO:0099054"
"O00755" "GO:0099068"
"O00755" "GO:0099175"
"O00755" "GO:1904861"
"O00755" "GO:1904891"
"O00755" "GO:1905386"
"O00755" "GO:1905606"
"O00755" "GO:2000300"
"O00755" "GO:2000463"
"O00755" "GO:0030182"
"O00755" "GO:0046330"
"O00755" "GO:0045165"
"O00755" "GO:0005102"
"O00755" "GO:0005125"
"O00755" "GO:0005515"
"O00755" "GO:0048018"
"O00755" "GO:0005109"
"O00755" "GO:0005576"
"O00755" "GO:0005788"
"O00755" "GO:0005796"
"O00755" "GO:0005886"
"O00755" "GO:0009986"
"O00755" "GO:0030666"
"O00755" "GO:0031012"
"O00755" "GO:0070062"
"O00755" "GO:0098685"
"O00755" "GO:0098793"
"O00755" "GO:0098978"
"O00755" "GO:0005615"
"O00762" "GO:0006511"
"O00762" "GO:0010458"
"O00762" "GO:0010994"
"O00762" "GO:0016567"
"O00762" "GO:0031145"
"O00762" "GO:0031536"
"O00762" "GO:0051301"
"O00762" "GO:0070936"
"O00762" "GO:0070979"
"O00762" "GO:1901990"
"O00762" "GO:1904668"
"O00762" "GO:0030071"
"O00762" "GO:0000209"
"O00762" "GO:0004842"
"O00762" "GO:0005515"
"O00762" "GO:0005524"
"O00762" "GO:0044389"
"O00762" "GO:0061631"
"O00762" "GO:0000151"
"O00762" "GO:0005654"
"O00762" "GO:0005680"
"O00762" "GO:0005829"
"O00762" "GO:0005886"
"O00762" "GO:0005634"
"O00763" "GO:0006084"
"O00763" "GO:0006633"
"O00763" "GO:0006853"
"O00763" "GO:0010629"
"O00763" "GO:0010884"
"O00763" "GO:0010906"
"O00763" "GO:0014070"
"O00763" "GO:0031325"
"O00763" "GO:0031667"
"O00763" "GO:0031999"
"O00763" "GO:0042493"
"O00763" "GO:0043086"
"O00763" "GO:0045540"
"O00763" "GO:0051289"
"O00763" "GO:0060421"
"O00763" "GO:0097009"
"O00763" "GO:2001295"
"O00763" "GO:0003989"
"O00763" "GO:0005515"
"O00763" "GO:0005524"
"O00763" "GO:0009374"
"O00763" "GO:0042802"
"O00763" "GO:0046872"
"O00763" "GO:0005634"
"O00763" "GO:0005739"
"O00763" "GO:0005741"
"O00763" "GO:0005829"
"O00764" "GO:0009443"
"O00764" "GO:0016310"
"O00764" "GO:0042816"
"O00764" "GO:0043312"
"O00764" "GO:0000287"
"O00764" "GO:0005524"
"O00764" "GO:0008270"
"O00764" "GO:0008478"
"O00764" "GO:0030170"
"O00764" "GO:0030955"
"O00764" "GO:0031402"
"O00764" "GO:0031403"
"O00764" "GO:0042803"
"O00764" "GO:0005576"
"O00764" "GO:0005634"
"O00764" "GO:0005654"
"O00764" "GO:0005829"
"O00764" "GO:0034774"
"O00764" "GO:0035580"
"O00764" "GO:0070062"
"O14495" "GO:0001933"
"O14495" "GO:0006644"
"O14495" "GO:0006670"
"O14495" "GO:0006672"
"O14495" "GO:0006890"
"O14495" "GO:0007229"
"O14495" "GO:0030111"
"O14495" "GO:0030148"
"O14495" "GO:0033631"
"O14495" "GO:0034109"
"O14495" "GO:0044328"
"O14495" "GO:0044329"
"O14495" "GO:0044330"
"O14495" "GO:0046839"
"O14495" "GO:0050821"
"O14495" "GO:0051091"
"O14495" "GO:0007165"
"O14495" "GO:0060070"
"O14495" "GO:0005178"
"O14495" "GO:0005515"
"O14495" "GO:0008195"
"O14495" "GO:0042392"
"O14495" "GO:0106235"
"O14495" "GO:0016791"
"O14495" "GO:0042577"
"O14495" "GO:0000139"
"O14495" "GO:0005789"
"O14495" "GO:0005794"
"O14495" "GO:0005802"
"O14495" "GO:0005886"
"O14495" "GO:0005912"
"O14495" "GO:0016020"
"O14495" "GO:0016021"
"O14495" "GO:0016323"
"O14495" "GO:0033116"
"O14495" "GO:0045121"
"O14495" "GO:0070971"
"O14495" "GO:0005887"
"O14503" "GO:0000122"
"O14503" "GO:0006355"
"O14503" "GO:0007623"
"O14503" "GO:0032922"
"O14503" "GO:0042752"
"O14503" "GO:0043153"
"O14503" "GO:0043433"
"O14503" "GO:0045892"
"O14503" "GO:0050767"
"O14503" "GO:0030154"
"O14503" "GO:0009952"
"O14503" "GO:0000981"
"O14503" "GO:0001102"
"O14503" "GO:0001227"
"O14503" "GO:0003700"
"O14503" "GO:0003714"
"O14503" "GO:0005515"
"O14503" "GO:0019904"
"O14503" "GO:0042803"
"O14503" "GO:0043425"
"O14503" "GO:0043426"
"O14503" "GO:0046982"
"O14503" "GO:0070888"
"O14503" "GO:1990837"
"O14503" "GO:0000977"
"O14503" "GO:0000790"
"O14503" "GO:0005634"
"O14503" "GO:0005737"
"O14503" "GO:0016604"
"O14519" "GO:0001934"
"O14519" "GO:0006261"
"O14519" "GO:0007049"
"O14519" "GO:0005515"
"O14519" "GO:0070182"
"O14519" "GO:0005634"
"O14519" "GO:0005654"
"O14519" "GO:0005829"
"O14519" "GO:0048471"
"O14520" "GO:0006833"
"O14520" "GO:0015793"
"O14520" "GO:0071918"
"O14520" "GO:0015250"
"O14520" "GO:0015254"
"O14520" "GO:0015204"
"O14520" "GO:0005737"
"O14520" "GO:0005811"
"O14520" "GO:0005886"
"O14520" "GO:0005887"
"O14520" "GO:0005911"
"O14520" "GO:0005938"
"O14520" "GO:0030659"
"O14524" "GO:0008150"
"O14524" "GO:0003674"
"O14524" "GO:0005635"
"O14524" "GO:0005637"
"O14524" "GO:0016021"
"O14530" "GO:0008150"
"O14530" "GO:0005515"
"O14530" "GO:0045296"
"O14530" "GO:0005634"
"O14530" "GO:0005813"
"O14530" "GO:0005829"
"O14530" "GO:0030496"
"O14531" "GO:0007399"
"O14531" "GO:0070997"
"O14531" "GO:0097485"
"O14531" "GO:0006208"
"O14531" "GO:0005515"
"O14531" "GO:0031005"
"O14531" "GO:0004157"
"O14531" "GO:0005829"
"O14543" "GO:0006469"
"O14543" "GO:0007259"
"O14543" "GO:0016567"
"O14543" "GO:0019221"
"O14543" "GO:0035556"
"O14543" "GO:0040008"
"O14543" "GO:0042531"
"O14543" "GO:0042532"
"O14543" "GO:0043066"
"O14543" "GO:0043551"
"O14543" "GO:0043687"
"O14543" "GO:0045597"
"O14543" "GO:0046426"
"O14543" "GO:0046627"
"O14543" "GO:0050728"
"O14543" "GO:0060334"
"O14543" "GO:0060670"
"O14543" "GO:0060674"
"O14543" "GO:0060707"
"O14543" "GO:0070102"
"O14543" "GO:1990830"
"O14543" "GO:0046854"
"O14543" "GO:0001784"
"O14543" "GO:0004860"
"O14543" "GO:0005515"
"O14543" "GO:0046935"
"O14543" "GO:0005829"
"O14543" "GO:0005942"
"O14544" "GO:0006952"
"O14544" "GO:0007259"
"O14544" "GO:0009968"
"O14544" "GO:0010498"
"O14544" "GO:0016567"
"O14544" "GO:0035556"
"O14544" "GO:0040008"
"O14544" "GO:0043551"
"O14544" "GO:0043687"
"O14544" "GO:0050868"
"O14544" "GO:0046854"
"O14544" "GO:0005515"
"O14544" "GO:0046935"
"O14544" "GO:0001772"
"O14544" "GO:0005737"
"O14544" "GO:0005829"
"O14544" "GO:0005942"
"O14559" "GO:0009636"
"O14559" "GO:0015031"
"O14559" "GO:0043547"
"O14559" "GO:0051056"
"O14559" "GO:0061001"
"O14559" "GO:0007264"
"O14559" "GO:0005515"
"O14559" "GO:0019901"
"O14559" "GO:0035091"
"O14559" "GO:0005096"
"O14559" "GO:0005829"
"O14559" "GO:0032991"
"O14559" "GO:0043197"
"O14559" "GO:0005737"
"O14559" "GO:0005886"
"O14562" "GO:0003723"
"O14562" "GO:0045296"
"O14578" "GO:0000278"
"O14578" "GO:0000281"
"O14578" "GO:0032467"
"O14578" "GO:0035556"
"O14578" "GO:0048699"
"O14578" "GO:0051402"
"O14578" "GO:0031032"
"O14578" "GO:0018107"
"O14578" "GO:0004674"
"O14578" "GO:0005515"
"O14578" "GO:0005524"
"O14578" "GO:0017124"
"O14578" "GO:0030165"
"O14578" "GO:0046872"
"O14578" "GO:0097110"
"O14578" "GO:0005829"
"O14578" "GO:0016020"
"O14578" "GO:0005856"
"O14578" "GO:0005737"
"O14581" "GO:0007186"
"O14581" "GO:0050911"
"O14581" "GO:0004930"
"O14581" "GO:0005515"
"O14581" "GO:0004984"
"O14581" "GO:0005886"
"O14581" "GO:0016021"
"O14593" "GO:0007265"
"O14593" "GO:0045944"
"O14593" "GO:0006357"
"O14593" "GO:0003677"
"O14593" "GO:0003713"
"O14593" "GO:0042826"
"O14593" "GO:0005654"
"O14593" "GO:0005667"
"O14593" "GO:0005829"
"O14593" "GO:0045171"
"O14593" "GO:0005634"
"O14594" "GO:0007155"
"O14594" "GO:0030198"
"O14594" "GO:0030206"
"O14594" "GO:0030207"
"O14594" "GO:0030208"
"O14594" "GO:0001501"
"O14594" "GO:0007417"
"O14594" "GO:0005509"
"O14594" "GO:0005540"
"O14594" "GO:0030246"
"O14594" "GO:0005576"
"O14594" "GO:0005796"
"O14594" "GO:0043202"
"O14594" "GO:0031012"
"O14625" "GO:0006935"
"O14625" "GO:0007165"
"O14625" "GO:0007186"
"O14625" "GO:0007189"
"O14625" "GO:0007267"
"O14625" "GO:0010818"
"O14625" "GO:0042127"
"O14625" "GO:0051281"
"O14625" "GO:0070098"
"O14625" "GO:0030595"
"O14625" "GO:0071222"
"O14625" "GO:0061844"
"O14625" "GO:0030593"
"O14625" "GO:0006954"
"O14625" "GO:0006955"
"O14625" "GO:0005515"
"O14625" "GO:0008009"
"O14625" "GO:0008201"
"O14625" "GO:0048248"
"O14625" "GO:0045236"
"O14625" "GO:0005576"
"O14625" "GO:0005615"
"O14627" "GO:0000122"
"O14627" "GO:0001568"
"O14627" "GO:0045944"
"O14627" "GO:0060711"
"O14627" "GO:0009790"
"O14627" "GO:0009887"
"O14627" "GO:0006357"
"O14627" "GO:0009948"
"O14627" "GO:0030154"
"O14627" "GO:0000978"
"O14627" "GO:0000981"
"O14627" "GO:0001228"
"O14627" "GO:0005515"
"O14627" "GO:1990837"
"O14627" "GO:0003700"
"O14627" "GO:0000977"
"O14627" "GO:0000790"
"O14627" "GO:0005634"
"O14628" "GO:0006355"
"O14628" "GO:0008270"
"O14628" "GO:0000978"
"O14628" "GO:0005634"
"O14633" "GO:0008544"
"O14633" "GO:0031424"
"O14633" "GO:0003674"
"O14633" "GO:0005515"
"O14633" "GO:0042802"
"O14633" "GO:0005575"
"O14640" "GO:0001505"
"O14640" "GO:0001934"
"O14640" "GO:0006355"
"O14640" "GO:0006469"
"O14640" "GO:0007269"
"O14640" "GO:0007411"
"O14640" "GO:0007528"
"O14640" "GO:0021915"
"O14640" "GO:0022007"
"O14640" "GO:0031122"
"O14640" "GO:0032091"
"O14640" "GO:0032436"
"O14640" "GO:0034504"
"O14640" "GO:0035176"
"O14640" "GO:0035372"
"O14640" "GO:0035556"
"O14640" "GO:0035567"
"O14640" "GO:0043113"
"O14640" "GO:0045944"
"O14640" "GO:0048668"
"O14640" "GO:0048675"
"O14640" "GO:0048813"
"O14640" "GO:0050808"
"O14640" "GO:0050821"
"O14640" "GO:0060070"
"O14640" "GO:0060071"
"O14640" "GO:0060134"
"O14640" "GO:0060997"
"O14640" "GO:0071340"
"O14640" "GO:0090090"
"O14640" "GO:0090103"
"O14640" "GO:0099054"
"O14640" "GO:0150012"
"O14640" "GO:1903827"
"O14640" "GO:1904886"
"O14640" "GO:1905386"
"O14640" "GO:2000300"
"O14640" "GO:2000463"
"O14640" "GO:0090179"
"O14640" "GO:0005109"
"O14640" "GO:0005515"
"O14640" "GO:0008013"
"O14640" "GO:0019899"
"O14640" "GO:0019901"
"O14640" "GO:0042802"
"O14640" "GO:0048365"
"O14640" "GO:0005829"
"O14640" "GO:0005874"
"O14640" "GO:0014069"
"O14640" "GO:0016328"
"O14640" "GO:0030136"
"O14640" "GO:0030426"
"O14640" "GO:0031410"
"O14640" "GO:0043005"
"O14640" "GO:0043025"
"O14640" "GO:0043197"
"O14640" "GO:0045202"
"O14640" "GO:0098685"
"O14640" "GO:0098793"
"O14640" "GO:0098978"
"O14640" "GO:1990909"
"O14645" "GO:0003774"
"O14645" "GO:0005515"
"O14645" "GO:0045504"
"O14645" "GO:0005737"
"O14645" "GO:0005929"
"O14645" "GO:0005930"
"O14645" "GO:0030286"
"O14645" "GO:0031514"
"O14645" "GO:0036126"
"O14645" "GO:0097729"
"O14645" "GO:0030175"
"O14647" "GO:0006325"
"O14647" "GO:0006357"
"O14647" "GO:0006974"
"O14647" "GO:0007517"
"O14647" "GO:0032508"
"O14647" "GO:0060218"
"O14647" "GO:0000978"
"O14647" "GO:0003677"
"O14647" "GO:0003678"
"O14647" "GO:0003723"
"O14647" "GO:0005515"
"O14647" "GO:0005524"
"O14647" "GO:0042393"
"O14647" "GO:0005634"
"O14647" "GO:0005654"
"O14647" "GO:0005730"
"O14647" "GO:0043231"
"O14653" "GO:0006888"
"O14653" "GO:0006891"
"O14653" "GO:0036498"
"O14653" "GO:0048208"
"O14653" "GO:0042147"
"O14653" "GO:0006896"
"O14653" "GO:0006623"
"O14653" "GO:0048280"
"O14653" "GO:0005515"
"O14653" "GO:0005484"
"O14653" "GO:0000149"
"O14653" "GO:0000139"
"O14653" "GO:0005789"
"O14653" "GO:0005794"
"O14653" "GO:0005829"
"O14653" "GO:0012507"
"O14653" "GO:0016020"
"O14653" "GO:0016021"
"O14653" "GO:0031201"
"O14653" "GO:0033116"
"O14653" "GO:0031902"
"O14654" "GO:0007165"
"O14654" "GO:0008286"
"O14654" "GO:0005515"
"O14654" "GO:0043548"
"O14654" "GO:0005158"
"O14654" "GO:0005886"
"O14654" "GO:0005829"
"O14656" "GO:0000338"
"O14656" "GO:0006979"
"O14656" "GO:0006996"
"O14656" "GO:0006998"
"O14656" "GO:0007155"
"O14656" "GO:0031175"
"O14656" "GO:0034504"
"O14656" "GO:0044319"
"O14656" "GO:0045104"
"O14656" "GO:0048489"
"O14656" "GO:0051085"
"O14656" "GO:0051584"
"O14656" "GO:0061077"
"O14656" "GO:0071712"
"O14656" "GO:0071763"
"O14656" "GO:0072321"
"O14656" "GO:1900244"
"O14656" "GO:2000008"
"O14656" "GO:0005515"
"O14656" "GO:0005524"
"O14656" "GO:0008092"
"O14656" "GO:0016887"
"O14656" "GO:0019894"
"O14656" "GO:0042802"
"O14656" "GO:0051082"
"O14656" "GO:0051787"
"O14656" "GO:0005635"
"O14656" "GO:0005783"
"O14656" "GO:0005788"
"O14656" "GO:0005829"
"O14656" "GO:0005856"
"O14656" "GO:0008021"
"O14656" "GO:0016020"
"O14656" "GO:0030141"
"O14656" "GO:0030426"
"O14656" "GO:0030659"
"O14656" "GO:0031965"
"O14656" "GO:0042406"
"O14656" "GO:0043231"
"O14656" "GO:0070062"
"O14662" "GO:0042147"
"O14662" "GO:0090161"
"O14662" "GO:0006886"
"O14662" "GO:0006906"
"O14662" "GO:0048278"
"O14662" "GO:0005484"
"O14662" "GO:0005515"
"O14662" "GO:0019905"
"O14662" "GO:0000149"
"O14662" "GO:0000139"
"O14662" "GO:0005737"
"O14662" "GO:0005794"
"O14662" "GO:0005802"
"O14662" "GO:0005829"
"O14662" "GO:0005925"
"O14662" "GO:0030285"
"O14662" "GO:0031201"
"O14662" "GO:0031985"
"O14662" "GO:0032588"
"O14662" "GO:0043231"
"O14662" "GO:0048471"
"O14662" "GO:0012505"
"O14662" "GO:0016021"
"O14672" "GO:0001701"
"O14672" "GO:0006468"
"O14672" "GO:0006509"
"O14672" "GO:0007162"
"O14672" "GO:0007219"
"O14672" "GO:0007229"
"O14672" "GO:0007267"
"O14672" "GO:0007283"
"O14672" "GO:0008284"
"O14672" "GO:0008593"
"O14672" "GO:0010820"
"O14672" "GO:0016485"
"O14672" "GO:0022617"
"O14672" "GO:0030307"
"O14672" "GO:0030335"
"O14672" "GO:0034205"
"O14672" "GO:0034332"
"O14672" "GO:0034612"
"O14672" "GO:0035333"
"O14672" "GO:0042117"
"O14672" "GO:0042987"
"O14672" "GO:0043065"
"O14672" "GO:0043312"
"O14672" "GO:0043687"
"O14672" "GO:0044267"
"O14672" "GO:0046931"
"O14672" "GO:0051088"
"O14672" "GO:0051089"
"O14672" "GO:0061001"
"O14672" "GO:0090102"
"O14672" "GO:0097327"
"O14672" "GO:0098696"
"O14672" "GO:0099173"
"O14672" "GO:1901342"
"O14672" "GO:1901998"
"O14672" "GO:0004175"
"O14672" "GO:0004222"
"O14672" "GO:0005102"
"O14672" "GO:0005178"
"O14672" "GO:0005515"
"O14672" "GO:0008237"
"O14672" "GO:0017124"
"O14672" "GO:0019901"
"O14672" "GO:0042803"
"O14672" "GO:0046872"
"O14672" "GO:1902945"
"O14672" "GO:0000139"
"O14672" "GO:0005634"
"O14672" "GO:0005737"
"O14672" "GO:0005788"
"O14672" "GO:0005794"
"O14672" "GO:0005798"
"O14672" "GO:0005802"
"O14672" "GO:0005886"
"O14672" "GO:0005912"
"O14672" "GO:0005925"
"O14672" "GO:0008021"
"O14672" "GO:0009986"
"O14672" "GO:0014069"
"O14672" "GO:0016020"
"O14672" "GO:0016021"
"O14672" "GO:0030136"
"O14672" "GO:0030424"
"O14672" "GO:0035579"
"O14672" "GO:0043025"
"O14672" "GO:0043197"
"O14672" "GO:0043231"
"O14672" "GO:0045211"
"O14672" "GO:0046930"
"O14672" "GO:0070062"
"O14672" "GO:0070821"
"O14672" "GO:0097038"
"O14672" "GO:0097060"
"O14672" "GO:0097197"
"O14672" "GO:0098978"
"O14681" "GO:0006915"
"O14681" "GO:0030308"
"O14681" "GO:0016236"
"O14681" "GO:0005515"
"O14681" "GO:0005783"
"O14681" "GO:0005789"
"O14681" "GO:0005794"
"O14681" "GO:0005829"
"O14681" "GO:0016020"
"O14681" "GO:0016021"
"O14681" "GO:0031965"
"O14715" "GO:0008150"
"O14715" "GO:0043547"
"O14715" "GO:0006607"
"O14715" "GO:0008536"
"O14715" "GO:0005096"
"O14715" "GO:0005643"
"O14715" "GO:0005737"
"O14715" "GO:0005634"
"O14718" "GO:0007601"
"O14718" "GO:0009584"
"O14718" "GO:0018298"
"O14718" "GO:0071482"
"O14718" "GO:0007602"
"O14718" "GO:0007186"
"O14718" "GO:0004930"
"O14718" "GO:0005515"
"O14718" "GO:0008020"
"O14718" "GO:0005887"
"O14718" "GO:0001750"
"O14727" "GO:0001666"
"O14727" "GO:0001822"
"O14727" "GO:0001843"
"O14727" "GO:0006915"
"O14727" "GO:0006919"
"O14727" "GO:0007399"
"O14727" "GO:0007568"
"O14727" "GO:0007584"
"O14727" "GO:0008635"
"O14727" "GO:0010659"
"O14727" "GO:0030154"
"O14727" "GO:0030900"
"O14727" "GO:0042981"
"O14727" "GO:0043065"
"O14727" "GO:0043312"
"O14727" "GO:0051402"
"O14727" "GO:0070059"
"O14727" "GO:0070317"
"O14727" "GO:0071560"
"O14727" "GO:0072432"
"O14727" "GO:0097193"
"O14727" "GO:1902510"
"O14727" "GO:2001235"
"O14727" "GO:0000166"
"O14727" "GO:0005515"
"O14727" "GO:0005524"
"O14727" "GO:0008656"
"O14727" "GO:0031072"
"O14727" "GO:0042802"
"O14727" "GO:0043531"
"O14727" "GO:0005576"
"O14727" "GO:0005634"
"O14727" "GO:0005829"
"O14727" "GO:0032991"
"O14727" "GO:0034774"
"O14727" "GO:0043293"
"O14727" "GO:0070062"
"O14727" "GO:1904813"
"O14730" "GO:0006468"
"O14730" "GO:0007059"
"O14730" "GO:0030490"
"O14730" "GO:0031333"
"O14730" "GO:0032728"
"O14730" "GO:0039534"
"O14730" "GO:0043124"
"O14730" "GO:0045087"
"O14730" "GO:0045089"
"O14730" "GO:0051607"
"O14730" "GO:0071359"
"O14730" "GO:0098586"
"O14730" "GO:1990786"
"O14730" "GO:0004674"
"O14730" "GO:0005515"
"O14730" "GO:0005524"
"O14730" "GO:0046872"
"O14730" "GO:0089720"
"O14730" "GO:0005829"
"O14730" "GO:0030688"
"O14735" "GO:0006661"
"O14735" "GO:0046341"
"O14735" "GO:0003881"
"O14735" "GO:0005515"
"O14735" "GO:0019992"
"O14735" "GO:0030145"
"O14735" "GO:0030246"
"O14735" "GO:0043178"
"O14735" "GO:0005789"
"O14735" "GO:0005886"
"O14735" "GO:0016020"
"O14735" "GO:0016021"
"O14735" "GO:0005794"
"O14737" "GO:0006915"
"O14737" "GO:0008285"
"O14737" "GO:0010628"
"O14737" "GO:0043065"
"O14737" "GO:0043280"
"O14737" "GO:0071560"
"O14737" "GO:0090200"
"O14737" "GO:1903638"
"O14737" "GO:1903645"
"O14737" "GO:0003677"
"O14737" "GO:0005515"
"O14737" "GO:0008201"
"O14737" "GO:0010698"
"O14737" "GO:0048487"
"O14737" "GO:0005634"
"O14737" "GO:0005737"
"O14737" "GO:0070062"
"O14737" "GO:0005829"
"O14744" "GO:0000387"
"O14744" "GO:0006353"
"O14744" "GO:0007088"
"O14744" "GO:0018216"
"O14744" "GO:0019918"
"O14744" "GO:0032922"
"O14744" "GO:0035246"
"O14744" "GO:0042118"
"O14744" "GO:0043985"
"O14744" "GO:0044030"
"O14744" "GO:0045596"
"O14744" "GO:0048714"
"O14744" "GO:0070372"
"O14744" "GO:0090161"
"O14744" "GO:0097421"
"O14744" "GO:1901796"
"O14744" "GO:1903507"
"O14744" "GO:1904992"
"O14744" "GO:0034969"
"O14744" "GO:0006355"
"O14744" "GO:0002039"
"O14744" "GO:0003714"
"O14744" "GO:0005515"
"O14744" "GO:0008168"
"O14744" "GO:0008327"
"O14744" "GO:0008469"
"O14744" "GO:0016274"
"O14744" "GO:0035243"
"O14744" "GO:0042802"
"O14744" "GO:0043021"
"O14744" "GO:0044020"
"O14744" "GO:0046982"
"O14744" "GO:0070888"
"O14744" "GO:0005634"
"O14744" "GO:0005654"
"O14744" "GO:0005737"
"O14744" "GO:0005794"
"O14744" "GO:0005829"
"O14744" "GO:0034709"
"O14744" "GO:0035097"
"O14746" "GO:0000723"
"O14746" "GO:0001172"
"O14746" "GO:0006278"
"O14746" "GO:0007004"
"O14746" "GO:0007005"
"O14746" "GO:0010629"
"O14746" "GO:0022616"
"O14746" "GO:0030177"
"O14746" "GO:0030422"
"O14746" "GO:0031647"
"O14746" "GO:0032092"
"O14746" "GO:0042635"
"O14746" "GO:0043524"
"O14746" "GO:0045766"
"O14746" "GO:0046326"
"O14746" "GO:0046686"
"O14746" "GO:0051000"
"O14746" "GO:0060253"
"O14746" "GO:0062103"
"O14746" "GO:0070200"
"O14746" "GO:0071456"
"O14746" "GO:0071897"
"O14746" "GO:0090399"
"O14746" "GO:1900087"
"O14746" "GO:1902895"
"O14746" "GO:1903620"
"O14746" "GO:1903704"
"O14746" "GO:1904707"
"O14746" "GO:1904751"
"O14746" "GO:1904754"
"O14746" "GO:1904837"
"O14746" "GO:2000352"
"O14746" "GO:2000648"
"O14746" "GO:2000773"
"O14746" "GO:2001240"
"O14746" "GO:0000049"
"O14746" "GO:0001223"
"O14746" "GO:0003677"
"O14746" "GO:0003720"
"O14746" "GO:0003721"
"O14746" "GO:0003723"
"O14746" "GO:0003964"
"O14746" "GO:0003968"
"O14746" "GO:0005515"
"O14746" "GO:0008022"
"O14746" "GO:0042802"
"O14746" "GO:0042803"
"O14746" "GO:0046872"
"O14746" "GO:0047485"
"O14746" "GO:0051087"
"O14746" "GO:0070034"
"O14746" "GO:0098680"
"O14746" "GO:0042162"
"O14746" "GO:0000333"
"O14746" "GO:0000781"
"O14746" "GO:0000783"
"O14746" "GO:0000784"
"O14746" "GO:0005634"
"O14746" "GO:0005654"
"O14746" "GO:0005697"
"O14746" "GO:0005730"
"O14746" "GO:0005829"
"O14746" "GO:0005886"
"O14746" "GO:0016607"
"O14746" "GO:0031379"
"O14746" "GO:0042645"
"O14746" "GO:1990572"
"O14746" "GO:0016605"
"O14753" "GO:0000122"
"O14753" "GO:0001822"
"O14753" "GO:0007283"
"O14753" "GO:0007498"
"O14753" "GO:0043588"
"O14753" "GO:0045944"
"O14753" "GO:0051729"
"O14753" "GO:1901994"
"O14753" "GO:2000647"
"O14753" "GO:0009913"
"O14753" "GO:0045892"
"O14753" "GO:0000978"
"O14753" "GO:0005515"
"O14753" "GO:0046872"
"O14753" "GO:1990837"
"O14753" "GO:0001228"
"O14753" "GO:0043565"
"O14753" "GO:0001227"
"O14753" "GO:0005634"
"O14764" "GO:0060078"
"O14764" "GO:0050877"
"O14764" "GO:0007165"
"O14764" "GO:1902476"
"O14764" "GO:0042391"
"O14764" "GO:0034220"
"O14764" "GO:0007268"
"O14764" "GO:0005515"
"O14764" "GO:1904315"
"O14764" "GO:0004890"
"O14764" "GO:0005254"
"O14764" "GO:0030594"
"O14764" "GO:0030424"
"O14764" "GO:0030425"
"O14764" "GO:0034707"
"O14764" "GO:0043025"
"O14764" "GO:0098978"
"O14764" "GO:0098982"
"O14764" "GO:0099055"
"O14764" "GO:1902711"
"O14764" "GO:0005887"
"O14764" "GO:0043005"
"O14764" "GO:0045202"
"O14770" "GO:0000122"
"O14770" "GO:0008542"
"O14770" "GO:0009612"
"O14770" "GO:0031016"
"O14770" "GO:0045638"
"O14770" "GO:0045931"
"O14770" "GO:0045944"
"O14770" "GO:0070848"
"O14770" "GO:0110024"
"O14770" "GO:0007420"
"O14770" "GO:0001654"
"O14770" "GO:0009887"
"O14770" "GO:0009880"
"O14770" "GO:0008284"
"O14770" "GO:0000978"
"O14770" "GO:0000981"
"O14770" "GO:0001228"
"O14770" "GO:0003677"
"O14770" "GO:0003712"
"O14770" "GO:0005515"
"O14770" "GO:0008134"
"O14770" "GO:1990837"
"O14770" "GO:0000790"
"O14770" "GO:0048471"
"O14771" "GO:0006355"
"O14771" "GO:0003677"
"O14771" "GO:0005515"
"O14771" "GO:0046872"
"O14771" "GO:0005634"
"O14772" "GO:0006004"
"O14772" "GO:0003824"
"O14772" "GO:0005525"
"O14772" "GO:0047341"
"O14772" "GO:0005737"
"O14772" "GO:0005829"
"O14775" "GO:0006457"
"O14775" "GO:0007165"
"O14775" "GO:0007212"
"O14775" "GO:0043547"
"O14775" "GO:1901386"
"O14775" "GO:0007186"
"O14775" "GO:0003924"
"O14775" "GO:0005096"
"O14775" "GO:0005515"
"O14775" "GO:0031682"
"O14775" "GO:0051087"
"O14775" "GO:0005634"
"O14775" "GO:0005829"
"O14775" "GO:0098793"
"O14775" "GO:1902773"
"O14775" "GO:0005737"
"O14775" "GO:0005834"
"O14777" "GO:0000070"
"O14777" "GO:0000132"
"O14777" "GO:0000278"
"O14777" "GO:0007052"
"O14777" "GO:0007059"
"O14777" "GO:0008608"
"O14777" "GO:0051298"
"O14777" "GO:0051301"
"O14777" "GO:0051310"
"O14777" "GO:0051315"
"O14777" "GO:0051383"
"O14777" "GO:0090267"
"O14777" "GO:1905342"
"O14777" "GO:0005515"
"O14777" "GO:0042802"
"O14777" "GO:0000775"
"O14777" "GO:0000776"
"O14777" "GO:0000777"
"O14777" "GO:0000942"
"O14777" "GO:0005634"
"O14777" "GO:0005654"
"O14777" "GO:0005813"
"O14777" "GO:0005829"
"O14777" "GO:0016020"
"O14777" "GO:0031262"
"O14777" "GO:0000778"
"O14782" "GO:0006890"
"O14782" "GO:0007018"
"O14782" "GO:0019886"
"O14782" "GO:0035735"
"O14782" "GO:0072384"
"O14782" "GO:0003774"
"O14782" "GO:0005515"
"O14782" "GO:0005524"
"O14782" "GO:0016887"
"O14782" "GO:0008017"
"O14782" "GO:0003777"
"O14782" "GO:0005829"
"O14782" "GO:0005929"
"O14782" "GO:0097542"
"O14782" "GO:0005874"
"O14782" "GO:0005871"
"O14786" "GO:0001525"
"O14786" "GO:0001569"
"O14786" "GO:0001764"
"O14786" "GO:0001938"
"O14786" "GO:0002040"
"O14786" "GO:0002042"
"O14786" "GO:0003148"
"O14786" "GO:0006930"
"O14786" "GO:0007165"
"O14786" "GO:0007229"
"O14786" "GO:0007267"
"O14786" "GO:0007411"
"O14786" "GO:0007413"
"O14786" "GO:0009611"
"O14786" "GO:0009887"
"O14786" "GO:0010595"
"O14786" "GO:0014911"
"O14786" "GO:0021612"
"O14786" "GO:0021637"
"O14786" "GO:0021649"
"O14786" "GO:0021675"
"O14786" "GO:0021785"
"O14786" "GO:0021828"
"O14786" "GO:0031290"
"O14786" "GO:0031532"
"O14786" "GO:0032489"
"O14786" "GO:0034446"
"O14786" "GO:0035729"
"O14786" "GO:0035767"
"O14786" "GO:0035924"
"O14786" "GO:0036486"
"O14786" "GO:0038189"
"O14786" "GO:0038190"
"O14786" "GO:0042327"
"O14786" "GO:0043524"
"O14786" "GO:0043542"
"O14786" "GO:0043547"
"O14786" "GO:0048008"
"O14786" "GO:0048010"
"O14786" "GO:0048012"
"O14786" "GO:0048842"
"O14786" "GO:0048843"
"O14786" "GO:0048844"
"O14786" "GO:0048846"
"O14786" "GO:0050731"
"O14786" "GO:0050918"
"O14786" "GO:0051491"
"O14786" "GO:0051496"
"O14786" "GO:0051894"
"O14786" "GO:0060301"
"O14786" "GO:0060385"
"O14786" "GO:0060627"
"O14786" "GO:0060666"
"O14786" "GO:0060978"
"O14786" "GO:0060982"
"O14786" "GO:0061299"
"O14786" "GO:0061441"
"O14786" "GO:0061549"
"O14786" "GO:0061551"
"O14786" "GO:0070374"
"O14786" "GO:0071526"
"O14786" "GO:0071679"
"O14786" "GO:0090050"
"O14786" "GO:0090259"
"O14786" "GO:0097102"
"O14786" "GO:0097374"
"O14786" "GO:0097475"
"O14786" "GO:0097490"
"O14786" "GO:0097491"
"O14786" "GO:0099173"
"O14786" "GO:0150018"
"O14786" "GO:0150020"
"O14786" "GO:1900026"
"O14786" "GO:1901166"
"O14786" "GO:1901998"
"O14786" "GO:1902285"
"O14786" "GO:1902287"
"O14786" "GO:1902336"
"O14786" "GO:1902378"
"O14786" "GO:1902946"
"O14786" "GO:1903375"
"O14786" "GO:1904835"
"O14786" "GO:1905040"
"O14786" "GO:2000251"
"O14786" "GO:2001237"
"O14786" "GO:0005021"
"O14786" "GO:0005096"
"O14786" "GO:0005515"
"O14786" "GO:0008201"
"O14786" "GO:0015026"
"O14786" "GO:0017154"
"O14786" "GO:0019838"
"O14786" "GO:0019901"
"O14786" "GO:0019955"
"O14786" "GO:0038085"
"O14786" "GO:0046872"
"O14786" "GO:0002116"
"O14786" "GO:0005615"
"O14786" "GO:0005769"
"O14786" "GO:0005829"
"O14786" "GO:0005883"
"O14786" "GO:0005886"
"O14786" "GO:0005925"
"O14786" "GO:0009986"
"O14786" "GO:0030424"
"O14786" "GO:0030426"
"O14786" "GO:0031410"
"O14786" "GO:0031966"
"O14786" "GO:0043005"
"O14786" "GO:0043025"
"O14786" "GO:0043235"
"O14786" "GO:0097443"
"O14786" "GO:0098978"
"O14786" "GO:0099055"
"O14787" "GO:0006606"
"O14787" "GO:0005515"
"O14787" "GO:0008536"
"O14787" "GO:0061608"
"O14787" "GO:0008139"
"O14787" "GO:0005737"
"O14787" "GO:0005634"
"O14793" "GO:0007179"
"O14793" "GO:0007517"
"O14793" "GO:0009408"
"O14793" "GO:0009629"
"O14793" "GO:0010592"
"O14793" "GO:0010759"
"O14793" "GO:0014732"
"O14793" "GO:0014741"
"O14793" "GO:0014839"
"O14793" "GO:0014850"
"O14793" "GO:0022602"
"O14793" "GO:0033574"
"O14793" "GO:0033673"
"O14793" "GO:0043627"
"O14793" "GO:0045471"
"O14793" "GO:0045662"
"O14793" "GO:0045893"
"O14793" "GO:0046627"
"O14793" "GO:0046716"
"O14793" "GO:0048632"
"O14793" "GO:0051602"
"O14793" "GO:0051898"
"O14793" "GO:0071549"
"O14793" "GO:1902723"
"O14793" "GO:1902725"
"O14793" "GO:2000818"
"O14793" "GO:0060395"
"O14793" "GO:0010862"
"O14793" "GO:0005102"
"O14793" "GO:0005515"
"O14793" "GO:0008083"
"O14793" "GO:0008201"
"O14793" "GO:0042802"
"O14793" "GO:0042803"
"O14793" "GO:0005125"
"O14793" "GO:0005615"
"O14793" "GO:0005737"
"O14795" "GO:0007268"
"O14795" "GO:0007269"
"O14795" "GO:0010808"
"O14795" "GO:0014047"
"O14795" "GO:0016082"
"O14795" "GO:0031914"
"O14795" "GO:0035556"
"O14795" "GO:0043065"
"O14795" "GO:0048172"
"O14795" "GO:0050714"
"O14795" "GO:0060384"
"O14795" "GO:0060478"
"O14795" "GO:0071333"
"O14795" "GO:0090382"
"O14795" "GO:0097151"
"O14795" "GO:0099011"
"O14795" "GO:1900426"
"O14795" "GO:0035249"
"O14795" "GO:0061789"
"O14795" "GO:0007528"
"O14795" "GO:0099525"
"O14795" "GO:0016081"
"O14795" "GO:0016188"
"O14795" "GO:0005509"
"O14795" "GO:0005515"
"O14795" "GO:0005516"
"O14795" "GO:0005543"
"O14795" "GO:0017137"
"O14795" "GO:0019992"
"O14795" "GO:0030742"
"O14795" "GO:0017075"
"O14795" "GO:0005794"
"O14795" "GO:0005829"
"O14795" "GO:0005886"
"O14795" "GO:0016020"
"O14795" "GO:0032009"
"O14795" "GO:0043195"
"O14795" "GO:0044305"
"O14795" "GO:0048786"
"O14795" "GO:0097470"
"O14795" "GO:0098686"
"O14795" "GO:0098978"
"O14795" "GO:0031594"
"O14795" "GO:0042734"
"O14795" "GO:0030672"
"O14795" "GO:0098831"
"O14796" "GO:0002250"
"O14796" "GO:0002366"
"O14796" "GO:0002717"
"O14796" "GO:0045087"
"O14796" "GO:0045089"
"O14796" "GO:0050776"
"O14796" "GO:0005515"
"O14796" "GO:0030674"
"O14796" "GO:0005829"
"O14798" "GO:0042981"
"O14798" "GO:0036462"
"O14798" "GO:0043065"
"O14798" "GO:0004888"
"O14798" "GO:0005515"
"O14798" "GO:0045569"
"O14798" "GO:0005886"
"O14798" "GO:0031225"
"O14798" "GO:0009986"
"O14802" "GO:0006351"
"O14802" "GO:0032481"
"O14802" "GO:0032728"
"O14802" "GO:0045087"
"O14802" "GO:0051607"
"O14802" "GO:0003677"
"O14802" "GO:0003682"
"O14802" "GO:0003899"
"O14802" "GO:0046872"
"O14802" "GO:0005654"
"O14802" "GO:0005666"
"O14802" "GO:0005829"
"O14802" "GO:0016020"
"O14818" "GO:0000165"
"O14818" "GO:0000209"
"O14818" "GO:0002223"
"O14818" "GO:0002479"
"O14818" "GO:0006521"
"O14818" "GO:0010972"
"O14818" "GO:0016032"
"O14818" "GO:0016579"
"O14818" "GO:0031145"
"O14818" "GO:0031146"
"O14818" "GO:0033209"
"O14818" "GO:0038061"
"O14818" "GO:0038095"
"O14818" "GO:0043161"
"O14818" "GO:0043488"
"O14818" "GO:0043687"
"O14818" "GO:0050852"
"O14818" "GO:0055085"
"O14818" "GO:0060071"
"O14818" "GO:0061418"
"O14818" "GO:0070498"
"O14818" "GO:0090090"
"O14818" "GO:0090263"
"O14818" "GO:1901990"
"O14818" "GO:1902036"
"O14818" "GO:0010499"
"O14818" "GO:0010498"
"O14818" "GO:0004298"
"O14818" "GO:0005515"
"O14818" "GO:0042802"
"O14818" "GO:0004175"
"O14818" "GO:0000502"
"O14818" "GO:0005634"
"O14818" "GO:0005654"
"O14818" "GO:0005829"
"O14818" "GO:0005839"
"O14818" "GO:0019773"
"O14818" "GO:0070062"
"O14818" "GO:0098794"
"O14818" "GO:0005737"
"O14828" "GO:0006892"
"O14828" "GO:0015031"
"O14828" "GO:0031625"
"O14828" "GO:0016021"
"O14828" "GO:0043231"
"O14828" "GO:0070062"
"O14828" "GO:0000139"
"O14828" "GO:0032588"
"O14828" "GO:0005794"
"O14828" "GO:0055038"
"O14830" "GO:0006470"
"O14830" "GO:0007601"
"O14830" "GO:0010801"
"O14830" "GO:0043405"
"O14830" "GO:0043409"
"O14830" "GO:0043506"
"O14830" "GO:0050906"
"O14830" "GO:0005506"
"O14830" "GO:0005509"
"O14830" "GO:0005515"
"O14830" "GO:0030145"
"O14830" "GO:0030544"
"O14830" "GO:0031435"
"O14830" "GO:0051879"
"O14830" "GO:0004722"
"O14830" "GO:0001750"
"O14830" "GO:0001917"
"O14830" "GO:0005634"
"O14830" "GO:0005829"
"O14836" "GO:0002250"
"O14836" "GO:0007166"
"O14836" "GO:0033209"
"O14836" "GO:0001782"
"O14836" "GO:0002244"
"O14836" "GO:0030889"
"O14836" "GO:0005515"
"O14836" "GO:0038023"
"O14836" "GO:0005886"
"O14836" "GO:0005887"
"O14842" "GO:0007186"
"O14842" "GO:0007204"
"O14842" "GO:0030073"
"O14842" "GO:0032024"
"O14842" "GO:0032691"
"O14842" "GO:0042593"
"O14842" "GO:0051928"
"O14842" "GO:0070542"
"O14842" "GO:0004930"
"O14842" "GO:0008289"
"O14842" "GO:0045125"
"O14842" "GO:0005886"
"O14842" "GO:0005887"
"O14896" "GO:0007050"
"O14896" "GO:0008285"
"O14896" "GO:0030216"
"O14896" "GO:0043616"
"O14896" "GO:0045893"
"O14896" "GO:0045944"
"O14896" "GO:0048468"
"O14896" "GO:0060021"
"O14896" "GO:0060333"
"O14896" "GO:0060337"
"O14896" "GO:0060644"
"O14896" "GO:0002376"
"O14896" "GO:0000976"
"O14896" "GO:0000981"
"O14896" "GO:0003677"
"O14896" "GO:0003700"
"O14896" "GO:0005515"
"O14896" "GO:0043565"
"O14896" "GO:1990837"
"O14896" "GO:0000790"
"O14896" "GO:0005654"
"O14896" "GO:0005737"
"O14896" "GO:0005829"
"O14896" "GO:0030054"
"O14896" "GO:0070062"
"O14896" "GO:0005634"
"O14901" "GO:0000083"
"O14901" "GO:0000122"
"O14901" "GO:0006915"
"O14901" "GO:0008285"
"O14901" "GO:0043065"
"O14901" "GO:1901653"
"O14901" "GO:0045944"
"O14901" "GO:0000976"
"O14901" "GO:0000981"
"O14901" "GO:0003700"
"O14901" "GO:0005515"
"O14901" "GO:0046872"
"O14901" "GO:1990837"
"O14901" "GO:0000790"
"O14901" "GO:0005654"
"O14901" "GO:0005829"
"O14901" "GO:0005925"
"O14901" "GO:0016604"
"O14901" "GO:0005634"
"O14929" "GO:0006323"
"O14929" "GO:0006335"
"O14929" "GO:0006336"
"O14929" "GO:0006348"
"O14929" "GO:0006475"
"O14929" "GO:0007584"
"O14929" "GO:0043967"
"O14929" "GO:0004402"
"O14929" "GO:0005515"
"O14929" "GO:0010485"
"O14929" "GO:0000784"
"O14929" "GO:0000790"
"O14929" "GO:0005634"
"O14929" "GO:0005654"
"O14929" "GO:0005737"
"O14929" "GO:0016363"
"O14929" "GO:0032991"
"O14958" "GO:0002027"
"O14958" "GO:0005513"
"O14958" "GO:0006941"
"O14958" "GO:0010649"
"O14958" "GO:0010880"
"O14958" "GO:0010881"
"O14958" "GO:0034220"
"O14958" "GO:0043267"
"O14958" "GO:0045214"
"O14958" "GO:0051208"
"O14958" "GO:0051258"
"O14958" "GO:0060048"
"O14958" "GO:0060306"
"O14958" "GO:0060315"
"O14958" "GO:0071313"
"O14958" "GO:0086029"
"O14958" "GO:1901017"
"O14958" "GO:1903779"
"O14958" "GO:0051279"
"O14958" "GO:0005509"
"O14958" "GO:0005515"
"O14958" "GO:0042803"
"O14958" "GO:0048306"
"O14958" "GO:0005737"
"O14958" "GO:0014701"
"O14958" "GO:0016529"
"O14958" "GO:0030018"
"O14958" "GO:0030314"
"O14958" "GO:0033017"
"O14958" "GO:0033018"
"O14958" "GO:0034704"
"O14960" "GO:0001501"
"O14960" "GO:0006935"
"O14960" "GO:0005515"
"O14960" "GO:0042802"
"O14960" "GO:0046872"
"O14960" "GO:0005615"
"O14960" "GO:0005737"
"O14967" "GO:0007338"
"O14967" "GO:0007339"
"O14967" "GO:0065003"
"O14967" "GO:0030968"
"O14967" "GO:0006457"
"O14967" "GO:0044183"
"O14967" "GO:0051082"
"O14967" "GO:0005509"
"O14967" "GO:0005635"
"O14967" "GO:0005783"
"O14967" "GO:0016021"
"O14967" "GO:0005789"
"O14972" "GO:0032456"
"O14972" "GO:1990126"
"O14972" "GO:0006886"
"O14972" "GO:0003674"
"O14972" "GO:0005515"
"O14972" "GO:0005634"
"O14972" "GO:0005768"
"O14980" "GO:0000054"
"O14980" "GO:0000055"
"O14980" "GO:0000056"
"O14980" "GO:0000122"
"O14980" "GO:0006611"
"O14980" "GO:0006913"
"O14980" "GO:0010824"
"O14980" "GO:0016032"
"O14980" "GO:0032434"
"O14980" "GO:0034504"
"O14980" "GO:0042254"
"O14980" "GO:0042493"
"O14980" "GO:0043488"
"O14980" "GO:0051028"
"O14980" "GO:0075733"
"O14980" "GO:0046825"
"O14980" "GO:0003723"
"O14980" "GO:0005049"
"O14980" "GO:0005515"
"O14980" "GO:0008536"
"O14980" "GO:0019904"
"O14980" "GO:0000776"
"O14980" "GO:0005635"
"O14980" "GO:0005642"
"O14980" "GO:0005654"
"O14980" "GO:0005730"
"O14980" "GO:0005737"
"O14980" "GO:0005829"
"O14980" "GO:0015030"
"O14980" "GO:0016020"
"O14980" "GO:0031965"
"O14980" "GO:0032991"
"O14980" "GO:0043231"
"O14980" "GO:0043657"
"O14980" "GO:1990904"
"O14980" "GO:0005634"
"O14986" "GO:0006661"
"O14986" "GO:0014066"
"O14986" "GO:0046854"
"O14986" "GO:0005515"
"O14986" "GO:0005524"
"O14986" "GO:0016308"
"O14986" "GO:0001931"
"O14986" "GO:0005829"
"O14986" "GO:0012505"
"O14986" "GO:0016020"
"O15013" "GO:0022011"
"O15013" "GO:0035023"
"O15013" "GO:0051298"
"O15013" "GO:0051496"
"O15013" "GO:0090307"
"O15013" "GO:0090630"
"O15013" "GO:0030036"
"O15013" "GO:0005089"
"O15013" "GO:0005515"
"O15013" "GO:0019894"
"O15013" "GO:0005085"
"O15013" "GO:0005813"
"O15013" "GO:0005829"
"O15015" "GO:0006355"
"O15015" "GO:0005515"
"O15015" "GO:0046872"
"O15015" "GO:0003677"
"O15015" "GO:0003700"
"O15015" "GO:0005634"
"O15034" "GO:0010923"
"O15034" "GO:0007274"
"O15034" "GO:0005886"
"O15034" "GO:0045202"
"O15037" "GO:0008150"
"O15037" "GO:0090502"
"O15037" "GO:0003674"
"O15037" "GO:0005515"
"O15037" "GO:0004521"
"O15037" "GO:0003729"
"O15037" "GO:0005575"
"O15037" "GO:0036464"
"O15037" "GO:0005634"
"O15040" "GO:0006914"
"O15040" "GO:0032527"
"O15040" "GO:0005515"
"O15040" "GO:0005737"
"O15047" "GO:0044648"
"O15047" "GO:0045652"
"O15047" "GO:0080182"
"O15047" "GO:0097692"
"O15047" "GO:1902036"
"O15047" "GO:1902275"
"O15047" "GO:0003723"
"O15047" "GO:0005515"
"O15047" "GO:0008013"
"O15047" "GO:0008134"
"O15047" "GO:0042800"
"O15047" "GO:0000790"
"O15047" "GO:0005634"
"O15047" "GO:0005654"
"O15047" "GO:0016607"
"O15047" "GO:0035097"
"O15047" "GO:0048188"
"O15055" "GO:0000122"
"O15055" "GO:0002931"
"O15055" "GO:0005978"
"O15055" "GO:0006094"
"O15055" "GO:0006631"
"O15055" "GO:0007623"
"O15055" "GO:0019229"
"O15055" "GO:0019249"
"O15055" "GO:0031397"
"O15055" "GO:0032922"
"O15055" "GO:0042752"
"O15055" "GO:0042754"
"O15055" "GO:0045892"
"O15055" "GO:0050767"
"O15055" "GO:0050796"
"O15055" "GO:0050872"
"O15055" "GO:0051726"
"O15055" "GO:0051946"
"O15055" "GO:0070345"
"O15055" "GO:0070932"
"O15055" "GO:0097167"
"O15055" "GO:0120162"
"O15055" "GO:1903508"
"O15055" "GO:2000678"
"O15055" "GO:0043153"
"O15055" "GO:0009416"
"O15055" "GO:0000976"
"O15055" "GO:0003713"
"O15055" "GO:0005515"
"O15055" "GO:0001222"
"O15055" "GO:0008134"
"O15055" "GO:0005634"
"O15055" "GO:0005730"
"O15055" "GO:0048471"
"O15055" "GO:0005737"
"O15061" "GO:0045104"
"O15061" "GO:0031443"
"O15061" "GO:0005200"
"O15061" "GO:0005515"
"O15061" "GO:0008307"
"O15061" "GO:0017166"
"O15061" "GO:0019215"
"O15061" "GO:0005882"
"O15061" "GO:0005912"
"O15061" "GO:0043034"
"O15061" "GO:0045111"
"O15061" "GO:0060053"
"O15061" "GO:0042383"
"O15067" "GO:0006189"
"O15067" "GO:0006541"
"O15067" "GO:0009168"
"O15067" "GO:0042493"
"O15067" "GO:0097065"
"O15067" "GO:0004642"
"O15067" "GO:0005524"
"O15067" "GO:0046872"
"O15067" "GO:0005829"
"O15067" "GO:0070062"
"O15069" "GO:0006612"
"O15069" "GO:0051082"
"O15069" "GO:0005634"
"O15069" "GO:0005854"
"O15069" "GO:0005737"
"O15072" "GO:0001701"
"O15072" "GO:0010573"
"O15072" "GO:0016485"
"O15072" "GO:0030199"
"O15072" "GO:0030574"
"O15072" "GO:0032964"
"O15072" "GO:0097435"
"O15072" "GO:1900748"
"O15072" "GO:0030198"
"O15072" "GO:0004175"
"O15072" "GO:0004222"
"O15072" "GO:0005515"
"O15072" "GO:0008201"
"O15072" "GO:0008270"
"O15072" "GO:0005576"
"O15072" "GO:0005615"
"O15072" "GO:0031012"
"O15072" "GO:0070062"
"O15072" "GO:0062023"
"O15075" "GO:0001764"
"O15075" "GO:0006468"
"O15075" "GO:0007399"
"O15075" "GO:0007417"
"O15075" "GO:0009615"
"O15075" "GO:0016197"
"O15075" "GO:0018105"
"O15075" "GO:0021952"
"O15075" "GO:0030900"
"O15075" "GO:0035556"
"O15075" "GO:0048675"
"O15075" "GO:0048813"
"O15075" "GO:1900181"
"O15075" "GO:0048812"
"O15075" "GO:0004672"
"O15075" "GO:0004674"
"O15075" "GO:0005524"
"O15075" "GO:0005887"
"O15075" "GO:0014069"
"O15078" "GO:0000086"
"O15078" "GO:0010389"
"O15078" "GO:0015031"
"O15078" "GO:0030902"
"O15078" "GO:0030916"
"O15078" "GO:0042462"
"O15078" "GO:0043312"
"O15078" "GO:0045893"
"O15078" "GO:0048793"
"O15078" "GO:0060271"
"O15078" "GO:0070201"
"O15078" "GO:0090316"
"O15078" "GO:0097711"
"O15078" "GO:0005515"
"O15078" "GO:0042802"
"O15078" "GO:0051011"
"O15078" "GO:0005576"
"O15078" "GO:0005634"
"O15078" "GO:0005737"
"O15078" "GO:0005813"
"O15078" "GO:0005814"
"O15078" "GO:0005829"
"O15078" "GO:0016020"
"O15078" "GO:0032391"
"O15078" "GO:0032991"
"O15078" "GO:0034451"
"O15078" "GO:0035580"
"O15078" "GO:0035869"
"O15078" "GO:0036038"
"O15078" "GO:0036064"
"O15078" "GO:0000930"
"O15079" "GO:0007269"
"O15079" "GO:0007420"
"O15079" "GO:0016081"
"O15079" "GO:0030182"
"O15079" "GO:0005515"
"O15079" "GO:0017075"
"O15079" "GO:0008017"
"O15079" "GO:0005737"
"O15079" "GO:0005881"
"O15079" "GO:0016021"
"O15079" "GO:0031966"
"O15079" "GO:0042734"
"O15079" "GO:0043005"
"O15079" "GO:0043025"
"O15079" "GO:0005739"
"O15085" "GO:0001558"
"O15085" "GO:0006941"
"O15085" "GO:0007186"
"O15085" "GO:0007266"
"O15085" "GO:0030010"
"O15085" "GO:0030036"
"O15085" "GO:0043065"
"O15085" "GO:0043547"
"O15085" "GO:0045893"
"O15085" "GO:0051056"
"O15085" "GO:0001664"
"O15085" "GO:0005089"
"O15085" "GO:0005096"
"O15085" "GO:0005515"
"O15085" "GO:0005737"
"O15085" "GO:0005829"
"O15085" "GO:0016020"
"O15090" "GO:0000122"
"O15090" "GO:0045665"
"O15090" "GO:0048387"
"O15090" "GO:0006355"
"O15090" "GO:0000978"
"O15090" "GO:0001227"
"O15090" "GO:0044323"
"O15090" "GO:0046872"
"O15090" "GO:0005634"
"O15105" "GO:0000122"
"O15105" "GO:0001657"
"O15105" "GO:0002725"
"O15105" "GO:0007179"
"O15105" "GO:0010717"
"O15105" "GO:0010719"
"O15105" "GO:0010801"
"O15105" "GO:0010944"
"O15105" "GO:0016579"
"O15105" "GO:0017015"
"O15105" "GO:0022409"
"O15105" "GO:0030279"
"O15105" "GO:0030336"
"O15105" "GO:0030509"
"O15105" "GO:0030512"
"O15105" "GO:0030514"
"O15105" "GO:0031397"
"O15105" "GO:0031398"
"O15105" "GO:0032436"
"O15105" "GO:0032925"
"O15105" "GO:0033137"
"O15105" "GO:0034333"
"O15105" "GO:0034616"
"O15105" "GO:0034629"
"O15105" "GO:0043433"
"O15105" "GO:0045944"
"O15105" "GO:0048844"
"O15105" "GO:0050821"
"O15105" "GO:0051444"
"O15105" "GO:0055010"
"O15105" "GO:0055117"
"O15105" "GO:0060373"
"O15105" "GO:0060389"
"O15105" "GO:0060394"
"O15105" "GO:0060412"
"O15105" "GO:0071560"
"O15105" "GO:1902731"
"O15105" "GO:1903043"
"O15105" "GO:1990830"
"O15105" "GO:2000317"
"O15105" "GO:2000320"
"O15105" "GO:0009653"
"O15105" "GO:0030154"
"O15105" "GO:0060395"
"O15105" "GO:0000976"
"O15105" "GO:0000981"
"O15105" "GO:0005515"
"O15105" "GO:0005518"
"O15105" "GO:0008013"
"O15105" "GO:0031625"
"O15105" "GO:0034713"
"O15105" "GO:0046872"
"O15105" "GO:0048185"
"O15105" "GO:0070411"
"O15105" "GO:0140416"
"O15105" "GO:0008134"
"O15105" "GO:0001228"
"O15105" "GO:0000978"
"O15105" "GO:0000790"
"O15105" "GO:0001650"
"O15105" "GO:0005634"
"O15105" "GO:0005654"
"O15105" "GO:0005667"
"O15105" "GO:0005737"
"O15105" "GO:0005813"
"O15105" "GO:0005829"
"O15105" "GO:0005886"
"O15105" "GO:0032991"
"O15105" "GO:0005912"
"O15105" "GO:0016342"
"O15105" "GO:0071144"
"O15111" "GO:0002223"
"O15111" "GO:0002479"
"O15111" "GO:0002756"
"O15111" "GO:0003009"
"O15111" "GO:0006468"
"O15111" "GO:0006954"
"O15111" "GO:0006955"
"O15111" "GO:0007249"
"O15111" "GO:0007252"
"O15111" "GO:0007266"
"O15111" "GO:0009615"
"O15111" "GO:0009636"
"O15111" "GO:0009653"
"O15111" "GO:0010034"
"O15111" "GO:0010803"
"O15111" "GO:0032088"
"O15111" "GO:0032496"
"O15111" "GO:0032727"
"O15111" "GO:0033194"
"O15111" "GO:0034614"
"O15111" "GO:0035666"
"O15111" "GO:0038061"
"O15111" "GO:0038095"
"O15111" "GO:0042493"
"O15111" "GO:0043123"
"O15111" "GO:0043200"
"O15111" "GO:0045087"
"O15111" "GO:0045893"
"O15111" "GO:0045944"
"O15111" "GO:0050852"
"O15111" "GO:0051092"
"O15111" "GO:0051146"
"O15111" "GO:0051403"
"O15111" "GO:0061847"
"O15111" "GO:0070498"
"O15111" "GO:0071276"
"O15111" "GO:0071356"
"O15111" "GO:0098586"
"O15111" "GO:0033209"
"O15111" "GO:0018105"
"O15111" "GO:0004672"
"O15111" "GO:0005515"
"O15111" "GO:0005524"
"O15111" "GO:0008384"
"O15111" "GO:0042803"
"O15111" "GO:0044877"
"O15111" "GO:0046982"
"O15111" "GO:0097110"
"O15111" "GO:1990459"
"O15111" "GO:0004674"
"O15111" "GO:0005654"
"O15111" "GO:0005737"
"O15111" "GO:0005829"
"O15111" "GO:0008385"
"O15111" "GO:0009898"
"O15111" "GO:0035631"
"O15111" "GO:0043231"
"O15116" "GO:0000375"
"O15116" "GO:0006397"
"O15116" "GO:0008380"
"O15116" "GO:0019827"
"O15116" "GO:0043928"
"O15116" "GO:0045665"
"O15116" "GO:0071044"
"O15116" "GO:0016070"
"O15116" "GO:0000290"
"O15116" "GO:0003723"
"O15116" "GO:0003729"
"O15116" "GO:0005515"
"O15116" "GO:0036002"
"O15116" "GO:0000339"
"O15116" "GO:0005634"
"O15116" "GO:0005737"
"O15116" "GO:0005829"
"O15116" "GO:0030424"
"O15116" "GO:0030425"
"O15116" "GO:0043025"
"O15116" "GO:1990124"
"O15116" "GO:1990726"
"O15116" "GO:0000932"
"O15118" "GO:0006486"
"O15118" "GO:0006897"
"O15118" "GO:0006914"
"O15118" "GO:0007041"
"O15118" "GO:0007628"
"O15118" "GO:0008203"
"O15118" "GO:0008206"
"O15118" "GO:0016242"
"O15118" "GO:0030301"
"O15118" "GO:0031579"
"O15118" "GO:0032367"
"O15118" "GO:0033344"
"O15118" "GO:0034383"
"O15118" "GO:0042493"
"O15118" "GO:0042632"
"O15118" "GO:0046686"
"O15118" "GO:0046718"
"O15118" "GO:0060548"
"O15118" "GO:0071383"
"O15118" "GO:0071404"
"O15118" "GO:0090150"
"O15118" "GO:0001618"
"O15118" "GO:0004888"
"O15118" "GO:0005515"
"O15118" "GO:0015248"
"O15118" "GO:0015485"
"O15118" "GO:0038023"
"O15118" "GO:0005576"
"O15118" "GO:0005635"
"O15118" "GO:0005764"
"O15118" "GO:0005765"
"O15118" "GO:0005783"
"O15118" "GO:0005794"
"O15118" "GO:0005887"
"O15118" "GO:0016020"
"O15118" "GO:0016021"
"O15118" "GO:0031902"
"O15118" "GO:0045121"
"O15118" "GO:0048471"
"O15118" "GO:0070062"
"O15118" "GO:1905103"
"O15119" "GO:0000122"
"O15119" "GO:0001501"
"O15119" "GO:0001568"
"O15119" "GO:0001701"
"O15119" "GO:0003151"
"O15119" "GO:0003167"
"O15119" "GO:0006357"
"O15119" "GO:0007569"
"O15119" "GO:0008284"
"O15119" "GO:0008595"
"O15119" "GO:0009887"
"O15119" "GO:0010159"
"O15119" "GO:0019827"
"O15119" "GO:0021761"
"O15119" "GO:0030539"
"O15119" "GO:0030540"
"O15119" "GO:0030857"
"O15119" "GO:0030879"
"O15119" "GO:0032275"
"O15119" "GO:0035115"
"O15119" "GO:0035116"
"O15119" "GO:0035136"
"O15119" "GO:0042733"
"O15119" "GO:0043066"
"O15119" "GO:0045662"
"O15119" "GO:0045787"
"O15119" "GO:0045892"
"O15119" "GO:0046884"
"O15119" "GO:0048332"
"O15119" "GO:0060021"
"O15119" "GO:0060412"
"O15119" "GO:0060444"
"O15119" "GO:0060596"
"O15119" "GO:0060923"
"O15119" "GO:0060931"
"O15119" "GO:0090398"
"O15119" "GO:2000648"
"O15119" "GO:0045944"
"O15119" "GO:0001947"
"O15119" "GO:0001708"
"O15119" "GO:0007417"
"O15119" "GO:0003205"
"O15119" "GO:0000978"
"O15119" "GO:0000981"
"O15119" "GO:0001085"
"O15119" "GO:0001102"
"O15119" "GO:0001227"
"O15119" "GO:0005515"
"O15119" "GO:0043565"
"O15119" "GO:1990837"
"O15119" "GO:0001228"
"O15119" "GO:0000977"
"O15119" "GO:0000790"
"O15119" "GO:0005634"
"O15123" "GO:0001666"
"O15123" "GO:0007165"
"O15123" "GO:0007281"
"O15123" "GO:0009314"
"O15123" "GO:0009612"
"O15123" "GO:0009749"
"O15123" "GO:0010467"
"O15123" "GO:0010812"
"O15123" "GO:0014070"
"O15123" "GO:0014823"
"O15123" "GO:0016525"
"O15123" "GO:0031100"
"O15123" "GO:0043537"
"O15123" "GO:0045766"
"O15123" "GO:0048014"
"O15123" "GO:0050900"
"O15123" "GO:0050928"
"O15123" "GO:0060135"
"O15123" "GO:0071363"
"O15123" "GO:0072012"
"O15123" "GO:0001525"
"O15123" "GO:0005515"
"O15123" "GO:0030971"
"O15123" "GO:0046872"
"O15123" "GO:0005102"
"O15123" "GO:0005576"
"O15123" "GO:0005615"
"O15123" "GO:0005634"
"O15123" "GO:0005886"
"O15123" "GO:0042995"
"O15123" "GO:0062023"
"O15127" "GO:0006892"
"O15127" "GO:0015031"
"O15127" "GO:0005515"
"O15127" "GO:0005794"
"O15127" "GO:0016021"
"O15127" "GO:0030133"
"O15127" "GO:0032588"
"O15127" "GO:0043231"
"O15127" "GO:0055038"
"O15127" "GO:0070062"
"O15127" "GO:0000139"
"O15151" "GO:0000122"
"O15151" "GO:0003170"
"O15151" "GO:0003181"
"O15151" "GO:0003203"
"O15151" "GO:0003281"
"O15151" "GO:0003283"
"O15151" "GO:0006977"
"O15151" "GO:0008285"
"O15151" "GO:0016579"
"O15151" "GO:0030330"
"O15151" "GO:0042177"
"O15151" "GO:0043066"
"O15151" "GO:0050821"
"O15151" "GO:0065003"
"O15151" "GO:0071157"
"O15151" "GO:0071456"
"O15151" "GO:1901796"
"O15151" "GO:0006357"
"O15151" "GO:0005515"
"O15151" "GO:0008270"
"O15151" "GO:0019899"
"O15151" "GO:0001228"
"O15151" "GO:0005634"
"O15151" "GO:0005654"
"O15155" "GO:0006888"
"O15155" "GO:0015031"
"O15155" "GO:0048208"
"O15155" "GO:0048280"
"O15155" "GO:0005515"
"O15155" "GO:0005484"
"O15155" "GO:0000139"
"O15155" "GO:0005789"
"O15155" "GO:0016020"
"O15155" "GO:0030133"
"O15155" "GO:0030173"
"O15155" "GO:0033116"
"O15155" "GO:0000138"
"O15155" "GO:0031201"
"O15160" "GO:0006360"
"O15160" "GO:0006361"
"O15160" "GO:0006362"
"O15160" "GO:0006363"
"O15160" "GO:0006383"
"O15160" "GO:0032481"
"O15160" "GO:0045815"
"O15160" "GO:0003677"
"O15160" "GO:0005515"
"O15160" "GO:0046983"
"O15160" "GO:0001056"
"O15160" "GO:0003899"
"O15160" "GO:0001054"
"O15160" "GO:0005654"
"O15160" "GO:0005666"
"O15160" "GO:0005829"
"O15160" "GO:0005736"
"O15164" "GO:0006366"
"O15164" "GO:0008285"
"O15164" "GO:0016567"
"O15164" "GO:0030163"
"O15164" "GO:0031647"
"O15164" "GO:0042981"
"O15164" "GO:0045892"
"O15164" "GO:0045893"
"O15164" "GO:0046777"
"O15164" "GO:0055074"
"O15164" "GO:0070562"
"O15164" "GO:0071391"
"O15164" "GO:1901796"
"O15164" "GO:0002039"
"O15164" "GO:0003682"
"O15164" "GO:0003713"
"O15164" "GO:0004672"
"O15164" "GO:0005102"
"O15164" "GO:0005515"
"O15164" "GO:0008270"
"O15164" "GO:0016922"
"O15164" "GO:0034056"
"O15164" "GO:0061630"
"O15164" "GO:0070577"
"O15164" "GO:0035064"
"O15164" "GO:0005634"
"O15164" "GO:0005654"
"O15164" "GO:0005719"
"O15164" "GO:0005726"
"O15164" "GO:0005829"
"O15194" "GO:0001933"
"O15194" "GO:0006470"
"O15194" "GO:0008150"
"O15194" "GO:2000134"
"O15194" "GO:0003674"
"O15194" "GO:0005515"
"O15194" "GO:0046872"
"O15194" "GO:0004721"
"O15194" "GO:0008420"
"O15194" "GO:0005634"
"O15194" "GO:0070062"
"O15204" "GO:0006508"
"O15204" "GO:0006955"
"O15204" "GO:0007162"
"O15204" "GO:0004222"
"O15204" "GO:0008270"
"O15204" "GO:0062023"
"O15205" "GO:0006508"
"O15205" "GO:0006511"
"O15205" "GO:0016567"
"O15205" "GO:0032446"
"O15205" "GO:0034341"
"O15205" "GO:0034612"
"O15205" "GO:0043011"
"O15205" "GO:0043065"
"O15205" "GO:0043123"
"O15205" "GO:0043687"
"O15205" "GO:0070842"
"O15205" "GO:1901990"
"O15205" "GO:0005515"
"O15205" "GO:0070628"
"O15205" "GO:0001650"
"O15205" "GO:0005634"
"O15205" "GO:0005654"
"O15205" "GO:0005737"
"O15205" "GO:0005829"
"O15205" "GO:0016235"
"O15211" "GO:0007265"
"O15211" "GO:0010667"
"O15211" "GO:0014068"
"O15211" "GO:0032485"
"O15211" "GO:0005088"
"O15211" "GO:0005089"
"O15211" "GO:0005515"
"O15211" "GO:0005575"
"O15218" "GO:0007166"
"O15218" "GO:0007186"
"O15218" "GO:0004888"
"O15218" "GO:0004930"
"O15218" "GO:0005886"
"O15218" "GO:0016021"
"O15226" "GO:0045892"
"O15226" "GO:0045944"
"O15226" "GO:0000978"
"O15226" "GO:0001228"
"O15226" "GO:0003723"
"O15226" "GO:0005515"
"O15226" "GO:0005634"
"O15226" "GO:0005654"
"O15226" "GO:0005730"
"O15228" "GO:0006625"
"O15228" "GO:0006654"
"O15228" "GO:0007416"
"O15228" "GO:0007584"
"O15228" "GO:0008611"
"O15228" "GO:0021587"
"O15228" "GO:0030913"
"O15228" "GO:0042493"
"O15228" "GO:0042594"
"O15228" "GO:0061024"
"O15228" "GO:0070542"
"O15228" "GO:0006631"
"O15228" "GO:0008654"
"O15228" "GO:0016287"
"O15228" "GO:0016290"
"O15228" "GO:0005777"
"O15228" "GO:0005778"
"O15228" "GO:0005782"
"O15228" "GO:0005829"
"O15228" "GO:0016020"
"O15228" "GO:0031966"
"O15229" "GO:0006569"
"O15229" "GO:0007568"
"O15229" "GO:0009651"
"O15229" "GO:0019674"
"O15229" "GO:0019805"
"O15229" "GO:0034276"
"O15229" "GO:0034354"
"O15229" "GO:0043420"
"O15229" "GO:0055114"
"O15229" "GO:0070189"
"O15229" "GO:0071222"
"O15229" "GO:0071347"
"O15229" "GO:0097052"
"O15229" "GO:1901216"
"O15229" "GO:1903296"
"O15229" "GO:0004502"
"O15229" "GO:0016174"
"O15229" "GO:0050660"
"O15229" "GO:0071949"
"O15229" "GO:0005615"
"O15229" "GO:0005741"
"O15229" "GO:0005829"
"O15229" "GO:0016021"
"O15229" "GO:0005739"
"O15230" "GO:0001658"
"O15230" "GO:0001755"
"O15230" "GO:0001942"
"O15230" "GO:0007229"
"O15230" "GO:0007517"
"O15230" "GO:0016331"
"O15230" "GO:0016477"
"O15230" "GO:0019221"
"O15230" "GO:0030155"
"O15230" "GO:0030198"
"O15230" "GO:0030324"
"O15230" "GO:0030334"
"O15230" "GO:0034446"
"O15230" "GO:0042127"
"O15230" "GO:0042475"
"O15230" "GO:0045995"
"O15230" "GO:0060271"
"O15230" "GO:0060445"
"O15230" "GO:0072659"
"O15230" "GO:0098609"
"O15230" "GO:0009888"
"O15230" "GO:0007411"
"O15230" "GO:0009887"
"O15230" "GO:0001738"
"O15230" "GO:0005178"
"O15230" "GO:0005201"
"O15230" "GO:0005576"
"O15230" "GO:0005604"
"O15230" "GO:0005615"
"O15230" "GO:0005634"
"O15230" "GO:0031594"
"O15230" "GO:0043083"
"O15230" "GO:0043259"
"O15230" "GO:0043260"
"O15230" "GO:0062023"
"O15230" "GO:0070062"
"O15230" "GO:0005610"
"O15232" "GO:0001501"
"O15232" "GO:0030198"
"O15232" "GO:0043687"
"O15232" "GO:0044267"
"O15232" "GO:0051216"
"O15232" "GO:0005201"
"O15232" "GO:0005509"
"O15232" "GO:0005515"
"O15232" "GO:0005576"
"O15232" "GO:0005788"
"O15232" "GO:0031012"
"O15232" "GO:0062023"
"O15239" "GO:0006120"
"O15239" "GO:0032981"
"O15239" "GO:0008137"
"O15239" "GO:0005739"
"O15239" "GO:0005743"
"O15239" "GO:0005747"
"O15239" "GO:0005829"
"O15239" "GO:0016021"
"O15239" "GO:0031966"
"O15245" "GO:0006836"
"O15245" "GO:0006855"
"O15245" "GO:0010248"
"O15245" "GO:0015695"
"O15245" "GO:0015697"
"O15245" "GO:0015874"
"O15245" "GO:0042908"
"O15245" "GO:0048241"
"O15245" "GO:0051610"
"O15245" "GO:0051620"
"O15245" "GO:0090494"
"O15245" "GO:0098655"
"O15245" "GO:0150104"
"O15245" "GO:1901374"
"O15245" "GO:1901998"
"O15245" "GO:1990962"
"O15245" "GO:0005277"
"O15245" "GO:0005326"
"O15245" "GO:0005330"
"O15245" "GO:0005334"
"O15245" "GO:0005515"
"O15245" "GO:0008504"
"O15245" "GO:0008513"
"O15245" "GO:0015101"
"O15245" "GO:0015651"
"O15245" "GO:0019534"
"O15245" "GO:0042802"
"O15245" "GO:0042910"
"O15245" "GO:0005886"
"O15245" "GO:0005887"
"O15245" "GO:0016020"
"O15245" "GO:0016323"
"O15245" "GO:0016324"
"O15245" "GO:0098793"
"O15259" "GO:0007165"
"O15259" "GO:0007588"
"O15259" "GO:0007632"
"O15259" "GO:0030030"
"O15259" "GO:0030036"
"O15259" "GO:0048515"
"O15259" "GO:0060041"
"O15259" "GO:0097711"
"O15259" "GO:0098609"
"O15259" "GO:1903348"
"O15259" "GO:0005198"
"O15259" "GO:0005515"
"O15259" "GO:0005829"
"O15259" "GO:0005856"
"O15259" "GO:0005911"
"O15259" "GO:0005912"
"O15259" "GO:0005923"
"O15259" "GO:0016020"
"O15259" "GO:0031514"
"O15259" "GO:0032391"
"O15273" "GO:0001756"
"O15273" "GO:0003009"
"O15273" "GO:0003300"
"O15273" "GO:0007512"
"O15273" "GO:0014898"
"O15273" "GO:0030049"
"O15273" "GO:0030240"
"O15273" "GO:0030241"
"O15273" "GO:0030916"
"O15273" "GO:0035994"
"O15273" "GO:0035995"
"O15273" "GO:0045214"
"O15273" "GO:0048739"
"O15273" "GO:0048769"
"O15273" "GO:0050982"
"O15273" "GO:0055003"
"O15273" "GO:0055008"
"O15273" "GO:0060048"
"O15273" "GO:0065003"
"O15273" "GO:0005515"
"O15273" "GO:0008307"
"O15273" "GO:0030674"
"O15273" "GO:0031432"
"O15273" "GO:0036122"
"O15273" "GO:0044325"
"O15273" "GO:0051373"
"O15273" "GO:0070080"
"O15273" "GO:0005829"
"O15273" "GO:0030018"
"O15273" "GO:0031674"
"O15287" "GO:0001541"
"O15287" "GO:0006281"
"O15287" "GO:0007005"
"O15287" "GO:0007286"
"O15287" "GO:0009314"
"O15287" "GO:0036297"
"O15287" "GO:0006974"
"O15287" "GO:0003684"
"O15287" "GO:0005515"
"O15287" "GO:0005654"
"O15287" "GO:0005730"
"O15287" "GO:0005739"
"O15287" "GO:0005829"
"O15287" "GO:0005886"
"O15287" "GO:0043240"
"O15294" "GO:0006110"
"O15294" "GO:0006111"
"O15294" "GO:0006357"
"O15294" "GO:0006493"
"O15294" "GO:0006915"
"O15294" "GO:0007165"
"O15294" "GO:0007584"
"O15294" "GO:0016032"
"O15294" "GO:0016485"
"O15294" "GO:0016579"
"O15294" "GO:0031397"
"O15294" "GO:0032435"
"O15294" "GO:0032868"
"O15294" "GO:0032922"
"O15294" "GO:0035020"
"O15294" "GO:0043981"
"O15294" "GO:0043982"
"O15294" "GO:0043984"
"O15294" "GO:0045862"
"O15294" "GO:0045944"
"O15294" "GO:0046626"
"O15294" "GO:0048015"
"O15294" "GO:0061087"
"O15294" "GO:0080182"
"O15294" "GO:0120162"
"O15294" "GO:0005515"
"O15294" "GO:0005547"
"O15294" "GO:0008375"
"O15294" "GO:0016262"
"O15294" "GO:0097363"
"O15294" "GO:0043995"
"O15294" "GO:0043996"
"O15294" "GO:0046972"
"O15294" "GO:0000123"
"O15294" "GO:0005634"
"O15294" "GO:0005654"
"O15294" "GO:0005829"
"O15294" "GO:0005886"
"O15294" "GO:0017122"
"O15294" "GO:0031966"
"O15294" "GO:0032991"
"O15294" "GO:0042995"
"O15297" "GO:0000086"
"O15297" "GO:0006306"
"O15297" "GO:0006342"
"O15297" "GO:0006367"
"O15297" "GO:0006468"
"O15297" "GO:0006470"
"O15297" "GO:0008285"
"O15297" "GO:0009267"
"O15297" "GO:0009314"
"O15297" "GO:0009617"
"O15297" "GO:0030330"
"O15297" "GO:0035970"
"O15297" "GO:0045814"
"O15297" "GO:0004674"
"O15297" "GO:0004722"
"O15297" "GO:0005515"
"O15297" "GO:0046872"
"O15297" "GO:0051019"
"O15297" "GO:0005634"
"O15297" "GO:0005654"
"O15297" "GO:0005829"
"O15303" "GO:0007186"
"O15303" "GO:0007196"
"O15303" "GO:0007216"
"O15303" "GO:0007268"
"O15303" "GO:0007626"
"O15303" "GO:0009584"
"O15303" "GO:0050908"
"O15303" "GO:0060041"
"O15303" "GO:0090280"
"O15303" "GO:0051966"
"O15303" "GO:0004930"
"O15303" "GO:0005515"
"O15303" "GO:0008066"
"O15303" "GO:0042803"
"O15303" "GO:0001642"
"O15303" "GO:0000139"
"O15303" "GO:0005789"
"O15303" "GO:0005886"
"O15303" "GO:0005887"
"O15303" "GO:0030425"
"O15303" "GO:0035841"
"O15303" "GO:0045202"
"O15305" "GO:0006486"
"O15305" "GO:0009298"
"O15305" "GO:0006013"
"O15305" "GO:0045047"
"O15305" "GO:0006487"
"O15305" "GO:0005515"
"O15305" "GO:0004615"
"O15305" "GO:0005654"
"O15305" "GO:0005829"
"O15305" "GO:0043025"
"O15315" "GO:0000724"
"O15315" "GO:0006281"
"O15315" "GO:0006310"
"O15315" "GO:0007131"
"O15315" "GO:0007596"
"O15315" "GO:0010971"
"O15315" "GO:0003677"
"O15315" "GO:0003690"
"O15315" "GO:0003697"
"O15315" "GO:0005515"
"O15315" "GO:0005524"
"O15315" "GO:0008094"
"O15315" "GO:0000400"
"O15315" "GO:0005634"
"O15315" "GO:0005654"
"O15315" "GO:0005657"
"O15315" "GO:0033063"
"O15344" "GO:0000226"
"O15344" "GO:0007026"
"O15344" "GO:0007389"
"O15344" "GO:0032874"
"O15344" "GO:0035372"
"O15344" "GO:0060333"
"O15344" "GO:0005515"
"O15344" "GO:0008017"
"O15344" "GO:0008270"
"O15344" "GO:0016740"
"O15344" "GO:0019899"
"O15344" "GO:0031625"
"O15344" "GO:0042802"
"O15344" "GO:0042803"
"O15344" "GO:0051219"
"O15344" "GO:0005819"
"O15344" "GO:0005829"
"O15344" "GO:0005874"
"O15344" "GO:0005875"
"O15344" "GO:0005881"
"O15347" "GO:0006310"
"O15347" "GO:0007275"
"O15347" "GO:0032392"
"O15347" "GO:0045087"
"O15347" "GO:0045578"
"O15347" "GO:0045638"
"O15347" "GO:0006357"
"O15347" "GO:0045944"
"O15347" "GO:0006338"
"O15347" "GO:0045089"
"O15347" "GO:0006355"
"O15347" "GO:0000400"
"O15347" "GO:0003690"
"O15347" "GO:0003723"
"O15347" "GO:0005515"
"O15347" "GO:0008301"
"O15347" "GO:0003682"
"O15347" "GO:0008134"
"O15347" "GO:0005737"
"O15347" "GO:0000790"
"O15350" "GO:0000187"
"O15350" "GO:0001822"
"O15350" "GO:0006298"
"O15350" "GO:0006974"
"O15350" "GO:0007050"
"O15350" "GO:0007346"
"O15350" "GO:0008630"
"O15350" "GO:0010243"
"O15350" "GO:0010468"
"O15350" "GO:0016032"
"O15350" "GO:0042493"
"O15350" "GO:0042771"
"O15350" "GO:0042981"
"O15350" "GO:0045665"
"O15350" "GO:0045893"
"O15350" "GO:0045944"
"O15350" "GO:0048714"
"O15350" "GO:0051262"
"O15350" "GO:0060044"
"O15350" "GO:0071158"
"O15350" "GO:1900740"
"O15350" "GO:1901796"
"O15350" "GO:1902036"
"O15350" "GO:0000976"
"O15350" "GO:0000978"
"O15350" "GO:0000981"
"O15350" "GO:0001228"
"O15350" "GO:0002039"
"O15350" "GO:0003700"
"O15350" "GO:0005515"
"O15350" "GO:0008134"
"O15350" "GO:0019901"
"O15350" "GO:0042802"
"O15350" "GO:0046872"
"O15350" "GO:0097371"
"O15350" "GO:0000790"
"O15350" "GO:0005634"
"O15350" "GO:0005654"
"O15350" "GO:0005739"
"O15350" "GO:0005794"
"O15350" "GO:0005829"
"O15350" "GO:0030054"
"O15350" "GO:0043231"
"O15354" "GO:0007186"
"O15354" "GO:0007193"
"O15354" "GO:0007218"
"O15354" "GO:0031987"
"O15354" "GO:0042416"
"O15354" "GO:0043410"
"O15354" "GO:0045964"
"O15354" "GO:1903206"
"O15354" "GO:0004930"
"O15354" "GO:0005515"
"O15354" "GO:0008188"
"O15354" "GO:0008528"
"O15354" "GO:0030544"
"O15354" "GO:0031072"
"O15354" "GO:0031625"
"O15354" "GO:0036505"
"O15354" "GO:0042277"
"O15354" "GO:0042923"
"O15354" "GO:0000151"
"O15354" "GO:0005737"
"O15354" "GO:0005783"
"O15354" "GO:0005789"
"O15354" "GO:0005886"
"O15354" "GO:0005887"
"O15354" "GO:0009986"
"O15354" "GO:0043235"
"O15357" "GO:0001958"
"O15357" "GO:0002376"
"O15357" "GO:0006006"
"O15357" "GO:0006661"
"O15357" "GO:0006897"
"O15357" "GO:0007015"
"O15357" "GO:0007155"
"O15357" "GO:0008285"
"O15357" "GO:0009791"
"O15357" "GO:0010629"
"O15357" "GO:0019221"
"O15357" "GO:0032868"
"O15357" "GO:0043647"
"O15357" "GO:0046856"
"O15357" "GO:0097178"
"O15357" "GO:0003779"
"O15357" "GO:0005515"
"O15357" "GO:0016787"
"O15357" "GO:0017124"
"O15357" "GO:0042169"
"O15357" "GO:0005634"
"O15357" "GO:0005794"
"O15357" "GO:0005829"
"O15357" "GO:0005856"
"O15357" "GO:0005886"
"O15357" "GO:0016607"
"O15357" "GO:0030027"
"O15357" "GO:0030175"
"O15360" "GO:0006281"
"O15360" "GO:0007140"
"O15360" "GO:0008584"
"O15360" "GO:0008585"
"O15360" "GO:0036297"
"O15360" "GO:0042127"
"O15360" "GO:0050727"
"O15360" "GO:0051090"
"O15360" "GO:0065003"
"O15360" "GO:2000348"
"O15360" "GO:0045589"
"O15360" "GO:0005515"
"O15360" "GO:0005634"
"O15360" "GO:0005654"
"O15360" "GO:0005737"
"O15360" "GO:0043240"
"O15382" "GO:0006550"
"O15382" "GO:0009082"
"O15382" "GO:0009083"
"O15382" "GO:0010817"
"O15382" "GO:1990830"
"O15382" "GO:0009098"
"O15382" "GO:0009099"
"O15382" "GO:0005515"
"O15382" "GO:0052654"
"O15382" "GO:0052655"
"O15382" "GO:0052656"
"O15382" "GO:0004084"
"O15382" "GO:0005739"
"O15382" "GO:0005759"
"O15389" "GO:0043312"
"O15389" "GO:0007155"
"O15389" "GO:0005515"
"O15389" "GO:0030246"
"O15389" "GO:0033691"
"O15389" "GO:0005886"
"O15389" "GO:0016021"
"O15389" "GO:0030667"
"O15389" "GO:0070821"
"O15389" "GO:0101003"
"O15391" "GO:0006357"
"O15391" "GO:0045944"
"O15391" "GO:0000987"
"O15391" "GO:0001228"
"O15391" "GO:0043565"
"O15391" "GO:0046872"
"O15391" "GO:1990837"
"O15391" "GO:0000978"
"O15391" "GO:0003677"
"O15391" "GO:0005634"
"O15391" "GO:0000790"
"O15391" "GO:0005667"
"O15391" "GO:0031519"
"O15394" "GO:0007158"
"O15394" "GO:0007413"
"O15394" "GO:0007608"
"O15394" "GO:0042802"
"O15394" "GO:0005886"
"O15394" "GO:0016021"
"O15394" "GO:0016604"
"O15394" "GO:0030424"
"O15394" "GO:0043005"
"O15400" "GO:0001916"
"O15400" "GO:0051640"
"O15400" "GO:0070925"
"O15400" "GO:1902685"
"O15400" "GO:1903076"
"O15400" "GO:0006906"
"O15400" "GO:0006886"
"O15400" "GO:0048278"
"O15400" "GO:0000149"
"O15400" "GO:0005515"
"O15400" "GO:0019869"
"O15400" "GO:0019905"
"O15400" "GO:0005484"
"O15400" "GO:0001772"
"O15400" "GO:0005764"
"O15400" "GO:0005765"
"O15400" "GO:0005768"
"O15400" "GO:0005769"
"O15400" "GO:0005770"
"O15400" "GO:0005886"
"O15400" "GO:0030139"
"O15400" "GO:0031901"
"O15400" "GO:0031982"
"O15400" "GO:0042582"
"O15400" "GO:0048471"
"O15400" "GO:0055037"
"O15400" "GO:0070062"
"O15400" "GO:0070820"
"O15400" "GO:0031201"
"O15400" "GO:0016021"
"O15400" "GO:0008021"
"O15400" "GO:0012505"
"O15405" "GO:0006915"
"O15405" "GO:0042981"
"O15405" "GO:0043524"
"O15405" "GO:0045893"
"O15405" "GO:0003682"
"O15405" "GO:0005515"
"O15405" "GO:0034056"
"O15405" "GO:0042803"
"O15405" "GO:0051219"
"O15405" "GO:0005654"
"O15405" "GO:0005829"
"O15409" "GO:0000122"
"O15409" "GO:0002053"
"O15409" "GO:0007519"
"O15409" "GO:0009791"
"O15409" "GO:0021549"
"O15409" "GO:0021757"
"O15409" "GO:0021758"
"O15409" "GO:0021987"
"O15409" "GO:0033574"
"O15409" "GO:0042297"
"O15409" "GO:0043010"
"O15409" "GO:0045892"
"O15409" "GO:0048286"
"O15409" "GO:0048745"
"O15409" "GO:0060013"
"O15409" "GO:0060501"
"O15409" "GO:0098582"
"O15409" "GO:0000978"
"O15409" "GO:0000981"
"O15409" "GO:0001227"
"O15409" "GO:0003677"
"O15409" "GO:0003700"
"O15409" "GO:0005515"
"O15409" "GO:0042802"
"O15409" "GO:0042803"
"O15409" "GO:0043565"
"O15409" "GO:0046872"
"O15409" "GO:0050681"
"O15409" "GO:0000790"
"O15417" "GO:0003682"
"O15417" "GO:0005654"
"O15417" "GO:0005739"
"O15417" "GO:0005829"
"O15417" "GO:0031965"
"O15431" "GO:0006825"
"O15431" "GO:0072719"
"O15431" "GO:0098705"
"O15431" "GO:0006878"
"O15431" "GO:0005375"
"O15431" "GO:0042802"
"O15431" "GO:0005770"
"O15431" "GO:0005886"
"O15431" "GO:0005887"
"O15431" "GO:0043025"
"O15431" "GO:0055037"
"O15438" "GO:0006855"
"O15438" "GO:0015721"
"O15438" "GO:0015722"
"O15438" "GO:0042908"
"O15438" "GO:0055085"
"O15438" "GO:0150104"
"O15438" "GO:0005524"
"O15438" "GO:0008559"
"O15438" "GO:0015432"
"O15438" "GO:0016887"
"O15438" "GO:0042910"
"O15438" "GO:0042626"
"O15438" "GO:0005886"
"O15438" "GO:0016021"
"O15438" "GO:0016020"
"O15439" "GO:0002576"
"O15439" "GO:0010243"
"O15439" "GO:0014070"
"O15439" "GO:0032310"
"O15439" "GO:0034220"
"O15439" "GO:0042493"
"O15439" "GO:0042908"
"O15439" "GO:0048661"
"O15439" "GO:0055085"
"O15439" "GO:0055114"
"O15439" "GO:0060271"
"O15439" "GO:0140115"
"O15439" "GO:0150104"
"O15439" "GO:0005515"
"O15439" "GO:0005524"
"O15439" "GO:0015562"
"O15439" "GO:0015662"
"O15439" "GO:0016404"
"O15439" "GO:0016887"
"O15439" "GO:0042910"
"O15439" "GO:0042626"
"O15439" "GO:0005886"
"O15439" "GO:0016020"
"O15439" "GO:0016021"
"O15439" "GO:0016323"
"O15439" "GO:0016324"
"O15439" "GO:0031088"
"O15439" "GO:0098591"
"O15444" "GO:0001954"
"O15444" "GO:0006935"
"O15444" "GO:0006955"
"O15444" "GO:0007166"
"O15444" "GO:0007186"
"O15444" "GO:0060326"
"O15444" "GO:1903237"
"O15444" "GO:0071356"
"O15444" "GO:0071347"
"O15444" "GO:0030593"
"O15444" "GO:0002548"
"O15444" "GO:0048247"
"O15444" "GO:0070098"
"O15444" "GO:0043547"
"O15444" "GO:0071346"
"O15444" "GO:0070374"
"O15444" "GO:0006954"
"O15444" "GO:0005179"
"O15444" "GO:0005515"
"O15444" "GO:0008009"
"O15444" "GO:0031735"
"O15444" "GO:0042379"
"O15444" "GO:0048020"
"O15444" "GO:0005576"
"O15444" "GO:0005615"
"O15457" "GO:0001541"
"O15457" "GO:0006298"
"O15457" "GO:0007129"
"O15457" "GO:0007283"
"O15457" "GO:0007292"
"O15457" "GO:0000712"
"O15457" "GO:0007131"
"O15457" "GO:0003677"
"O15457" "GO:0005515"
"O15457" "GO:0005524"
"O15457" "GO:0030983"
"O15457" "GO:0008094"
"O15457" "GO:0005634"
"O15457" "GO:0005713"
"O15457" "GO:0000795"
"O15457" "GO:0000228"
"O15466" "GO:0005975"
"O15466" "GO:0006486"
"O15466" "GO:0006688"
"O15466" "GO:0097503"
"O15466" "GO:0009311"
"O15466" "GO:0006491"
"O15466" "GO:0005515"
"O15466" "GO:0008373"
"O15466" "GO:0003828"
"O15466" "GO:0000139"
"O15466" "GO:0016021"
"O15484" "GO:0007165"
"O15484" "GO:0006508"
"O15484" "GO:0004198"
"O15484" "GO:0005925"
"O15484" "GO:0009986"
"O15484" "GO:0045202"
"O15484" "GO:0070062"
"O15484" "GO:0005737"
"O15488" "GO:0005978"
"O15488" "GO:0008466"
"O15488" "GO:0046872"
"O15488" "GO:0102751"
"O15488" "GO:0005829"
"O15488" "GO:0005737"
"O15492" "GO:0007186"
"O15492" "GO:0007601"
"O15492" "GO:0008277"
"O15492" "GO:0009968"
"O15492" "GO:0043547"
"O15492" "GO:0003924"
"O15492" "GO:0005096"
"O15492" "GO:0005515"
"O15492" "GO:0005516"
"O15492" "GO:0005737"
"O15492" "GO:0005886"
"O15492" "GO:0031224"
"O15498" "GO:0006888"
"O15498" "GO:0006903"
"O15498" "GO:0006904"
"O15498" "GO:0015031"
"O15498" "GO:0042147"
"O15498" "GO:0061025"
"O15498" "GO:0005484"
"O15498" "GO:0019706"
"O15498" "GO:0045296"
"O15498" "GO:0000139"
"O15498" "GO:0005737"
"O15498" "GO:0005739"
"O15498" "GO:0005768"
"O15498" "GO:0005783"
"O15498" "GO:0005794"
"O15498" "GO:0005829"
"O15498" "GO:0005887"
"O15498" "GO:0030133"
"O15498" "GO:0030659"
"O15498" "GO:0031201"
"O15498" "GO:0033116"
"O15498" "GO:0043025"
"O15498" "GO:0097440"
"O15498" "GO:0097441"
"O15520" "GO:0000132"
"O15520" "GO:0000165"
"O15520" "GO:0000187"
"O15520" "GO:0001525"
"O15520" "GO:0001656"
"O15520" "GO:0001759"
"O15520" "GO:0001823"
"O15520" "GO:0001974"
"O15520" "GO:0003338"
"O15520" "GO:0007368"
"O15520" "GO:0007431"
"O15520" "GO:0008285"
"O15520" "GO:0008543"
"O15520" "GO:0008589"
"O15520" "GO:0009880"
"O15520" "GO:0010634"
"O15520" "GO:0010838"
"O15520" "GO:0021983"
"O15520" "GO:0030538"
"O15520" "GO:0030878"
"O15520" "GO:0030916"
"O15520" "GO:0030949"
"O15520" "GO:0031016"
"O15520" "GO:0031069"
"O15520" "GO:0031076"
"O15520" "GO:0031532"
"O15520" "GO:0032355"
"O15520" "GO:0032496"
"O15520" "GO:0032781"
"O15520" "GO:0032808"
"O15520" "GO:0032925"
"O15520" "GO:0034394"
"O15520" "GO:0035019"
"O15520" "GO:0042060"
"O15520" "GO:0042246"
"O15520" "GO:0042475"
"O15520" "GO:0042693"
"O15520" "GO:0043410"
"O15520" "GO:0045596"
"O15520" "GO:0045739"
"O15520" "GO:0045747"
"O15520" "GO:0045944"
"O15520" "GO:0046579"
"O15520" "GO:0046877"
"O15520" "GO:0048146"
"O15520" "GO:0048536"
"O15520" "GO:0048538"
"O15520" "GO:0048557"
"O15520" "GO:0048754"
"O15520" "GO:0048807"
"O15520" "GO:0048808"
"O15520" "GO:0050671"
"O15520" "GO:0050673"
"O15520" "GO:0050674"
"O15520" "GO:0050677"
"O15520" "GO:0050679"
"O15520" "GO:0050731"
"O15520" "GO:0050872"
"O15520" "GO:0050918"
"O15520" "GO:0050930"
"O15520" "GO:0051145"
"O15520" "GO:0051549"
"O15520" "GO:0051897"
"O15520" "GO:0060019"
"O15520" "GO:0060054"
"O15520" "GO:0060174"
"O15520" "GO:0060428"
"O15520" "GO:0060430"
"O15520" "GO:0060436"
"O15520" "GO:0060447"
"O15520" "GO:0060449"
"O15520" "GO:0060496"
"O15520" "GO:0060510"
"O15520" "GO:0060513"
"O15520" "GO:0060595"
"O15520" "GO:0060615"
"O15520" "GO:0060661"
"O15520" "GO:0060664"
"O15520" "GO:0060665"
"O15520" "GO:0060667"
"O15520" "GO:0060879"
"O15520" "GO:0060915"
"O15520" "GO:0061033"
"O15520" "GO:0061115"
"O15520" "GO:0070075"
"O15520" "GO:0070352"
"O15520" "GO:0070371"
"O15520" "GO:0070374"
"O15520" "GO:0070384"
"O15520" "GO:0071157"
"O15520" "GO:0071338"
"O15520" "GO:0090263"
"O15520" "GO:1900087"
"O15520" "GO:2001240"
"O15520" "GO:0001934"
"O15520" "GO:0010628"
"O15520" "GO:0060173"
"O15520" "GO:0008284"
"O15520" "GO:0030334"
"O15520" "GO:0009887"
"O15520" "GO:0030154"
"O15520" "GO:0005104"
"O15520" "GO:0005111"
"O15520" "GO:0005515"
"O15520" "GO:0008083"
"O15520" "GO:0008201"
"O15520" "GO:0042056"
"O15520" "GO:0005576"
"O15520" "GO:0005615"
"O15520" "GO:0005634"
"O15520" "GO:0005886"
"O15520" "GO:0009986"
"O15520" "GO:0062023"
"O15520" "GO:0005737"
"O15540" "GO:0007399"
"O15540" "GO:0008285"
"O15540" "GO:0019433"
"O15540" "GO:0021846"
"O15540" "GO:0022008"
"O15540" "GO:0050673"
"O15540" "GO:0060134"
"O15540" "GO:0008289"
"O15540" "GO:0005634"
"O15540" "GO:0005829"
"O15540" "GO:0005911"
"O15540" "GO:0042995"
"O15540" "GO:0043025"
"O15540" "GO:0071944"
"O15541" "GO:0000398"
"O15541" "GO:0006281"
"O15541" "GO:0016567"
"O15541" "GO:0018276"
"O15541" "GO:0070100"
"O15541" "GO:0034247"
"O15541" "GO:0005515"
"O15541" "GO:0046872"
"O15541" "GO:0061630"
"O15541" "GO:0005634"
"O15541" "GO:0005654"
"O15541" "GO:0016607"
"O15541" "GO:0071005"
"O15541" "GO:0005684"
"O15547" "GO:0006936"
"O15547" "GO:0007165"
"O15547" "GO:0007596"
"O15547" "GO:0033198"
"O15547" "GO:0035590"
"O15547" "GO:0060079"
"O15547" "GO:0098655"
"O15547" "GO:0001614"
"O15547" "GO:0004888"
"O15547" "GO:0004931"
"O15547" "GO:0005524"
"O15547" "GO:0015267"
"O15547" "GO:0044877"
"O15547" "GO:0005737"
"O15547" "GO:0005886"
"O15547" "GO:0005887"
"O15547" "GO:0014069"
"O15547" "GO:0030054"
"O15547" "GO:0043025"
"O15547" "GO:0043197"
"O15547" "GO:0043235"
"O15547" "GO:0098688"
"O15547" "GO:0098978"
"O15547" "GO:0099060"
"O15547" "GO:0005639"
"O15550" "GO:0001701"
"O15550" "GO:0001843"
"O15550" "GO:0003007"
"O15550" "GO:0003016"
"O15550" "GO:0006338"
"O15550" "GO:0010628"
"O15550" "GO:0032525"
"O15550" "GO:0035264"
"O15550" "GO:0048333"
"O15550" "GO:0048570"
"O15550" "GO:0051568"
"O15550" "GO:0055114"
"O15550" "GO:0060070"
"O15550" "GO:0071557"
"O15550" "GO:0072359"
"O15550" "GO:0005515"
"O15550" "GO:0042802"
"O15550" "GO:0046872"
"O15550" "GO:0051213"
"O15550" "GO:0000978"
"O15550" "GO:0031490"
"O15550" "GO:0003682"
"O15550" "GO:0043565"
"O15550" "GO:0071558"
"O15550" "GO:0005634"
"O15550" "GO:0005654"
"O15550" "GO:0035097"
"O15550" "GO:0044666"
"O15550" "GO:0000790"
"O15551" "GO:0001666"
"O15551" "GO:0001934"
"O15551" "GO:0003382"
"O15551" "GO:0008285"
"O15551" "GO:0010628"
"O15551" "GO:0010629"
"O15551" "GO:0014045"
"O15551" "GO:0016338"
"O15551" "GO:0022604"
"O15551" "GO:0030335"
"O15551" "GO:0030336"
"O15551" "GO:0031532"
"O15551" "GO:0034331"
"O15551" "GO:0035633"
"O15551" "GO:0045471"
"O15551" "GO:0061045"
"O15551" "GO:0070830"
"O15551" "GO:0090303"
"O15551" "GO:0090559"
"O15551" "GO:0150111"
"O15551" "GO:1901890"
"O15551" "GO:1903348"
"O15551" "GO:1905050"
"O15551" "GO:0007155"
"O15551" "GO:0004888"
"O15551" "GO:0005198"
"O15551" "GO:0005515"
"O15551" "GO:0042802"
"O15551" "GO:0005737"
"O15551" "GO:0005887"
"O15551" "GO:0005911"
"O15551" "GO:0005923"
"O15551" "GO:0016021"
"O15551" "GO:0016327"
"O15551" "GO:0016328"
"O15551" "GO:0032991"
"O15551" "GO:0043296"
"O15551" "GO:0070160"
"O15551" "GO:0005886"
"O15554" "GO:0002376"
"O15554" "GO:0006813"
"O15554" "GO:0006816"
"O15554" "GO:0006884"
"O15554" "GO:0006952"
"O15554" "GO:0030322"
"O15554" "GO:0045332"
"O15554" "GO:0046541"
"O15554" "GO:0050714"
"O15554" "GO:0050862"
"O15554" "GO:0071805"
"O15554" "GO:0006811"
"O15554" "GO:0005267"
"O15554" "GO:0005515"
"O15554" "GO:0015269"
"O15554" "GO:0016286"
"O15554" "GO:0019903"
"O15554" "GO:0022894"
"O15554" "GO:0005516"
"O15554" "GO:0005886"
"O15554" "GO:0008076"
"O15554" "GO:0031982"
"O15554" "GO:0043025"
"O15554" "GO:0043005"
"O43151" "GO:0006211"
"O43151" "GO:0006493"
"O43151" "GO:0044727"
"O43151" "GO:0045944"
"O43151" "GO:0080111"
"O43151" "GO:0080182"
"O43151" "GO:0070989"
"O43151" "GO:0005515"
"O43151" "GO:0008270"
"O43151" "GO:0008327"
"O43151" "GO:0070579"
"O43151" "GO:0001939"
"O43151" "GO:0001940"
"O43151" "GO:0005694"
"O43151" "GO:0005737"
"O43151" "GO:0005634"
"O43155" "GO:0003007"
"O43155" "GO:0007411"
"O43155" "GO:0008150"
"O43155" "GO:0008543"
"O43155" "GO:0050919"
"O43155" "GO:0051965"
"O43155" "GO:0061343"
"O43155" "GO:0071711"
"O43155" "GO:2001222"
"O43155" "GO:0005104"
"O43155" "GO:0030674"
"O43155" "GO:0045499"
"O43155" "GO:0005789"
"O43155" "GO:0005886"
"O43155" "GO:0005887"
"O43155" "GO:0005911"
"O43155" "GO:0005925"
"O43155" "GO:0031012"
"O43155" "GO:0043005"
"O43155" "GO:0045202"
"O43155" "GO:0070062"
"O43155" "GO:0005615"
"O43159" "GO:0000183"
"O43159" "GO:0006364"
"O43159" "GO:0032259"
"O43159" "GO:0042149"
"O43159" "GO:0046015"
"O43159" "GO:0071158"
"O43159" "GO:0072332"
"O43159" "GO:0003723"
"O43159" "GO:0005515"
"O43159" "GO:0008757"
"O43159" "GO:0035064"
"O43159" "GO:0005654"
"O43159" "GO:0005677"
"O43159" "GO:0005730"
"O43159" "GO:0005829"
"O43159" "GO:0005886"
"O43159" "GO:0033553"
"O43164" "GO:0006954"
"O43164" "GO:0007616"
"O43164" "GO:0010738"
"O43164" "GO:0016567"
"O43164" "GO:0034137"
"O43164" "GO:0035329"
"O43164" "GO:0043030"
"O43164" "GO:0045087"
"O43164" "GO:0046330"
"O43164" "GO:1900745"
"O43164" "GO:0004842"
"O43164" "GO:0005515"
"O43164" "GO:0034236"
"O43164" "GO:0034237"
"O43164" "GO:0046872"
"O43164" "GO:0000139"
"O43164" "GO:0005737"
"O43164" "GO:0005789"
"O43164" "GO:0005886"
"O43164" "GO:0014069"
"O43164" "GO:0045111"
"O43169" "GO:0006805"
"O43169" "GO:0022900"
"O43169" "GO:0043085"
"O43169" "GO:0005515"
"O43169" "GO:0008047"
"O43169" "GO:0020037"
"O43169" "GO:0046872"
"O43169" "GO:0009055"
"O43169" "GO:0005741"
"O43169" "GO:0016020"
"O43169" "GO:0016021"
"O43169" "GO:0043231"
"O43174" "GO:0001822"
"O43174" "GO:0006766"
"O43174" "GO:0006805"
"O43174" "GO:0032526"
"O43174" "GO:0033189"
"O43174" "GO:0034653"
"O43174" "GO:0042573"
"O43174" "GO:0048387"
"O43174" "GO:0016125"
"O43174" "GO:0055114"
"O43174" "GO:0001972"
"O43174" "GO:0005506"
"O43174" "GO:0008401"
"O43174" "GO:0016709"
"O43174" "GO:0019825"
"O43174" "GO:0020037"
"O43174" "GO:0062183"
"O43174" "GO:0016491"
"O43174" "GO:0004497"
"O43174" "GO:0005789"
"O43181" "GO:0001932"
"O43181" "GO:0006120"
"O43181" "GO:0007420"
"O43181" "GO:0019933"
"O43181" "GO:0032981"
"O43181" "GO:0045333"
"O43181" "GO:0048146"
"O43181" "GO:0051591"
"O43181" "GO:0072593"
"O43181" "GO:0008137"
"O43181" "GO:0005739"
"O43181" "GO:0005743"
"O43181" "GO:0005747"
"O43186" "GO:0006355"
"O43186" "GO:0007399"
"O43186" "GO:0007601"
"O43186" "GO:0009887"
"O43186" "GO:0030154"
"O43186" "GO:0045944"
"O43186" "GO:0050896"
"O43186" "GO:0000978"
"O43186" "GO:0000981"
"O43186" "GO:0001228"
"O43186" "GO:0003700"
"O43186" "GO:0005515"
"O43186" "GO:0035257"
"O43186" "GO:0043522"
"O43186" "GO:1990837"
"O43186" "GO:0000790"
"O43186" "GO:0005634"
"O43194" "GO:0007186"
"O43194" "GO:0004930"
"O43194" "GO:0005515"
"O43194" "GO:0046872"
"O43194" "GO:0005886"
"O43194" "GO:0005887"
"O43237" "GO:0006888"
"O43237" "GO:0019886"
"O43237" "GO:0051642"
"O43237" "GO:1990090"
"O43237" "GO:0000226"
"O43237" "GO:0007018"
"O43237" "GO:0003777"
"O43237" "GO:0005524"
"O43237" "GO:0042802"
"O43237" "GO:0045504"
"O43237" "GO:0000776"
"O43237" "GO:0005764"
"O43237" "GO:0005770"
"O43237" "GO:0005813"
"O43237" "GO:0005829"
"O43237" "GO:0005874"
"O43237" "GO:0016020"
"O43237" "GO:0005868"
"O43246" "GO:1990822"
"O43246" "GO:0006865"
"O43246" "GO:0015174"
"O43246" "GO:0015171"
"O43246" "GO:0016021"
"O43246" "GO:0005886"
"O43248" "GO:0001656"
"O43248" "GO:0001759"
"O43248" "GO:0007492"
"O43248" "GO:0009952"
"O43248" "GO:0009954"
"O43248" "GO:0042733"
"O43248" "GO:0045944"
"O43248" "GO:0060272"
"O43248" "GO:0000978"
"O43248" "GO:0000981"
"O43248" "GO:0001228"
"O43248" "GO:0005515"
"O43248" "GO:1990837"
"O43248" "GO:0000790"
"O43248" "GO:0005654"
"O43248" "GO:0005829"
"O43255" "GO:0000209"
"O43255" "GO:0006511"
"O43255" "GO:0006915"
"O43255" "GO:0007049"
"O43255" "GO:0007264"
"O43255" "GO:0007275"
"O43255" "GO:0016579"
"O43255" "GO:0031396"
"O43255" "GO:0042752"
"O43255" "GO:0043066"
"O43255" "GO:0043154"
"O43255" "GO:0044257"
"O43255" "GO:0044267"
"O43255" "GO:0048511"
"O43255" "GO:0090090"
"O43255" "GO:1902842"
"O43255" "GO:1903507"
"O43255" "GO:2001237"
"O43255" "GO:0043161"
"O43255" "GO:0003714"
"O43255" "GO:0004842"
"O43255" "GO:0005515"
"O43255" "GO:0008270"
"O43255" "GO:0061630"
"O43255" "GO:0031624"
"O43255" "GO:0005654"
"O43255" "GO:0005769"
"O43255" "GO:0005829"
"O43255" "GO:0043005"
"O43255" "GO:0043025"
"O43255" "GO:0043231"
"O43255" "GO:0005737"
"O43257" "GO:0043486"
"O43257" "GO:0031063"
"O43257" "GO:0005515"
"O43257" "GO:0046872"
"O43257" "GO:0031491"
"O43257" "GO:0042826"
"O43257" "GO:0005634"
"O43257" "GO:0005654"
"O43257" "GO:0000812"
"O43264" "GO:0000070"
"O43264" "GO:0000132"
"O43264" "GO:0006888"
"O43264" "GO:0006890"
"O43264" "GO:0007030"
"O43264" "GO:0007080"
"O43264" "GO:0007093"
"O43264" "GO:0007096"
"O43264" "GO:0015031"
"O43264" "GO:0034501"
"O43264" "GO:0051301"
"O43264" "GO:0051321"
"O43264" "GO:0065003"
"O43264" "GO:0007094"
"O43264" "GO:0005515"
"O43264" "GO:0019237"
"O43264" "GO:0000776"
"O43264" "GO:0000777"
"O43264" "GO:0000922"
"O43264" "GO:0005634"
"O43264" "GO:0005783"
"O43264" "GO:0005789"
"O43264" "GO:0005811"
"O43264" "GO:0005828"
"O43264" "GO:0005829"
"O43264" "GO:0016020"
"O43264" "GO:0070939"
"O43264" "GO:1990423"
"O43272" "GO:0006560"
"O43272" "GO:0006562"
"O43272" "GO:0008631"
"O43272" "GO:0010133"
"O43272" "GO:0010942"
"O43272" "GO:0019470"
"O43272" "GO:0055114"
"O43272" "GO:0004657"
"O43272" "GO:0071949"
"O43272" "GO:0005743"
"O43272" "GO:0005759"
"O43272" "GO:0005739"
"O43278" "GO:0001843"
"O43278" "GO:0010951"
"O43278" "GO:0030198"
"O43278" "GO:0045687"
"O43278" "GO:0060670"
"O43278" "GO:0060674"
"O43278" "GO:0071773"
"O43278" "GO:2000178"
"O43278" "GO:0004867"
"O43278" "GO:0005576"
"O43278" "GO:0005615"
"O43278" "GO:0005886"
"O43278" "GO:0016020"
"O43278" "GO:0070062"
"O43283" "GO:0000186"
"O43283" "GO:0006468"
"O43283" "GO:0007254"
"O43283" "GO:0007256"
"O43283" "GO:0007257"
"O43283" "GO:0014042"
"O43283" "GO:0018105"
"O43283" "GO:0045773"
"O43283" "GO:0046777"
"O43283" "GO:0051092"
"O43283" "GO:0150012"
"O43283" "GO:1905492"
"O43283" "GO:0004674"
"O43283" "GO:0004706"
"O43283" "GO:0004709"
"O43283" "GO:0005515"
"O43283" "GO:0005524"
"O43283" "GO:0019899"
"O43283" "GO:0019901"
"O43283" "GO:0042802"
"O43283" "GO:0042803"
"O43283" "GO:0046872"
"O43283" "GO:0106137"
"O43283" "GO:0004672"
"O43283" "GO:0005737"
"O43283" "GO:0016020"
"O43286" "GO:0006486"
"O43286" "GO:0010706"
"O43286" "GO:0016266"
"O43286" "GO:0018146"
"O43286" "GO:0021955"
"O43286" "GO:0022010"
"O43286" "GO:0030311"
"O43286" "GO:0031647"
"O43286" "GO:0040019"
"O43286" "GO:0042551"
"O43286" "GO:0003945"
"O43286" "GO:0008378"
"O43286" "GO:0008489"
"O43286" "GO:0046872"
"O43286" "GO:0000139"
"O43286" "GO:0016021"
"O43286" "GO:0032580"
"O43291" "GO:0001843"
"O43291" "GO:0007163"
"O43291" "GO:0010951"
"O43291" "GO:0022408"
"O43291" "GO:0060672"
"O43291" "GO:0071711"
"O43291" "GO:0071773"
"O43291" "GO:2000146"
"O43291" "GO:2000178"
"O43291" "GO:0004866"
"O43291" "GO:0004867"
"O43291" "GO:0005576"
"O43291" "GO:0005737"
"O43291" "GO:0016021"
"O43291" "GO:0005886"
"O43292" "GO:0006508"
"O43292" "GO:0006621"
"O43292" "GO:0016255"
"O43292" "GO:0065003"
"O43292" "GO:0005515"
"O43292" "GO:0015631"
"O43292" "GO:0003923"
"O43292" "GO:0034235"
"O43292" "GO:0005789"
"O43292" "GO:0016020"
"O43292" "GO:0042765"
"O43294" "GO:0007155"
"O43294" "GO:0008285"
"O43294" "GO:0009408"
"O43294" "GO:0010718"
"O43294" "GO:0016055"
"O43294" "GO:0016331"
"O43294" "GO:0030511"
"O43294" "GO:0030512"
"O43294" "GO:0030579"
"O43294" "GO:0030855"
"O43294" "GO:0045165"
"O43294" "GO:0045599"
"O43294" "GO:0045893"
"O43294" "GO:0003713"
"O43294" "GO:0005515"
"O43294" "GO:0046872"
"O43294" "GO:0048495"
"O43294" "GO:0050681"
"O43294" "GO:0070411"
"O43294" "GO:0003712"
"O43294" "GO:0005856"
"O43294" "GO:0005925"
"O43294" "GO:0016363"
"O43294" "GO:0062023"
"O43294" "GO:0005829"
"O43294" "GO:0005886"
"O43295" "GO:0007165"
"O43295" "GO:0043547"
"O43295" "GO:0051056"
"O43295" "GO:0030336"
"O43295" "GO:0005096"
"O43295" "GO:0005515"
"O43295" "GO:0048365"
"O43295" "GO:0005829"
"O43295" "GO:0005737"
"O43299" "GO:0000724"
"O43299" "GO:0015031"
"O43299" "GO:0016197"
"O43299" "GO:0005515"
"O43299" "GO:0005634"
"O43299" "GO:0005654"
"O43299" "GO:0005737"
"O43299" "GO:0016607"
"O43299" "GO:0030119"
"O43299" "GO:0044599"
"O43301" "GO:0008150"
"O43301" "GO:0003674"
"O43301" "GO:0005515"
"O43301" "GO:0005524"
"O43301" "GO:0005634"
"O43301" "GO:0005737"
"O43301" "GO:0070062"
"O43306" "GO:0003091"
"O43306" "GO:0006171"
"O43306" "GO:0007186"
"O43306" "GO:0007189"
"O43306" "GO:0007190"
"O43306" "GO:0007193"
"O43306" "GO:0007212"
"O43306" "GO:0010977"
"O43306" "GO:0034199"
"O43306" "GO:0035811"
"O43306" "GO:0071377"
"O43306" "GO:0071380"
"O43306" "GO:0071870"
"O43306" "GO:0097746"
"O43306" "GO:1904117"
"O43306" "GO:1904322"
"O43306" "GO:0004016"
"O43306" "GO:0005080"
"O43306" "GO:0005515"
"O43306" "GO:0005524"
"O43306" "GO:0019901"
"O43306" "GO:0046872"
"O43306" "GO:0005886"
"O43306" "GO:0005929"
"O43306" "GO:0016020"
"O43306" "GO:0031226"
"O43306" "GO:0032420"
"O43306" "GO:0005887"
"O43307" "GO:0007186"
"O43307" "GO:0043065"
"O43307" "GO:0051056"
"O43307" "GO:0005085"
"O43307" "GO:0005515"
"O43307" "GO:0005829"
"O43307" "GO:0014069"
"O43309" "GO:0003677"
"O43309" "GO:0005515"
"O43309" "GO:0046872"
"O43309" "GO:0005634"
"O43310" "GO:0000184"
"O43310" "GO:0006446"
"O43310" "GO:0045727"
"O43310" "GO:0003723"
"O43310" "GO:0005515"
"O43310" "GO:0008494"
"O43310" "GO:0005829"
"O43310" "GO:0048471"
"O43315" "GO:0006833"
"O43315" "GO:0006863"
"O43315" "GO:0006970"
"O43315" "GO:0007588"
"O43315" "GO:0010033"
"O43315" "GO:0015722"
"O43315" "GO:0015791"
"O43315" "GO:0015793"
"O43315" "GO:0015837"
"O43315" "GO:0015855"
"O43315" "GO:0030104"
"O43315" "GO:0046689"
"O43315" "GO:0046942"
"O43315" "GO:0071320"
"O43315" "GO:0071918"
"O43315" "GO:0072531"
"O43315" "GO:1904823"
"O43315" "GO:1905039"
"O43315" "GO:0005275"
"O43315" "GO:0005345"
"O43315" "GO:0005350"
"O43315" "GO:0005372"
"O43315" "GO:0005515"
"O43315" "GO:0015166"
"O43315" "GO:0015250"
"O43315" "GO:0015254"
"O43315" "GO:0015265"
"O43315" "GO:0046943"
"O43315" "GO:0015204"
"O43315" "GO:0005886"
"O43315" "GO:0005887"
"O43315" "GO:0016021"
"O43315" "GO:0016323"
"O43315" "GO:0043231"
"O43320" "GO:0000165"
"O43320" "GO:0007165"
"O43320" "GO:0007267"
"O43320" "GO:0008543"
"O43320" "GO:0009266"
"O43320" "GO:0009887"
"O43320" "GO:0051897"
"O43320" "GO:0070349"
"O43320" "GO:2000546"
"O43320" "GO:0001936"
"O43320" "GO:0043405"
"O43320" "GO:1903670"
"O43320" "GO:0010628"
"O43320" "GO:0030334"
"O43320" "GO:0008284"
"O43320" "GO:0001934"
"O43320" "GO:0030154"
"O43320" "GO:0005104"
"O43320" "GO:0005515"
"O43320" "GO:0008083"
"O43320" "GO:0005576"
"O43320" "GO:0005615"
"O43320" "GO:0005737"
"O43347" "GO:0007399"
"O43347" "GO:0003723"
"O43347" "GO:0005515"
"O43347" "GO:0008266"
"O43347" "GO:0042802"
"O43347" "GO:0005634"
"O43347" "GO:0005844"
"O43347" "GO:0005737"
"O43364" "GO:0001709"
"O43364" "GO:0002076"
"O43364" "GO:0007379"
"O43364" "GO:0008045"
"O43364" "GO:0009952"
"O43364" "GO:0009953"
"O43364" "GO:0021568"
"O43364" "GO:0021658"
"O43364" "GO:0035284"
"O43364" "GO:0042474"
"O43364" "GO:0045665"
"O43364" "GO:0045668"
"O43364" "GO:0048703"
"O43364" "GO:0071300"
"O43364" "GO:0045944"
"O43364" "GO:0000122"
"O43364" "GO:0000981"
"O43364" "GO:0001227"
"O43364" "GO:1990837"
"O43364" "GO:0003700"
"O43364" "GO:0000978"
"O43364" "GO:0000790"
"O43364" "GO:0005654"
"O43364" "GO:0043231"
"O43364" "GO:0005634"
"O43374" "GO:0000165"
"O43374" "GO:0034260"
"O43374" "GO:0043547"
"O43374" "GO:0046580"
"O43374" "GO:0071277"
"O43374" "GO:0005096"
"O43374" "GO:0005543"
"O43374" "GO:0046872"
"O43374" "GO:0005829"
"O43374" "GO:0005886"
"O43390" "GO:0000398"
"O43390" "GO:0006397"
"O43390" "GO:0007623"
"O43390" "GO:0016070"
"O43390" "GO:0043086"
"O43390" "GO:0061157"
"O43390" "GO:0003723"
"O43390" "GO:0003730"
"O43390" "GO:0005515"
"O43390" "GO:0003729"
"O43390" "GO:0005654"
"O43390" "GO:0005681"
"O43390" "GO:0005783"
"O43390" "GO:0030425"
"O43390" "GO:0030426"
"O43390" "GO:0043679"
"O43390" "GO:0071013"
"O43390" "GO:1990904"
"O43390" "GO:0005730"
"O43390" "GO:0005634"
"O43402" "GO:0005515"
"O43402" "GO:0005634"
"O43402" "GO:0005737"
"O43402" "GO:0005739"
"O43402" "GO:0005829"
"O43402" "GO:0016020"
"O43402" "GO:0072546"
"O43422" "GO:0006357"
"O43422" "GO:0007165"
"O43422" "GO:0008285"
"O43422" "GO:0000981"
"O43422" "GO:0003677"
"O43422" "GO:0005515"
"O43422" "GO:0046872"
"O43422" "GO:0046983"
"O43422" "GO:0000790"
"O43424" "GO:0007157"
"O43424" "GO:0007215"
"O43424" "GO:0010975"
"O43424" "GO:0021707"
"O43424" "GO:0034220"
"O43424" "GO:0034613"
"O43424" "GO:0035235"
"O43424" "GO:0035249"
"O43424" "GO:0043523"
"O43424" "GO:0051965"
"O43424" "GO:0060079"
"O43424" "GO:0060134"
"O43424" "GO:0099151"
"O43424" "GO:1900454"
"O43424" "GO:1904861"
"O43424" "GO:0050804"
"O43424" "GO:0004970"
"O43424" "GO:0005515"
"O43424" "GO:0030165"
"O43424" "GO:0097110"
"O43424" "GO:0015276"
"O43424" "GO:1904315"
"O43424" "GO:0038023"
"O43424" "GO:0008066"
"O43424" "GO:0005886"
"O43424" "GO:0005887"
"O43424" "GO:0008328"
"O43424" "GO:0043197"
"O43424" "GO:0045202"
"O43424" "GO:0098688"
"O43424" "GO:0098978"
"O43424" "GO:0099061"
"O43424" "GO:0045211"
"O43439" "GO:0000122"
"O43439" "GO:0006351"
"O43439" "GO:0010976"
"O43439" "GO:0010977"
"O43439" "GO:0045746"
"O43439" "GO:0045892"
"O43439" "GO:0060575"
"O43439" "GO:0003714"
"O43439" "GO:0005515"
"O43439" "GO:0046872"
"O43439" "GO:0005634"
"O43462" "GO:0008203"
"O43462" "GO:0030968"
"O43462" "GO:0031293"
"O43462" "GO:0034976"
"O43462" "GO:0036500"
"O43462" "GO:0045540"
"O43462" "GO:0051091"
"O43462" "GO:0070977"
"O43462" "GO:1990440"
"O43462" "GO:0004222"
"O43462" "GO:0046872"
"O43462" "GO:0000139"
"O43462" "GO:0005737"
"O43462" "GO:0005789"
"O43462" "GO:0016021"
"O43464" "GO:0006508"
"O43464" "GO:0006672"
"O43464" "GO:0007005"
"O43464" "GO:0007568"
"O43464" "GO:0007628"
"O43464" "GO:0008630"
"O43464" "GO:0009635"
"O43464" "GO:0010822"
"O43464" "GO:0012501"
"O43464" "GO:0016540"
"O43464" "GO:0019742"
"O43464" "GO:0030900"
"O43464" "GO:0034599"
"O43464" "GO:0034605"
"O43464" "GO:0035458"
"O43464" "GO:0040014"
"O43464" "GO:0043065"
"O43464" "GO:0043280"
"O43464" "GO:0044257"
"O43464" "GO:0045786"
"O43464" "GO:0048666"
"O43464" "GO:0071300"
"O43464" "GO:0071363"
"O43464" "GO:0097194"
"O43464" "GO:1901215"
"O43464" "GO:1902176"
"O43464" "GO:1903146"
"O43464" "GO:1903955"
"O43464" "GO:1904924"
"O43464" "GO:2001241"
"O43464" "GO:2001269"
"O43464" "GO:0004252"
"O43464" "GO:0005515"
"O43464" "GO:0008233"
"O43464" "GO:0008236"
"O43464" "GO:0042802"
"O43464" "GO:0051082"
"O43464" "GO:0000785"
"O43464" "GO:0005634"
"O43464" "GO:0005739"
"O43464" "GO:0005758"
"O43464" "GO:0005783"
"O43464" "GO:0005789"
"O43464" "GO:0005829"
"O43464" "GO:0005856"
"O43464" "GO:0009898"
"O43464" "GO:0016020"
"O43464" "GO:0031966"
"O43464" "GO:0035631"
"O43464" "GO:1905370"
"O43482" "GO:0007049"
"O43482" "GO:0007154"
"O43482" "GO:0034080"
"O43482" "GO:0051301"
"O43482" "GO:0007059"
"O43482" "GO:0005515"
"O43482" "GO:0042802"
"O43482" "GO:0046872"
"O43482" "GO:0000785"
"O43482" "GO:0005634"
"O43482" "GO:0005654"
"O43482" "GO:0010369"
"O43482" "GO:0015030"
"O43482" "GO:0016607"
"O43482" "GO:0043231"
"O43482" "GO:0000775"
"O43491" "GO:0007049"
"O43491" "GO:0030866"
"O43491" "GO:0051301"
"O43491" "GO:1904778"
"O43491" "GO:0031032"
"O43491" "GO:0003779"
"O43491" "GO:0005198"
"O43491" "GO:0005515"
"O43491" "GO:0030507"
"O43491" "GO:0042731"
"O43491" "GO:0005654"
"O43491" "GO:0005829"
"O43491" "GO:0005886"
"O43491" "GO:0005925"
"O43491" "GO:0008091"
"O43491" "GO:0030054"
"O43491" "GO:0070062"
"O43491" "GO:0099738"
"O43491" "GO:0008180"
"O43491" "GO:0005856"
"O43493" "GO:0043687"
"O43493" "GO:0044267"
"O43493" "GO:0061024"
"O43493" "GO:0005515"
"O43493" "GO:0005654"
"O43493" "GO:0005788"
"O43493" "GO:0005794"
"O43493" "GO:0005802"
"O43493" "GO:0005886"
"O43493" "GO:0016021"
"O43493" "GO:0030133"
"O43493" "GO:0030665"
"O43493" "GO:0005768"
"O43493" "GO:0030140"
"O43504" "GO:0007050"
"O43504" "GO:0008361"
"O43504" "GO:0009615"
"O43504" "GO:0010628"
"O43504" "GO:0016241"
"O43504" "GO:0019079"
"O43504" "GO:0032008"
"O43504" "GO:0032757"
"O43504" "GO:0043123"
"O43504" "GO:0043154"
"O43504" "GO:0051092"
"O43504" "GO:0061462"
"O43504" "GO:0071230"
"O43504" "GO:1900182"
"O43504" "GO:1905636"
"O43504" "GO:1904263"
"O43504" "GO:0005515"
"O43504" "GO:0005085"
"O43504" "GO:0060090"
"O43504" "GO:0005764"
"O43504" "GO:0005765"
"O43504" "GO:0005829"
"O43504" "GO:0032991"
"O43504" "GO:0071986"
"O43505" "GO:0006493"
"O43505" "GO:0018146"
"O43505" "GO:0035269"
"O43505" "GO:0030311"
"O43505" "GO:0005515"
"O43505" "GO:0015020"
"O43505" "GO:0046872"
"O43505" "GO:0008532"
"O43505" "GO:0000139"
"O43505" "GO:0005794"
"O43505" "GO:0030173"
"O43505" "GO:0070062"
"O43511" "GO:0006811"
"O43511" "GO:0006885"
"O43511" "GO:0007605"
"O43511" "GO:0008272"
"O43511" "GO:0015698"
"O43511" "GO:0015701"
"O43511" "GO:0015705"
"O43511" "GO:0019532"
"O43511" "GO:0032880"
"O43511" "GO:1902358"
"O43511" "GO:1902476"
"O43511" "GO:0008271"
"O43511" "GO:0015111"
"O43511" "GO:0019531"
"O43511" "GO:0015106"
"O43511" "GO:0015108"
"O43511" "GO:0015116"
"O43511" "GO:0015301"
"O43511" "GO:0005886"
"O43511" "GO:0016021"
"O43511" "GO:0016324"
"O43511" "GO:0031526"
"O43511" "GO:0070062"
"O43511" "GO:0005887"
"O43521" "GO:0001701"
"O43521" "GO:0001782"
"O43521" "GO:0001783"
"O43521" "GO:0001822"
"O43521" "GO:0001844"
"O43521" "GO:0002262"
"O43521" "GO:0006915"
"O43521" "GO:0007160"
"O43521" "GO:0007283"
"O43521" "GO:0007420"
"O43521" "GO:0008584"
"O43521" "GO:0008630"
"O43521" "GO:0030879"
"O43521" "GO:0031334"
"O43521" "GO:0034263"
"O43521" "GO:0034976"
"O43521" "GO:0035148"
"O43521" "GO:0042475"
"O43521" "GO:0042981"
"O43521" "GO:0043029"
"O43521" "GO:0043065"
"O43521" "GO:0043280"
"O43521" "GO:0043525"
"O43521" "GO:0043583"
"O43521" "GO:0045787"
"O43521" "GO:0046620"
"O43521" "GO:0048066"
"O43521" "GO:0048070"
"O43521" "GO:0048536"
"O43521" "GO:0048538"
"O43521" "GO:0048563"
"O43521" "GO:0060139"
"O43521" "GO:0070242"
"O43521" "GO:0071385"
"O43521" "GO:0071392"
"O43521" "GO:0090200"
"O43521" "GO:0097192"
"O43521" "GO:1902237"
"O43521" "GO:1902263"
"O43521" "GO:1903896"
"O43521" "GO:1904646"
"O43521" "GO:2000271"
"O43521" "GO:2001244"
"O43521" "GO:0007127"
"O43521" "GO:0005515"
"O43521" "GO:0008017"
"O43521" "GO:0019901"
"O43521" "GO:0005741"
"O43521" "GO:0005829"
"O43521" "GO:0012505"
"O43521" "GO:0019898"
"O43521" "GO:0097136"
"O43521" "GO:0005739"
"O43525" "GO:0007268"
"O43525" "GO:0034765"
"O43525" "GO:0060081"
"O43525" "GO:0071805"
"O43525" "GO:0005249"
"O43525" "GO:0005515"
"O43525" "GO:0005516"
"O43525" "GO:0005251"
"O43525" "GO:0005886"
"O43525" "GO:0005887"
"O43525" "GO:0008076"
"O43525" "GO:0009986"
"O43525" "GO:0033268"
"O43525" "GO:0043194"
"O43525" "GO:0045202"
"O43525" "GO:0016021"
"O43529" "GO:0007155"
"O43529" "GO:0016051"
"O43529" "GO:0030166"
"O43529" "GO:0016232"
"O43529" "GO:0008146"
"O43529" "GO:0000139"
"O43529" "GO:0005794"
"O43529" "GO:0016020"
"O43529" "GO:0016021"
"O43548" "GO:0006464"
"O43548" "GO:0008544"
"O43548" "GO:0070268"
"O43548" "GO:0018149"
"O43548" "GO:0005515"
"O43548" "GO:0046872"
"O43548" "GO:0003810"
"O43548" "GO:0005737"
"O43548" "GO:0005886"
"O43557" "GO:0006915"
"O43557" "GO:0006955"
"O43557" "GO:0007165"
"O43557" "GO:0010820"
"O43557" "GO:0031295"
"O43557" "GO:0033209"
"O43557" "GO:0042098"
"O43557" "GO:0042110"
"O43557" "GO:0043029"
"O43557" "GO:0043154"
"O43557" "GO:0045663"
"O43557" "GO:0071260"
"O43557" "GO:1901224"
"O43557" "GO:1901741"
"O43557" "GO:0005102"
"O43557" "GO:0005125"
"O43557" "GO:0005164"
"O43557" "GO:0005515"
"O43557" "GO:0043027"
"O43557" "GO:0005615"
"O43557" "GO:0005737"
"O43557" "GO:0005886"
"O43557" "GO:0016021"
"O43566" "GO:0000278"
"O43566" "GO:0006913"
"O43566" "GO:0006979"
"O43566" "GO:0007051"
"O43566" "GO:0007059"
"O43566" "GO:0007186"
"O43566" "GO:0007612"
"O43566" "GO:0007616"
"O43566" "GO:0008277"
"O43566" "GO:0008542"
"O43566" "GO:0010070"
"O43566" "GO:0031914"
"O43566" "GO:0035556"
"O43566" "GO:0043407"
"O43566" "GO:0043547"
"O43566" "GO:0043620"
"O43566" "GO:0045744"
"O43566" "GO:0048008"
"O43566" "GO:0050769"
"O43566" "GO:0051301"
"O43566" "GO:0060291"
"O43566" "GO:0070373"
"O43566" "GO:0001965"
"O43566" "GO:0003924"
"O43566" "GO:0005092"
"O43566" "GO:0005096"
"O43566" "GO:0005515"
"O43566" "GO:0008017"
"O43566" "GO:0019901"
"O43566" "GO:0030159"
"O43566" "GO:0032794"
"O43566" "GO:0000922"
"O43566" "GO:0005634"
"O43566" "GO:0005737"
"O43566" "GO:0005813"
"O43566" "GO:0005819"
"O43566" "GO:0005874"
"O43566" "GO:0005886"
"O43566" "GO:0014069"
"O43566" "GO:0016604"
"O43566" "GO:0016605"
"O43566" "GO:0030425"
"O43566" "GO:0043197"
"O43566" "GO:0098978"
"O43570" "GO:0015701"
"O43570" "GO:0055064"
"O43570" "GO:0006730"
"O43570" "GO:0008270"
"O43570" "GO:0016836"
"O43570" "GO:0004089"
"O43570" "GO:0005886"
"O43570" "GO:0016021"
"O43572" "GO:0007165"
"O43572" "GO:0007596"
"O43572" "GO:0008104"
"O43572" "GO:0005515"
"O43572" "GO:0051018"
"O43572" "GO:0005829"
"O43572" "GO:0005886"
"O43572" "GO:0032991"
"O43572" "GO:0005739"
"O43586" "GO:0006897"
"O43586" "GO:0006954"
"O43586" "GO:0007155"
"O43586" "GO:0007165"
"O43586" "GO:0045087"
"O43586" "GO:0030041"
"O43586" "GO:0005515"
"O43586" "GO:0042802"
"O43586" "GO:0008092"
"O43586" "GO:0051015"
"O43586" "GO:0001931"
"O43586" "GO:0005829"
"O43586" "GO:0016020"
"O43586" "GO:0030027"
"O43586" "GO:0032154"
"O43586" "GO:0048471"
"O43586" "GO:0005886"
"O43586" "GO:0005884"
"O43586" "GO:0005856"
"O43586" "GO:0005737"
"O43593" "GO:0045892"
"O43593" "GO:0055114"
"O43593" "GO:0033169"
"O43593" "GO:0006357"
"O43593" "GO:0003714"
"O43593" "GO:0005515"
"O43593" "GO:0016491"
"O43593" "GO:0046872"
"O43593" "GO:0003712"
"O43593" "GO:0031490"
"O43593" "GO:0032454"
"O43593" "GO:0005654"
"O43593" "GO:0016604"
"O43593" "GO:0000785"
"O43593" "GO:0000118"
"O43597" "GO:0000132"
"O43597" "GO:0007605"
"O43597" "GO:0008285"
"O43597" "GO:0010628"
"O43597" "GO:0010719"
"O43597" "GO:0010801"
"O43597" "GO:0016525"
"O43597" "GO:0030335"
"O43597" "GO:0030512"
"O43597" "GO:0031345"
"O43597" "GO:0033138"
"O43597" "GO:0034260"
"O43597" "GO:0035924"
"O43597" "GO:0042059"
"O43597" "GO:0042472"
"O43597" "GO:0043066"
"O43597" "GO:0045165"
"O43597" "GO:0051387"
"O43597" "GO:0051897"
"O43597" "GO:0060437"
"O43597" "GO:0060449"
"O43597" "GO:0070373"
"O43597" "GO:0070374"
"O43597" "GO:0071902"
"O43597" "GO:1900747"
"O43597" "GO:1902747"
"O43597" "GO:1990830"
"O43597" "GO:0046580"
"O43597" "GO:0040037"
"O43597" "GO:0048513"
"O43597" "GO:0043407"
"O43597" "GO:0005515"
"O43597" "GO:0019901"
"O43597" "GO:0030291"
"O43597" "GO:0043539"
"O43597" "GO:0005634"
"O43597" "GO:0005829"
"O43597" "GO:0005856"
"O43597" "GO:0005886"
"O43597" "GO:0015629"
"O43597" "GO:0015630"
"O43597" "GO:0016020"
"O43597" "GO:0032587"
"O43597" "GO:1990752"
"O43602" "GO:0001764"
"O43602" "GO:0007399"
"O43602" "GO:0007417"
"O43602" "GO:0035556"
"O43602" "GO:0035082"
"O43602" "GO:0042461"
"O43602" "GO:0060041"
"O43602" "GO:0005515"
"O43602" "GO:0008017"
"O43602" "GO:0019901"
"O43602" "GO:0005829"
"O43602" "GO:0005856"
"O43602" "GO:0005874"
"O43602" "GO:0005875"
"O43602" "GO:0043005"
"O43602" "GO:0005930"
"O43610" "GO:0007275"
"O43610" "GO:0061564"
"O43610" "GO:0046580"
"O43610" "GO:0048513"
"O43610" "GO:0043407"
"O43610" "GO:0040037"
"O43610" "GO:0003674"
"O43610" "GO:0005515"
"O43610" "GO:0016020"
"O43610" "GO:0005829"
"O43612" "GO:0007186"
"O43612" "GO:0007200"
"O43612" "GO:0007204"
"O43612" "GO:0007205"
"O43612" "GO:0007218"
"O43612" "GO:0007268"
"O43612" "GO:0008156"
"O43612" "GO:0043267"
"O43612" "GO:0051928"
"O43612" "GO:0051970"
"O43612" "GO:0060079"
"O43612" "GO:0120162"
"O43612" "GO:0030431"
"O43612" "GO:0042594"
"O43612" "GO:0051971"
"O43612" "GO:0042755"
"O43612" "GO:0001659"
"O43612" "GO:0046928"
"O43612" "GO:0005184"
"O43612" "GO:0031771"
"O43612" "GO:0031772"
"O43612" "GO:0005576"
"O43612" "GO:0005791"
"O43612" "GO:0008021"
"O43612" "GO:0030141"
"O43612" "GO:0098794"
"O43612" "GO:0048471"
"O43615" "GO:0006626"
"O43615" "GO:0030150"
"O43615" "GO:0005515"
"O43615" "GO:0005524"
"O43615" "GO:0051087"
"O43615" "GO:0005739"
"O43615" "GO:0005743"
"O43615" "GO:0005759"
"O43638" "GO:0000122"
"O43638" "GO:0001568"
"O43638" "GO:0040018"
"O43638" "GO:0043433"
"O43638" "GO:0045892"
"O43638" "GO:0050885"
"O43638" "GO:0030154"
"O43638" "GO:0009653"
"O43638" "GO:0006357"
"O43638" "GO:0000978"
"O43638" "GO:0000981"
"O43638" "GO:0001227"
"O43638" "GO:0003677"
"O43638" "GO:0003700"
"O43638" "GO:0000790"
"O43638" "GO:0005634"
"O43639" "GO:0001771"
"O43639" "GO:0007015"
"O43639" "GO:0007165"
"O43639" "GO:0007172"
"O43639" "GO:0007173"
"O43639" "GO:0007176"
"O43639" "GO:0008285"
"O43639" "GO:0016477"
"O43639" "GO:0030032"
"O43639" "GO:0030838"
"O43639" "GO:0033137"
"O43639" "GO:0036493"
"O43639" "GO:0042102"
"O43639" "GO:0042110"
"O43639" "GO:0045944"
"O43639" "GO:0048010"
"O43639" "GO:0048013"
"O43639" "GO:0060996"
"O43639" "GO:1902237"
"O43639" "GO:1903898"
"O43639" "GO:1903912"
"O43639" "GO:1990441"
"O43639" "GO:0001784"
"O43639" "GO:0005515"
"O43639" "GO:0008093"
"O43639" "GO:0030159"
"O43639" "GO:0035591"
"O43639" "GO:0044877"
"O43639" "GO:0097110"
"O43639" "GO:0005737"
"O43639" "GO:0005783"
"O43639" "GO:0005829"
"O43639" "GO:0012506"
"O43639" "GO:0014069"
"O43653" "GO:0070373"
"O43653" "GO:0099601"
"O43653" "GO:0033130"
"O43653" "GO:0005576"
"O43653" "GO:0005886"
"O43653" "GO:0070062"
"O43653" "GO:0031225"
"O43653" "GO:0016020"
"O43660" "GO:0000398"
"O43660" "GO:0034504"
"O43660" "GO:1900087"
"O43660" "GO:0005515"
"O43660" "GO:0001650"
"O43660" "GO:0005634"
"O43660" "GO:0005654"
"O43660" "GO:0016607"
"O43660" "GO:0031965"
"O43660" "GO:0071007"
"O43660" "GO:0071013"
"O43660" "GO:0005662"
"O43660" "GO:0080008"
"O43660" "GO:0000974"
"O43663" "GO:0000022"
"O43663" "GO:0001578"
"O43663" "GO:0008284"
"O43663" "GO:0032465"
"O43663" "GO:0051256"
"O43663" "GO:0000281"
"O43663" "GO:0000226"
"O43663" "GO:0005515"
"O43663" "GO:0019894"
"O43663" "GO:0019901"
"O43663" "GO:0008017"
"O43663" "GO:0000922"
"O43663" "GO:0005634"
"O43663" "GO:0005654"
"O43663" "GO:0005694"
"O43663" "GO:0005819"
"O43663" "GO:0005829"
"O43663" "GO:0005876"
"O43663" "GO:0005886"
"O43663" "GO:0015630"
"O43663" "GO:0030496"
"O43663" "GO:0045171"
"O43663" "GO:0070938"
"O43663" "GO:0005737"
"O43663" "GO:1990023"
"O43670" "GO:0000070"
"O43670" "GO:0001578"
"O43670" "GO:0006355"
"O43670" "GO:0007094"
"O43670" "GO:0008608"
"O43670" "GO:0046785"
"O43670" "GO:0050821"
"O43670" "GO:0051301"
"O43670" "GO:0051983"
"O43670" "GO:0090307"
"O43670" "GO:0003677"
"O43670" "GO:0003700"
"O43670" "GO:0003723"
"O43670" "GO:0005515"
"O43670" "GO:0008017"
"O43670" "GO:0008201"
"O43670" "GO:0008270"
"O43670" "GO:0000776"
"O43670" "GO:0000777"
"O43670" "GO:0005634"
"O43670" "GO:0005654"
"O43670" "GO:0005730"
"O43670" "GO:0005737"
"O43670" "GO:0005819"
"O43670" "GO:0005874"
"O43670" "GO:1990047"
"O43674" "GO:0006120"
"O43674" "GO:0032981"
"O43674" "GO:0005515"
"O43674" "GO:0008137"
"O43674" "GO:0005654"
"O43674" "GO:0005739"
"O43674" "GO:0005743"
"O43674" "GO:0005747"
"O43674" "GO:0016021"
"O43679" "GO:0001942"
"O43679" "GO:0010669"
"O43679" "GO:0030334"
"O43679" "GO:0035019"
"O43679" "GO:0043549"
"O43679" "GO:0044089"
"O43679" "GO:0000122"
"O43679" "GO:0007399"
"O43679" "GO:0045892"
"O43679" "GO:0045944"
"O43679" "GO:0003712"
"O43679" "GO:0005515"
"O43679" "GO:0019899"
"O43679" "GO:0030274"
"O43679" "GO:0001102"
"O43679" "GO:0005634"
"O43679" "GO:0005654"
"O43679" "GO:0005730"
"O43679" "GO:0005886"
"O43679" "GO:0031252"
"O43679" "GO:0005667"
"O43692" "GO:0007275"
"O43692" "GO:0008150"
"O43692" "GO:0010466"
"O43692" "GO:0030414"
"O43692" "GO:0070062"
"O43692" "GO:0005615"
"O43699" "GO:0007267"
"O43699" "GO:0007155"
"O43699" "GO:0005515"
"O43699" "GO:0030246"
"O43699" "GO:0033691"
"O43699" "GO:0005576"
"O43699" "GO:0005887"
"O43699" "GO:0016020"
"O43699" "GO:0005886"
"O43715" "GO:0006915"
"O43715" "GO:0006977"
"O43715" "GO:0015914"
"O43715" "GO:0030330"
"O43715" "GO:0034644"
"O43715" "GO:0042981"
"O43715" "GO:0043066"
"O43715" "GO:0043154"
"O43715" "GO:0045944"
"O43715" "GO:0090201"
"O43715" "GO:0097035"
"O43715" "GO:0120009"
"O43715" "GO:1902166"
"O43715" "GO:2001140"
"O43715" "GO:0002039"
"O43715" "GO:0005515"
"O43715" "GO:1990050"
"O43715" "GO:0005654"
"O43715" "GO:0005739"
"O43715" "GO:0005758"
"O43715" "GO:0032991"
"O43715" "GO:0048471"
"O43731" "GO:0006890"
"O43731" "GO:0015031"
"O43731" "GO:0036498"
"O43731" "GO:0006621"
"O43731" "GO:0006888"
"O43731" "GO:0005046"
"O43731" "GO:0046923"
"O43731" "GO:0000139"
"O43731" "GO:0005783"
"O43731" "GO:0005789"
"O43731" "GO:0016021"
"O43731" "GO:0030133"
"O43731" "GO:0030663"
"O43731" "GO:0005801"
"O43731" "GO:0005794"
"O43734" "GO:0001783"
"O43734" "GO:0002230"
"O43734" "GO:0035556"
"O43734" "GO:0043123"
"O43734" "GO:0048305"
"O43734" "GO:0070534"
"O43734" "GO:0097400"
"O43734" "GO:0006959"
"O43734" "GO:0005102"
"O43734" "GO:0005515"
"O43734" "GO:0061630"
"O43734" "GO:0005575"
"O43739" "GO:0032012"
"O43739" "GO:0045785"
"O43739" "GO:0048193"
"O43739" "GO:0090162"
"O43739" "GO:0005086"
"O43739" "GO:0005515"
"O43739" "GO:0005547"
"O43739" "GO:0000139"
"O43739" "GO:0001726"
"O43739" "GO:0005654"
"O43739" "GO:0005829"
"O43739" "GO:0005886"
"O43739" "GO:0005912"
"O43739" "GO:0005923"
"O43739" "GO:0031234"
"O43741" "GO:0006468"
"O43741" "GO:0006633"
"O43741" "GO:0006853"
"O43741" "GO:0007050"
"O43741" "GO:0007165"
"O43741" "GO:0016236"
"O43741" "GO:0016241"
"O43741" "GO:0042304"
"O43741" "GO:0050790"
"O43741" "GO:0120162"
"O43741" "GO:1901796"
"O43741" "GO:0004679"
"O43741" "GO:0005515"
"O43741" "GO:0042802"
"O43741" "GO:0019901"
"O43741" "GO:0005654"
"O43741" "GO:0005829"
"O43741" "GO:0031588"
"O43741" "GO:0005634"
"O43741" "GO:0005737"
"O43745" "GO:0008284"
"O43745" "GO:0010922"
"O43745" "GO:0015031"
"O43745" "GO:0042307"
"O43745" "GO:0045944"
"O43745" "GO:0070886"
"O43745" "GO:0071277"
"O43745" "GO:0005509"
"O43745" "GO:0005515"
"O43745" "GO:0005634"
"O43745" "GO:0005737"
"O43745" "GO:0005886"
"O43749" "GO:0007165"
"O43749" "GO:0007186"
"O43749" "GO:0050911"
"O43749" "GO:0004930"
"O43749" "GO:0004984"
"O43749" "GO:0005886"
"O43749" "GO:0016021"
"O43761" "GO:0001504"
"O43761" "GO:0021762"
"O43761" "GO:0032411"
"O43761" "GO:0045055"
"O43761" "GO:0005515"
"O43761" "GO:0042169"
"O43761" "GO:0047485"
"O43761" "GO:0008021"
"O43761" "GO:0016021"
"O43761" "GO:0030672"
"O43761" "GO:0031594"
"O43765" "GO:0016032"
"O43765" "GO:0030433"
"O43765" "GO:0061077"
"O43765" "GO:0071816"
"O43765" "GO:1903070"
"O43765" "GO:1903071"
"O43765" "GO:2000059"
"O43765" "GO:1903646"
"O43765" "GO:0006620"
"O43765" "GO:0005515"
"O43765" "GO:0042802"
"O43765" "GO:0043621"
"O43765" "GO:1904288"
"O43765" "GO:0060090"
"O43765" "GO:0005634"
"O43765" "GO:0005737"
"O43765" "GO:0005829"
"O43765" "GO:0016020"
"O43765" "GO:0098850"
"O43765" "GO:0072380"
"O43772" "GO:0001701"
"O43772" "GO:0006853"
"O43772" "GO:1902616"
"O43772" "GO:0015227"
"O43772" "GO:0005739"
"O43772" "GO:0005743"
"O43772" "GO:0005829"
"O43772" "GO:0016021"
"O43820" "GO:0001552"
"O43820" "GO:0005975"
"O43820" "GO:0006954"
"O43820" "GO:0007341"
"O43820" "GO:0009615"
"O43820" "GO:0030214"
"O43820" "GO:0046677"
"O43820" "GO:0046718"
"O43820" "GO:0051216"
"O43820" "GO:0071347"
"O43820" "GO:0071356"
"O43820" "GO:0071493"
"O43820" "GO:2000355"
"O43820" "GO:2000368"
"O43820" "GO:0004415"
"O43820" "GO:0005515"
"O43820" "GO:0033906"
"O43820" "GO:0001618"
"O43820" "GO:0001669"
"O43820" "GO:0002080"
"O43820" "GO:0005576"
"O43820" "GO:0005764"
"O43820" "GO:0005769"
"O43820" "GO:0005783"
"O43820" "GO:0005886"
"O43820" "GO:0031410"
"O43820" "GO:0097225"
"O43824" "GO:0005525"
"O43824" "GO:0046872"
"O43824" "GO:0043022"
"O43824" "GO:0005737"
"O43837" "GO:0006099"
"O43837" "GO:0022900"
"O43837" "GO:0006102"
"O43837" "GO:0000287"
"O43837" "GO:0009055"
"O43837" "GO:0051287"
"O43837" "GO:0004449"
"O43837" "GO:0005634"
"O43837" "GO:0005739"
"O43837" "GO:0005759"
"O43847" "GO:0006508"
"O43847" "GO:0051044"
"O43847" "GO:0052548"
"O43847" "GO:0120163"
"O43847" "GO:0004222"
"O43847" "GO:0005515"
"O43847" "GO:0046872"
"O43847" "GO:0048408"
"O43847" "GO:0005739"
"O43847" "GO:0005829"
"O43847" "GO:0009986"
"O43854" "GO:0007155"
"O43854" "GO:0007275"
"O43854" "GO:0010811"
"O43854" "GO:0005178"
"O43854" "GO:0005201"
"O43854" "GO:0005509"
"O43854" "GO:0062023"
"O43854" "GO:0070062"
"O43854" "GO:1903561"
"O43865" "GO:0006378"
"O43865" "GO:0006611"
"O43865" "GO:0006730"
"O43865" "GO:0010765"
"O43865" "GO:0031440"
"O43865" "GO:0032412"
"O43865" "GO:0038166"
"O43865" "GO:0042045"
"O43865" "GO:0044070"
"O43865" "GO:0051592"
"O43865" "GO:1903779"
"O43865" "GO:0033353"
"O43865" "GO:0003723"
"O43865" "GO:0005515"
"O43865" "GO:0042802"
"O43865" "GO:0004013"
"O43865" "GO:0005737"
"O43865" "GO:0005789"
"O43865" "GO:0016324"
"O43865" "GO:0070062"
"O43865" "GO:0005829"
"O43866" "GO:0002376"
"O43866" "GO:0006897"
"O43866" "GO:0006915"
"O43866" "GO:0006954"
"O43866" "GO:0006968"
"O43866" "GO:0030449"
"O43866" "GO:1903661"
"O43866" "GO:0031638"
"O43866" "GO:0005044"
"O43866" "GO:0004252"
"O43866" "GO:0005576"
"O43866" "GO:0005615"
"O43866" "GO:0005737"
"O43866" "GO:0009986"
"O43866" "GO:0072562"
"O43866" "GO:0005886"
"O43908" "GO:0016021"
"O43909" "GO:0006486"
"O43909" "GO:0015012"
"O43909" "GO:0030307"
"O43909" "GO:0036498"
"O43909" "GO:0001888"
"O43909" "GO:0005515"
"O43909" "GO:0016757"
"O43909" "GO:0046872"
"O43909" "GO:0005783"
"O43909" "GO:0005789"
"O43909" "GO:0005794"
"O43909" "GO:0016021"
"O43913" "GO:0000082"
"O43913" "GO:0006260"
"O43913" "GO:0006275"
"O43913" "GO:0006270"
"O43913" "GO:0000166"
"O43913" "GO:0003674"
"O43913" "GO:0005515"
"O43913" "GO:0005524"
"O43913" "GO:0003688"
"O43913" "GO:0000784"
"O43913" "GO:0000785"
"O43913" "GO:0000808"
"O43913" "GO:0005634"
"O43913" "GO:0005654"
"O43913" "GO:0005664"
"O43913" "GO:0005829"
"O43915" "GO:0002576"
"O43915" "GO:0008283"
"O43915" "GO:0008284"
"O43915" "GO:0009617"
"O43915" "GO:0048010"
"O43915" "GO:0050918"
"O43915" "GO:0050930"
"O43915" "GO:0051781"
"O43915" "GO:0060754"
"O43915" "GO:0071542"
"O43915" "GO:0002040"
"O43915" "GO:0001934"
"O43915" "GO:0001938"
"O43915" "GO:0001666"
"O43915" "GO:0001525"
"O43915" "GO:0045766"
"O43915" "GO:0038084"
"O43915" "GO:0005161"
"O43915" "GO:0005172"
"O43915" "GO:0005515"
"O43915" "GO:0042056"
"O43915" "GO:0042802"
"O43915" "GO:0008083"
"O43915" "GO:0043185"
"O43915" "GO:0005576"
"O43915" "GO:0016020"
"O43915" "GO:0031093"
"O43915" "GO:0005615"
"O43916" "GO:0005976"
"O43916" "GO:0006012"
"O43916" "GO:0006790"
"O43916" "GO:0006954"
"O43916" "GO:0018146"
"O43916" "GO:0042339"
"O43916" "GO:0006044"
"O43916" "GO:0005515"
"O43916" "GO:0008146"
"O43916" "GO:0045130"
"O43916" "GO:0001517"
"O43916" "GO:0000139"
"O43916" "GO:0016021"
"O43916" "GO:0005802"
"O43927" "GO:0002467"
"O43927" "GO:0002518"
"O43927" "GO:0002544"
"O43927" "GO:0002920"
"O43927" "GO:0006955"
"O43927" "GO:0007166"
"O43927" "GO:0007186"
"O43927" "GO:0007204"
"O43927" "GO:0007267"
"O43927" "GO:0010820"
"O43927" "GO:0033625"
"O43927" "GO:0033634"
"O43927" "GO:0035754"
"O43927" "GO:0035768"
"O43927" "GO:0042742"
"O43927" "GO:0045765"
"O43927" "GO:0090630"
"O43927" "GO:2000545"
"O43927" "GO:0006954"
"O43927" "GO:0071222"
"O43927" "GO:0030595"
"O43927" "GO:0030593"
"O43927" "GO:0061844"
"O43927" "GO:0070098"
"O43927" "GO:0008009"
"O43927" "GO:0008201"
"O43927" "GO:0017134"
"O43927" "GO:0031724"
"O43927" "GO:0031735"
"O43927" "GO:0048018"
"O43927" "GO:0048248"
"O43927" "GO:0045236"
"O43927" "GO:0005576"
"O43927" "GO:0005615"
"O60231" "GO:0000398"
"O60231" "GO:0008380"
"O60231" "GO:0003723"
"O60231" "GO:0003724"
"O60231" "GO:0005515"
"O60231" "GO:0005524"
"O60231" "GO:0016887"
"O60231" "GO:0005634"
"O60231" "GO:0005654"
"O60231" "GO:0005681"
"O60231" "GO:0071005"
"O60231" "GO:0005622"
"O60234" "GO:0006468"
"O60234" "GO:0006469"
"O60234" "GO:0007165"
"O60234" "GO:0043085"
"O60234" "GO:0043312"
"O60234" "GO:2000249"
"O60234" "GO:0071846"
"O60234" "GO:0034316"
"O60234" "GO:0003779"
"O60234" "GO:0004860"
"O60234" "GO:0008047"
"O60234" "GO:0008083"
"O60234" "GO:0071933"
"O60234" "GO:0005576"
"O60234" "GO:0034774"
"O60234" "GO:1904813"
"O60235" "GO:0006508"
"O60235" "GO:0007585"
"O60235" "GO:0004252"
"O60235" "GO:0005515"
"O60235" "GO:0008233"
"O60235" "GO:0005576"
"O60235" "GO:0005887"
"O60235" "GO:0070062"
"O60238" "GO:0010917"
"O60238" "GO:0016032"
"O60238" "GO:0016239"
"O60238" "GO:0035694"
"O60238" "GO:0042981"
"O60238" "GO:0043065"
"O60238" "GO:0043066"
"O60238" "GO:0051607"
"O60238" "GO:0060548"
"O60238" "GO:0071456"
"O60238" "GO:1903146"
"O60238" "GO:1903214"
"O60238" "GO:0097345"
"O60238" "GO:0043067"
"O60238" "GO:0005515"
"O60238" "GO:0005521"
"O60238" "GO:0042802"
"O60238" "GO:0042803"
"O60238" "GO:0005635"
"O60238" "GO:0005739"
"O60238" "GO:0005741"
"O60238" "GO:0005783"
"O60238" "GO:0005829"
"O60238" "GO:0016021"
"O60238" "GO:0016607"
"O60238" "GO:0031224"
"O60238" "GO:0005634"
"O60239" "GO:0007165"
"O60239" "GO:0035556"
"O60239" "GO:0061099"
"O60239" "GO:0004860"
"O60239" "GO:0005515"
"O60239" "GO:0017112"
"O60239" "GO:0017124"
"O60239" "GO:0005654"
"O60239" "GO:0005739"
"O60239" "GO:0016604"
"O60239" "GO:0030659"
"O60239" "GO:0005737"
"O60240" "GO:0006629"
"O60240" "GO:0016042"
"O60240" "GO:0008289"
"O60240" "GO:0005783"
"O60240" "GO:0005811"
"O60240" "GO:0005829"
"O60242" "GO:0007166"
"O60242" "GO:0007186"
"O60242" "GO:0007520"
"O60242" "GO:0016525"
"O60242" "GO:0043547"
"O60242" "GO:0048814"
"O60242" "GO:0051965"
"O60242" "GO:0061743"
"O60242" "GO:0099558"
"O60242" "GO:0007189"
"O60242" "GO:0016322"
"O60242" "GO:0005096"
"O60242" "GO:0005515"
"O60242" "GO:0004930"
"O60242" "GO:0005886"
"O60242" "GO:0016021"
"O60242" "GO:0005887"
"O60242" "GO:0043083"
"O60242" "GO:0098794"
"O60243" "GO:0001525"
"O60243" "GO:0006024"
"O60243" "GO:0048286"
"O60243" "GO:0048666"
"O60243" "GO:0060716"
"O60243" "GO:0015015"
"O60243" "GO:0005515"
"O60243" "GO:0008146"
"O60243" "GO:0017095"
"O60243" "GO:0000139"
"O60243" "GO:0005654"
"O60243" "GO:0005887"
"O60243" "GO:0016607"
"O60245" "GO:0002576"
"O60245" "GO:0007156"
"O60245" "GO:0007155"
"O60245" "GO:0005509"
"O60245" "GO:0005886"
"O60245" "GO:0031092"
"O60245" "GO:0005887"
"O60256" "GO:0006139"
"O60256" "GO:0009116"
"O60256" "GO:0043086"
"O60256" "GO:0060348"
"O60256" "GO:0006164"
"O60256" "GO:0006015"
"O60256" "GO:0009165"
"O60256" "GO:0000287"
"O60256" "GO:0004857"
"O60256" "GO:0005515"
"O60256" "GO:0042802"
"O60256" "GO:0004749"
"O60256" "GO:0002189"
"O60256" "GO:0005737"
"O60258" "GO:0000165"
"O60258" "GO:0007165"
"O60258" "GO:0007267"
"O60258" "GO:0007399"
"O60258" "GO:0008284"
"O60258" "GO:0008543"
"O60258" "GO:0051897"
"O60258" "GO:0030154"
"O60258" "GO:0009887"
"O60258" "GO:0001934"
"O60258" "GO:0010628"
"O60258" "GO:0030334"
"O60258" "GO:0005105"
"O60258" "GO:0005111"
"O60258" "GO:0005515"
"O60258" "GO:0008083"
"O60258" "GO:0005104"
"O60258" "GO:0005576"
"O60258" "GO:0005615"
"O60258" "GO:0005737"
"O60266" "GO:0003091"
"O60266" "GO:0006171"
"O60266" "GO:0007165"
"O60266" "GO:0007186"
"O60266" "GO:0007189"
"O60266" "GO:0007190"
"O60266" "GO:0007193"
"O60266" "GO:0007338"
"O60266" "GO:0007340"
"O60266" "GO:0007608"
"O60266" "GO:0008355"
"O60266" "GO:0030317"
"O60266" "GO:0034199"
"O60266" "GO:0071377"
"O60266" "GO:1904322"
"O60266" "GO:0004016"
"O60266" "GO:0005516"
"O60266" "GO:0005524"
"O60266" "GO:0046872"
"O60266" "GO:0005737"
"O60266" "GO:0005794"
"O60266" "GO:0005886"
"O60266" "GO:0005929"
"O60266" "GO:0016020"
"O60266" "GO:0016021"
"O60266" "GO:0005887"
"O60271" "GO:0030335"
"O60271" "GO:0032418"
"O60271" "GO:0042147"
"O60271" "GO:0045666"
"O60271" "GO:0051146"
"O60271" "GO:0051149"
"O60271" "GO:0007257"
"O60271" "GO:0016192"
"O60271" "GO:0005515"
"O60271" "GO:0042802"
"O60271" "GO:0030159"
"O60271" "GO:0005078"
"O60271" "GO:0008432"
"O60271" "GO:0019894"
"O60271" "GO:0001669"
"O60271" "GO:0005765"
"O60271" "GO:0005829"
"O60271" "GO:0034451"
"O60271" "GO:0048471"
"O60271" "GO:0070062"
"O60271" "GO:0005737"
"O60285" "GO:0006468"
"O60285" "GO:0006974"
"O60285" "GO:0007155"
"O60285" "GO:0030155"
"O60285" "GO:0035507"
"O60285" "GO:0042127"
"O60285" "GO:1901796"
"O60285" "GO:2000772"
"O60285" "GO:0035556"
"O60285" "GO:0042149"
"O60285" "GO:0002039"
"O60285" "GO:0004674"
"O60285" "GO:0005515"
"O60285" "GO:0005524"
"O60285" "GO:0046872"
"O60285" "GO:0001650"
"O60285" "GO:0005634"
"O60285" "GO:0005654"
"O60285" "GO:0005737"
"O60285" "GO:0015630"
"O60291" "GO:0000209"
"O60291" "GO:0006513"
"O60291" "GO:0008333"
"O60291" "GO:0043951"
"O60291" "GO:0045744"
"O60291" "GO:0045879"
"O60291" "GO:0016567"
"O60291" "GO:0004842"
"O60291" "GO:0005515"
"O60291" "GO:0046872"
"O60291" "GO:0061630"
"O60291" "GO:0005634"
"O60291" "GO:0005737"
"O60291" "GO:0005769"
"O60291" "GO:0005829"
"O60291" "GO:0016020"
"O60291" "GO:0043231"
"O60291" "GO:0070062"
"O60291" "GO:0005886"
"O60294" "GO:0006400"
"O60294" "GO:0031591"
"O60294" "GO:0030488"
"O60294" "GO:0005515"
"O60294" "GO:0008175"
"O60294" "GO:0005737"
"O60296" "GO:0006357"
"O60296" "GO:0006493"
"O60296" "GO:0008333"
"O60296" "GO:0048813"
"O60296" "GO:0050771"
"O60296" "GO:0098972"
"O60296" "GO:0006605"
"O60296" "GO:0008104"
"O60296" "GO:0008089"
"O60296" "GO:0098957"
"O60296" "GO:0047496"
"O60296" "GO:0048311"
"O60296" "GO:0022008"
"O60296" "GO:0005102"
"O60296" "GO:0005515"
"O60296" "GO:0019894"
"O60296" "GO:0019899"
"O60296" "GO:0030911"
"O60296" "GO:0050811"
"O60296" "GO:0017022"
"O60296" "GO:0005634"
"O60296" "GO:0005737"
"O60296" "GO:0005739"
"O60296" "GO:0005769"
"O60296" "GO:0005886"
"O60296" "GO:0032839"
"O60296" "GO:0043025"
"O60296" "GO:0044295"
"O60296" "GO:1904115"
"O60296" "GO:0031410"
"O60296" "GO:0030425"
"O60307" "GO:0035556"
"O60307" "GO:0018105"
"O60307" "GO:0007010"
"O60307" "GO:0000287"
"O60307" "GO:0005515"
"O60307" "GO:0005524"
"O60307" "GO:0004674"
"O60308" "GO:0005515"
"O60308" "GO:0016594"
"O60308" "GO:0016595"
"O60308" "GO:0016596"
"O60308" "GO:0000922"
"O60308" "GO:0005737"
"O60308" "GO:0005814"
"O60308" "GO:0005929"
"O60320" "GO:0016021"
"O60333" "GO:0006915"
"O60333" "GO:0007018"
"O60333" "GO:0007270"
"O60333" "GO:0007274"
"O60333" "GO:0008089"
"O60333" "GO:0010628"
"O60333" "GO:0030705"
"O60333" "GO:0032418"
"O60333" "GO:0047497"
"O60333" "GO:1904647"
"O60333" "GO:1990048"
"O60333" "GO:1990049"
"O60333" "GO:1990090"
"O60333" "GO:1990778"
"O60333" "GO:0016192"
"O60333" "GO:0003777"
"O60333" "GO:0005515"
"O60333" "GO:0005524"
"O60333" "GO:0016887"
"O60333" "GO:0019894"
"O60333" "GO:0019900"
"O60333" "GO:0097110"
"O60333" "GO:0008574"
"O60333" "GO:0008017"
"O60333" "GO:0005739"
"O60333" "GO:0005875"
"O60333" "GO:0008021"
"O60333" "GO:0030659"
"O60333" "GO:0031410"
"O60333" "GO:0043005"
"O60333" "GO:1904115"
"O60333" "GO:0030424"
"O60333" "GO:0030425"
"O60333" "GO:0005871"
"O60333" "GO:0005874"
"O60336" "GO:0032717"
"O60336" "GO:0043124"
"O60336" "GO:1900425"
"O60336" "GO:0005515"
"O60336" "GO:0005654"
"O60336" "GO:0005730"
"O60336" "GO:0005737"
"O60336" "GO:0097431"
"O60341" "GO:0000122"
"O60341" "GO:0000380"
"O60341" "GO:0002052"
"O60341" "GO:0006357"
"O60341" "GO:0006482"
"O60341" "GO:0007596"
"O60341" "GO:0010569"
"O60341" "GO:0010976"
"O60341" "GO:0021987"
"O60341" "GO:0032091"
"O60341" "GO:0033169"
"O60341" "GO:0033184"
"O60341" "GO:0034644"
"O60341" "GO:0034720"
"O60341" "GO:0035563"
"O60341" "GO:0042551"
"O60341" "GO:0043392"
"O60341" "GO:0043433"
"O60341" "GO:0043518"
"O60341" "GO:0045793"
"O60341" "GO:0045892"
"O60341" "GO:0045944"
"O60341" "GO:0046098"
"O60341" "GO:0051091"
"O60341" "GO:0051572"
"O60341" "GO:0051573"
"O60341" "GO:0055001"
"O60341" "GO:0055114"
"O60341" "GO:0060992"
"O60341" "GO:0071320"
"O60341" "GO:0071480"
"O60341" "GO:0120162"
"O60341" "GO:1902166"
"O60341" "GO:1903827"
"O60341" "GO:2000179"
"O60341" "GO:2000648"
"O60341" "GO:0001085"
"O60341" "GO:0002039"
"O60341" "GO:0003682"
"O60341" "GO:0005515"
"O60341" "GO:0008134"
"O60341" "GO:0016491"
"O60341" "GO:0019899"
"O60341" "GO:0030374"
"O60341" "GO:0032451"
"O60341" "GO:0032452"
"O60341" "GO:0032453"
"O60341" "GO:0032454"
"O60341" "GO:0034648"
"O60341" "GO:0043426"
"O60341" "GO:0050660"
"O60341" "GO:0050681"
"O60341" "GO:0061752"
"O60341" "GO:1990841"
"O60341" "GO:0042162"
"O60341" "GO:0000784"
"O60341" "GO:0000790"
"O60341" "GO:0005634"
"O60341" "GO:0005654"
"O60341" "GO:0005667"
"O60341" "GO:0032991"
"O60341" "GO:1990391"
"O60343" "GO:0016192"
"O60343" "GO:0031339"
"O60343" "GO:0032869"
"O60343" "GO:0090630"
"O60343" "GO:0006886"
"O60343" "GO:0005515"
"O60343" "GO:0005096"
"O60343" "GO:0017137"
"O60343" "GO:0005829"
"O60343" "GO:0031982"
"O60353" "GO:0001843"
"O60353" "GO:0001942"
"O60353" "GO:0007186"
"O60353" "GO:0007223"
"O60353" "GO:0030168"
"O60353" "GO:0033278"
"O60353" "GO:0035567"
"O60353" "GO:0035880"
"O60353" "GO:0042472"
"O60353" "GO:0043433"
"O60353" "GO:0048105"
"O60353" "GO:0060071"
"O60353" "GO:0090090"
"O60353" "GO:1904693"
"O60353" "GO:0060070"
"O60353" "GO:0004930"
"O60353" "GO:0005515"
"O60353" "GO:0017147"
"O60353" "GO:0031625"
"O60353" "GO:0042813"
"O60353" "GO:0001540"
"O60353" "GO:0005789"
"O60353" "GO:0005886"
"O60353" "GO:0005887"
"O60353" "GO:0009986"
"O60353" "GO:0016324"
"O60353" "GO:0016327"
"O60353" "GO:0030659"
"O60353" "GO:0016021"
"O60391" "GO:0035235"
"O60391" "GO:0051205"
"O60391" "GO:0051924"
"O60391" "GO:0070588"
"O60391" "GO:0005261"
"O60391" "GO:0016594"
"O60391" "GO:0030594"
"O60391" "GO:0042165"
"O60391" "GO:0005262"
"O60391" "GO:0038023"
"O60391" "GO:0004972"
"O60391" "GO:0015276"
"O60391" "GO:0017146"
"O60391" "GO:0043025"
"O60391" "GO:0045211"
"O60391" "GO:0005886"
"O60393" "GO:0006357"
"O60393" "GO:0048477"
"O60393" "GO:0045944"
"O60393" "GO:0001541"
"O60393" "GO:0000981"
"O60393" "GO:0043565"
"O60393" "GO:0001228"
"O60393" "GO:0000978"
"O60393" "GO:0000790"
"O60412" "GO:0007186"
"O60412" "GO:0050911"
"O60412" "GO:0004930"
"O60412" "GO:0005515"
"O60412" "GO:0004984"
"O60412" "GO:0005886"
"O60412" "GO:0016021"
"O60422" "GO:0045944"
"O60422" "GO:0030154"
"O60422" "GO:0000977"
"O60422" "GO:0000981"
"O60422" "GO:0001228"
"O60422" "GO:0005515"
"O60422" "GO:1990837"
"O60422" "GO:0003677"
"O60422" "GO:0000790"
"O60422" "GO:0005667"
"O60422" "GO:0005634"
"O60431" "GO:0007186"
"O60431" "GO:0050911"
"O60431" "GO:0004930"
"O60431" "GO:0004984"
"O60431" "GO:0005886"
"O60431" "GO:0016021"
"O60479" "GO:0001568"
"O60479" "GO:0001890"
"O60479" "GO:0042475"
"O60479" "GO:0071895"
"O60479" "GO:0006357"
"O60479" "GO:0009790"
"O60479" "GO:0045944"
"O60479" "GO:0030855"
"O60479" "GO:0030154"
"O60479" "GO:0000981"
"O60479" "GO:0001228"
"O60479" "GO:0003677"
"O60479" "GO:0003682"
"O60479" "GO:0005515"
"O60479" "GO:1990837"
"O60479" "GO:0043565"
"O60479" "GO:0000978"
"O60479" "GO:0003700"
"O60479" "GO:0000790"
"O60479" "GO:0005634"
"O60487" "GO:0007156"
"O60487" "GO:0009653"
"O60487" "GO:0005515"
"O60487" "GO:0005856"
"O60487" "GO:0016021"
"O60488" "GO:0001676"
"O60488" "GO:0006629"
"O60488" "GO:0007584"
"O60488" "GO:0015908"
"O60488" "GO:0019432"
"O60488" "GO:0032024"
"O60488" "GO:0035338"
"O60488" "GO:0060136"
"O60488" "GO:0060996"
"O60488" "GO:0070672"
"O60488" "GO:0030182"
"O60488" "GO:0035336"
"O60488" "GO:0003996"
"O60488" "GO:0004467"
"O60488" "GO:0005524"
"O60488" "GO:0031957"
"O60488" "GO:0047676"
"O60488" "GO:0102391"
"O60488" "GO:0005737"
"O60488" "GO:0005741"
"O60488" "GO:0005778"
"O60488" "GO:0005789"
"O60488" "GO:0005811"
"O60488" "GO:0016020"
"O60488" "GO:0016021"
"O60488" "GO:0043025"
"O60488" "GO:0044233"
"O60488" "GO:0070062"
"O60488" "GO:0005886"
"O60488" "GO:0005783"
"O60493" "GO:0009617"
"O60493" "GO:0010324"
"O60493" "GO:0010976"
"O60493" "GO:0015031"
"O60493" "GO:0016055"
"O60493" "GO:0016579"
"O60493" "GO:0022615"
"O60493" "GO:0030111"
"O60493" "GO:0042177"
"O60493" "GO:0046597"
"O60493" "GO:0050765"
"O60493" "GO:0051224"
"O60493" "GO:0070676"
"O60493" "GO:2000642"
"O60493" "GO:0032456"
"O60493" "GO:0034499"
"O60493" "GO:0033157"
"O60493" "GO:0005515"
"O60493" "GO:0010314"
"O60493" "GO:0019903"
"O60493" "GO:0032266"
"O60493" "GO:0070273"
"O60493" "GO:0080025"
"O60493" "GO:0005737"
"O60493" "GO:0005769"
"O60493" "GO:0005829"
"O60493" "GO:0010008"
"O60493" "GO:0030136"
"O60493" "GO:0031901"
"O60493" "GO:0032009"
"O60493" "GO:0070062"
"O60493" "GO:0030904"
"O60494" "GO:0001894"
"O60494" "GO:0006898"
"O60494" "GO:0008203"
"O60494" "GO:0009235"
"O60494" "GO:0009617"
"O60494" "GO:0015889"
"O60494" "GO:0034384"
"O60494" "GO:0042359"
"O60494" "GO:0042953"
"O60494" "GO:0005509"
"O60494" "GO:0005515"
"O60494" "GO:0008144"
"O60494" "GO:0031419"
"O60494" "GO:0038023"
"O60494" "GO:0038024"
"O60494" "GO:0042803"
"O60494" "GO:0005765"
"O60494" "GO:0005783"
"O60494" "GO:0005794"
"O60494" "GO:0005829"
"O60494" "GO:0005886"
"O60494" "GO:0005905"
"O60494" "GO:0010008"
"O60494" "GO:0016020"
"O60494" "GO:0016324"
"O60494" "GO:0030139"
"O60494" "GO:0031232"
"O60494" "GO:0031526"
"O60494" "GO:0043202"
"O60494" "GO:0070062"
"O60496" "GO:0007165"
"O60496" "GO:0007166"
"O60496" "GO:0007169"
"O60496" "GO:0007265"
"O60496" "GO:0007411"
"O60496" "GO:0016032"
"O60496" "GO:0050900"
"O60496" "GO:0005068"
"O60496" "GO:0005515"
"O60496" "GO:0005829"
"O60499" "GO:0032880"
"O60499" "GO:0042147"
"O60499" "GO:0034498"
"O60499" "GO:0006906"
"O60499" "GO:0048278"
"O60499" "GO:0006886"
"O60499" "GO:0005515"
"O60499" "GO:0019905"
"O60499" "GO:0000149"
"O60499" "GO:0005484"
"O60499" "GO:0005802"
"O60499" "GO:0005829"
"O60499" "GO:0031982"
"O60499" "GO:0032588"
"O60499" "GO:0048471"
"O60499" "GO:0030285"
"O60499" "GO:0016021"
"O60499" "GO:0012505"
"O60499" "GO:0008021"
"O60499" "GO:0031201"
"O60502" "GO:0006044"
"O60502" "GO:0006493"
"O60502" "GO:0006516"
"O60502" "GO:0006517"
"O60502" "GO:0016032"
"O60502" "GO:0009100"
"O60502" "GO:0004415"
"O60502" "GO:0016231"
"O60502" "GO:0102166"
"O60502" "GO:0102167"
"O60502" "GO:0102571"
"O60502" "GO:0005634"
"O60502" "GO:0005829"
"O60502" "GO:0016020"
"O60504" "GO:0000122"
"O60504" "GO:0006936"
"O60504" "GO:0007015"
"O60504" "GO:0007155"
"O60504" "GO:0031589"
"O60504" "GO:0043410"
"O60504" "GO:0051495"
"O60504" "GO:0051496"
"O60504" "GO:0005200"
"O60504" "GO:0005515"
"O60504" "GO:0008134"
"O60504" "GO:0017166"
"O60504" "GO:0005634"
"O60504" "GO:0005829"
"O60504" "GO:0005856"
"O60504" "GO:0005925"
"O60507" "GO:0006478"
"O60507" "GO:0006954"
"O60507" "GO:0050427"
"O60507" "GO:0008476"
"O60507" "GO:0042803"
"O60507" "GO:0008146"
"O60507" "GO:0000139"
"O60507" "GO:0016020"
"O60507" "GO:0030173"
"O60507" "GO:0005794"
"O60519" "GO:0006351"
"O60519" "GO:0006357"
"O60519" "GO:0007049"
"O60519" "GO:0007165"
"O60519" "GO:0030154"
"O60519" "GO:0033138"
"O60519" "GO:0045600"
"O60519" "GO:0045893"
"O60519" "GO:0046326"
"O60519" "GO:0046889"
"O60519" "GO:0050821"
"O60519" "GO:0000981"
"O60519" "GO:0003677"
"O60519" "GO:0003700"
"O60519" "GO:0005515"
"O60519" "GO:0000790"
"O60519" "GO:0005634"
"O60522" "GO:0007275"
"O60522" "GO:0007283"
"O60522" "GO:0030154"
"O60522" "GO:0005737"
"O60522" "GO:0033391"
"O60543" "GO:0001659"
"O60543" "GO:0006629"
"O60543" "GO:0006915"
"O60543" "GO:0008219"
"O60543" "GO:0010890"
"O60543" "GO:0019915"
"O60543" "GO:0030512"
"O60543" "GO:0032720"
"O60543" "GO:0034389"
"O60543" "GO:0035634"
"O60543" "GO:0050710"
"O60543" "GO:0050995"
"O60543" "GO:0070417"
"O60543" "GO:0120163"
"O60543" "GO:1900118"
"O60543" "GO:1902510"
"O60543" "GO:0042981"
"O60543" "GO:0042803"
"O60543" "GO:0005634"
"O60543" "GO:0005737"
"O60543" "GO:0005739"
"O60543" "GO:0005740"
"O60543" "GO:0005829"
"O60543" "GO:0005811"
"O60551" "GO:0018008"
"O60551" "GO:0022400"
"O60551" "GO:0075733"
"O60551" "GO:0004379"
"O60551" "GO:0005515"
"O60551" "GO:0005737"
"O60551" "GO:0005794"
"O60551" "GO:0005829"
"O60551" "GO:0005886"
"O60551" "GO:0019898"
"O60551" "GO:0043657"
"O60566" "GO:0000278"
"O60566" "GO:0006468"
"O60566" "GO:0006511"
"O60566" "GO:0006915"
"O60566" "GO:0007093"
"O60566" "GO:0031145"
"O60566" "GO:0051301"
"O60566" "GO:1901990"
"O60566" "GO:0051754"
"O60566" "GO:0007094"
"O60566" "GO:0004672"
"O60566" "GO:0004674"
"O60566" "GO:0005515"
"O60566" "GO:0005524"
"O60566" "GO:0000776"
"O60566" "GO:0000777"
"O60566" "GO:0000940"
"O60566" "GO:0005680"
"O60566" "GO:0005737"
"O60566" "GO:0005815"
"O60566" "GO:0005819"
"O60566" "GO:0005829"
"O60566" "GO:0048471"
"O60566" "GO:0000778"
"O60573" "GO:0001701"
"O60573" "GO:0006413"
"O60573" "GO:0017148"
"O60573" "GO:0000339"
"O60573" "GO:0003723"
"O60573" "GO:0005515"
"O60573" "GO:0008135"
"O60573" "GO:0031625"
"O60573" "GO:0000340"
"O60573" "GO:0003743"
"O60573" "GO:0005829"
"O60573" "GO:0005845"
"O60573" "GO:0016281"
"O60583" "GO:0000079"
"O60583" "GO:0006366"
"O60583" "GO:0006368"
"O60583" "GO:0007049"
"O60583" "GO:0007519"
"O60583" "GO:0019085"
"O60583" "GO:0019086"
"O60583" "GO:0042795"
"O60583" "GO:0045737"
"O60583" "GO:0045944"
"O60583" "GO:0051301"
"O60583" "GO:0006357"
"O60583" "GO:0032786"
"O60583" "GO:0001223"
"O60583" "GO:0003682"
"O60583" "GO:0005515"
"O60583" "GO:0070063"
"O60583" "GO:0097322"
"O60583" "GO:0061575"
"O60583" "GO:0016538"
"O60583" "GO:0005634"
"O60583" "GO:0005654"
"O60583" "GO:0005829"
"O60583" "GO:0005886"
"O60583" "GO:0008024"
"O60583" "GO:0048471"
"O60636" "GO:0006954"
"O60636" "GO:0007420"
"O60636" "GO:0014002"
"O60636" "GO:0014005"
"O60636" "GO:0042552"
"O60636" "GO:0048709"
"O60636" "GO:0061564"
"O60636" "GO:0005515"
"O60636" "GO:0005654"
"O60636" "GO:0016021"
"O60636" "GO:0043209"
"O60636" "GO:0005887"
"O60637" "GO:0008150"
"O60637" "GO:0003674"
"O60637" "GO:0070062"
"O60637" "GO:0005887"
"O60656" "GO:0006805"
"O60656" "GO:0019216"
"O60656" "GO:0042573"
"O60656" "GO:0051552"
"O60656" "GO:0052695"
"O60656" "GO:0052696"
"O60656" "GO:0052697"
"O60656" "GO:0001972"
"O60656" "GO:0015020"
"O60656" "GO:0019899"
"O60656" "GO:0042803"
"O60656" "GO:0005783"
"O60656" "GO:0005789"
"O60656" "GO:0016021"
"O60662" "GO:0006941"
"O60662" "GO:0016567"
"O60662" "GO:0030239"
"O60662" "GO:0031275"
"O60662" "GO:0035914"
"O60662" "GO:0043687"
"O60662" "GO:0045214"
"O60662" "GO:0045661"
"O60662" "GO:0048741"
"O60662" "GO:2000291"
"O60662" "GO:2001014"
"O60662" "GO:0005515"
"O60662" "GO:0001726"
"O60662" "GO:0005654"
"O60662" "GO:0005737"
"O60662" "GO:0005789"
"O60662" "GO:0005829"
"O60662" "GO:0005856"
"O60662" "GO:0005886"
"O60662" "GO:0031143"
"O60662" "GO:0031430"
"O60662" "GO:0031463"
"O60662" "GO:0033017"
"O60664" "GO:0016192"
"O60664" "GO:0019915"
"O60664" "GO:0010890"
"O60664" "GO:0005515"
"O60664" "GO:0045296"
"O60664" "GO:0005737"
"O60664" "GO:0005768"
"O60664" "GO:0005794"
"O60664" "GO:0005811"
"O60664" "GO:0005829"
"O60664" "GO:0010008"
"O60664" "GO:0016020"
"O60664" "GO:0030133"
"O60667" "GO:0002376"
"O60667" "GO:0006968"
"O60667" "GO:0043066"
"O60667" "GO:0005576"
"O60667" "GO:0016021"
"O60673" "GO:0006261"
"O60673" "GO:0042276"
"O60673" "GO:0090305"
"O60673" "GO:0000724"
"O60673" "GO:0000166"
"O60673" "GO:0003677"
"O60673" "GO:0005515"
"O60673" "GO:0046872"
"O60673" "GO:0051539"
"O60673" "GO:0008408"
"O60673" "GO:0003887"
"O60673" "GO:0005654"
"O60673" "GO:0005730"
"O60673" "GO:0016035"
"O60673" "GO:0005634"
"O60675" "GO:0000122"
"O60675" "GO:0007399"
"O60675" "GO:0007596"
"O60675" "GO:0000976"
"O60675" "GO:0000981"
"O60675" "GO:0001221"
"O60675" "GO:0001227"
"O60675" "GO:0003700"
"O60675" "GO:0005515"
"O60675" "GO:0043565"
"O60675" "GO:0071535"
"O60675" "GO:0000978"
"O60675" "GO:0000790"
"O60675" "GO:0005654"
"O60675" "GO:0005634"
"O60678" "GO:0006479"
"O60678" "GO:0031397"
"O60678" "GO:0035246"
"O60678" "GO:0005515"
"O60678" "GO:0008168"
"O60678" "GO:0016274"
"O60678" "GO:0043022"
"O60678" "GO:0046872"
"O60678" "GO:0005737"
"O60678" "GO:0005829"
"O60682" "GO:0000122"
"O60682" "GO:0006355"
"O60682" "GO:0014707"
"O60682" "GO:0060021"
"O60682" "GO:0060539"
"O60682" "GO:1990830"
"O60682" "GO:0007519"
"O60682" "GO:0006357"
"O60682" "GO:0032502"
"O60682" "GO:0000978"
"O60682" "GO:0000981"
"O60682" "GO:0001227"
"O60682" "GO:0003700"
"O60682" "GO:0005515"
"O60682" "GO:0046983"
"O60682" "GO:1990837"
"O60682" "GO:0000977"
"O60682" "GO:0000790"
"O60682" "GO:0005654"
"O60682" "GO:0005634"
"O60684" "GO:0019079"
"O60684" "GO:0030682"
"O60684" "GO:0045944"
"O60684" "GO:0060135"
"O60684" "GO:0075506"
"O60684" "GO:1900017"
"O60684" "GO:1903902"
"O60684" "GO:0006607"
"O60684" "GO:0005515"
"O60684" "GO:0061608"
"O60684" "GO:0008139"
"O60684" "GO:0005737"
"O60684" "GO:0016020"
"O60684" "GO:0005654"
"O60684" "GO:0005634"
"O60687" "GO:0001525"
"O60687" "GO:0042325"
"O60687" "GO:0048870"
"O60687" "GO:0051965"
"O60687" "GO:0071625"
"O60687" "GO:0090050"
"O60687" "GO:0098609"
"O60687" "GO:0005102"
"O60687" "GO:0005201"
"O60687" "GO:0005515"
"O60687" "GO:0036458"
"O60687" "GO:0042802"
"O60687" "GO:0005615"
"O60687" "GO:0005737"
"O60687" "GO:0009986"
"O60687" "GO:0060076"
"O60687" "GO:0062023"
"O60687" "GO:0097060"
"O60688" "GO:0046872"
"O60688" "GO:0005634"
"O60701" "GO:0001702"
"O60701" "GO:0005975"
"O60701" "GO:0006065"
"O60701" "GO:0015012"
"O60701" "GO:0030206"
"O60701" "GO:0034214"
"O60701" "GO:0055114"
"O60701" "GO:0006024"
"O60701" "GO:0003979"
"O60701" "GO:0042802"
"O60701" "GO:0051287"
"O60701" "GO:0005654"
"O60701" "GO:0005829"
"O60701" "GO:0070062"
"O60701" "GO:0005634"
"O60729" "GO:0006281"
"O60729" "GO:0006470"
"O60729" "GO:0035335"
"O60729" "GO:0072425"
"O60729" "GO:1904668"
"O60729" "GO:0007096"
"O60729" "GO:0071850"
"O60729" "GO:0060271"
"O60729" "GO:0000226"
"O60729" "GO:0031572"
"O60729" "GO:0032467"
"O60729" "GO:0000278"
"O60729" "GO:0004722"
"O60729" "GO:0004725"
"O60729" "GO:0005515"
"O60729" "GO:0008138"
"O60729" "GO:0005634"
"O60729" "GO:0005654"
"O60729" "GO:0005730"
"O60729" "GO:0000922"
"O60729" "GO:0005813"
"O60729" "GO:0005737"
"O60729" "GO:0072686"
"O60733" "GO:0001934"
"O60733" "GO:0006935"
"O60733" "GO:0007204"
"O60733" "GO:0007613"
"O60733" "GO:0014832"
"O60733" "GO:0019731"
"O60733" "GO:0032049"
"O60733" "GO:0034638"
"O60733" "GO:0034976"
"O60733" "GO:0035774"
"O60733" "GO:0035965"
"O60733" "GO:0036151"
"O60733" "GO:0036152"
"O60733" "GO:0038096"
"O60733" "GO:0045921"
"O60733" "GO:0046338"
"O60733" "GO:0046469"
"O60733" "GO:0046473"
"O60733" "GO:0051967"
"O60733" "GO:0060135"
"O60733" "GO:0090037"
"O60733" "GO:0090200"
"O60733" "GO:0090238"
"O60733" "GO:0097755"
"O60733" "GO:1901339"
"O60733" "GO:2000304"
"O60733" "GO:0003847"
"O60733" "GO:0004622"
"O60733" "GO:0004623"
"O60733" "GO:0005515"
"O60733" "GO:0005516"
"O60733" "GO:0016290"
"O60733" "GO:0016787"
"O60733" "GO:0017171"
"O60733" "GO:0019901"
"O60733" "GO:0042802"
"O60733" "GO:0043008"
"O60733" "GO:0047499"
"O60733" "GO:0102545"
"O60733" "GO:0102567"
"O60733" "GO:0102568"
"O60733" "GO:0102991"
"O60733" "GO:0005615"
"O60733" "GO:0005739"
"O60733" "GO:0005829"
"O60733" "GO:0005886"
"O60733" "GO:0016021"
"O60733" "GO:0031143"
"O60733" "GO:0034451"
"O60741" "GO:0034765"
"O60741" "GO:0035725"
"O60741" "GO:0042391"
"O60741" "GO:0045176"
"O60741" "GO:0046549"
"O60741" "GO:0051289"
"O60741" "GO:0071320"
"O60741" "GO:0071805"
"O60741" "GO:0005222"
"O60741" "GO:0005248"
"O60741" "GO:0005249"
"O60741" "GO:0005267"
"O60741" "GO:0005515"
"O60741" "GO:0022843"
"O60741" "GO:0030552"
"O60741" "GO:0042802"
"O60741" "GO:0005886"
"O60741" "GO:0005887"
"O60741" "GO:0030424"
"O60741" "GO:0030425"
"O60741" "GO:0098855"
"O60759" "GO:0030155"
"O60759" "GO:0005515"
"O60759" "GO:0005654"
"O60759" "GO:0005737"
"O60759" "GO:0005769"
"O60759" "GO:0005829"
"O60759" "GO:0005938"
"O60779" "GO:0015884"
"O60779" "GO:0015888"
"O60779" "GO:0042723"
"O60779" "GO:0071934"
"O60779" "GO:0055085"
"O60779" "GO:0005515"
"O60779" "GO:0008517"
"O60779" "GO:0015234"
"O60779" "GO:0005886"
"O60779" "GO:0016021"
"O60806" "GO:0006357"
"O60806" "GO:0009653"
"O60806" "GO:0021983"
"O60806" "GO:0042127"
"O60806" "GO:0045595"
"O60806" "GO:0045944"
"O60806" "GO:0001708"
"O60806" "GO:0000122"
"O60806" "GO:0001707"
"O60806" "GO:0003007"
"O60806" "GO:0001756"
"O60806" "GO:0000978"
"O60806" "GO:0000981"
"O60806" "GO:0005515"
"O60806" "GO:1990837"
"O60806" "GO:0000977"
"O60806" "GO:0001228"
"O60806" "GO:0001102"
"O60806" "GO:0000790"
"O60806" "GO:0005634"
"O60811" "GO:0008284"
"O60811" "GO:0043066"
"O60811" "GO:0045596"
"O60811" "GO:0045892"
"O60811" "GO:0005737"
"O60814" "GO:0002227"
"O60814" "GO:0016567"
"O60814" "GO:0019731"
"O60814" "GO:0031640"
"O60814" "GO:0050829"
"O60814" "GO:0050830"
"O60814" "GO:0061844"
"O60814" "GO:0006334"
"O60814" "GO:0003674"
"O60814" "GO:0005515"
"O60814" "GO:0046982"
"O60814" "GO:0003677"
"O60814" "GO:0000786"
"O60814" "GO:0005615"
"O60814" "GO:0005634"
"O60814" "GO:0005654"
"O60814" "GO:0005829"
"O60841" "GO:0006413"
"O60841" "GO:0006446"
"O60841" "GO:0003723"
"O60841" "GO:0003743"
"O60841" "GO:0003924"
"O60841" "GO:0005515"
"O60841" "GO:0005525"
"O60841" "GO:0046872"
"O60841" "GO:0005737"
"O60841" "GO:0005829"
"O60841" "GO:0005634"
"O60861" "GO:0030041"
"O60861" "GO:0030182"
"O60861" "GO:0048812"
"O60861" "GO:0005515"
"O60861" "GO:0051015"
"O60861" "GO:0008092"
"O60861" "GO:0005737"
"O60861" "GO:0005884"
"O60861" "GO:0005886"
"O60861" "GO:0005856"
"O60869" "GO:0006355"
"O60869" "GO:0007275"
"O60869" "GO:0019216"
"O60869" "GO:0043388"
"O60869" "GO:0045446"
"O60869" "GO:0045893"
"O60869" "GO:0001094"
"O60869" "GO:0003677"
"O60869" "GO:0003713"
"O60869" "GO:0003723"
"O60869" "GO:0005515"
"O60869" "GO:0005516"
"O60869" "GO:0005622"
"O60869" "GO:0005634"
"O60869" "GO:0005654"
"O60869" "GO:0005730"
"O60869" "GO:0005737"
"O60869" "GO:0005829"
"O60883" "GO:0003085"
"O60883" "GO:0007186"
"O60883" "GO:0007193"
"O60883" "GO:0021940"
"O60883" "GO:0043410"
"O60883" "GO:0045665"
"O60883" "GO:0045879"
"O60883" "GO:0048712"
"O60883" "GO:1903206"
"O60883" "GO:0004930"
"O60883" "GO:0005515"
"O60883" "GO:0008528"
"O60883" "GO:0036505"
"O60883" "GO:0042277"
"O60883" "GO:0005886"
"O60883" "GO:0016021"
"O60883" "GO:0043235"
"O60883" "GO:0060170"
"O60885" "GO:0000083"
"O60885" "GO:0006325"
"O60885" "GO:0006468"
"O60885" "GO:0006974"
"O60885" "GO:0010971"
"O60885" "GO:0016032"
"O60885" "GO:0032968"
"O60885" "GO:0043123"
"O60885" "GO:0045893"
"O60885" "GO:0045944"
"O60885" "GO:0050727"
"O60885" "GO:1901407"
"O60885" "GO:2001255"
"O60885" "GO:0002039"
"O60885" "GO:0003682"
"O60885" "GO:0003712"
"O60885" "GO:0005515"
"O60885" "GO:0008353"
"O60885" "GO:0019899"
"O60885" "GO:0070577"
"O60885" "GO:0099122"
"O60885" "GO:0106140"
"O60885" "GO:0000794"
"O60885" "GO:0005634"
"O60885" "GO:0005654"
"O60888" "GO:0008104"
"O60888" "GO:0010038"
"O60888" "GO:0005515"
"O60888" "GO:0019899"
"O60888" "GO:0005507"
"O60888" "GO:0016020"
"O60888" "GO:0070062"
"O60921" "GO:0000077"
"O60921" "GO:0001932"
"O60921" "GO:0006260"
"O60921" "GO:0006281"
"O60921" "GO:0006468"
"O60921" "GO:0006974"
"O60921" "GO:0008156"
"O60921" "GO:0009411"
"O60921" "GO:0009792"
"O60921" "GO:0071479"
"O60921" "GO:1901796"
"O60921" "GO:0000724"
"O60921" "GO:0006289"
"O60921" "GO:0031573"
"O60921" "GO:0033314"
"O60921" "GO:0000723"
"O60921" "GO:0044778"
"O60921" "GO:0005515"
"O60921" "GO:0005634"
"O60921" "GO:0005654"
"O60921" "GO:0005730"
"O60921" "GO:0005829"
"O60921" "GO:0030896"
"O60921" "GO:0035861"
"O60928" "GO:0006813"
"O60928" "GO:0034765"
"O60928" "GO:1990573"
"O60928" "GO:0005242"
"O60928" "GO:0016021"
"O60928" "GO:0005886"
"O60930" "GO:0006401"
"O60930" "GO:0043137"
"O60930" "GO:0090502"
"O60930" "GO:0000287"
"O60930" "GO:0003676"
"O60930" "GO:0003723"
"O60930" "GO:0004523"
"O60930" "GO:0004540"
"O60930" "GO:0005515"
"O60930" "GO:0005737"
"O60938" "GO:0007601"
"O60938" "GO:0018146"
"O60938" "GO:0042340"
"O60938" "GO:0050896"
"O60938" "GO:0061303"
"O60938" "GO:0003674"
"O60938" "GO:0005576"
"O60938" "GO:0005796"
"O60938" "GO:0031012"
"O60938" "GO:0043202"
"O60938" "GO:0005615"
"O60941" "GO:0099536"
"O60941" "GO:0005515"
"O60941" "GO:0008270"
"O60941" "GO:0005737"
"O60941" "GO:0005886"
"O60941" "GO:0045202"
"O75019" "GO:0002250"
"O75019" "GO:0006952"
"O75019" "GO:0007166"
"O75019" "GO:0050776"
"O75019" "GO:0003823"
"O75019" "GO:0004888"
"O75019" "GO:0005886"
"O75019" "GO:0016021"
"O75023" "GO:0002250"
"O75023" "GO:0006952"
"O75023" "GO:0007166"
"O75023" "GO:0004888"
"O75023" "GO:0016021"
"O75027" "GO:0015886"
"O75027" "GO:0055085"
"O75027" "GO:0006879"
"O75027" "GO:0005515"
"O75027" "GO:0005524"
"O75027" "GO:0015232"
"O75027" "GO:0016887"
"O75027" "GO:0042626"
"O75027" "GO:0005743"
"O75027" "GO:0016021"
"O75030" "GO:0000122"
"O75030" "GO:0006351"
"O75030" "GO:0006355"
"O75030" "GO:0010628"
"O75030" "GO:0030316"
"O75030" "GO:0030318"
"O75030" "GO:0030336"
"O75030" "GO:0042127"
"O75030" "GO:0043010"
"O75030" "GO:0044336"
"O75030" "GO:0045165"
"O75030" "GO:0045670"
"O75030" "GO:0045893"
"O75030" "GO:0045944"
"O75030" "GO:0046849"
"O75030" "GO:0065003"
"O75030" "GO:2000144"
"O75030" "GO:2001141"
"O75030" "GO:0000978"
"O75030" "GO:0000981"
"O75030" "GO:0001227"
"O75030" "GO:0001228"
"O75030" "GO:0003682"
"O75030" "GO:0005515"
"O75030" "GO:0046983"
"O75030" "GO:0070888"
"O75030" "GO:0000790"
"O75030" "GO:0005634"
"O75030" "GO:0005654"
"O75030" "GO:0032991"
"O75051" "GO:0001756"
"O75051" "GO:0021915"
"O75051" "GO:0021935"
"O75051" "GO:0030334"
"O75051" "GO:0051642"
"O75051" "GO:0060037"
"O75051" "GO:0060174"
"O75051" "GO:0071526"
"O75051" "GO:1902287"
"O75051" "GO:0050772"
"O75051" "GO:0007162"
"O75051" "GO:0043087"
"O75051" "GO:0008360"
"O75051" "GO:0005515"
"O75051" "GO:0017154"
"O75051" "GO:0042802"
"O75051" "GO:0002116"
"O75051" "GO:0005886"
"O75051" "GO:0005887"
"O75052" "GO:0003062"
"O75052" "GO:0010628"
"O75052" "GO:0010750"
"O75052" "GO:0045428"
"O75052" "GO:0045429"
"O75052" "GO:0050999"
"O75052" "GO:0051000"
"O75052" "GO:0060307"
"O75052" "GO:0098901"
"O75052" "GO:0098974"
"O75052" "GO:1901381"
"O75052" "GO:1901841"
"O75052" "GO:1902261"
"O75052" "GO:1902514"
"O75052" "GO:1903762"
"O75052" "GO:2000170"
"O75052" "GO:0005515"
"O75052" "GO:0050998"
"O75052" "GO:0005634"
"O75052" "GO:0005739"
"O75052" "GO:0005829"
"O75052" "GO:0030018"
"O75052" "GO:0033017"
"O75052" "GO:0042383"
"O75052" "GO:0048471"
"O75052" "GO:0098978"
"O75052" "GO:0005901"
"O75052" "GO:0030315"
"O75052" "GO:0031965"
"O75052" "GO:1902937"
"O75052" "GO:1990454"
"O75063" "GO:0030166"
"O75063" "GO:0016310"
"O75063" "GO:0006468"
"O75063" "GO:0005515"
"O75063" "GO:0005524"
"O75063" "GO:0016301"
"O75063" "GO:0016773"
"O75063" "GO:0046872"
"O75063" "GO:0000139"
"O75063" "GO:0005654"
"O75063" "GO:0005794"
"O75063" "GO:0016021"
"O75064" "GO:0032483"
"O75064" "GO:0017112"
"O75064" "GO:0005654"
"O75064" "GO:0005794"
"O75064" "GO:0005829"
"O75069" "GO:0042982"
"O75069" "GO:0005515"
"O75069" "GO:0005783"
"O75069" "GO:0005789"
"O75069" "GO:0016021"
"O75069" "GO:0012505"
"O75072" "GO:0006493"
"O75072" "GO:0007399"
"O75072" "GO:0007517"
"O75072" "GO:0008285"
"O75072" "GO:0035269"
"O75072" "GO:0046329"
"O75072" "GO:0060049"
"O75072" "GO:0005515"
"O75072" "GO:0016740"
"O75072" "GO:0005615"
"O75072" "GO:0005634"
"O75072" "GO:0005783"
"O75072" "GO:0005794"
"O75072" "GO:0005801"
"O75072" "GO:0030173"
"O75077" "GO:0006508"
"O75077" "GO:0007155"
"O75077" "GO:0007417"
"O75077" "GO:1990830"
"O75077" "GO:0004222"
"O75077" "GO:0005178"
"O75077" "GO:0005515"
"O75077" "GO:0008237"
"O75077" "GO:0005576"
"O75077" "GO:0005886"
"O75077" "GO:0005887"
"O75077" "GO:0098978"
"O75077" "GO:0099056"
"O75078" "GO:0006508"
"O75078" "GO:0007229"
"O75078" "GO:0004222"
"O75078" "GO:0005178"
"O75078" "GO:0008237"
"O75078" "GO:0005886"
"O75078" "GO:0016021"
"O75078" "GO:0062023"
"O75084" "GO:0006355"
"O75084" "GO:0007186"
"O75084" "GO:0010812"
"O75084" "GO:0014834"
"O75084" "GO:0019827"
"O75084" "GO:0030182"
"O75084" "GO:0033077"
"O75084" "GO:0034446"
"O75084" "GO:0038031"
"O75084" "GO:0042327"
"O75084" "GO:0042666"
"O75084" "GO:0045893"
"O75084" "GO:0046330"
"O75084" "GO:0048103"
"O75084" "GO:0060054"
"O75084" "GO:0060070"
"O75084" "GO:0060071"
"O75084" "GO:0060231"
"O75084" "GO:0060828"
"O75084" "GO:0071300"
"O75084" "GO:2000726"
"O75084" "GO:0035567"
"O75084" "GO:0004930"
"O75084" "GO:0005109"
"O75084" "GO:0005515"
"O75084" "GO:0005546"
"O75084" "GO:0017147"
"O75084" "GO:0030165"
"O75084" "GO:0042813"
"O75084" "GO:0005886"
"O75084" "GO:0016021"
"O75084" "GO:0043231"
"O75084" "GO:0055038"
"O75093" "GO:0007097"
"O75093" "GO:0007411"
"O75093" "GO:0008045"
"O75093" "GO:0031290"
"O75093" "GO:0033563"
"O75093" "GO:0048846"
"O75093" "GO:0048853"
"O75093" "GO:0050919"
"O75093" "GO:0051964"
"O75093" "GO:0021834"
"O75093" "GO:0005509"
"O75093" "GO:0005515"
"O75093" "GO:0048495"
"O75093" "GO:0008201"
"O75093" "GO:0005615"
"O75095" "GO:0008150"
"O75095" "GO:0005509"
"O75095" "GO:0005515"
"O75095" "GO:0005575"
"O75095" "GO:0005576"
"O75096" "GO:0001822"
"O75096" "GO:0001942"
"O75096" "GO:0006897"
"O75096" "GO:0009953"
"O75096" "GO:0009954"
"O75096" "GO:0016055"
"O75096" "GO:0030279"
"O75096" "GO:0042475"
"O75096" "GO:0042733"
"O75096" "GO:0048813"
"O75096" "GO:0050731"
"O75096" "GO:0050771"
"O75096" "GO:0050808"
"O75096" "GO:0051124"
"O75096" "GO:0060173"
"O75096" "GO:0071340"
"O75096" "GO:0090090"
"O75096" "GO:0097104"
"O75096" "GO:0097105"
"O75096" "GO:0150094"
"O75096" "GO:1901631"
"O75096" "GO:1904395"
"O75096" "GO:0005509"
"O75096" "GO:0005515"
"O75096" "GO:0030971"
"O75096" "GO:0034185"
"O75096" "GO:0042803"
"O75096" "GO:0097110"
"O75096" "GO:0005886"
"O75096" "GO:0009986"
"O75096" "GO:0014069"
"O75096" "GO:0016021"
"O75096" "GO:0030425"
"O75096" "GO:0031594"
"O75096" "GO:0043025"
"O75096" "GO:0044853"
"O75096" "GO:0097060"
"O75106" "GO:0006584"
"O75106" "GO:0006805"
"O75106" "GO:0007601"
"O75106" "GO:0022900"
"O75106" "GO:0009308"
"O75106" "GO:0005515"
"O75106" "GO:0008131"
"O75106" "GO:0009055"
"O75106" "GO:0048038"
"O75106" "GO:0052593"
"O75106" "GO:0052594"
"O75106" "GO:0052595"
"O75106" "GO:0052596"
"O75106" "GO:0005507"
"O75106" "GO:0005737"
"O75106" "GO:0005886"
"O75110" "GO:0045332"
"O75110" "GO:0006897"
"O75110" "GO:0006890"
"O75110" "GO:0000287"
"O75110" "GO:0002020"
"O75110" "GO:0005524"
"O75110" "GO:0140326"
"O75110" "GO:0005769"
"O75110" "GO:0005802"
"O75110" "GO:0016021"
"O75110" "GO:0031901"
"O75110" "GO:0048471"
"O75110" "GO:0055037"
"O75110" "GO:0005886"
"O75110" "GO:0005768"
"O75116" "GO:0001934"
"O75116" "GO:0002931"
"O75116" "GO:0003180"
"O75116" "GO:0006468"
"O75116" "GO:0006939"
"O75116" "GO:0007186"
"O75116" "GO:0007249"
"O75116" "GO:0010595"
"O75116" "GO:0010613"
"O75116" "GO:0010628"
"O75116" "GO:0010629"
"O75116" "GO:0010825"
"O75116" "GO:0016525"
"O75116" "GO:0018105"
"O75116" "GO:0018107"
"O75116" "GO:0030155"
"O75116" "GO:0030335"
"O75116" "GO:0030866"
"O75116" "GO:0031644"
"O75116" "GO:0032723"
"O75116" "GO:0032956"
"O75116" "GO:0035509"
"O75116" "GO:0039694"
"O75116" "GO:0042752"
"O75116" "GO:0043410"
"O75116" "GO:0045019"
"O75116" "GO:0045616"
"O75116" "GO:0048010"
"O75116" "GO:0048013"
"O75116" "GO:0048511"
"O75116" "GO:0051246"
"O75116" "GO:0051298"
"O75116" "GO:0051492"
"O75116" "GO:0051496"
"O75116" "GO:0051893"
"O75116" "GO:0061157"
"O75116" "GO:0070168"
"O75116" "GO:0071394"
"O75116" "GO:0071559"
"O75116" "GO:0072659"
"O75116" "GO:0090271"
"O75116" "GO:0097746"
"O75116" "GO:0110061"
"O75116" "GO:0150033"
"O75116" "GO:1900037"
"O75116" "GO:1902004"
"O75116" "GO:1902961"
"O75116" "GO:1902966"
"O75116" "GO:1902993"
"O75116" "GO:1903140"
"O75116" "GO:1903347"
"O75116" "GO:1905145"
"O75116" "GO:1905205"
"O75116" "GO:1990776"
"O75116" "GO:2000114"
"O75116" "GO:2000145"
"O75116" "GO:0000281"
"O75116" "GO:0007266"
"O75116" "GO:0048598"
"O75116" "GO:0031032"
"O75116" "GO:1901888"
"O75116" "GO:0003723"
"O75116" "GO:0004674"
"O75116" "GO:0005198"
"O75116" "GO:0005515"
"O75116" "GO:0005524"
"O75116" "GO:0046872"
"O75116" "GO:0048156"
"O75116" "GO:0050321"
"O75116" "GO:0072518"
"O75116" "GO:0017049"
"O75116" "GO:0005634"
"O75116" "GO:0005813"
"O75116" "GO:0005829"
"O75116" "GO:0005886"
"O75116" "GO:0036464"
"O75116" "GO:0005856"
"O75116" "GO:0005737"
"O75129" "GO:0015031"
"O75129" "GO:0048105"
"O75129" "GO:2000009"
"O75129" "GO:0001764"
"O75129" "GO:0007158"
"O75129" "GO:0005509"
"O75129" "GO:0043533"
"O75129" "GO:0005769"
"O75129" "GO:0005770"
"O75129" "GO:0005938"
"O75129" "GO:0030136"
"O75129" "GO:0043204"
"O75129" "GO:0060187"
"O75129" "GO:0005768"
"O75129" "GO:0016021"
"O75147" "GO:0000226"
"O75147" "GO:0007010"
"O75147" "GO:0007030"
"O75147" "GO:0007088"
"O75147" "GO:0034067"
"O75147" "GO:0043687"
"O75147" "GO:0050775"
"O75147" "GO:0055003"
"O75147" "GO:0010842"
"O75147" "GO:0007156"
"O75147" "GO:0007416"
"O75147" "GO:0005515"
"O75147" "GO:0008093"
"O75147" "GO:0005737"
"O75147" "GO:0005794"
"O75147" "GO:0005813"
"O75147" "GO:0005829"
"O75147" "GO:0014704"
"O75147" "GO:0030018"
"O75147" "GO:0031430"
"O75147" "GO:0048471"
"O75147" "GO:1990393"
"O75147" "GO:0045202"
"O75150" "GO:0006511"
"O75150" "GO:0010390"
"O75150" "GO:0016567"
"O75150" "GO:0033523"
"O75150" "GO:0043434"
"O75150" "GO:1900364"
"O75150" "GO:1901800"
"O75150" "GO:1902916"
"O75150" "GO:2001168"
"O75150" "GO:0007346"
"O75150" "GO:0003730"
"O75150" "GO:0005515"
"O75150" "GO:0017075"
"O75150" "GO:0031624"
"O75150" "GO:0031625"
"O75150" "GO:0042803"
"O75150" "GO:0044877"
"O75150" "GO:0046872"
"O75150" "GO:0004842"
"O75150" "GO:0000151"
"O75150" "GO:0005634"
"O75150" "GO:0005654"
"O75150" "GO:0005829"
"O75150" "GO:0016020"
"O75150" "GO:0019898"
"O75150" "GO:0033503"
"O75150" "GO:0043005"
"O75150" "GO:0043679"
"O75154" "GO:0007049"
"O75154" "GO:0016192"
"O75154" "GO:0032456"
"O75154" "GO:0032465"
"O75154" "GO:0051301"
"O75154" "GO:0061512"
"O75154" "GO:0070164"
"O75154" "GO:0005509"
"O75154" "GO:0005515"
"O75154" "GO:0017137"
"O75154" "GO:0030306"
"O75154" "GO:0042803"
"O75154" "GO:0051959"
"O75154" "GO:0005654"
"O75154" "GO:0005768"
"O75154" "GO:0005813"
"O75154" "GO:0005829"
"O75154" "GO:0030496"
"O75154" "GO:0032154"
"O75154" "GO:0034451"
"O75154" "GO:0043231"
"O75154" "GO:0045171"
"O75154" "GO:0055037"
"O75154" "GO:0055038"
"O75154" "GO:0030139"
"O75155" "GO:0045893"
"O75155" "GO:0010265"
"O75155" "GO:0016567"
"O75155" "GO:0005515"
"O75155" "GO:0017025"
"O75155" "GO:0005829"
"O75155" "GO:0005634"
"O75157" "GO:0006357"
"O75157" "GO:0006970"
"O75157" "GO:0000981"
"O75161" "GO:0007165"
"O75161" "GO:0007632"
"O75161" "GO:0030036"
"O75161" "GO:0030317"
"O75161" "GO:0035329"
"O75161" "GO:0035845"
"O75161" "GO:0045494"
"O75161" "GO:0060041"
"O75161" "GO:0090090"
"O75161" "GO:0097711"
"O75161" "GO:0098609"
"O75161" "GO:1903348"
"O75161" "GO:1904491"
"O75161" "GO:0005198"
"O75161" "GO:0005515"
"O75161" "GO:0005654"
"O75161" "GO:0005813"
"O75161" "GO:0005829"
"O75161" "GO:0005911"
"O75161" "GO:0005923"
"O75161" "GO:0016604"
"O75161" "GO:0043231"
"O75161" "GO:0097470"
"O75161" "GO:0120206"
"O75161" "GO:0036064"
"O75161" "GO:0097730"
"O75161" "GO:0035869"
"O75161" "GO:0097546"
"O75167" "GO:0002576"
"O75167" "GO:0032515"
"O75167" "GO:0030036"
"O75167" "GO:0004864"
"O75167" "GO:0005515"
"O75167" "GO:0003779"
"O75167" "GO:0005886"
"O75167" "GO:0031092"
"O75173" "GO:0001501"
"O75173" "GO:0006508"
"O75173" "GO:0022617"
"O75173" "GO:0030198"
"O75173" "GO:0002020"
"O75173" "GO:0005515"
"O75173" "GO:0008233"
"O75173" "GO:0008237"
"O75173" "GO:0046872"
"O75173" "GO:0004222"
"O75173" "GO:0005576"
"O75173" "GO:0005615"
"O75173" "GO:0016607"
"O75173" "GO:0062023"
"O75173" "GO:0031012"
"O75182" "GO:0019216"
"O75182" "GO:0000122"
"O75182" "GO:0016575"
"O75182" "GO:0003682"
"O75182" "GO:0005515"
"O75182" "GO:0004407"
"O75182" "GO:0003714"
"O75182" "GO:0000805"
"O75182" "GO:0000806"
"O75182" "GO:0001741"
"O75182" "GO:0005634"
"O75182" "GO:0005654"
"O75182" "GO:0005737"
"O75182" "GO:0030849"
"O75182" "GO:0000785"
"O75182" "GO:0000118"
"O75182" "GO:0016580"
"O75190" "GO:0006457"
"O75190" "GO:0030036"
"O75190" "GO:0030198"
"O75190" "GO:0032781"
"O75190" "GO:0032880"
"O75190" "GO:0034504"
"O75190" "GO:0043154"
"O75190" "GO:0045109"
"O75190" "GO:0045892"
"O75190" "GO:0060710"
"O75190" "GO:0060715"
"O75190" "GO:0060717"
"O75190" "GO:0090084"
"O75190" "GO:1900034"
"O75190" "GO:0001671"
"O75190" "GO:0003677"
"O75190" "GO:0005515"
"O75190" "GO:0031072"
"O75190" "GO:0051082"
"O75190" "GO:0051087"
"O75190" "GO:0005634"
"O75190" "GO:0005654"
"O75190" "GO:0005829"
"O75190" "GO:0016020"
"O75190" "GO:0030018"
"O75190" "GO:0048471"
"O75223" "GO:0001836"
"O75223" "GO:0006750"
"O75223" "GO:0003839"
"O75223" "GO:0042803"
"O75223" "GO:0005829"
"O75223" "GO:0070062"
"O75290" "GO:0006355"
"O75290" "GO:0003677"
"O75290" "GO:0005515"
"O75290" "GO:0046872"
"O75290" "GO:0005634"
"O75293" "GO:0000185"
"O75293" "GO:0000186"
"O75293" "GO:0006469"
"O75293" "GO:0006915"
"O75293" "GO:0007275"
"O75293" "GO:0030154"
"O75293" "GO:0043065"
"O75293" "GO:0046330"
"O75293" "GO:1900745"
"O75293" "GO:0051726"
"O75293" "GO:0005515"
"O75293" "GO:0005634"
"O75293" "GO:0005737"
"O75298" "GO:0046324"
"O75298" "GO:0065002"
"O75298" "GO:0005515"
"O75298" "GO:0005783"
"O75298" "GO:0014802"
"O75298" "GO:0030176"
"O75298" "GO:0030315"
"O75309" "GO:0007156"
"O75309" "GO:0016339"
"O75309" "GO:0007155"
"O75309" "GO:0005509"
"O75309" "GO:0016323"
"O75309" "GO:0070062"
"O75309" "GO:0005887"
"O75310" "GO:0006805"
"O75310" "GO:0008210"
"O75310" "GO:0052697"
"O75310" "GO:0005515"
"O75310" "GO:0015020"
"O75310" "GO:0008194"
"O75310" "GO:0005789"
"O75310" "GO:0016021"
"O75310" "GO:0043231"
"O75312" "GO:0000226"
"O75312" "GO:0001833"
"O75312" "GO:0001834"
"O75312" "GO:0006397"
"O75312" "GO:0007165"
"O75312" "GO:0008380"
"O75312" "GO:0010628"
"O75312" "GO:0021510"
"O75312" "GO:0030576"
"O75312" "GO:0031641"
"O75312" "GO:0033120"
"O75312" "GO:0042023"
"O75312" "GO:0042307"
"O75312" "GO:0045927"
"O75312" "GO:0061564"
"O75312" "GO:0071364"
"O75312" "GO:0071931"
"O75312" "GO:1902742"
"O75312" "GO:1990261"
"O75312" "GO:2000672"
"O75312" "GO:0008283"
"O75312" "GO:0005515"
"O75312" "GO:0008270"
"O75312" "GO:0030971"
"O75312" "GO:0031369"
"O75312" "GO:0005634"
"O75312" "GO:0005654"
"O75312" "GO:0005730"
"O75312" "GO:0005737"
"O75312" "GO:0015030"
"O75312" "GO:0030424"
"O75312" "GO:0030426"
"O75312" "GO:0043025"
"O75312" "GO:0043204"
"O75312" "GO:0048471"
"O75312" "GO:0097504"
"O75319" "GO:0006396"
"O75319" "GO:0006470"
"O75319" "GO:0016070"
"O75319" "GO:0035335"
"O75319" "GO:0098507"
"O75319" "GO:0003723"
"O75319" "GO:0004651"
"O75319" "GO:0004725"
"O75319" "GO:0008138"
"O75319" "GO:0016791"
"O75319" "GO:0098519"
"O75319" "GO:0001650"
"O75319" "GO:0005634"
"O75319" "GO:0005654"
"O75319" "GO:0016607"
"O75319" "GO:0045171"
"O75323" "GO:0006119"
"O75323" "GO:0007005"
"O75323" "GO:1901843"
"O75323" "GO:0005515"
"O75323" "GO:0005739"
"O75323" "GO:0005741"
"O75324" "GO:0009636"
"O75324" "GO:0046872"
"O75324" "GO:0005737"
"O75324" "GO:0005741"
"O75324" "GO:0016021"
"O75334" "GO:0007160"
"O75334" "GO:0007269"
"O75334" "GO:0014047"
"O75334" "GO:0060998"
"O75334" "GO:0061001"
"O75334" "GO:0099172"
"O75334" "GO:0099519"
"O75334" "GO:2000300"
"O75334" "GO:0050808"
"O75334" "GO:0005515"
"O75334" "GO:0099181"
"O75334" "GO:0005737"
"O75334" "GO:0005829"
"O75334" "GO:0009986"
"O75334" "GO:0030424"
"O75334" "GO:0043197"
"O75334" "GO:0048786"
"O75334" "GO:0070062"
"O75334" "GO:0098978"
"O75340" "GO:0001525"
"O75340" "GO:0001938"
"O75340" "GO:0006886"
"O75340" "GO:0006888"
"O75340" "GO:0006919"
"O75340" "GO:0010595"
"O75340" "GO:0014029"
"O75340" "GO:0014032"
"O75340" "GO:0016567"
"O75340" "GO:0030948"
"O75340" "GO:0032007"
"O75340" "GO:0034605"
"O75340" "GO:0036324"
"O75340" "GO:0043280"
"O75340" "GO:0045766"
"O75340" "GO:0048208"
"O75340" "GO:0051592"
"O75340" "GO:0051898"
"O75340" "GO:0097190"
"O75340" "GO:1902527"
"O75340" "GO:0000287"
"O75340" "GO:0005509"
"O75340" "GO:0005515"
"O75340" "GO:0030674"
"O75340" "GO:0042802"
"O75340" "GO:0042803"
"O75340" "GO:0043495"
"O75340" "GO:0046983"
"O75340" "GO:0048306"
"O75340" "GO:1990756"
"O75340" "GO:0000139"
"O75340" "GO:0005634"
"O75340" "GO:0005737"
"O75340" "GO:0005768"
"O75340" "GO:0005783"
"O75340" "GO:0005789"
"O75340" "GO:0030127"
"O75340" "GO:0031410"
"O75340" "GO:0031463"
"O75340" "GO:0070062"
"O75340" "GO:0070971"
"O75346" "GO:0045892"
"O75346" "GO:0006355"
"O75346" "GO:0046872"
"O75346" "GO:0000978"
"O75346" "GO:0005634"
"O75348" "GO:0006879"
"O75348" "GO:0008286"
"O75348" "GO:0016241"
"O75348" "GO:0033572"
"O75348" "GO:0034220"
"O75348" "GO:0036295"
"O75348" "GO:0090383"
"O75348" "GO:1902600"
"O75348" "GO:0005515"
"O75348" "GO:0016887"
"O75348" "GO:0051117"
"O75348" "GO:0008553"
"O75348" "GO:0005765"
"O75348" "GO:0005829"
"O75348" "GO:0005886"
"O75348" "GO:0070062"
"O75348" "GO:0016471"
"O75351" "GO:0006813"
"O75351" "GO:0006997"
"O75351" "GO:0007080"
"O75351" "GO:0010824"
"O75351" "GO:0010971"
"O75351" "GO:0015031"
"O75351" "GO:0016197"
"O75351" "GO:0016236"
"O75351" "GO:0019058"
"O75351" "GO:0019076"
"O75351" "GO:0030301"
"O75351" "GO:0032510"
"O75351" "GO:0033993"
"O75351" "GO:0036258"
"O75351" "GO:0039702"
"O75351" "GO:0043162"
"O75351" "GO:0048524"
"O75351" "GO:0050792"
"O75351" "GO:0051013"
"O75351" "GO:0051261"
"O75351" "GO:0060548"
"O75351" "GO:0061738"
"O75351" "GO:0061952"
"O75351" "GO:0090611"
"O75351" "GO:1901673"
"O75351" "GO:1902188"
"O75351" "GO:1903542"
"O75351" "GO:1903543"
"O75351" "GO:1903724"
"O75351" "GO:1903902"
"O75351" "GO:1904903"
"O75351" "GO:0031122"
"O75351" "GO:0005515"
"O75351" "GO:0005524"
"O75351" "GO:0008022"
"O75351" "GO:0016887"
"O75351" "GO:0042802"
"O75351" "GO:0042803"
"O75351" "GO:0044877"
"O75351" "GO:0008568"
"O75351" "GO:0000922"
"O75351" "GO:0005634"
"O75351" "GO:0005737"
"O75351" "GO:0005768"
"O75351" "GO:0005813"
"O75351" "GO:0005829"
"O75351" "GO:0010008"
"O75351" "GO:0031902"
"O75351" "GO:0070062"
"O75351" "GO:0090543"
"O75352" "GO:0006457"
"O75352" "GO:0006488"
"O75352" "GO:0009312"
"O75352" "GO:0005515"
"O75352" "GO:0005789"
"O75352" "GO:0016020"
"O75352" "GO:0016021"
"O75363" "GO:0042552"
"O75363" "GO:0005737"
"O75363" "GO:0014069"
"O75363" "GO:0070062"
"O75365" "GO:0006355"
"O75365" "GO:0007219"
"O75365" "GO:0035335"
"O75365" "GO:0043117"
"O75365" "GO:0043542"
"O75365" "GO:1900746"
"O75365" "GO:1901224"
"O75365" "GO:1904951"
"O75365" "GO:1990830"
"O75365" "GO:0004727"
"O75365" "GO:0005515"
"O75365" "GO:0008138"
"O75365" "GO:0004725"
"O75365" "GO:0005634"
"O75365" "GO:0005737"
"O75365" "GO:0005769"
"O75365" "GO:0005886"
"O75367" "GO:0000122"
"O75367" "GO:0006334"
"O75367" "GO:0007549"
"O75367" "GO:0019216"
"O75367" "GO:0033128"
"O75367" "GO:0034184"
"O75367" "GO:0040029"
"O75367" "GO:0045618"
"O75367" "GO:0045814"
"O75367" "GO:0045815"
"O75367" "GO:0051572"
"O75367" "GO:0061086"
"O75367" "GO:0071169"
"O75367" "GO:0071901"
"O75367" "GO:1901837"
"O75367" "GO:1902750"
"O75367" "GO:1902882"
"O75367" "GO:1903226"
"O75367" "GO:1904815"
"O75367" "GO:0061187"
"O75367" "GO:0006325"
"O75367" "GO:0006342"
"O75367" "GO:0000182"
"O75367" "GO:0000976"
"O75367" "GO:0000977"
"O75367" "GO:0000979"
"O75367" "GO:0003677"
"O75367" "GO:0005515"
"O75367" "GO:0010385"
"O75367" "GO:0019899"
"O75367" "GO:0019901"
"O75367" "GO:0030291"
"O75367" "GO:0031490"
"O75367" "GO:0031492"
"O75367" "GO:0046982"
"O75367" "GO:1990841"
"O75367" "GO:0000228"
"O75367" "GO:0000784"
"O75367" "GO:0000786"
"O75367" "GO:0000790"
"O75367" "GO:0000793"
"O75367" "GO:0001739"
"O75367" "GO:0001740"
"O75367" "GO:0005634"
"O75367" "GO:0005654"
"O75367" "GO:0005721"
"O75367" "GO:0005730"
"O75367" "GO:0070062"
"O75368" "GO:0017124"
"O75368" "GO:0005615"
"O75368" "GO:0005634"
"O75368" "GO:0005737"
"O75368" "GO:0070062"
"O75376" "GO:0000122"
"O75376" "GO:0006325"
"O75376" "GO:0007623"
"O75376" "GO:0019216"
"O75376" "GO:0045475"
"O75376" "GO:0045820"
"O75376" "GO:0045892"
"O75376" "GO:0045922"
"O75376" "GO:0046329"
"O75376" "GO:0051225"
"O75376" "GO:0060766"
"O75376" "GO:1903799"
"O75376" "GO:0000976"
"O75376" "GO:0001102"
"O75376" "GO:0003714"
"O75376" "GO:0005515"
"O75376" "GO:0035257"
"O75376" "GO:0042826"
"O75376" "GO:0046966"
"O75376" "GO:0000977"
"O75376" "GO:0043565"
"O75376" "GO:0003682"
"O75376" "GO:0000118"
"O75376" "GO:0000790"
"O75376" "GO:0005634"
"O75376" "GO:0005654"
"O75376" "GO:0005829"
"O75376" "GO:0016020"
"O75376" "GO:0017053"
"O75376" "GO:0072686"
"O75376" "GO:0016580"
"O75380" "GO:0001822"
"O75380" "GO:0006120"
"O75380" "GO:0006631"
"O75380" "GO:0006936"
"O75380" "GO:0010259"
"O75380" "GO:0032981"
"O75380" "GO:0035264"
"O75380" "GO:0061458"
"O75380" "GO:0070584"
"O75380" "GO:0072359"
"O75380" "GO:0008137"
"O75380" "GO:0009055"
"O75380" "GO:0005743"
"O75380" "GO:0005747"
"O75386" "GO:0001843"
"O75386" "GO:0006355"
"O75386" "GO:0007186"
"O75386" "GO:0007420"
"O75386" "GO:0008277"
"O75386" "GO:0009952"
"O75386" "GO:0021914"
"O75386" "GO:0021953"
"O75386" "GO:0031076"
"O75386" "GO:0042733"
"O75386" "GO:0045879"
"O75386" "GO:0048702"
"O75386" "GO:0060348"
"O75386" "GO:0060434"
"O75386" "GO:0060831"
"O75386" "GO:0061512"
"O75386" "GO:0061548"
"O75386" "GO:1901621"
"O75386" "GO:0001664"
"O75386" "GO:0005515"
"O75386" "GO:0005546"
"O75386" "GO:0019899"
"O75386" "GO:0035091"
"O75386" "GO:0044877"
"O75386" "GO:0120160"
"O75386" "GO:0005576"
"O75386" "GO:0005634"
"O75386" "GO:0005654"
"O75386" "GO:0005730"
"O75386" "GO:0005886"
"O75386" "GO:0005929"
"O75386" "GO:0005930"
"O75386" "GO:0097546"
"O75386" "GO:0097731"
"O75398" "GO:0000122"
"O75398" "GO:0001662"
"O75398" "GO:0001843"
"O75398" "GO:0006366"
"O75398" "GO:0007281"
"O75398" "GO:0008542"
"O75398" "GO:0009653"
"O75398" "GO:0033599"
"O75398" "GO:0045892"
"O75398" "GO:0045893"
"O75398" "GO:0048706"
"O75398" "GO:0006357"
"O75398" "GO:0000977"
"O75398" "GO:0000981"
"O75398" "GO:0001227"
"O75398" "GO:0005515"
"O75398" "GO:0046872"
"O75398" "GO:0003700"
"O75398" "GO:0000790"
"O75398" "GO:0001650"
"O75398" "GO:0005576"
"O75398" "GO:0005654"
"O75398" "GO:0005667"
"O75398" "GO:0005737"
"O75398" "GO:0005634"
"O75400" "GO:0000398"
"O75400" "GO:0007010"
"O75400" "GO:0007049"
"O75400" "GO:0008360"
"O75400" "GO:0016477"
"O75400" "GO:0032465"
"O75400" "GO:0045292"
"O75400" "GO:0051301"
"O75400" "GO:0003723"
"O75400" "GO:0005515"
"O75400" "GO:0005654"
"O75400" "GO:0005829"
"O75400" "GO:0016020"
"O75400" "GO:0016363"
"O75400" "GO:0016607"
"O75400" "GO:0071004"
"O75400" "GO:0005685"
"O75417" "GO:0000724"
"O75417" "GO:0006281"
"O75417" "GO:0006284"
"O75417" "GO:0006302"
"O75417" "GO:0006974"
"O75417" "GO:0016446"
"O75417" "GO:0032508"
"O75417" "GO:0051260"
"O75417" "GO:0071897"
"O75417" "GO:0090305"
"O75417" "GO:0097681"
"O75417" "GO:2000042"
"O75417" "GO:0006261"
"O75417" "GO:0003682"
"O75417" "GO:0003684"
"O75417" "GO:0003887"
"O75417" "GO:0005515"
"O75417" "GO:0005524"
"O75417" "GO:0017116"
"O75417" "GO:0051575"
"O75417" "GO:0008409"
"O75417" "GO:0005654"
"O75417" "GO:0005694"
"O75417" "GO:0005737"
"O75431" "GO:0006839"
"O75431" "GO:0007007"
"O75431" "GO:0015031"
"O75431" "GO:0005515"
"O75431" "GO:0001401"
"O75431" "GO:0005730"
"O75431" "GO:0005739"
"O75431" "GO:0005741"
"O75431" "GO:0140275"
"O75437" "GO:0000122"
"O75437" "GO:0003677"
"O75437" "GO:0046872"
"O75437" "GO:0005634"
"O75438" "GO:0006120"
"O75438" "GO:0032981"
"O75438" "GO:0008137"
"O75438" "GO:0005739"
"O75438" "GO:0005743"
"O75438" "GO:0005747"
"O75438" "GO:0016021"
"O75438" "GO:0016607"
"O75439" "GO:0006627"
"O75439" "GO:0006851"
"O75439" "GO:0004222"
"O75439" "GO:0046872"
"O75439" "GO:0005739"
"O75439" "GO:0005743"
"O75444" "GO:0000122"
"O75444" "GO:0001816"
"O75444" "GO:0006366"
"O75444" "GO:0032330"
"O75444" "GO:0045944"
"O75444" "GO:0048468"
"O75444" "GO:0048839"
"O75444" "GO:0070306"
"O75444" "GO:0000981"
"O75444" "GO:0001228"
"O75444" "GO:0005515"
"O75444" "GO:1990837"
"O75444" "GO:0000978"
"O75444" "GO:0003700"
"O75444" "GO:0043565"
"O75444" "GO:0000785"
"O75444" "GO:0000790"
"O75444" "GO:0005737"
"O75444" "GO:0005634"
"O75446" "GO:0000122"
"O75446" "GO:0006355"
"O75446" "GO:0035914"
"O75446" "GO:0003677"
"O75446" "GO:0003714"
"O75446" "GO:0005515"
"O75446" "GO:0046872"
"O75446" "GO:0003712"
"O75446" "GO:0000118"
"O75446" "GO:0005654"
"O75448" "GO:0006367"
"O75448" "GO:0045893"
"O75448" "GO:0060261"
"O75448" "GO:0003712"
"O75448" "GO:0003713"
"O75448" "GO:0005515"
"O75448" "GO:0030374"
"O75448" "GO:0042809"
"O75448" "GO:0046966"
"O75448" "GO:0005634"
"O75448" "GO:0005654"
"O75448" "GO:0016592"
"O75460" "GO:0001935"
"O75460" "GO:0006379"
"O75460" "GO:0006402"
"O75460" "GO:0006468"
"O75460" "GO:0007050"
"O75460" "GO:0007257"
"O75460" "GO:0016241"
"O75460" "GO:0033120"
"O75460" "GO:0034620"
"O75460" "GO:0034976"
"O75460" "GO:0035924"
"O75460" "GO:0036289"
"O75460" "GO:0036498"
"O75460" "GO:0046777"
"O75460" "GO:0070054"
"O75460" "GO:0071333"
"O75460" "GO:0090502"
"O75460" "GO:0098787"
"O75460" "GO:1900103"
"O75460" "GO:1901142"
"O75460" "GO:1904707"
"O75460" "GO:1990579"
"O75460" "GO:0030968"
"O75460" "GO:0070059"
"O75460" "GO:0000287"
"O75460" "GO:0004521"
"O75460" "GO:0004674"
"O75460" "GO:0005161"
"O75460" "GO:0005515"
"O75460" "GO:0005524"
"O75460" "GO:0019899"
"O75460" "GO:0030544"
"O75460" "GO:0042802"
"O75460" "GO:0042803"
"O75460" "GO:0043531"
"O75460" "GO:0051879"
"O75460" "GO:0051082"
"O75460" "GO:0004672"
"O75460" "GO:0005637"
"O75460" "GO:0005737"
"O75460" "GO:0005739"
"O75460" "GO:0005783"
"O75460" "GO:0005789"
"O75460" "GO:0030176"
"O75460" "GO:1990332"
"O75460" "GO:1990597"
"O75460" "GO:1990604"
"O75460" "GO:1990630"
"O75461" "GO:0000083"
"O75461" "GO:0000122"
"O75461" "GO:0070317"
"O75461" "GO:0051726"
"O75461" "GO:0045944"
"O75461" "GO:0000981"
"O75461" "GO:0005515"
"O75461" "GO:0046983"
"O75461" "GO:0000977"
"O75461" "GO:0001227"
"O75461" "GO:0003677"
"O75461" "GO:0043565"
"O75461" "GO:0003700"
"O75461" "GO:0008134"
"O75461" "GO:0000790"
"O75461" "GO:0005634"
"O75461" "GO:0005654"
"O75461" "GO:0071339"
"O75461" "GO:0090575"
"O75462" "GO:0001657"
"O75462" "GO:0008284"
"O75462" "GO:0019221"
"O75462" "GO:0042531"
"O75462" "GO:0043524"
"O75462" "GO:0070106"
"O75462" "GO:2000672"
"O75462" "GO:0005515"
"O75462" "GO:0019955"
"O75462" "GO:0005125"
"O75462" "GO:0005127"
"O75462" "GO:0004896"
"O75462" "GO:0005576"
"O75462" "GO:0005615"
"O75462" "GO:0005829"
"O75462" "GO:0097058"
"O75462" "GO:0009897"
"O75462" "GO:0043235"
"O75469" "GO:0006355"
"O75469" "GO:0006367"
"O75469" "GO:0006805"
"O75469" "GO:0007165"
"O75469" "GO:0008202"
"O75469" "GO:0030522"
"O75469" "GO:0042738"
"O75469" "GO:0042908"
"O75469" "GO:0045892"
"O75469" "GO:0045893"
"O75469" "GO:0045944"
"O75469" "GO:0030154"
"O75469" "GO:0042632"
"O75469" "GO:0000122"
"O75469" "GO:0055088"
"O75469" "GO:0006629"
"O75469" "GO:0000977"
"O75469" "GO:0000981"
"O75469" "GO:0001228"
"O75469" "GO:0004879"
"O75469" "GO:0005515"
"O75469" "GO:0008144"
"O75469" "GO:0008270"
"O75469" "GO:0016922"
"O75469" "GO:1990837"
"O75469" "GO:0000978"
"O75469" "GO:0000790"
"O75469" "GO:0005654"
"O75469" "GO:0016604"
"O75469" "GO:0045111"
"O75474" "GO:1904886"
"O75474" "GO:0003674"
"O75474" "GO:0005575"
"O75474" "GO:0005829"
"O75474" "GO:0005737"
"O75486" "GO:0006355"
"O75486" "GO:0006366"
"O75486" "GO:0016578"
"O75486" "GO:0043966"
"O75486" "GO:0045893"
"O75486" "GO:0003713"
"O75486" "GO:0046982"
"O75486" "GO:0004402"
"O75486" "GO:0005634"
"O75486" "GO:0005654"
"O75486" "GO:0030914"
"O75486" "GO:0033276"
"O75487" "GO:0001523"
"O75487" "GO:0006024"
"O75487" "GO:0006027"
"O75487" "GO:0009966"
"O75487" "GO:0016055"
"O75487" "GO:0060071"
"O75487" "GO:0016477"
"O75487" "GO:0098696"
"O75487" "GO:0099560"
"O75487" "GO:1905606"
"O75487" "GO:1905475"
"O75487" "GO:0005515"
"O75487" "GO:1904929"
"O75487" "GO:0005634"
"O75487" "GO:0005796"
"O75487" "GO:0005886"
"O75487" "GO:0009897"
"O75487" "GO:0043202"
"O75487" "GO:0062023"
"O75487" "GO:0070062"
"O75487" "GO:0098978"
"O75487" "GO:0099026"
"O75487" "GO:0009986"
"O75487" "GO:0045202"
"O75487" "GO:0005576"
"O75493" "GO:0006730"
"O75493" "GO:0008270"
"O75493" "GO:0004089"
"O75493" "GO:0016836"
"O75493" "GO:0005576"
"O75493" "GO:0016323"
"O75494" "GO:0000244"
"O75494" "GO:0000375"
"O75494" "GO:0000398"
"O75494" "GO:0006355"
"O75494" "GO:0006376"
"O75494" "GO:0016482"
"O75494" "GO:0048024"
"O75494" "GO:0048025"
"O75494" "GO:0000381"
"O75494" "GO:0045292"
"O75494" "GO:0003723"
"O75494" "GO:0005515"
"O75494" "GO:0050733"
"O75494" "GO:0051082"
"O75494" "GO:0005634"
"O75494" "GO:0005654"
"O75494" "GO:0005737"
"O75494" "GO:0005829"
"O75494" "GO:0016607"
"O75503" "GO:0006465"
"O75503" "GO:0007042"
"O75503" "GO:0007420"
"O75503" "GO:0022008"
"O75503" "GO:0030163"
"O75503" "GO:0042147"
"O75503" "GO:0042551"
"O75503" "GO:0070085"
"O75503" "GO:1904426"
"O75503" "GO:0007040"
"O75503" "GO:0005515"
"O75503" "GO:0005537"
"O75503" "GO:0016798"
"O75503" "GO:0005764"
"O75503" "GO:0005765"
"O75503" "GO:0005783"
"O75503" "GO:0005794"
"O75503" "GO:0005829"
"O75503" "GO:0016021"
"O75503" "GO:0048471"
"O75503" "GO:0070062"
"O75506" "GO:0000122"
"O75506" "GO:0006936"
"O75506" "GO:0035987"
"O75506" "GO:1900034"
"O75506" "GO:0070370"
"O75506" "GO:0003714"
"O75506" "GO:0005515"
"O75506" "GO:0042802"
"O75506" "GO:0005654"
"O75506" "GO:0005856"
"O75506" "GO:0005737"
"O75506" "GO:0005634"
"O75506" "GO:0005829"
"O75508" "GO:0007283"
"O75508" "GO:0008366"
"O75508" "GO:0016338"
"O75508" "GO:0120192"
"O75508" "GO:0070830"
"O75508" "GO:0007155"
"O75508" "GO:0005198"
"O75508" "GO:0005515"
"O75508" "GO:0042802"
"O75508" "GO:0005811"
"O75508" "GO:0005883"
"O75508" "GO:0005886"
"O75508" "GO:0005923"
"O75508" "GO:0016021"
"O75508" "GO:0030054"
"O75508" "GO:0030424"
"O75508" "GO:0045178"
"O75508" "GO:0070160"
"O75509" "GO:0001783"
"O75509" "GO:0002250"
"O75509" "GO:0006915"
"O75509" "GO:0006959"
"O75509" "GO:0007413"
"O75509" "GO:0019216"
"O75509" "GO:0030889"
"O75509" "GO:0031642"
"O75509" "GO:0032693"
"O75509" "GO:0032696"
"O75509" "GO:0032714"
"O75509" "GO:0042130"
"O75509" "GO:0042552"
"O75509" "GO:0048713"
"O75509" "GO:0050852"
"O75509" "GO:0051402"
"O75509" "GO:0071356"
"O75509" "GO:0097252"
"O75509" "GO:0005515"
"O75509" "GO:0005737"
"O75509" "GO:0005886"
"O75509" "GO:0005887"
"O75509" "GO:0030424"
"O75509" "GO:0031226"
"O75521" "GO:0006625"
"O75521" "GO:0006635"
"O75521" "GO:0033540"
"O75521" "GO:0000062"
"O75521" "GO:0004165"
"O75521" "GO:0005515"
"O75521" "GO:0005739"
"O75521" "GO:0005777"
"O75521" "GO:0005782"
"O75521" "GO:0005829"
"O75521" "GO:0016020"
"O75521" "GO:0043231"
"O75526" "GO:0000398"
"O75526" "GO:0017069"
"O75526" "GO:0003729"
"O75526" "GO:0005689"
"O75528" "GO:0000278"
"O75528" "GO:0001932"
"O75528" "GO:0010628"
"O75528" "GO:0016579"
"O75528" "GO:0030520"
"O75528" "GO:0031063"
"O75528" "GO:0031647"
"O75528" "GO:0043966"
"O75528" "GO:0045893"
"O75528" "GO:0090043"
"O75528" "GO:0043967"
"O75528" "GO:0006357"
"O75528" "GO:0003713"
"O75528" "GO:0005515"
"O75528" "GO:0016922"
"O75528" "GO:0019904"
"O75528" "GO:0030374"
"O75528" "GO:0004402"
"O75528" "GO:0005622"
"O75528" "GO:0005634"
"O75528" "GO:0005654"
"O75528" "GO:0005671"
"O75528" "GO:0030914"
"O75528" "GO:0033276"
"O75528" "GO:0072686"
"O75528" "GO:0000124"
"O75529" "GO:0006355"
"O75529" "GO:0006366"
"O75529" "GO:0043966"
"O75529" "GO:1904672"
"O75529" "GO:0003713"
"O75529" "GO:0005515"
"O75529" "GO:0004402"
"O75529" "GO:0005634"
"O75529" "GO:0016607"
"O75529" "GO:0030914"
"O75529" "GO:0033276"
"O75529" "GO:0036464"
"O75529" "GO:0000790"
"O75530" "GO:0006349"
"O75530" "GO:0016032"
"O75530" "GO:0021510"
"O75530" "GO:0045814"
"O75530" "GO:0045892"
"O75530" "GO:0048709"
"O75530" "GO:0061087"
"O75530" "GO:0070317"
"O75530" "GO:0070734"
"O75530" "GO:1990830"
"O75530" "GO:2000011"
"O75530" "GO:0006342"
"O75530" "GO:0000122"
"O75530" "GO:0000978"
"O75530" "GO:0005515"
"O75530" "GO:0042054"
"O75530" "GO:0042802"
"O75530" "GO:0046976"
"O75530" "GO:0031491"
"O75530" "GO:0001739"
"O75530" "GO:0005634"
"O75530" "GO:0005654"
"O75530" "GO:0005829"
"O75530" "GO:0035098"
"O75530" "GO:0045120"
"O75531" "GO:0007084"
"O75531" "GO:0009615"
"O75531" "GO:0045071"
"O75531" "GO:0051169"
"O75531" "GO:0075713"
"O75531" "GO:0030261"
"O75531" "GO:0007059"
"O75531" "GO:0005515"
"O75531" "GO:0008022"
"O75531" "GO:0019899"
"O75531" "GO:0042802"
"O75531" "GO:0042803"
"O75531" "GO:0047485"
"O75531" "GO:0097726"
"O75531" "GO:0003677"
"O75531" "GO:0005634"
"O75531" "GO:0005635"
"O75531" "GO:0005654"
"O75531" "GO:0005694"
"O75531" "GO:0005737"
"O75531" "GO:0005829"
"O75533" "GO:0000375"
"O75533" "GO:0000398"
"O75533" "GO:0008380"
"O75533" "GO:0045815"
"O75533" "GO:0000245"
"O75533" "GO:0003723"
"O75533" "GO:0005515"
"O75533" "GO:1990935"
"O75533" "GO:0003729"
"O75533" "GO:0005634"
"O75533" "GO:0005654"
"O75533" "GO:0005681"
"O75533" "GO:0005686"
"O75533" "GO:0005689"
"O75533" "GO:0016607"
"O75533" "GO:0034693"
"O75533" "GO:0071005"
"O75533" "GO:0071013"
"O75533" "GO:0071004"
"O75554" "GO:0000398"
"O75554" "GO:0045292"
"O75554" "GO:0008380"
"O75554" "GO:0005515"
"O75554" "GO:0008270"
"O75554" "GO:0070064"
"O75554" "GO:0003723"
"O75554" "GO:0005634"
"O75554" "GO:0005654"
"O75554" "GO:0016607"
"O75554" "GO:0071005"
"O75554" "GO:0071011"
"O75578" "GO:0007160"
"O75578" "GO:0007229"
"O75578" "GO:0030198"
"O75578" "GO:0005518"
"O75578" "GO:0046872"
"O75578" "GO:0098639"
"O75578" "GO:0005886"
"O75578" "GO:0008305"
"O75578" "GO:0034680"
"O75581" "GO:0001933"
"O75581" "GO:0006469"
"O75581" "GO:0007204"
"O75581" "GO:0014029"
"O75581" "GO:0014033"
"O75581" "GO:0016055"
"O75581" "GO:0034392"
"O75581" "GO:0043434"
"O75581" "GO:0044335"
"O75581" "GO:0044340"
"O75581" "GO:0045787"
"O75581" "GO:0045893"
"O75581" "GO:0045944"
"O75581" "GO:0051091"
"O75581" "GO:0060070"
"O75581" "GO:0071397"
"O75581" "GO:0071542"
"O75581" "GO:0071901"
"O75581" "GO:0072659"
"O75581" "GO:0090090"
"O75581" "GO:0098609"
"O75581" "GO:1901998"
"O75581" "GO:1904886"
"O75581" "GO:1904948"
"O75581" "GO:1904953"
"O75581" "GO:0021794"
"O75581" "GO:0060325"
"O75581" "GO:0060021"
"O75581" "GO:0060026"
"O75581" "GO:0048596"
"O75581" "GO:0090244"
"O75581" "GO:0003344"
"O75581" "GO:0060059"
"O75581" "GO:0090245"
"O75581" "GO:0030278"
"O75581" "GO:0090009"
"O75581" "GO:0001843"
"O75581" "GO:0090118"
"O75581" "GO:0030917"
"O75581" "GO:0060349"
"O75581" "GO:0021587"
"O75581" "GO:0060535"
"O75581" "GO:0009880"
"O75581" "GO:0046849"
"O75581" "GO:0030326"
"O75581" "GO:0021987"
"O75581" "GO:0009952"
"O75581" "GO:0007268"
"O75581" "GO:0042475"
"O75581" "GO:0035261"
"O75581" "GO:0001702"
"O75581" "GO:0030901"
"O75581" "GO:0060444"
"O75581" "GO:0005041"
"O75581" "GO:0005102"
"O75581" "GO:0005109"
"O75581" "GO:0005515"
"O75581" "GO:0017147"
"O75581" "GO:0019210"
"O75581" "GO:0019534"
"O75581" "GO:0042802"
"O75581" "GO:0042803"
"O75581" "GO:0042813"
"O75581" "GO:0071936"
"O75581" "GO:1904928"
"O75581" "GO:0034185"
"O75581" "GO:0015026"
"O75581" "GO:0005576"
"O75581" "GO:0005783"
"O75581" "GO:0005886"
"O75581" "GO:0009986"
"O75581" "GO:0016021"
"O75581" "GO:0031410"
"O75581" "GO:0031901"
"O75581" "GO:1990851"
"O75581" "GO:1990909"
"O75581" "GO:0005769"
"O75581" "GO:0005794"
"O75581" "GO:0005901"
"O75581" "GO:0045202"
"O75581" "GO:0043025"
"O75593" "GO:0001947"
"O75593" "GO:0003139"
"O75593" "GO:0003151"
"O75593" "GO:0003215"
"O75593" "GO:0003222"
"O75593" "GO:0007179"
"O75593" "GO:0033147"
"O75593" "GO:0035054"
"O75593" "GO:0035909"
"O75593" "GO:0043433"
"O75593" "GO:0045893"
"O75593" "GO:0045944"
"O75593" "GO:0048318"
"O75593" "GO:0060766"
"O75593" "GO:0071345"
"O75593" "GO:1900164"
"O75593" "GO:0000122"
"O75593" "GO:0000976"
"O75593" "GO:0000981"
"O75593" "GO:0000987"
"O75593" "GO:0003700"
"O75593" "GO:0005515"
"O75593" "GO:0019904"
"O75593" "GO:0043425"
"O75593" "GO:0043565"
"O75593" "GO:0046332"
"O75593" "GO:0050681"
"O75593" "GO:0070410"
"O75593" "GO:0070412"
"O75593" "GO:0003677"
"O75593" "GO:0001228"
"O75593" "GO:0000790"
"O75593" "GO:0005634"
"O75593" "GO:0005654"
"O75593" "GO:0005667"
"O75593" "GO:0032444"
"O75602" "GO:0007286"
"O75602" "GO:0030030"
"O75602" "GO:0005634"
"O75602" "GO:0005874"
"O75602" "GO:0005930"
"O75602" "GO:0015630"
"O75602" "GO:0097228"
"O75604" "GO:0000122"
"O75604" "GO:0006511"
"O75604" "GO:0007049"
"O75604" "GO:0007517"
"O75604" "GO:0016579"
"O75604" "GO:0032922"
"O75604" "GO:0043153"
"O75604" "GO:0045475"
"O75604" "GO:0045931"
"O75604" "GO:0048512"
"O75604" "GO:0050821"
"O75604" "GO:0004197"
"O75604" "GO:0004843"
"O75604" "GO:0005515"
"O75604" "GO:0030332"
"O75604" "GO:0031625"
"O75604" "GO:0036459"
"O75604" "GO:0042802"
"O75604" "GO:0046872"
"O75604" "GO:0005654"
"O75604" "GO:0005813"
"O75604" "GO:0016020"
"O75604" "GO:0048471"
"O75604" "GO:0005737"
"O75618" "GO:0007283"
"O75618" "GO:0042981"
"O75618" "GO:0008625"
"O75618" "GO:0003677"
"O75618" "GO:0005515"
"O75618" "GO:0005730"
"O75618" "GO:0005737"
"O75629" "GO:0006357"
"O75629" "GO:0007275"
"O75629" "GO:0040008"
"O75629" "GO:0043312"
"O75629" "GO:1903507"
"O75629" "GO:0003714"
"O75629" "GO:0008134"
"O75629" "GO:0005576"
"O75629" "GO:0005615"
"O75629" "GO:0005667"
"O75629" "GO:0035578"
"O75629" "GO:0070062"
"O75636" "GO:0001867"
"O75636" "GO:0006956"
"O75636" "GO:0043654"
"O75636" "GO:0046597"
"O75636" "GO:0051607"
"O75636" "GO:1902679"
"O75636" "GO:0003823"
"O75636" "GO:0005515"
"O75636" "GO:0030246"
"O75636" "GO:0046872"
"O75636" "GO:0005576"
"O75636" "GO:0005581"
"O75636" "GO:0072562"
"O75636" "GO:0062023"
"O75636" "GO:0005615"
"O75638" "GO:0008150"
"O75638" "GO:0045944"
"O75638" "GO:0070525"
"O75638" "GO:0003674"
"O75638" "GO:0005515"
"O75638" "GO:0005654"
"O75638" "GO:0005813"
"O75638" "GO:0016604"
"O75638" "GO:0043231"
"O75643" "GO:0000354"
"O75643" "GO:0000398"
"O75643" "GO:0001649"
"O75643" "GO:0000388"
"O75643" "GO:0003723"
"O75643" "GO:0003724"
"O75643" "GO:0004386"
"O75643" "GO:0005515"
"O75643" "GO:0005524"
"O75643" "GO:0042802"
"O75643" "GO:0005634"
"O75643" "GO:0005654"
"O75643" "GO:0005681"
"O75643" "GO:0005682"
"O75643" "GO:0016020"
"O75643" "GO:0046540"
"O75643" "GO:0071005"
"O75643" "GO:0071006"
"O75643" "GO:0071013"
"O75674" "GO:0006886"
"O75674" "GO:0007165"
"O75674" "GO:0031954"
"O75674" "GO:0032147"
"O75674" "GO:0043162"
"O75674" "GO:0045839"
"O75674" "GO:2000278"
"O75674" "GO:0005515"
"O75674" "GO:0017124"
"O75674" "GO:0019901"
"O75674" "GO:0030276"
"O75674" "GO:0030295"
"O75674" "GO:0043130"
"O75674" "GO:0005737"
"O75674" "GO:0005764"
"O75674" "GO:0005768"
"O75674" "GO:0005795"
"O75674" "GO:0005829"
"O75674" "GO:0010008"
"O75674" "GO:0070062"
"O75674" "GO:0016020"
"O75677" "GO:0007049"
"O75677" "GO:0008285"
"O75677" "GO:0010972"
"O75677" "GO:0016567"
"O75677" "GO:0032436"
"O75677" "GO:0043065"
"O75677" "GO:0045930"
"O75677" "GO:0051782"
"O75677" "GO:2001272"
"O75677" "GO:0045893"
"O75677" "GO:0046872"
"O75677" "GO:0004842"
"O75677" "GO:0005737"
"O75677" "GO:0000785"
"O75677" "GO:0005654"
"O75679" "GO:0016032"
"O75679" "GO:0016567"
"O75679" "GO:0045893"
"O75679" "GO:0005515"
"O75679" "GO:0046872"
"O75679" "GO:0004842"
"O75679" "GO:0005737"
"O75679" "GO:0000785"
"O75679" "GO:0005654"
"O75683" "GO:0042274"
"O75683" "GO:0042273"
"O75683" "GO:0003677"
"O75683" "GO:0003723"
"O75683" "GO:0005515"
"O75683" "GO:0001652"
"O75683" "GO:0005654"
"O75683" "GO:0005730"
"O75688" "GO:0006470"
"O75688" "GO:0006499"
"O75688" "GO:0032688"
"O75688" "GO:0035970"
"O75688" "GO:0043124"
"O75688" "GO:0050687"
"O75688" "GO:1901223"
"O75688" "GO:0090263"
"O75688" "GO:0000287"
"O75688" "GO:0004722"
"O75688" "GO:0005515"
"O75688" "GO:0030145"
"O75688" "GO:0005730"
"O75688" "GO:0005829"
"O75688" "GO:0016020"
"O75688" "GO:0005634"
"O75715" "GO:0006629"
"O75715" "GO:0034599"
"O75715" "GO:0055114"
"O75715" "GO:0098869"
"O75715" "GO:0004601"
"O75715" "GO:0004602"
"O75715" "GO:0005576"
"O75717" "GO:0006281"
"O75717" "GO:0006261"
"O75717" "GO:0000278"
"O75717" "GO:0006974"
"O75717" "GO:0003677"
"O75717" "GO:0005515"
"O75717" "GO:0003682"
"O75717" "GO:0005654"
"O75717" "GO:0005737"
"O75717" "GO:0031298"
"O75717" "GO:0043596"
"O75746" "GO:0006094"
"O75746" "GO:0006537"
"O75746" "GO:0010907"
"O75746" "GO:0015810"
"O75746" "GO:0015813"
"O75746" "GO:0015867"
"O75746" "GO:0031643"
"O75746" "GO:0043490"
"O75746" "GO:0051592"
"O75746" "GO:0070778"
"O75746" "GO:1904024"
"O75746" "GO:2001171"
"O75746" "GO:0005313"
"O75746" "GO:0005347"
"O75746" "GO:0005509"
"O75746" "GO:0015183"
"O75746" "GO:0042802"
"O75746" "GO:0005739"
"O75746" "GO:0005743"
"O75746" "GO:0016021"
"O75764" "GO:0006351"
"O75764" "GO:0006355"
"O75764" "GO:0003677"
"O75764" "GO:0005515"
"O75764" "GO:0008270"
"O75764" "GO:0005634"
"O75771" "GO:0000723"
"O75771" "GO:0000724"
"O75771" "GO:0006281"
"O75771" "GO:0036297"
"O75771" "GO:0042148"
"O75771" "GO:0051726"
"O75771" "GO:0007131"
"O75771" "GO:0003677"
"O75771" "GO:0003697"
"O75771" "GO:0005515"
"O75771" "GO:0005524"
"O75771" "GO:0008094"
"O75771" "GO:0043015"
"O75771" "GO:0000400"
"O75771" "GO:0000781"
"O75771" "GO:0000784"
"O75771" "GO:0005634"
"O75771" "GO:0005654"
"O75771" "GO:0005657"
"O75771" "GO:0005737"
"O75771" "GO:0005813"
"O75771" "GO:0033063"
"O75787" "GO:0002003"
"O75787" "GO:0007042"
"O75787" "GO:0021903"
"O75787" "GO:0030177"
"O75787" "GO:0032914"
"O75787" "GO:0043312"
"O75787" "GO:0043408"
"O75787" "GO:0048069"
"O75787" "GO:0060323"
"O75787" "GO:0005515"
"O75787" "GO:0038023"
"O75787" "GO:0000421"
"O75787" "GO:0005764"
"O75787" "GO:0005765"
"O75787" "GO:0005789"
"O75787" "GO:0005886"
"O75787" "GO:0009897"
"O75787" "GO:0016021"
"O75787" "GO:0016324"
"O75787" "GO:0016471"
"O75787" "GO:0030424"
"O75787" "GO:0032591"
"O75787" "GO:0044297"
"O75787" "GO:0045211"
"O75787" "GO:0070062"
"O75787" "GO:0070821"
"O75787" "GO:0101003"
"O75791" "GO:0007265"
"O75791" "GO:0007267"
"O75791" "GO:0031295"
"O75791" "GO:0038095"
"O75791" "GO:0050852"
"O75791" "GO:0005515"
"O75791" "GO:0005634"
"O75791" "GO:0005654"
"O75791" "GO:0005737"
"O75791" "GO:0005768"
"O75791" "GO:0005829"
"O75791" "GO:0005886"
"O75792" "GO:0006260"
"O75792" "GO:0006298"
"O75792" "GO:0006401"
"O75792" "GO:0090502"
"O75792" "GO:0043137"
"O75792" "GO:0003723"
"O75792" "GO:0004523"
"O75792" "GO:0004540"
"O75792" "GO:0046872"
"O75792" "GO:0005654"
"O75792" "GO:0005829"
"O75792" "GO:0032299"
"O75795" "GO:0008202"
"O75795" "GO:0052695"
"O75795" "GO:0015020"
"O75795" "GO:0001972"
"O75795" "GO:0008194"
"O75795" "GO:0005789"
"O75795" "GO:0016020"
"O75795" "GO:0016021"
"O75795" "GO:0043231"
"O75800" "GO:0003341"
"O75800" "GO:0006457"
"O75800" "GO:0036158"
"O75800" "GO:0036159"
"O75800" "GO:0044458"
"O75800" "GO:0061512"
"O75800" "GO:1905505"
"O75800" "GO:0005515"
"O75800" "GO:0044183"
"O75800" "GO:0046872"
"O75800" "GO:0060090"
"O75800" "GO:0005737"
"O75800" "GO:0016324"
"O75800" "GO:0034451"
"O75807" "GO:0006915"
"O75807" "GO:0006974"
"O75807" "GO:0007050"
"O75807" "GO:0032058"
"O75807" "GO:0032515"
"O75807" "GO:0032516"
"O75807" "GO:0034976"
"O75807" "GO:0035308"
"O75807" "GO:0036496"
"O75807" "GO:0070059"
"O75807" "GO:0070972"
"O75807" "GO:1902310"
"O75807" "GO:1903898"
"O75807" "GO:1903917"
"O75807" "GO:0005515"
"O75807" "GO:0008157"
"O75807" "GO:0019888"
"O75807" "GO:0019901"
"O75807" "GO:0072542"
"O75807" "GO:0000164"
"O75807" "GO:0005737"
"O75807" "GO:0005739"
"O75807" "GO:0005741"
"O75807" "GO:0005783"
"O75807" "GO:0005789"
"O75807" "GO:0005794"
"O75807" "GO:0005829"
"O75807" "GO:0016020"
"O75817" "GO:0001682"
"O75817" "GO:0006364"
"O75817" "GO:0008033"
"O75817" "GO:0090502"
"O75817" "GO:0003723"
"O75817" "GO:0005515"
"O75817" "GO:0033204"
"O75817" "GO:0004526"
"O75817" "GO:0000172"
"O75817" "GO:0005654"
"O75817" "GO:0005730"
"O75817" "GO:0005737"
"O75817" "GO:0030681"
"O75817" "GO:0005634"
"O75821" "GO:0001732"
"O75821" "GO:0006413"
"O75821" "GO:0075525"
"O75821" "GO:0003723"
"O75821" "GO:0005515"
"O75821" "GO:0003743"
"O75821" "GO:0005737"
"O75821" "GO:0005829"
"O75821" "GO:0005852"
"O75821" "GO:0016282"
"O75821" "GO:0033290"
"O75821" "GO:0048471"
"O75821" "GO:0005634"
"O75822" "GO:0001732"
"O75822" "GO:0006413"
"O75822" "GO:0005515"
"O75822" "GO:0042802"
"O75822" "GO:0003743"
"O75822" "GO:0005829"
"O75822" "GO:0005852"
"O75822" "GO:0016282"
"O75822" "GO:0033290"
"O75829" "GO:0001501"
"O75829" "GO:0006029"
"O75829" "GO:0016525"
"O75829" "GO:0051216"
"O75829" "GO:0001886"
"O75829" "GO:0030948"
"O75829" "GO:0001937"
"O75829" "GO:0005576"
"O75829" "GO:0012505"
"O75829" "GO:0016021"
"O75843" "GO:0006886"
"O75843" "GO:0016032"
"O75843" "GO:0016192"
"O75843" "GO:0006898"
"O75843" "GO:0006896"
"O75843" "GO:0005515"
"O75843" "GO:0035615"
"O75843" "GO:0140312"
"O75843" "GO:0000139"
"O75843" "GO:0005794"
"O75843" "GO:0005798"
"O75843" "GO:0010008"
"O75843" "GO:0016020"
"O75843" "GO:0030121"
"O75843" "GO:0030133"
"O75882" "GO:0006954"
"O75882" "GO:0006979"
"O75882" "GO:0021549"
"O75882" "GO:0040014"
"O75882" "GO:0042552"
"O75882" "GO:0043473"
"O75882" "GO:0016477"
"O75882" "GO:0009888"
"O75882" "GO:0009887"
"O75882" "GO:0034446"
"O75882" "GO:0030246"
"O75882" "GO:0038023"
"O75882" "GO:0005615"
"O75882" "GO:0005737"
"O75882" "GO:0005887"
"O75882" "GO:0070062"
"O75882" "GO:0005604"
"O75882" "GO:0005886"
"O75884" "GO:0042127"
"O75884" "GO:0005515"
"O75884" "GO:0016787"
"O75884" "GO:0005654"
"O75896" "GO:0001779"
"O75896" "GO:0006909"
"O75896" "GO:0007049"
"O75896" "GO:0032618"
"O75896" "GO:0032700"
"O75896" "GO:0032733"
"O75896" "GO:0048469"
"O75896" "GO:0070945"
"O75896" "GO:0071609"
"O75896" "GO:2000377"
"O75896" "GO:0051881"
"O75896" "GO:0006954"
"O75896" "GO:0005515"
"O75896" "GO:0005739"
"O75900" "GO:0000003"
"O75900" "GO:0006508"
"O75900" "GO:0030574"
"O75900" "GO:0030198"
"O75900" "GO:0004222"
"O75900" "GO:0008237"
"O75900" "GO:0008270"
"O75900" "GO:0005789"
"O75900" "GO:0016021"
"O75900" "GO:0031012"
"O75900" "GO:0062023"
"O75900" "GO:0005615"
"O75908" "GO:0008203"
"O75908" "GO:0010742"
"O75908" "GO:0030299"
"O75908" "GO:0033344"
"O75908" "GO:0034379"
"O75908" "GO:0034383"
"O75908" "GO:0034435"
"O75908" "GO:0042632"
"O75908" "GO:0000062"
"O75908" "GO:0004772"
"O75908" "GO:0005515"
"O75908" "GO:0015485"
"O75908" "GO:0016746"
"O75908" "GO:0034736"
"O75908" "GO:0008374"
"O75908" "GO:0005783"
"O75908" "GO:0005789"
"O75908" "GO:0005903"
"O75908" "GO:0016021"
"O75909" "GO:0000079"
"O75909" "GO:0006366"
"O75909" "GO:0006368"
"O75909" "GO:0006468"
"O75909" "GO:0006974"
"O75909" "GO:0007049"
"O75909" "GO:0042795"
"O75909" "GO:0044828"
"O75909" "GO:0045737"
"O75909" "GO:0045944"
"O75909" "GO:0051301"
"O75909" "GO:2001165"
"O75909" "GO:0032786"
"O75909" "GO:0006357"
"O75909" "GO:0004693"
"O75909" "GO:0005515"
"O75909" "GO:0008353"
"O75909" "GO:0019901"
"O75909" "GO:0061575"
"O75909" "GO:0016538"
"O75909" "GO:0002944"
"O75909" "GO:0002945"
"O75909" "GO:0005654"
"O75909" "GO:0008024"
"O75909" "GO:0005634"
"O75912" "GO:0007205"
"O75912" "GO:0007269"
"O75912" "GO:0030168"
"O75912" "GO:0034260"
"O75912" "GO:0046579"
"O75912" "GO:0046834"
"O75912" "GO:0046959"
"O75912" "GO:0060079"
"O75912" "GO:1900452"
"O75912" "GO:2000300"
"O75912" "GO:0051966"
"O75912" "GO:0046486"
"O75912" "GO:0035556"
"O75912" "GO:0046339"
"O75912" "GO:0003951"
"O75912" "GO:0004143"
"O75912" "GO:0005095"
"O75912" "GO:0005515"
"O75912" "GO:0005524"
"O75912" "GO:0017016"
"O75912" "GO:0046872"
"O75912" "GO:0005634"
"O75912" "GO:0005737"
"O75912" "GO:0005829"
"O75912" "GO:0005886"
"O75912" "GO:0008021"
"O75912" "GO:0032045"
"O75912" "GO:0032991"
"O75912" "GO:0043025"
"O75912" "GO:0043197"
"O75912" "GO:0043679"
"O75912" "GO:0045202"
"O75912" "GO:0048471"
"O75912" "GO:0060076"
"O75912" "GO:0098685"
"O75912" "GO:0098891"
"O75912" "GO:0098978"
"O75912" "GO:0099147"
"O75915" "GO:0002037"
"O75915" "GO:0008631"
"O75915" "GO:0010917"
"O75915" "GO:0015813"
"O75915" "GO:0032874"
"O75915" "GO:0043065"
"O75915" "GO:0043280"
"O75915" "GO:0051580"
"O75915" "GO:0051051"
"O75915" "GO:0003674"
"O75915" "GO:0005515"
"O75915" "GO:0005789"
"O75915" "GO:0005856"
"O75915" "GO:0005886"
"O75915" "GO:0016020"
"O75915" "GO:0016021"
"O75916" "GO:0001975"
"O75916" "GO:0006457"
"O75916" "GO:0007186"
"O75916" "GO:0007212"
"O75916" "GO:0007399"
"O75916" "GO:0007601"
"O75916" "GO:0008277"
"O75916" "GO:0009968"
"O75916" "GO:0032355"
"O75916" "GO:0035556"
"O75916" "GO:0043547"
"O75916" "GO:1904783"
"O75916" "GO:1905912"
"O75916" "GO:0003924"
"O75916" "GO:0005096"
"O75916" "GO:0005634"
"O75916" "GO:0005737"
"O75916" "GO:0005886"
"O75916" "GO:0098839"
"O75916" "GO:0098978"
"O75923" "GO:0001525"
"O75923" "GO:0001938"
"O75923" "GO:0002280"
"O75923" "GO:0002281"
"O75923" "GO:0006071"
"O75923" "GO:0006936"
"O75923" "GO:0010629"
"O75923" "GO:0019915"
"O75923" "GO:0042177"
"O75923" "GO:0043403"
"O75923" "GO:0045444"
"O75923" "GO:0045785"
"O75923" "GO:0048747"
"O75923" "GO:0050663"
"O75923" "GO:0050765"
"O75923" "GO:0071470"
"O75923" "GO:0090023"
"O75923" "GO:0090279"
"O75923" "GO:1901842"
"O75923" "GO:1902915"
"O75923" "GO:0001778"
"O75923" "GO:0006906"
"O75923" "GO:0007009"
"O75923" "GO:0033292"
"O75923" "GO:0061025"
"O75923" "GO:0005509"
"O75923" "GO:0005515"
"O75923" "GO:0005543"
"O75923" "GO:0005544"
"O75923" "GO:0008017"
"O75923" "GO:0043014"
"O75923" "GO:0005634"
"O75923" "GO:0005768"
"O75923" "GO:0005769"
"O75923" "GO:0005770"
"O75923" "GO:0005794"
"O75923" "GO:0005874"
"O75923" "GO:0005886"
"O75923" "GO:0016021"
"O75923" "GO:0030027"
"O75923" "GO:0030139"
"O75923" "GO:0030315"
"O75923" "GO:0030659"
"O75923" "GO:0034451"
"O75923" "GO:0042383"
"O75923" "GO:0070062"
"O75923" "GO:0098857"
"O75923" "GO:0031410"
"O75925" "GO:0000082"
"O75925" "GO:0000122"
"O75925" "GO:0007259"
"O75925" "GO:0007283"
"O75925" "GO:0008542"
"O75925" "GO:0016925"
"O75925" "GO:0032436"
"O75925" "GO:0033235"
"O75925" "GO:0042127"
"O75925" "GO:0043066"
"O75925" "GO:0045444"
"O75925" "GO:0045893"
"O75925" "GO:0051152"
"O75925" "GO:0060334"
"O75925" "GO:0065004"
"O75925" "GO:0006357"
"O75925" "GO:0003677"
"O75925" "GO:0003714"
"O75925" "GO:0005515"
"O75925" "GO:0008022"
"O75925" "GO:0008270"
"O75925" "GO:0019789"
"O75925" "GO:0019899"
"O75925" "GO:0019904"
"O75925" "GO:0031625"
"O75925" "GO:0061665"
"O75925" "GO:0003712"
"O75925" "GO:0001085"
"O75925" "GO:0005634"
"O75925" "GO:0005654"
"O75925" "GO:0016607"
"O75925" "GO:0016605"
"O75928" "GO:0016925"
"O75928" "GO:0060766"
"O75928" "GO:0006357"
"O75928" "GO:0003677"
"O75928" "GO:0005515"
"O75928" "GO:0008134"
"O75928" "GO:0008270"
"O75928" "GO:0019789"
"O75928" "GO:0031625"
"O75928" "GO:0061665"
"O75928" "GO:0001085"
"O75928" "GO:0003712"
"O75928" "GO:0005634"
"O75928" "GO:0005654"
"O75928" "GO:0016607"
"O75928" "GO:0016605"
"O75934" "GO:0000375"
"O75934" "GO:0000398"
"O75934" "GO:0008380"
"O75934" "GO:0005515"
"O75934" "GO:0005634"
"O75934" "GO:0005654"
"O75934" "GO:0005681"
"O75934" "GO:0005730"
"O75934" "GO:0005813"
"O75934" "GO:0016607"
"O75934" "GO:0071007"
"O75934" "GO:0005662"
"O75934" "GO:0071013"
"O75934" "GO:0000974"
"O75935" "GO:0000086"
"O75935" "GO:0000278"
"O75935" "GO:0006888"
"O75935" "GO:0007017"
"O75935" "GO:0010389"
"O75935" "GO:0019886"
"O75935" "GO:0061640"
"O75935" "GO:0097711"
"O75935" "GO:0005198"
"O75935" "GO:0005515"
"O75935" "GO:0000777"
"O75935" "GO:0005730"
"O75935" "GO:0005813"
"O75935" "GO:0005819"
"O75935" "GO:0005829"
"O75935" "GO:0005869"
"O75935" "GO:0005874"
"O75935" "GO:0030496"
"O75935" "GO:0032154"
"O75935" "GO:0048471"
"O75947" "GO:0006754"
"O75947" "GO:0042407"
"O75947" "GO:0042776"
"O75947" "GO:0015986"
"O75947" "GO:0005515"
"O75947" "GO:0046933"
"O75947" "GO:0005739"
"O75947" "GO:0005743"
"O75947" "GO:0005753"
"O75947" "GO:0000274"
"O75949" "GO:0098703"
"O75949" "GO:0015275"
"O75949" "GO:0016021"
"O75949" "GO:0005886"
"O75954" "GO:0008150"
"O75954" "GO:0003674"
"O75954" "GO:0005886"
"O75954" "GO:0005925"
"O75954" "GO:0097197"
"O75954" "GO:0005887"
"O75955" "GO:0001765"
"O75955" "GO:0001819"
"O75955" "GO:0001934"
"O75955" "GO:0002090"
"O75955" "GO:0007409"
"O75955" "GO:0022617"
"O75955" "GO:0032092"
"O75955" "GO:0032226"
"O75955" "GO:0032728"
"O75955" "GO:0033227"
"O75955" "GO:0034116"
"O75955" "GO:0034141"
"O75955" "GO:0034976"
"O75955" "GO:0035023"
"O75955" "GO:0044854"
"O75955" "GO:0045807"
"O75955" "GO:0048643"
"O75955" "GO:0050821"
"O75955" "GO:0051092"
"O75955" "GO:0051580"
"O75955" "GO:0060355"
"O75955" "GO:0070528"
"O75955" "GO:0071360"
"O75955" "GO:0072659"
"O75955" "GO:1901741"
"O75955" "GO:1901890"
"O75955" "GO:1903044"
"O75955" "GO:2000049"
"O75955" "GO:0034143"
"O75955" "GO:0002020"
"O75955" "GO:0005515"
"O75955" "GO:0035255"
"O75955" "GO:0001931"
"O75955" "GO:0005765"
"O75955" "GO:0005768"
"O75955" "GO:0005769"
"O75955" "GO:0005815"
"O75955" "GO:0005886"
"O75955" "GO:0005901"
"O75955" "GO:0005911"
"O75955" "GO:0005912"
"O75955" "GO:0005925"
"O75955" "GO:0009897"
"O75955" "GO:0016020"
"O75955" "GO:0016323"
"O75955" "GO:0016600"
"O75955" "GO:0030027"
"O75955" "GO:0031410"
"O75955" "GO:0034451"
"O75955" "GO:0042383"
"O75955" "GO:0042470"
"O75955" "GO:0044291"
"O75955" "GO:0045121"
"O75955" "GO:0048786"
"O75955" "GO:0070062"
"O75955" "GO:0098691"
"O75955" "GO:0098978"
"O75955" "GO:0098982"
"O75955" "GO:0016324"
"O75955" "GO:0008180"
"O75955" "GO:0030864"
"O75956" "GO:0070507"
"O75956" "GO:2000035"
"O75956" "GO:2000134"
"O75956" "GO:0005515"
"O75956" "GO:0005634"
"O75956" "GO:0005737"
"O75956" "GO:0005874"
"O75962" "GO:0006468"
"O75962" "GO:0007185"
"O75962" "GO:0007186"
"O75962" "GO:0007411"
"O75962" "GO:0007417"
"O75962" "GO:0043065"
"O75962" "GO:0045599"
"O75962" "GO:0051056"
"O75962" "GO:0004674"
"O75962" "GO:0005085"
"O75962" "GO:0005089"
"O75962" "GO:0005515"
"O75962" "GO:0005524"
"O75962" "GO:0005829"
"O75962" "GO:0042995"
"O75971" "GO:0006384"
"O75971" "GO:0042795"
"O75971" "GO:0042796"
"O75971" "GO:0000995"
"O75971" "GO:0005515"
"O75971" "GO:0016251"
"O75971" "GO:0005634"
"O75971" "GO:0005654"
"O75971" "GO:0005730"
"O75971" "GO:0016604"
"O76000" "GO:0007186"
"O76000" "GO:0050911"
"O76000" "GO:0004930"
"O76000" "GO:0004984"
"O76000" "GO:0005886"
"O76000" "GO:0016021"
"O76002" "GO:0007186"
"O76002" "GO:0050911"
"O76002" "GO:0004930"
"O76002" "GO:0004984"
"O76002" "GO:0005886"
"O76002" "GO:0016021"
"O76009" "GO:0031424"
"O76009" "GO:0070268"
"O76009" "GO:0005198"
"O76009" "GO:0005615"
"O76009" "GO:0005829"
"O76009" "GO:0005882"
"O76011" "GO:0008544"
"O76011" "GO:0031424"
"O76011" "GO:0070268"
"O76011" "GO:0005198"
"O76011" "GO:0005515"
"O76011" "GO:0005615"
"O76011" "GO:0005829"
"O76011" "GO:0005882"
"O76024" "GO:0000122"
"O76024" "GO:0001822"
"O76024" "GO:0003091"
"O76024" "GO:0006983"
"O76024" "GO:0007601"
"O76024" "GO:0007605"
"O76024" "GO:0022417"
"O76024" "GO:0030433"
"O76024" "GO:0031016"
"O76024" "GO:0031398"
"O76024" "GO:0032469"
"O76024" "GO:0034976"
"O76024" "GO:0036498"
"O76024" "GO:0042048"
"O76024" "GO:0042593"
"O76024" "GO:0043069"
"O76024" "GO:0043433"
"O76024" "GO:0043524"
"O76024" "GO:0043687"
"O76024" "GO:0044267"
"O76024" "GO:0045927"
"O76024" "GO:0050821"
"O76024" "GO:0050877"
"O76024" "GO:0051247"
"O76024" "GO:0051928"
"O76024" "GO:0055074"
"O76024" "GO:1902236"
"O76024" "GO:1903892"
"O76024" "GO:2000675"
"O76024" "GO:0030968"
"O76024" "GO:0005515"
"O76024" "GO:0005516"
"O76024" "GO:0031625"
"O76024" "GO:0033613"
"O76024" "GO:0048306"
"O76024" "GO:0051117"
"O76024" "GO:0070628"
"O76024" "GO:0005783"
"O76024" "GO:0005788"
"O76024" "GO:0005789"
"O76024" "GO:0030176"
"O76024" "GO:0030285"
"O76024" "GO:0030425"
"O76027" "GO:0007271"
"O76027" "GO:0043086"
"O76027" "GO:0070588"
"O76027" "GO:0098609"
"O76027" "GO:0001786"
"O76027" "GO:0005515"
"O76027" "GO:0005543"
"O76027" "GO:0015464"
"O76027" "GO:0002020"
"O76027" "GO:0005262"
"O76027" "GO:0005509"
"O76027" "GO:0046790"
"O76027" "GO:0017137"
"O76027" "GO:0019834"
"O76027" "GO:0005546"
"O76027" "GO:0005544"
"O76027" "GO:0005829"
"O76027" "GO:0009986"
"O76027" "GO:0045202"
"O76027" "GO:0005886"
"O76027" "GO:0031982"
"O76027" "GO:0005615"
"O76027" "GO:0005634"
"O76027" "GO:0005737"
"O76039" "GO:0001764"
"O76039" "GO:0043547"
"O76039" "GO:0045773"
"O76039" "GO:0046777"
"O76039" "GO:0050773"
"O76039" "GO:0050775"
"O76039" "GO:0051726"
"O76039" "GO:0060999"
"O76039" "GO:0099175"
"O76039" "GO:1902017"
"O76039" "GO:0006468"
"O76039" "GO:0004672"
"O76039" "GO:0004674"
"O76039" "GO:0004693"
"O76039" "GO:0005515"
"O76039" "GO:0005524"
"O76039" "GO:0016301"
"O76039" "GO:0048365"
"O76039" "GO:0005634"
"O76039" "GO:0005813"
"O76039" "GO:0032839"
"O76039" "GO:0036064"
"O76039" "GO:0044294"
"O76039" "GO:0048471"
"O76039" "GO:0097542"
"O76039" "GO:0098978"
"O76039" "GO:0099092"
"O76039" "GO:0032587"
"O76041" "GO:0071691"
"O76041" "GO:0048747"
"O76041" "GO:0005515"
"O76041" "GO:0005523"
"O76041" "GO:0008092"
"O76041" "GO:0008307"
"O76041" "GO:0031005"
"O76041" "GO:0051015"
"O76041" "GO:0001725"
"O76041" "GO:0030018"
"O76041" "GO:0031674"
"O76041" "GO:0070062"
"O76050" "GO:0006417"
"O76050" "GO:0006513"
"O76050" "GO:0007219"
"O76050" "GO:0007288"
"O76050" "GO:0007420"
"O76050" "GO:0007519"
"O76050" "GO:0007595"
"O76050" "GO:0008285"
"O76050" "GO:0043065"
"O76050" "GO:0045741"
"O76050" "GO:0045746"
"O76050" "GO:0048170"
"O76050" "GO:0051491"
"O76050" "GO:0060999"
"O76050" "GO:0071230"
"O76050" "GO:0090129"
"O76050" "GO:0007399"
"O76050" "GO:0004842"
"O76050" "GO:0045183"
"O76050" "GO:0046872"
"O76050" "GO:0061630"
"O76050" "GO:0005886"
"O76050" "GO:0014069"
"O76050" "GO:0043197"
"O76050" "GO:0043204"
"O76050" "GO:0048471"
"O76050" "GO:0097440"
"O76061" "GO:0006979"
"O76061" "GO:0007566"
"O76061" "GO:0010629"
"O76061" "GO:0030968"
"O76061" "GO:0033280"
"O76061" "GO:0040015"
"O76061" "GO:0043434"
"O76061" "GO:0043687"
"O76061" "GO:0044267"
"O76061" "GO:0046697"
"O76061" "GO:0046885"
"O76061" "GO:0071456"
"O76061" "GO:2001256"
"O76061" "GO:0006874"
"O76061" "GO:0005179"
"O76061" "GO:0019899"
"O76061" "GO:0020037"
"O76061" "GO:0042803"
"O76061" "GO:0005615"
"O76061" "GO:0005783"
"O76061" "GO:0005788"
"O76061" "GO:0005794"
"O76061" "GO:0048471"
"O76062" "GO:0006695"
"O76062" "GO:0045540"
"O76062" "GO:0055114"
"O76062" "GO:0016126"
"O76062" "GO:0005515"
"O76062" "GO:0050613"
"O76062" "GO:0050661"
"O76062" "GO:0016627"
"O76062" "GO:0005783"
"O76062" "GO:0005789"
"O76062" "GO:0005887"
"O76062" "GO:0043231"
"O76062" "GO:0043235"
"O76062" "GO:0005637"
"O76062" "GO:0030176"
"O76074" "GO:0007165"
"O76074" "GO:0010613"
"O76074" "GO:0010749"
"O76074" "GO:0042130"
"O76074" "GO:0043406"
"O76074" "GO:0046069"
"O76074" "GO:0055118"
"O76074" "GO:0055119"
"O76074" "GO:0060282"
"O76074" "GO:0004114"
"O76074" "GO:0005515"
"O76074" "GO:0030553"
"O76074" "GO:0046872"
"O76074" "GO:0047555"
"O76074" "GO:0005575"
"O76074" "GO:0005829"
"O76080" "GO:0001701"
"O76080" "GO:0001944"
"O76080" "GO:0003016"
"O76080" "GO:0008150"
"O76080" "GO:0010761"
"O76080" "GO:0048008"
"O76080" "GO:0048705"
"O76080" "GO:0048745"
"O76080" "GO:0060324"
"O76080" "GO:0003674"
"O76080" "GO:0003677"
"O76080" "GO:0005515"
"O76080" "GO:0008270"
"O76080" "GO:0005575"
"O76080" "GO:0005737"
"O76081" "GO:0007186"
"O76081" "GO:0008277"
"O76081" "GO:0009968"
"O76081" "GO:0043547"
"O76081" "GO:0003924"
"O76081" "GO:0005096"
"O76081" "GO:0005515"
"O76081" "GO:0005634"
"O76081" "GO:0005737"
"O76081" "GO:0005802"
"O76081" "GO:0005886"
"O76090" "GO:0006821"
"O76090" "GO:0007601"
"O76090" "GO:0030321"
"O76090" "GO:0034220"
"O76090" "GO:0050908"
"O76090" "GO:0051924"
"O76090" "GO:1902476"
"O76090" "GO:0005254"
"O76090" "GO:0042802"
"O76090" "GO:0005829"
"O76090" "GO:0005886"
"O76090" "GO:0009925"
"O76090" "GO:0016020"
"O76090" "GO:0016021"
"O76090" "GO:0016323"
"O76090" "GO:0034707"
"O76094" "GO:0006614"
"O76094" "GO:0042493"
"O76094" "GO:0003723"
"O76094" "GO:0005047"
"O76094" "GO:0005515"
"O76094" "GO:0008312"
"O76094" "GO:0030911"
"O76094" "GO:0043022"
"O76094" "GO:0005783"
"O76094" "GO:0005786"
"O76094" "GO:0005829"
"O76094" "GO:0048500"
"O76095" "GO:0000278"
"O76095" "GO:0000281"
"O76095" "GO:0006915"
"O76095" "GO:0045860"
"O76095" "GO:0019901"
"O76095" "GO:0005737"
"O76095" "GO:0005739"
"O76095" "GO:0005887"
"O76095" "GO:0016020"
"O76095" "GO:0030496"
"O76095" "GO:0005813"
"O76095" "GO:0005819"
"O76096" "GO:0006955"
"O76096" "GO:0010466"
"O76096" "GO:0031643"
"O76096" "GO:1903979"
"O76096" "GO:0097340"
"O76096" "GO:0004866"
"O76096" "GO:0005515"
"O76096" "GO:0030414"
"O76096" "GO:0042803"
"O76096" "GO:0004869"
"O76096" "GO:0005615"
"O76096" "GO:0005764"
"O76096" "GO:0005768"
"O76096" "GO:0005771"
"O76096" "GO:0005783"
"O76096" "GO:0005794"
"O76096" "GO:0031410"
"O76096" "GO:0005770"
"O76100" "GO:0007186"
"O76100" "GO:0050911"
"O76100" "GO:0004930"
"O76100" "GO:0004984"
"O76100" "GO:0005886"
"O76100" "GO:0016021"
"O94766" "GO:0006024"
"O94766" "GO:0006486"
"O94766" "GO:0015012"
"O94766" "GO:0030203"
"O94766" "GO:0043085"
"O94766" "GO:0043666"
"O94766" "GO:0050650"
"O94766" "GO:0050651"
"O94766" "GO:0090316"
"O94766" "GO:0005975"
"O94766" "GO:0005515"
"O94766" "GO:0015018"
"O94766" "GO:0015020"
"O94766" "GO:0046872"
"O94766" "GO:0072542"
"O94766" "GO:0000139"
"O94766" "GO:0005794"
"O94766" "GO:0005801"
"O94766" "GO:0016020"
"O94766" "GO:0016021"
"O94766" "GO:0070062"
"O94768" "GO:0006468"
"O94768" "GO:0006915"
"O94768" "GO:0035556"
"O94768" "GO:0046777"
"O94768" "GO:2000271"
"O94768" "GO:0043065"
"O94768" "GO:0004672"
"O94768" "GO:0004674"
"O94768" "GO:0005524"
"O94768" "GO:0005634"
"O94768" "GO:0005793"
"O94768" "GO:0005886"
"O94768" "GO:0015629"
"O94776" "GO:0006306"
"O94776" "GO:0006333"
"O94776" "GO:0010762"
"O94776" "GO:0043044"
"O94776" "GO:0045944"
"O94776" "GO:1901796"
"O94776" "GO:0016575"
"O94776" "GO:0000122"
"O94776" "GO:0001085"
"O94776" "GO:0001103"
"O94776" "GO:0004407"
"O94776" "GO:0005515"
"O94776" "GO:0008270"
"O94776" "GO:0000976"
"O94776" "GO:0031492"
"O94776" "GO:0003714"
"O94776" "GO:0003713"
"O94776" "GO:0042826"
"O94776" "GO:0000118"
"O94776" "GO:0000790"
"O94776" "GO:0005654"
"O94776" "GO:0005667"
"O94776" "GO:0016020"
"O94776" "GO:0016581"
"O94776" "GO:0032991"
"O94776" "GO:0005634"
"O94778" "GO:0006833"
"O94778" "GO:0055085"
"O94778" "GO:0071320"
"O94778" "GO:0005515"
"O94778" "GO:0015250"
"O94778" "GO:0005886"
"O94778" "GO:0005887"
"O94778" "GO:0031966"
"O94778" "GO:0045177"
"O94788" "GO:0001568"
"O94788" "GO:0001822"
"O94788" "GO:0001889"
"O94788" "GO:0001936"
"O94788" "GO:0002138"
"O94788" "GO:0003007"
"O94788" "GO:0006776"
"O94788" "GO:0007494"
"O94788" "GO:0008284"
"O94788" "GO:0008285"
"O94788" "GO:0009855"
"O94788" "GO:0009954"
"O94788" "GO:0010628"
"O94788" "GO:0014032"
"O94788" "GO:0016331"
"O94788" "GO:0021915"
"O94788" "GO:0021983"
"O94788" "GO:0030182"
"O94788" "GO:0030324"
"O94788" "GO:0030902"
"O94788" "GO:0031016"
"O94788" "GO:0031076"
"O94788" "GO:0032355"
"O94788" "GO:0033189"
"O94788" "GO:0034097"
"O94788" "GO:0035115"
"O94788" "GO:0035799"
"O94788" "GO:0042572"
"O94788" "GO:0042573"
"O94788" "GO:0042574"
"O94788" "GO:0042904"
"O94788" "GO:0043065"
"O94788" "GO:0048566"
"O94788" "GO:0048738"
"O94788" "GO:0051289"
"O94788" "GO:0055114"
"O94788" "GO:0060324"
"O94788" "GO:0071300"
"O94788" "GO:0090242"
"O94788" "GO:0001758"
"O94788" "GO:0004028"
"O94788" "GO:0016918"
"O94788" "GO:0004029"
"O94788" "GO:0005737"
"O94788" "GO:0005829"
"O94788" "GO:0048471"
"O94805" "GO:0006325"
"O94805" "GO:0006338"
"O94805" "GO:0006357"
"O94805" "GO:0007010"
"O94805" "GO:0016358"
"O94805" "GO:0021510"
"O94805" "GO:0042551"
"O94805" "GO:1903508"
"O94805" "GO:0043967"
"O94805" "GO:0007399"
"O94805" "GO:0043044"
"O94805" "GO:0003713"
"O94805" "GO:0005200"
"O94805" "GO:0003682"
"O94805" "GO:0005634"
"O94805" "GO:0016514"
"O94805" "GO:0071565"
"O94805" "GO:0035267"
"O94808" "GO:0006048"
"O94808" "GO:0006112"
"O94808" "GO:0006541"
"O94808" "GO:1990830"
"O94808" "GO:0006487"
"O94808" "GO:0006047"
"O94808" "GO:0006002"
"O94808" "GO:0005515"
"O94808" "GO:0097367"
"O94808" "GO:0004360"
"O94808" "GO:0005829"
"O94810" "GO:0007186"
"O94810" "GO:0008277"
"O94810" "GO:0009968"
"O94810" "GO:0035556"
"O94810" "GO:0043547"
"O94810" "GO:0003924"
"O94810" "GO:0005096"
"O94810" "GO:0031681"
"O94810" "GO:0005886"
"O94810" "GO:0032991"
"O94811" "GO:0001578"
"O94811" "GO:0014003"
"O94811" "GO:0030953"
"O94811" "GO:0031334"
"O94811" "GO:0031643"
"O94811" "GO:0032273"
"O94811" "GO:0032288"
"O94811" "GO:0046785"
"O94811" "GO:0048709"
"O94811" "GO:0051301"
"O94811" "GO:0051418"
"O94811" "GO:0070507"
"O94811" "GO:1904428"
"O94811" "GO:0000287"
"O94811" "GO:0003924"
"O94811" "GO:0005515"
"O94811" "GO:0008017"
"O94811" "GO:0015631"
"O94811" "GO:0042803"
"O94811" "GO:0005634"
"O94811" "GO:0005737"
"O94811" "GO:0005739"
"O94811" "GO:0005829"
"O94811" "GO:0048471"
"O94811" "GO:0072686"
"O94811" "GO:0150051"
"O94811" "GO:0005874"
"O94811" "GO:0097427"
"O94817" "GO:0000045"
"O94817" "GO:0016032"
"O94817" "GO:0016236"
"O94817" "GO:0006501"
"O94817" "GO:0000422"
"O94817" "GO:0044804"
"O94817" "GO:0005515"
"O94817" "GO:0005776"
"O94817" "GO:0005829"
"O94817" "GO:0030670"
"O94817" "GO:0034045"
"O94817" "GO:0034274"
"O94823" "GO:0045332"
"O94823" "GO:0000287"
"O94823" "GO:0005515"
"O94823" "GO:0005524"
"O94823" "GO:0140326"
"O94823" "GO:0005783"
"O94823" "GO:0005789"
"O94823" "GO:0016021"
"O94823" "GO:0030659"
"O94823" "GO:0005886"
"O94826" "GO:0006626"
"O94826" "GO:0016236"
"O94826" "GO:0071806"
"O94826" "GO:0005515"
"O94826" "GO:0008320"
"O94826" "GO:0005739"
"O94826" "GO:0005741"
"O94826" "GO:0005742"
"O94826" "GO:0016020"
"O94826" "GO:0016021"
"O94826" "GO:0070062"
"O94844" "GO:0007264"
"O94844" "GO:0051056"
"O94844" "GO:0007163"
"O94844" "GO:0030865"
"O94844" "GO:0043652"
"O94844" "GO:0008360"
"O94844" "GO:0032956"
"O94844" "GO:0007015"
"O94844" "GO:0030036"
"O94844" "GO:0019901"
"O94844" "GO:0003924"
"O94844" "GO:0005525"
"O94844" "GO:0005829"
"O94844" "GO:0005886"
"O94844" "GO:0031410"
"O94844" "GO:0005856"
"O94844" "GO:0005938"
"O94844" "GO:0005737"
"O94844" "GO:0042995"
"O94844" "GO:0043231"
"O94844" "GO:0031982"
"O94850" "GO:0005515"
"O94850" "GO:0005737"
"O94850" "GO:0005789"
"O94850" "GO:0032591"
"O94850" "GO:0042995"
"O94850" "GO:0043204"
"O94850" "GO:0045211"
"O94851" "GO:0001947"
"O94851" "GO:0007010"
"O94851" "GO:0007507"
"O94851" "GO:0010735"
"O94851" "GO:0019417"
"O94851" "GO:0030042"
"O94851" "GO:0055114"
"O94851" "GO:0003779"
"O94851" "GO:0016174"
"O94851" "GO:0016491"
"O94851" "GO:0016709"
"O94851" "GO:0043914"
"O94851" "GO:0046872"
"O94851" "GO:0071949"
"O94851" "GO:0005634"
"O94855" "GO:0001701"
"O94855" "GO:0002474"
"O94855" "GO:0006886"
"O94855" "GO:0006888"
"O94855" "GO:0019886"
"O94855" "GO:0048208"
"O94855" "GO:0090110"
"O94855" "GO:0000149"
"O94855" "GO:0005515"
"O94855" "GO:0008270"
"O94855" "GO:0000139"
"O94855" "GO:0005789"
"O94855" "GO:0005829"
"O94855" "GO:0012507"
"O94855" "GO:0030127"
"O94855" "GO:0043231"
"O94855" "GO:0070971"
"O94885" "GO:0000209"
"O94885" "GO:0010595"
"O94885" "GO:0010632"
"O94885" "GO:0031666"
"O94885" "GO:0043507"
"O94885" "GO:0045766"
"O94885" "GO:1900044"
"O94885" "GO:1900745"
"O94885" "GO:1901224"
"O94885" "GO:1902498"
"O94885" "GO:0001965"
"O94885" "GO:0005515"
"O94885" "GO:0008022"
"O94885" "GO:0019901"
"O94885" "GO:0031435"
"O94885" "GO:0060090"
"O94885" "GO:0005737"
"O94885" "GO:0032991"
"O94887" "GO:0007155"
"O94887" "GO:0016322"
"O94887" "GO:0016601"
"O94887" "GO:0022405"
"O94887" "GO:0030316"
"O94887" "GO:0031532"
"O94887" "GO:0033623"
"O94887" "GO:0071526"
"O94887" "GO:0071800"
"O94887" "GO:0005089"
"O94887" "GO:0008092"
"O94887" "GO:0030676"
"O94887" "GO:0005737"
"O94887" "GO:0005829"
"O94887" "GO:0005856"
"O94898" "GO:0007605"
"O94898" "GO:0010640"
"O94898" "GO:0048681"
"O94898" "GO:0051045"
"O94898" "GO:0060384"
"O94898" "GO:2000010"
"O94898" "GO:2001222"
"O94898" "GO:0005102"
"O94898" "GO:0005515"
"O94898" "GO:0005737"
"O94898" "GO:0005886"
"O94898" "GO:0016021"
"O94898" "GO:0030426"
"O94898" "GO:0043025"
"O94898" "GO:0097708"
"O94898" "GO:0005615"
"O94898" "GO:0031012"
"O94900" "GO:0001779"
"O94900" "GO:0002362"
"O94900" "GO:0002364"
"O94900" "GO:0006325"
"O94900" "GO:0010976"
"O94900" "GO:0021895"
"O94900" "GO:0032825"
"O94900" "GO:0043373"
"O94900" "GO:0043375"
"O94900" "GO:0048535"
"O94900" "GO:0048541"
"O94900" "GO:1901537"
"O94900" "GO:1902232"
"O94900" "GO:2000179"
"O94900" "GO:0005515"
"O94900" "GO:0031490"
"O94900" "GO:0005634"
"O94905" "GO:0008203"
"O94905" "GO:0030433"
"O94905" "GO:0032933"
"O94905" "GO:0045541"
"O94905" "GO:0045717"
"O94905" "GO:0055085"
"O94905" "GO:0005515"
"O94905" "GO:0031625"
"O94905" "GO:0015485"
"O94905" "GO:0005783"
"O94905" "GO:0005789"
"O94905" "GO:0005829"
"O94905" "GO:0005886"
"O94905" "GO:0016021"
"O94905" "GO:0032991"
"O94905" "GO:0045121"
"O94906" "GO:0000244"
"O94906" "GO:0000245"
"O94906" "GO:0000375"
"O94906" "GO:0000398"
"O94906" "GO:0006403"
"O94906" "GO:0008380"
"O94906" "GO:0045944"
"O94906" "GO:0003713"
"O94906" "GO:0003723"
"O94906" "GO:0005515"
"O94906" "GO:0043021"
"O94906" "GO:0050681"
"O94906" "GO:0005634"
"O94906" "GO:0005654"
"O94906" "GO:0005681"
"O94906" "GO:0005682"
"O94906" "GO:0016020"
"O94906" "GO:0016607"
"O94906" "GO:0046540"
"O94906" "GO:0071005"
"O94906" "GO:0071013"
"O94913" "GO:0000398"
"O94913" "GO:0006369"
"O94913" "GO:0006379"
"O94913" "GO:0031124"
"O94913" "GO:0006378"
"O94913" "GO:0000993"
"O94913" "GO:0003729"
"O94913" "GO:0005654"
"O94913" "GO:0005739"
"O94913" "GO:0005849"
"O94913" "GO:0005737"
"O94915" "GO:0031175"
"O94915" "GO:0000902"
"O94915" "GO:0005515"
"O94915" "GO:0005938"
"O94915" "GO:0030427"
"O94927" "GO:0000086"
"O94927" "GO:0007098"
"O94927" "GO:0010389"
"O94927" "GO:0051225"
"O94927" "GO:0051301"
"O94927" "GO:0097711"
"O94927" "GO:0003674"
"O94927" "GO:0005515"
"O94927" "GO:0005813"
"O94927" "GO:0005819"
"O94927" "GO:0005829"
"O94927" "GO:0005874"
"O94927" "GO:0070652"
"O94952" "GO:0000209"
"O94952" "GO:0006511"
"O94952" "GO:0043687"
"O94952" "GO:0003677"
"O94952" "GO:0004842"
"O94952" "GO:0000151"
"O94952" "GO:0005829"
"O94955" "GO:0008584"
"O94955" "GO:0042147"
"O94955" "GO:0032956"
"O94955" "GO:0007015"
"O94955" "GO:0008360"
"O94955" "GO:0016477"
"O94955" "GO:0030036"
"O94955" "GO:0030865"
"O94955" "GO:0007163"
"O94955" "GO:0005515"
"O94955" "GO:0005524"
"O94955" "GO:0016887"
"O94955" "GO:0017137"
"O94955" "GO:0003924"
"O94955" "GO:0005525"
"O94955" "GO:0019901"
"O94955" "GO:0005829"
"O94955" "GO:0032588"
"O94955" "GO:0070062"
"O94955" "GO:0005886"
"O94955" "GO:0005856"
"O94955" "GO:0031410"
"O94955" "GO:0043231"
"O94955" "GO:0031982"
"O94955" "GO:0005938"
"O94955" "GO:0042995"
"O94955" "GO:0005737"
"O94964" "GO:0008286"
"O94964" "GO:0010506"
"O94964" "GO:0045721"
"O94964" "GO:0003674"
"O94964" "GO:0005615"
"O94964" "GO:0070062"
"O94983" "GO:0006357"
"O94983" "GO:0014898"
"O94983" "GO:0045944"
"O94983" "GO:0000981"
"O94983" "GO:0003682"
"O94983" "GO:0003713"
"O94983" "GO:0005515"
"O94983" "GO:0008134"
"O94983" "GO:0042826"
"O94983" "GO:0043565"
"O94983" "GO:0000785"
"O94983" "GO:0005634"
"O94985" "GO:0001558"
"O94985" "GO:0007155"
"O94985" "GO:0007156"
"O94985" "GO:0090128"
"O94985" "GO:0098969"
"O94985" "GO:0099003"
"O94985" "GO:0051965"
"O94985" "GO:0050806"
"O94985" "GO:0001540"
"O94985" "GO:0005509"
"O94985" "GO:0005515"
"O94985" "GO:0019894"
"O94985" "GO:0042988"
"O94985" "GO:0000139"
"O94985" "GO:0005576"
"O94985" "GO:0005634"
"O94985" "GO:0005789"
"O94985" "GO:0098845"
"O94985" "GO:0098978"
"O94985" "GO:0098982"
"O94985" "GO:0099061"
"O94985" "GO:0099065"
"O94985" "GO:0045211"
"O94985" "GO:0009986"
"O94988" "GO:0007165"
"O94988" "GO:0043547"
"O94988" "GO:0051056"
"O94988" "GO:0005096"
"O94988" "GO:0005829"
"O94989" "GO:0050790"
"O94989" "GO:0051496"
"O94989" "GO:0061299"
"O94989" "GO:2000297"
"O94989" "GO:0090630"
"O94989" "GO:0005089"
"O94989" "GO:0005096"
"O94989" "GO:0005515"
"O94989" "GO:0005737"
"O94989" "GO:0030425"
"O95013" "GO:0007186"
"O95013" "GO:0050911"
"O95013" "GO:0004930"
"O95013" "GO:0004984"
"O95013" "GO:0005886"
"O95013" "GO:0016021"
"O95025" "GO:0007411"
"O95025" "GO:0030335"
"O95025" "GO:0001755"
"O95025" "GO:0071526"
"O95025" "GO:0048843"
"O95025" "GO:0050919"
"O95025" "GO:0045499"
"O95025" "GO:0030215"
"O95025" "GO:0005887"
"O95025" "GO:0005615"
"O95057" "GO:0007165"
"O95057" "GO:0043406"
"O95057" "GO:0003924"
"O95057" "GO:0005515"
"O95057" "GO:0005525"
"O95057" "GO:0051019"
"O95057" "GO:0019003"
"O95057" "GO:0005886"
"O95067" "GO:0000086"
"O95067" "GO:0001701"
"O95067" "GO:0007077"
"O95067" "GO:0040008"
"O95067" "GO:0043029"
"O95067" "GO:0048538"
"O95067" "GO:0051301"
"O95067" "GO:0051726"
"O95067" "GO:0000079"
"O95067" "GO:0044772"
"O95067" "GO:0005515"
"O95067" "GO:0045296"
"O95067" "GO:0016538"
"O95067" "GO:0005813"
"O95067" "GO:0005829"
"O95067" "GO:0015630"
"O95067" "GO:0016020"
"O95067" "GO:0005634"
"O95067" "GO:0005737"
"O95067" "GO:0000307"
"O95073" "GO:0005515"
"O95073" "GO:0042802"
"O95073" "GO:0005634"
"O95073" "GO:0005654"
"O95076" "GO:0006357"
"O95076" "GO:0007389"
"O95076" "GO:0035115"
"O95076" "GO:0035116"
"O95076" "GO:0042981"
"O95076" "GO:0048701"
"O95076" "GO:0000981"
"O95076" "GO:1990837"
"O95076" "GO:0000977"
"O95076" "GO:0000790"
"O95076" "GO:0005634"
"O95096" "GO:0003323"
"O95096" "GO:0003326"
"O95096" "GO:0003327"
"O95096" "GO:0003329"
"O95096" "GO:0007224"
"O95096" "GO:0007420"
"O95096" "GO:0009749"
"O95096" "GO:0014003"
"O95096" "GO:0021522"
"O95096" "GO:0021530"
"O95096" "GO:0021554"
"O95096" "GO:0031018"
"O95096" "GO:0032570"
"O95096" "GO:0045665"
"O95096" "GO:0045666"
"O95096" "GO:0048565"
"O95096" "GO:0048665"
"O95096" "GO:0048708"
"O95096" "GO:0048714"
"O95096" "GO:0051091"
"O95096" "GO:0060580"
"O95096" "GO:0030154"
"O95096" "GO:0045944"
"O95096" "GO:0000981"
"O95096" "GO:0000987"
"O95096" "GO:0001228"
"O95096" "GO:0003682"
"O95096" "GO:0003713"
"O95096" "GO:0008134"
"O95096" "GO:0043565"
"O95096" "GO:0000978"
"O95096" "GO:0003700"
"O95096" "GO:0000790"
"O95096" "GO:0005654"
"O95096" "GO:0005634"
"O95104" "GO:0006397"
"O95104" "GO:2000805"
"O95104" "GO:0003723"
"O95104" "GO:0008022"
"O95104" "GO:1990269"
"O95104" "GO:0005634"
"O95104" "GO:0005654"
"O95139" "GO:0006120"
"O95139" "GO:0032981"
"O95139" "GO:0042775"
"O95139" "GO:0005515"
"O95139" "GO:0008137"
"O95139" "GO:0005654"
"O95139" "GO:0005739"
"O95139" "GO:0005743"
"O95139" "GO:0005747"
"O95139" "GO:0016021"
"O95139" "GO:0031966"
"O95157" "GO:0007218"
"O95157" "GO:0003674"
"O95157" "GO:0005102"
"O95157" "GO:0005576"
"O95158" "GO:0007218"
"O95158" "GO:0003674"
"O95158" "GO:0005102"
"O95158" "GO:0005575"
"O95158" "GO:0005576"
"O95164" "GO:0005515"
"O95164" "GO:0005622"
"O95164" "GO:0005886"
"O95164" "GO:0070062"
"O95168" "GO:0006120"
"O95168" "GO:0006979"
"O95168" "GO:0032981"
"O95168" "GO:0008137"
"O95168" "GO:0005739"
"O95168" "GO:0005743"
"O95168" "GO:0005747"
"O95168" "GO:0016021"
"O95168" "GO:0031965"
"O95171" "GO:0008544"
"O95171" "GO:0009612"
"O95171" "GO:0009792"
"O95171" "GO:0030216"
"O95171" "GO:0090263"
"O95171" "GO:0005515"
"O95171" "GO:0046872"
"O95171" "GO:0001533"
"O95171" "GO:0005737"
"O95171" "GO:0048471"
"O95171" "GO:0070062"
"O95180" "GO:0006936"
"O95180" "GO:0007517"
"O95180" "GO:0007520"
"O95180" "GO:0008016"
"O95180" "GO:0032342"
"O95180" "GO:0032870"
"O95180" "GO:0034651"
"O95180" "GO:0034765"
"O95180" "GO:0035725"
"O95180" "GO:0035865"
"O95180" "GO:0042391"
"O95180" "GO:0070509"
"O95180" "GO:0070588"
"O95180" "GO:0098662"
"O95180" "GO:2000344"
"O95180" "GO:0086010"
"O95180" "GO:0019228"
"O95180" "GO:0045956"
"O95180" "GO:0005244"
"O95180" "GO:0005515"
"O95180" "GO:0008332"
"O95180" "GO:0046872"
"O95180" "GO:0097110"
"O95180" "GO:0005248"
"O95180" "GO:0005261"
"O95180" "GO:0005887"
"O95180" "GO:0005891"
"O95180" "GO:0016021"
"O95180" "GO:0043005"
"O95180" "GO:0001518"
"O95180" "GO:0005886"
"O95196" "GO:0007010"
"O95196" "GO:0007165"
"O95196" "GO:0007399"
"O95196" "GO:0030206"
"O95196" "GO:0030207"
"O95196" "GO:0030208"
"O95196" "GO:0040008"
"O95196" "GO:0046907"
"O95196" "GO:0106091"
"O95196" "GO:1900026"
"O95196" "GO:2000300"
"O95196" "GO:0099550"
"O95196" "GO:0048858"
"O95196" "GO:0005515"
"O95196" "GO:0008083"
"O95196" "GO:0000139"
"O95196" "GO:0005576"
"O95196" "GO:0005789"
"O95196" "GO:0005794"
"O95196" "GO:0005796"
"O95196" "GO:0005887"
"O95196" "GO:0009986"
"O95196" "GO:0016020"
"O95196" "GO:0016021"
"O95196" "GO:0030660"
"O95196" "GO:0043202"
"O95196" "GO:0098978"
"O95196" "GO:0098982"
"O95196" "GO:0099055"
"O95196" "GO:0045202"
"O95198" "GO:0016567"
"O95198" "GO:0043687"
"O95198" "GO:0003779"
"O95198" "GO:0005515"
"O95198" "GO:0042802"
"O95198" "GO:0001726"
"O95198" "GO:0005737"
"O95198" "GO:0005829"
"O95198" "GO:0015629"
"O95198" "GO:0030027"
"O95198" "GO:0031463"
"O95214" "GO:0032511"
"O95214" "GO:2000009"
"O95214" "GO:0005515"
"O95214" "GO:0042802"
"O95214" "GO:0016021"
"O95214" "GO:0005768"
"O95219" "GO:0015031"
"O95219" "GO:0032456"
"O95219" "GO:1903595"
"O95219" "GO:0005154"
"O95219" "GO:0005158"
"O95219" "GO:0005515"
"O95219" "GO:0035091"
"O95219" "GO:1990459"
"O95219" "GO:1990460"
"O95219" "GO:0005737"
"O95219" "GO:0005868"
"O95219" "GO:0005886"
"O95219" "GO:0016020"
"O95219" "GO:0031201"
"O95219" "GO:0031901"
"O95219" "GO:0032991"
"O95221" "GO:0007186"
"O95221" "GO:0007608"
"O95221" "GO:0050911"
"O95221" "GO:0004930"
"O95221" "GO:0004984"
"O95221" "GO:0005549"
"O95221" "GO:0005886"
"O95221" "GO:0016021"
"O95222" "GO:0007165"
"O95222" "GO:0007186"
"O95222" "GO:0007608"
"O95222" "GO:0050911"
"O95222" "GO:0004930"
"O95222" "GO:0004984"
"O95222" "GO:0005886"
"O95222" "GO:0016021"
"O95229" "GO:0000070"
"O95229" "GO:0007093"
"O95229" "GO:0051301"
"O95229" "GO:0051649"
"O95229" "GO:0005515"
"O95229" "GO:0047485"
"O95229" "GO:0000776"
"O95229" "GO:0000777"
"O95229" "GO:0005654"
"O95229" "GO:0005737"
"O95229" "GO:0005829"
"O95229" "GO:0016604"
"O95229" "GO:0030425"
"O95235" "GO:0000281"
"O95235" "GO:0001578"
"O95235" "GO:0015031"
"O95235" "GO:0032465"
"O95235" "GO:0061952"
"O95235" "GO:0007018"
"O95235" "GO:0005515"
"O95235" "GO:0005524"
"O95235" "GO:0019901"
"O95235" "GO:0003777"
"O95235" "GO:0016887"
"O95235" "GO:0008017"
"O95235" "GO:0005654"
"O95235" "GO:0005794"
"O95235" "GO:0005819"
"O95235" "GO:0030496"
"O95235" "GO:0032154"
"O95235" "GO:0045171"
"O95235" "GO:0005874"
"O95235" "GO:0005871"
"O95235" "GO:0005634"
"O95236" "GO:0006869"
"O95236" "GO:0006954"
"O95236" "GO:0042157"
"O95236" "GO:0043123"
"O95236" "GO:0005319"
"O95236" "GO:0008289"
"O95236" "GO:0005576"
"O95236" "GO:0005737"
"O95236" "GO:0016020"
"O95238" "GO:0000122"
"O95238" "GO:0007275"
"O95238" "GO:0010454"
"O95238" "GO:0010455"
"O95238" "GO:0043065"
"O95238" "GO:0045944"
"O95238" "GO:0060480"
"O95238" "GO:0060576"
"O95238" "GO:0006357"
"O95238" "GO:0030154"
"O95238" "GO:0000981"
"O95238" "GO:0005515"
"O95238" "GO:0043565"
"O95238" "GO:1990837"
"O95238" "GO:0000790"
"O95238" "GO:0005634"
"O95239" "GO:0000281"
"O95239" "GO:0006890"
"O95239" "GO:0006996"
"O95239" "GO:0007018"
"O95239" "GO:0008089"
"O95239" "GO:0019886"
"O95239" "GO:0051256"
"O95239" "GO:0007052"
"O95239" "GO:0003677"
"O95239" "GO:0003777"
"O95239" "GO:0005515"
"O95239" "GO:0005524"
"O95239" "GO:0008017"
"O95239" "GO:0046872"
"O95239" "GO:0051536"
"O95239" "GO:0005654"
"O95239" "GO:0005694"
"O95239" "GO:0005737"
"O95239" "GO:0005829"
"O95239" "GO:0005876"
"O95239" "GO:0016020"
"O95239" "GO:0016363"
"O95239" "GO:0030496"
"O95239" "GO:1904115"
"O95243" "GO:0006281"
"O95243" "GO:0032355"
"O95243" "GO:0045008"
"O95243" "GO:0003696"
"O95243" "GO:0004520"
"O95243" "GO:0005515"
"O95243" "GO:0008263"
"O95243" "GO:0019104"
"O95243" "GO:0003677"
"O95243" "GO:0005654"
"O95243" "GO:0016607"
"O95243" "GO:0005634"
"O95248" "GO:0006470"
"O95248" "GO:0006661"
"O95248" "GO:0007283"
"O95248" "GO:0043087"
"O95248" "GO:0008138"
"O95248" "GO:0017112"
"O95248" "GO:0019208"
"O95248" "GO:0016791"
"O95248" "GO:0005737"
"O95248" "GO:0005789"
"O95248" "GO:0005829"
"O95248" "GO:0016021"
"O95248" "GO:0016604"
"O95248" "GO:0048471"
"O95248" "GO:0016020"
"O95249" "GO:0006888"
"O95249" "GO:0006891"
"O95249" "GO:0015031"
"O95249" "GO:0042147"
"O95249" "GO:0048209"
"O95249" "GO:0006906"
"O95249" "GO:0005484"
"O95249" "GO:0000139"
"O95249" "GO:0005794"
"O95249" "GO:0005829"
"O95249" "GO:0016020"
"O95249" "GO:0016021"
"O95249" "GO:0030133"
"O95249" "GO:0031201"
"O95249" "GO:0005797"
"O95249" "GO:0005801"
"O95251" "GO:0001779"
"O95251" "GO:0006260"
"O95251" "GO:0006281"
"O95251" "GO:0006355"
"O95251" "GO:0018393"
"O95251" "GO:0030174"
"O95251" "GO:0031098"
"O95251" "GO:0032786"
"O95251" "GO:0043966"
"O95251" "GO:0043967"
"O95251" "GO:0043981"
"O95251" "GO:0043982"
"O95251" "GO:0043983"
"O95251" "GO:0044154"
"O95251" "GO:0045648"
"O95251" "GO:0045740"
"O95251" "GO:0045944"
"O95251" "GO:0072708"
"O95251" "GO:0072710"
"O95251" "GO:0072716"
"O95251" "GO:0072720"
"O95251" "GO:0072739"
"O95251" "GO:0090240"
"O95251" "GO:1900182"
"O95251" "GO:1902035"
"O95251" "GO:2000819"
"O95251" "GO:0043984"
"O95251" "GO:0045892"
"O95251" "GO:0003688"
"O95251" "GO:0004402"
"O95251" "GO:0005515"
"O95251" "GO:0008270"
"O95251" "GO:0010485"
"O95251" "GO:0042393"
"O95251" "GO:0000123"
"O95251" "GO:0000775"
"O95251" "GO:0005634"
"O95251" "GO:0005654"
"O95251" "GO:0005694"
"O95251" "GO:0005829"
"O95251" "GO:0036409"
"O95251" "GO:0090734"
"O95251" "GO:0005730"
"O95251" "GO:0032777"
"O95251" "GO:0000790"
"O95256" "GO:0006954"
"O95256" "GO:0006955"
"O95256" "GO:0008283"
"O95256" "GO:0032609"
"O95256" "GO:0032635"
"O95256" "GO:0035655"
"O95256" "GO:0035744"
"O95256" "GO:0042119"
"O95256" "GO:0045954"
"O95256" "GO:0051092"
"O95256" "GO:0070301"
"O95256" "GO:0042008"
"O95256" "GO:0050135"
"O95256" "GO:0061809"
"O95256" "GO:0005886"
"O95256" "GO:0045092"
"O95257" "GO:0000185"
"O95257" "GO:0006915"
"O95257" "GO:0007275"
"O95257" "GO:0030154"
"O95257" "GO:0043065"
"O95257" "GO:0046330"
"O95257" "GO:0120162"
"O95257" "GO:1900745"
"O95257" "GO:0051726"
"O95257" "GO:0005515"
"O95257" "GO:0005634"
"O95257" "GO:0005737"
"O95263" "GO:0006198"
"O95263" "GO:0007186"
"O95263" "GO:0004115"
"O95263" "GO:0046872"
"O95263" "GO:0005575"
"O95263" "GO:0005829"
"O95267" "GO:0000165"
"O95267" "GO:0001816"
"O95267" "GO:0001934"
"O95267" "GO:0002437"
"O95267" "GO:0007165"
"O95267" "GO:0007265"
"O95267" "GO:0014066"
"O95267" "GO:0030101"
"O95267" "GO:0030154"
"O95267" "GO:0032252"
"O95267" "GO:0032725"
"O95267" "GO:0032729"
"O95267" "GO:0032760"
"O95267" "GO:0032825"
"O95267" "GO:0033089"
"O95267" "GO:0042098"
"O95267" "GO:0042100"
"O95267" "GO:0042110"
"O95267" "GO:0042113"
"O95267" "GO:0043303"
"O95267" "GO:0043406"
"O95267" "GO:0043547"
"O95267" "GO:0045954"
"O95267" "GO:0046330"
"O95267" "GO:0046579"
"O95267" "GO:0047496"
"O95267" "GO:0070372"
"O95267" "GO:0070374"
"O95267" "GO:0090630"
"O95267" "GO:1900274"
"O95267" "GO:1900744"
"O95267" "GO:0005085"
"O95267" "GO:0005088"
"O95267" "GO:0005509"
"O95267" "GO:0008270"
"O95267" "GO:0008289"
"O95267" "GO:0019992"
"O95267" "GO:0031210"
"O95267" "GO:0042802"
"O95267" "GO:0000139"
"O95267" "GO:0005789"
"O95267" "GO:0005794"
"O95267" "GO:0005829"
"O95267" "GO:0005886"
"O95267" "GO:0016020"
"O95267" "GO:0042629"
"O95273" "GO:0007049"
"O95273" "GO:0051726"
"O95273" "GO:0005515"
"O95273" "GO:0005634"
"O95273" "GO:0005654"
"O95273" "GO:0005737"
"O95273" "GO:0016604"
"O95279" "GO:0006813"
"O95279" "GO:0007588"
"O95279" "GO:0034765"
"O95279" "GO:0060075"
"O95279" "GO:0097623"
"O95279" "GO:1990573"
"O95279" "GO:0071805"
"O95279" "GO:0030322"
"O95279" "GO:0005249"
"O95279" "GO:0005267"
"O95279" "GO:0005515"
"O95279" "GO:0022841"
"O95279" "GO:0005887"
"O95292" "GO:0006874"
"O95292" "GO:0006888"
"O95292" "GO:0007029"
"O95292" "GO:0019048"
"O95292" "GO:0030148"
"O95292" "GO:0030968"
"O95292" "GO:0036498"
"O95292" "GO:0045070"
"O95292" "GO:0090114"
"O95292" "GO:0090158"
"O95292" "GO:0061817"
"O95292" "GO:0005515"
"O95292" "GO:0008017"
"O95292" "GO:0019899"
"O95292" "GO:0033149"
"O95292" "GO:0042803"
"O95292" "GO:0045296"
"O95292" "GO:0046982"
"O95292" "GO:0048487"
"O95292" "GO:0000139"
"O95292" "GO:0005737"
"O95292" "GO:0005783"
"O95292" "GO:0005789"
"O95292" "GO:0005794"
"O95292" "GO:0016021"
"O95292" "GO:0070971"
"O95292" "GO:0005886"
"O95298" "GO:0006120"
"O95298" "GO:0032981"
"O95298" "GO:0043312"
"O95298" "GO:0008137"
"O95298" "GO:0005737"
"O95298" "GO:0005739"
"O95298" "GO:0005743"
"O95298" "GO:0005747"
"O95298" "GO:0005886"
"O95298" "GO:0016021"
"O95298" "GO:0035577"
"O95299" "GO:0006120"
"O95299" "GO:0032981"
"O95299" "GO:0008137"
"O95299" "GO:0005739"
"O95299" "GO:0005743"
"O95299" "GO:0005747"
"O95299" "GO:0005759"
"O95299" "GO:0005737"
"O95342" "GO:0006631"
"O95342" "GO:0006699"
"O95342" "GO:0006855"
"O95342" "GO:0008206"
"O95342" "GO:0015721"
"O95342" "GO:0015722"
"O95342" "GO:0016567"
"O95342" "GO:0017144"
"O95342" "GO:0031998"
"O95342" "GO:0035725"
"O95342" "GO:0042632"
"O95342" "GO:0042908"
"O95342" "GO:0046618"
"O95342" "GO:0055088"
"O95342" "GO:0055091"
"O95342" "GO:0120189"
"O95342" "GO:1904251"
"O95342" "GO:0055085"
"O95342" "GO:0005215"
"O95342" "GO:0005515"
"O95342" "GO:0005524"
"O95342" "GO:0008554"
"O95342" "GO:0008559"
"O95342" "GO:0015125"
"O95342" "GO:0015126"
"O95342" "GO:0015432"
"O95342" "GO:0016887"
"O95342" "GO:0042626"
"O95342" "GO:0005768"
"O95342" "GO:0005886"
"O95342" "GO:0005887"
"O95342" "GO:0009986"
"O95342" "GO:0016020"
"O95342" "GO:0016324"
"O95342" "GO:0046581"
"O95342" "GO:0046691"
"O95342" "GO:0055037"
"O95342" "GO:0055038"
"O95342" "GO:0070062"
"O95342" "GO:0016323"
"O95342" "GO:0016021"
"O95343" "GO:0001654"
"O95343" "GO:0002070"
"O95343" "GO:0002088"
"O95343" "GO:0003404"
"O95343" "GO:0006606"
"O95343" "GO:0007601"
"O95343" "GO:0009946"
"O95343" "GO:0014016"
"O95343" "GO:0021537"
"O95343" "GO:0021797"
"O95343" "GO:0021798"
"O95343" "GO:0021846"
"O95343" "GO:0021978"
"O95343" "GO:0021983"
"O95343" "GO:0030178"
"O95343" "GO:0042127"
"O95343" "GO:0045665"
"O95343" "GO:0045892"
"O95343" "GO:0045944"
"O95343" "GO:0048512"
"O95343" "GO:0060235"
"O95343" "GO:0061074"
"O95343" "GO:0070306"
"O95343" "GO:0097402"
"O95343" "GO:1901987"
"O95343" "GO:1902692"
"O95343" "GO:1902742"
"O95343" "GO:1990086"
"O95343" "GO:2000177"
"O95343" "GO:0048856"
"O95343" "GO:0007420"
"O95343" "GO:0000978"
"O95343" "GO:0000981"
"O95343" "GO:0001222"
"O95343" "GO:0001228"
"O95343" "GO:0003713"
"O95343" "GO:0005102"
"O95343" "GO:0005515"
"O95343" "GO:0042826"
"O95343" "GO:1990837"
"O95343" "GO:0000976"
"O95343" "GO:0000790"
"O95343" "GO:0005634"
"O95343" "GO:0005667"
"O95352" "GO:0000422"
"O95352" "GO:0006497"
"O95352" "GO:0006914"
"O95352" "GO:0007568"
"O95352" "GO:0009267"
"O95352" "GO:0009749"
"O95352" "GO:0015031"
"O95352" "GO:0016236"
"O95352" "GO:0031401"
"O95352" "GO:0039521"
"O95352" "GO:0042752"
"O95352" "GO:0043065"
"O95352" "GO:0043312"
"O95352" "GO:0045732"
"O95352" "GO:0048511"
"O95352" "GO:0051607"
"O95352" "GO:0061684"
"O95352" "GO:0071315"
"O95352" "GO:0071455"
"O95352" "GO:0075044"
"O95352" "GO:0090298"
"O95352" "GO:1902617"
"O95352" "GO:1903204"
"O95352" "GO:0006501"
"O95352" "GO:0034727"
"O95352" "GO:0032446"
"O95352" "GO:0000045"
"O95352" "GO:0044805"
"O95352" "GO:0006995"
"O95352" "GO:0005515"
"O95352" "GO:0008134"
"O95352" "GO:0019778"
"O95352" "GO:0042803"
"O95352" "GO:0019779"
"O95352" "GO:0005576"
"O95352" "GO:0005737"
"O95352" "GO:0005829"
"O95352" "GO:0005930"
"O95352" "GO:0030424"
"O95352" "GO:0034774"
"O95352" "GO:1904813"
"O95352" "GO:0000407"
"O95365" "GO:0000122"
"O95365" "GO:0000381"
"O95365" "GO:0006110"
"O95365" "GO:0006325"
"O95365" "GO:0006338"
"O95365" "GO:0006351"
"O95365" "GO:0006357"
"O95365" "GO:0030183"
"O95365" "GO:0030512"
"O95365" "GO:0034504"
"O95365" "GO:0042981"
"O95365" "GO:0043249"
"O95365" "GO:0045444"
"O95365" "GO:0045746"
"O95365" "GO:0045892"
"O95365" "GO:0051090"
"O95365" "GO:0051092"
"O95365" "GO:0060766"
"O95365" "GO:0097680"
"O95365" "GO:2000677"
"O95365" "GO:0006974"
"O95365" "GO:0000978"
"O95365" "GO:0001222"
"O95365" "GO:0001227"
"O95365" "GO:0003677"
"O95365" "GO:0003700"
"O95365" "GO:0005515"
"O95365" "GO:0033613"
"O95365" "GO:0035035"
"O95365" "GO:0046332"
"O95365" "GO:0046872"
"O95365" "GO:0050681"
"O95365" "GO:1990837"
"O95365" "GO:0005634"
"O95365" "GO:0005737"
"O95365" "GO:0016581"
"O95365" "GO:0035861"
"O95365" "GO:0070418"
"O95372" "GO:0002084"
"O95372" "GO:0007411"
"O95372" "GO:0046464"
"O95372" "GO:1905344"
"O95372" "GO:0004622"
"O95372" "GO:0005515"
"O95372" "GO:0008474"
"O95372" "GO:0045296"
"O95372" "GO:0052689"
"O95372" "GO:0005737"
"O95372" "GO:0005795"
"O95372" "GO:0005829"
"O95372" "GO:0070062"
"O95373" "GO:0007165"
"O95373" "GO:0016032"
"O95373" "GO:0045087"
"O95373" "GO:0045736"
"O95373" "GO:0006606"
"O95373" "GO:0005215"
"O95373" "GO:0005515"
"O95373" "GO:0008536"
"O95373" "GO:0030695"
"O95373" "GO:0042393"
"O95373" "GO:0046332"
"O95373" "GO:0005643"
"O95373" "GO:0005654"
"O95373" "GO:0005829"
"O95373" "GO:0016020"
"O95373" "GO:0005635"
"O95377" "GO:0008544"
"O95377" "GO:0055085"
"O95377" "GO:0060707"
"O95377" "GO:0060713"
"O95377" "GO:1905867"
"O95377" "GO:0007267"
"O95377" "GO:0005515"
"O95377" "GO:0005243"
"O95377" "GO:0016021"
"O95377" "GO:0005922"
"O95390" "GO:0001501"
"O95390" "GO:0001656"
"O95390" "GO:0001657"
"O95390" "GO:0007399"
"O95390" "GO:0007498"
"O95390" "GO:0008285"
"O95390" "GO:0021512"
"O95390" "GO:0031016"
"O95390" "GO:0045665"
"O95390" "GO:0048469"
"O95390" "GO:0048593"
"O95390" "GO:0060021"
"O95390" "GO:0060395"
"O95390" "GO:0010862"
"O95390" "GO:0005515"
"O95390" "GO:0008083"
"O95390" "GO:0005125"
"O95390" "GO:0005654"
"O95390" "GO:0032991"
"O95390" "GO:0043231"
"O95390" "GO:0005615"
"O95395" "GO:0002426"
"O95395" "GO:0005975"
"O95395" "GO:0006493"
"O95395" "GO:0016266"
"O95395" "GO:0048729"
"O95395" "GO:0050892"
"O95395" "GO:0060993"
"O95395" "GO:0003829"
"O95395" "GO:0008109"
"O95395" "GO:0047225"
"O95395" "GO:0000139"
"O95395" "GO:0016020"
"O95395" "GO:0016021"
"O95395" "GO:0070062"
"O95400" "GO:0000244"
"O95400" "GO:0000398"
"O95400" "GO:0010923"
"O95400" "GO:0005515"
"O95400" "GO:0043021"
"O95400" "GO:0001650"
"O95400" "GO:0005634"
"O95400" "GO:0005654"
"O95400" "GO:0005682"
"O95400" "GO:0005737"
"O95400" "GO:0005829"
"O95400" "GO:0016607"
"O95400" "GO:0046540"
"O95411" "GO:0006915"
"O95411" "GO:0007249"
"O95411" "GO:0043066"
"O95411" "GO:0003674"
"O95411" "GO:0005515"
"O95411" "GO:0042802"
"O95411" "GO:0005634"
"O95425" "GO:0007519"
"O95425" "GO:0032467"
"O95425" "GO:0008154"
"O95425" "GO:0051014"
"O95425" "GO:0051016"
"O95425" "GO:0005515"
"O95425" "GO:0051015"
"O95425" "GO:0005546"
"O95425" "GO:0002102"
"O95425" "GO:0005634"
"O95425" "GO:0005737"
"O95425" "GO:0005829"
"O95425" "GO:0005886"
"O95425" "GO:0005925"
"O95425" "GO:0015629"
"O95425" "GO:0030496"
"O95425" "GO:0032154"
"O95425" "GO:0036449"
"O95425" "GO:0043034"
"O95425" "GO:0071437"
"O95427" "GO:0016254"
"O95427" "GO:0006506"
"O95427" "GO:0051377"
"O95427" "GO:0005789"
"O95427" "GO:0005829"
"O95427" "GO:0005886"
"O95427" "GO:0016020"
"O95427" "GO:0016021"
"O95429" "GO:0006457"
"O95429" "GO:0010763"
"O95429" "GO:0030838"
"O95429" "GO:0033138"
"O95429" "GO:0033209"
"O95429" "GO:0043066"
"O95429" "GO:0045785"
"O95429" "GO:0051496"
"O95429" "GO:0051897"
"O95429" "GO:0071356"
"O95429" "GO:0071364"
"O95429" "GO:0072659"
"O95429" "GO:0097178"
"O95429" "GO:1900034"
"O95429" "GO:1903215"
"O95429" "GO:2001145"
"O95429" "GO:0003723"
"O95429" "GO:0005515"
"O95429" "GO:0031625"
"O95429" "GO:0051087"
"O95429" "GO:0005634"
"O95429" "GO:0005829"
"O95429" "GO:0005886"
"O95433" "GO:0016032"
"O95433" "GO:0032781"
"O95433" "GO:0006457"
"O95433" "GO:0001671"
"O95433" "GO:0005515"
"O95433" "GO:0045296"
"O95433" "GO:0051087"
"O95433" "GO:0051879"
"O95433" "GO:0005783"
"O95433" "GO:0005829"
"O95433" "GO:0070062"
"O95455" "GO:0009225"
"O95455" "GO:0008460"
"O95461" "GO:0006044"
"O95461" "GO:0006486"
"O95461" "GO:0006493"
"O95461" "GO:0006688"
"O95461" "GO:0009101"
"O95461" "GO:0035269"
"O95461" "GO:0043403"
"O95461" "GO:0046716"
"O95461" "GO:0060538"
"O95461" "GO:0008375"
"O95461" "GO:0015020"
"O95461" "GO:0016757"
"O95461" "GO:0030145"
"O95461" "GO:0035252"
"O95461" "GO:0042285"
"O95461" "GO:0000139"
"O95461" "GO:0005794"
"O95461" "GO:0030173"
"O95475" "GO:0006357"
"O95475" "GO:0007601"
"O95475" "GO:0009887"
"O95475" "GO:0048856"
"O95475" "GO:0001654"
"O95475" "GO:0045892"
"O95475" "GO:0000978"
"O95475" "GO:0000981"
"O95475" "GO:1990837"
"O95475" "GO:0000976"
"O95475" "GO:0000790"
"O95475" "GO:0005667"
"O95475" "GO:0005634"
"O95477" "GO:0002790"
"O95477" "GO:0006497"
"O95477" "GO:0006911"
"O95477" "GO:0007040"
"O95477" "GO:0007186"
"O95477" "GO:0007189"
"O95477" "GO:0007584"
"O95477" "GO:0008203"
"O95477" "GO:0010745"
"O95477" "GO:0010875"
"O95477" "GO:0010887"
"O95477" "GO:0016197"
"O95477" "GO:0019216"
"O95477" "GO:0023061"
"O95477" "GO:0032367"
"O95477" "GO:0032489"
"O95477" "GO:0032611"
"O95477" "GO:0033344"
"O95477" "GO:0033700"
"O95477" "GO:0034380"
"O95477" "GO:0034616"
"O95477" "GO:0038027"
"O95477" "GO:0042493"
"O95477" "GO:0042632"
"O95477" "GO:0043691"
"O95477" "GO:0045332"
"O95477" "GO:0055091"
"O95477" "GO:0060155"
"O95477" "GO:0071222"
"O95477" "GO:0071300"
"O95477" "GO:0071397"
"O95477" "GO:0071404"
"O95477" "GO:0071806"
"O95477" "GO:0090107"
"O95477" "GO:0090108"
"O95477" "GO:0099039"
"O95477" "GO:0120009"
"O95477" "GO:0140115"
"O95477" "GO:0006869"
"O95477" "GO:0005102"
"O95477" "GO:0005515"
"O95477" "GO:0005524"
"O95477" "GO:0008035"
"O95477" "GO:0008320"
"O95477" "GO:0015485"
"O95477" "GO:0016887"
"O95477" "GO:0019905"
"O95477" "GO:0031210"
"O95477" "GO:0031267"
"O95477" "GO:0034185"
"O95477" "GO:0034186"
"O95477" "GO:0034188"
"O95477" "GO:0046623"
"O95477" "GO:0051117"
"O95477" "GO:0090554"
"O95477" "GO:0090556"
"O95477" "GO:0120020"
"O95477" "GO:0140328"
"O95477" "GO:0042626"
"O95477" "GO:0005319"
"O95477" "GO:0005768"
"O95477" "GO:0005789"
"O95477" "GO:0005794"
"O95477" "GO:0005886"
"O95477" "GO:0005887"
"O95477" "GO:0009897"
"O95477" "GO:0030139"
"O95477" "GO:0045121"
"O95477" "GO:0045335"
"O95477" "GO:0048471"
"O95477" "GO:0043231"
"O95484" "GO:0016338"
"O95484" "GO:0046718"
"O95484" "GO:0007155"
"O95484" "GO:0070830"
"O95484" "GO:0001618"
"O95484" "GO:0005198"
"O95484" "GO:0005515"
"O95484" "GO:0042802"
"O95484" "GO:0005886"
"O95484" "GO:0005923"
"O95484" "GO:0016021"
"O95484" "GO:0030054"
"O95484" "GO:0043231"
"O95502" "GO:0098962"
"O95502" "GO:0046872"
"O95502" "GO:0016021"
"O95502" "GO:0098978"
"O95503" "GO:0000122"
"O95503" "GO:0006325"
"O95503" "GO:0003727"
"O95503" "GO:0005515"
"O95503" "GO:0000792"
"O95503" "GO:0005634"
"O95503" "GO:0005654"
"O95503" "GO:0031519"
"O95522" "GO:0008284"
"O95522" "GO:0043066"
"O95522" "GO:0045596"
"O95522" "GO:0045892"
"O95522" "GO:0005737"
"O95551" "GO:0006302"
"O95551" "GO:0007166"
"O95551" "GO:0016032"
"O95551" "GO:0048666"
"O95551" "GO:0090305"
"O95551" "GO:1903507"
"O95551" "GO:0000287"
"O95551" "GO:0003697"
"O95551" "GO:0003714"
"O95551" "GO:0004518"
"O95551" "GO:0005515"
"O95551" "GO:0030145"
"O95551" "GO:0036317"
"O95551" "GO:0070260"
"O95551" "GO:0005634"
"O95551" "GO:0005654"
"O95551" "GO:0005730"
"O95551" "GO:0005737"
"O95551" "GO:0016235"
"O95551" "GO:0016604"
"O95551" "GO:0016605"
"O95562" "GO:0008150"
"O95562" "GO:0015031"
"O95562" "GO:0016192"
"O95562" "GO:0003674"
"O95562" "GO:0005515"
"O95562" "GO:0016021"
"O95562" "GO:0070062"
"O95571" "GO:0006749"
"O95571" "GO:0070221"
"O95571" "GO:0070813"
"O95571" "GO:0005506"
"O95571" "GO:0005515"
"O95571" "GO:0042802"
"O95571" "GO:0050313"
"O95571" "GO:0016788"
"O95571" "GO:0005654"
"O95571" "GO:0005737"
"O95571" "GO:0005739"
"O95571" "GO:0005759"
"O95613" "GO:0000086"
"O95613" "GO:0000226"
"O95613" "GO:0007052"
"O95613" "GO:0007165"
"O95613" "GO:0010389"
"O95613" "GO:0060271"
"O95613" "GO:0090316"
"O95613" "GO:0097711"
"O95613" "GO:0005515"
"O95613" "GO:0005516"
"O95613" "GO:0060090"
"O95613" "GO:0005813"
"O95613" "GO:0005814"
"O95613" "GO:0005829"
"O95613" "GO:0005874"
"O95613" "GO:0016020"
"O95613" "GO:0034451"
"O95620" "GO:0002943"
"O95620" "GO:0055114"
"O95620" "GO:0050660"
"O95620" "GO:0017150"
"O95625" "GO:0008150"
"O95625" "GO:0006355"
"O95625" "GO:0003674"
"O95625" "GO:0046872"
"O95625" "GO:0000978"
"O95625" "GO:0005654"
"O95625" "GO:0005730"
"O95625" "GO:0005634"
"O95633" "GO:0001503"
"O95633" "GO:0001822"
"O95633" "GO:0002244"
"O95633" "GO:0006357"
"O95633" "GO:0007283"
"O95633" "GO:0008584"
"O95633" "GO:0022409"
"O95633" "GO:0030324"
"O95633" "GO:0030325"
"O95633" "GO:0030514"
"O95633" "GO:0032926"
"O95633" "GO:0043687"
"O95633" "GO:0044267"
"O95633" "GO:0045671"
"O95633" "GO:0045944"
"O95633" "GO:0071248"
"O95633" "GO:0090101"
"O95633" "GO:0030154"
"O95633" "GO:0007275"
"O95633" "GO:0030510"
"O95633" "GO:0001968"
"O95633" "GO:0005515"
"O95633" "GO:0048185"
"O95633" "GO:0005576"
"O95633" "GO:0005615"
"O95633" "GO:0005634"
"O95633" "GO:0005654"
"O95633" "GO:0005788"
"O95633" "GO:0005794"
"O95633" "GO:0030141"
"O95633" "GO:0044306"
"O95661" "GO:0000079"
"O95661" "GO:0006349"
"O95661" "GO:0007264"
"O95661" "GO:0005515"
"O95661" "GO:0019003"
"O95661" "GO:0005525"
"O95661" "GO:0003924"
"O95661" "GO:0005886"
"O95670" "GO:0008286"
"O95670" "GO:0016241"
"O95670" "GO:0033572"
"O95670" "GO:0034220"
"O95670" "GO:0090383"
"O95670" "GO:1902600"
"O95670" "GO:0005515"
"O95670" "GO:0016887"
"O95670" "GO:0008553"
"O95670" "GO:0005829"
"O95670" "GO:0030285"
"O95670" "GO:0042470"
"O95670" "GO:0016471"
"O95671" "GO:0008150"
"O95671" "GO:0009117"
"O95671" "GO:0032259"
"O95671" "GO:0003674"
"O95671" "GO:0005515"
"O95671" "GO:0008171"
"O95671" "GO:0035529"
"O95671" "GO:0036218"
"O95671" "GO:0047429"
"O95671" "GO:0005829"
"O95672" "GO:0003016"
"O95672" "GO:0006508"
"O95672" "GO:0007218"
"O95672" "GO:0004222"
"O95672" "GO:0008237"
"O95672" "GO:0046872"
"O95672" "GO:0005887"
"O95696" "GO:0035902"
"O95696" "GO:0043249"
"O95696" "GO:0043966"
"O95696" "GO:0043972"
"O95696" "GO:0044154"
"O95696" "GO:0045648"
"O95696" "GO:0051602"
"O95696" "GO:0005515"
"O95696" "GO:0042393"
"O95696" "GO:0046872"
"O95696" "GO:0043994"
"O95696" "GO:0005634"
"O95696" "GO:0005694"
"O95696" "GO:0016607"
"O95696" "GO:0030425"
"O95696" "GO:0036409"
"O95696" "GO:0043204"
"O95696" "GO:0070776"
"O95721" "GO:0006903"
"O95721" "GO:0015031"
"O95721" "GO:0016240"
"O95721" "GO:0043312"
"O95721" "GO:0060271"
"O95721" "GO:0061025"
"O95721" "GO:0097352"
"O95721" "GO:0006887"
"O95721" "GO:0006906"
"O95721" "GO:0016082"
"O95721" "GO:0031629"
"O95721" "GO:0005515"
"O95721" "GO:0019905"
"O95721" "GO:0005484"
"O95721" "GO:0000139"
"O95721" "GO:0000421"
"O95721" "GO:0005654"
"O95721" "GO:0005737"
"O95721" "GO:0005776"
"O95721" "GO:0005813"
"O95721" "GO:0005829"
"O95721" "GO:0005886"
"O95721" "GO:0020018"
"O95721" "GO:0031201"
"O95721" "GO:0035577"
"O95721" "GO:0098793"
"O95749" "GO:0006695"
"O95749" "GO:0006720"
"O95749" "GO:0033384"
"O95749" "GO:0033386"
"O95749" "GO:0045337"
"O95749" "GO:0045540"
"O95749" "GO:0008299"
"O95749" "GO:0004161"
"O95749" "GO:0004311"
"O95749" "GO:0004337"
"O95749" "GO:0005515"
"O95749" "GO:0042802"
"O95749" "GO:0046872"
"O95749" "GO:0004659"
"O95749" "GO:0005829"
"O95757" "GO:0006457"
"O95757" "GO:0006986"
"O95757" "GO:0005524"
"O95757" "GO:0005634"
"O95757" "GO:0005737"
"O95757" "GO:0005829"
"O95759" "GO:0008015"
"O95759" "GO:0008284"
"O95759" "GO:1902017"
"O95759" "GO:0006886"
"O95759" "GO:0090630"
"O95759" "GO:0005515"
"O95759" "GO:0005096"
"O95759" "GO:0017137"
"O95759" "GO:0016020"
"O95760" "GO:0000122"
"O95760" "GO:0002282"
"O95760" "GO:0002686"
"O95760" "GO:0002826"
"O95760" "GO:0002830"
"O95760" "GO:0010186"
"O95760" "GO:0010628"
"O95760" "GO:0016579"
"O95760" "GO:0032436"
"O95760" "GO:0032689"
"O95760" "GO:0032736"
"O95760" "GO:0032753"
"O95760" "GO:0032754"
"O95760" "GO:0032755"
"O95760" "GO:0038172"
"O95760" "GO:0042535"
"O95760" "GO:0043032"
"O95760" "GO:0045944"
"O95760" "GO:0050729"
"O95760" "GO:0051024"
"O95760" "GO:0051025"
"O95760" "GO:0051607"
"O95760" "GO:0051770"
"O95760" "GO:0061518"
"O95760" "GO:0090197"
"O95760" "GO:0097191"
"O95760" "GO:0120042"
"O95760" "GO:0150078"
"O95760" "GO:0150142"
"O95760" "GO:0150145"
"O95760" "GO:1904469"
"O95760" "GO:0001819"
"O95760" "GO:0002112"
"O95760" "GO:0005125"
"O95760" "GO:0005515"
"O95760" "GO:0005576"
"O95760" "GO:0005615"
"O95760" "GO:0005634"
"O95760" "GO:0005654"
"O95760" "GO:0005720"
"O95760" "GO:0005737"
"O95760" "GO:0030133"
"O95772" "GO:0006700"
"O95772" "GO:0099044"
"O95772" "GO:0005515"
"O95772" "GO:0015485"
"O95772" "GO:0042803"
"O95772" "GO:0005765"
"O95772" "GO:0005768"
"O95772" "GO:0005829"
"O95772" "GO:0016020"
"O95772" "GO:0016021"
"O95772" "GO:0031902"
"O95772" "GO:0043231"
"O95772" "GO:0044232"
"O95772" "GO:0140284"
"O95772" "GO:0005789"
"O95777" "GO:0000398"
"O95777" "GO:0016070"
"O95777" "GO:0003723"
"O95777" "GO:0005515"
"O95777" "GO:0017070"
"O95777" "GO:0005634"
"O95777" "GO:0005654"
"O95777" "GO:0046540"
"O95777" "GO:0071005"
"O95777" "GO:0120115"
"O95777" "GO:0005688"
"O95777" "GO:0071011"
"O95780" "GO:0006355"
"O95780" "GO:0046872"
"O95780" "GO:0000978"
"O95780" "GO:0005634"
"O95782" "GO:0006886"
"O95782" "GO:0006895"
"O95782" "GO:0006897"
"O95782" "GO:0010976"
"O95782" "GO:0019886"
"O95782" "GO:0032802"
"O95782" "GO:0034383"
"O95782" "GO:0048013"
"O95782" "GO:0048260"
"O95782" "GO:0050690"
"O95782" "GO:0060071"
"O95782" "GO:0061024"
"O95782" "GO:0072583"
"O95782" "GO:1900126"
"O95782" "GO:0006898"
"O95782" "GO:0005515"
"O95782" "GO:0008022"
"O95782" "GO:0019901"
"O95782" "GO:0044877"
"O95782" "GO:0050750"
"O95782" "GO:0035615"
"O95782" "GO:0140312"
"O95782" "GO:0005829"
"O95782" "GO:0005886"
"O95782" "GO:0016020"
"O95782" "GO:0016323"
"O95782" "GO:0016324"
"O95782" "GO:0030122"
"O95782" "GO:0030130"
"O95782" "GO:0030666"
"O95782" "GO:0030669"
"O95782" "GO:0032433"
"O95782" "GO:0036020"
"O95782" "GO:0045334"
"O95785" "GO:0010571"
"O95785" "GO:0050821"
"O95785" "GO:0006355"
"O95785" "GO:0005515"
"O95785" "GO:0044877"
"O95785" "GO:0046872"
"O95785" "GO:0070984"
"O95785" "GO:1990226"
"O95785" "GO:0003700"
"O95785" "GO:0005634"
"O95785" "GO:0005654"
"O95785" "GO:0030496"
"O95785" "GO:0070062"
"O95789" "GO:0007010"
"O95789" "GO:0007275"
"O95789" "GO:0022604"
"O95789" "GO:0003677"
"O95789" "GO:0008270"
"O95793" "GO:0016032"
"O95793" "GO:0034599"
"O95793" "GO:0045070"
"O95793" "GO:0046726"
"O95793" "GO:0099010"
"O95793" "GO:1900273"
"O95793" "GO:0003723"
"O95793" "GO:0003725"
"O95793" "GO:0005515"
"O95793" "GO:0008157"
"O95793" "GO:0005737"
"O95793" "GO:0005783"
"O95793" "GO:0005791"
"O95793" "GO:0005829"
"O95793" "GO:0005875"
"O95793" "GO:0005886"
"O95793" "GO:0010494"
"O95793" "GO:0016020"
"O95793" "GO:0030425"
"O95793" "GO:0036464"
"O95793" "GO:0043025"
"O95793" "GO:0044297"
"O95793" "GO:0070062"
"O95793" "GO:0098978"
"O95800" "GO:0007186"
"O95800" "GO:0070098"
"O95800" "GO:1901214"
"O95800" "GO:0004930"
"O95800" "GO:0016493"
"O95800" "GO:0005887"
"O95800" "GO:0005886"
"O95803" "GO:0015012"
"O95803" "GO:0015014"
"O95803" "GO:0030210"
"O95803" "GO:0015016"
"O95803" "GO:0102140"
"O95803" "GO:0019213"
"O95803" "GO:0000139"
"O95803" "GO:0005575"
"O95803" "GO:0016021"
"O95803" "GO:0005794"
"O95810" "GO:0097320"
"O95810" "GO:0001786"
"O95810" "GO:0005515"
"O95810" "GO:0005543"
"O95810" "GO:0005080"
"O95810" "GO:0005654"
"O95810" "GO:0005737"
"O95810" "GO:0005829"
"O95810" "GO:0005886"
"O95810" "GO:0005901"
"O95810" "GO:0045121"
"O95816" "GO:0006457"
"O95816" "GO:0010954"
"O95816" "GO:0019538"
"O95816" "GO:0031397"
"O95816" "GO:0032091"
"O95816" "GO:0050821"
"O95816" "GO:1900034"
"O95816" "GO:1901800"
"O95816" "GO:1904667"
"O95816" "GO:0032436"
"O95816" "GO:0000774"
"O95816" "GO:0005515"
"O95816" "GO:0031072"
"O95816" "GO:0031625"
"O95816" "GO:0042802"
"O95816" "GO:0044325"
"O95816" "GO:0048156"
"O95816" "GO:0051087"
"O95816" "GO:0005829"
"O95816" "GO:0030424"
"O95816" "GO:0030425"
"O95816" "GO:0101031"
"O95816" "GO:0005874"
"O95816" "GO:1901588"
"O95822" "GO:0002931"
"O95822" "GO:0006085"
"O95822" "GO:0006625"
"O95822" "GO:0006633"
"O95822" "GO:0006637"
"O95822" "GO:0010906"
"O95822" "GO:0019395"
"O95822" "GO:0031998"
"O95822" "GO:0046321"
"O95822" "GO:2001294"
"O95822" "GO:0042802"
"O95822" "GO:0050080"
"O95822" "GO:0005737"
"O95822" "GO:0005739"
"O95822" "GO:0005759"
"O95822" "GO:0005777"
"O95822" "GO:0005782"
"O95822" "GO:0005829"
"O95825" "GO:0055114"
"O95825" "GO:1901661"
"O95825" "GO:0003960"
"O95825" "GO:0050661"
"O95825" "GO:0005829"
"O95832" "GO:0007568"
"O95832" "GO:0008065"
"O95832" "GO:0009636"
"O95832" "GO:0016338"
"O95832" "GO:0030335"
"O95832" "GO:0032496"
"O95832" "GO:0034331"
"O95832" "GO:0035633"
"O95832" "GO:0042538"
"O95832" "GO:0045216"
"O95832" "GO:0045471"
"O95832" "GO:0046718"
"O95832" "GO:0051259"
"O95832" "GO:0060054"
"O95832" "GO:0061436"
"O95832" "GO:0061772"
"O95832" "GO:0070673"
"O95832" "GO:0070830"
"O95832" "GO:0071284"
"O95832" "GO:0071346"
"O95832" "GO:0071356"
"O95832" "GO:0071548"
"O95832" "GO:0071560"
"O95832" "GO:0090303"
"O95832" "GO:0090557"
"O95832" "GO:0097421"
"O95832" "GO:1903348"
"O95832" "GO:1903545"
"O95832" "GO:0007155"
"O95832" "GO:0001618"
"O95832" "GO:0005198"
"O95832" "GO:0005515"
"O95832" "GO:0042802"
"O95832" "GO:0005737"
"O95832" "GO:0005886"
"O95832" "GO:0005887"
"O95832" "GO:0005923"
"O95832" "GO:0016021"
"O95832" "GO:0016323"
"O95832" "GO:0016324"
"O95832" "GO:0016328"
"O95832" "GO:0032991"
"O95832" "GO:0070160"
"O95833" "GO:0006821"
"O95833" "GO:0007165"
"O95833" "GO:0034765"
"O95833" "GO:1902476"
"O95833" "GO:0005244"
"O95833" "GO:0005254"
"O95833" "GO:0005515"
"O95833" "GO:0005634"
"O95833" "GO:0005737"
"O95833" "GO:0016604"
"O95833" "GO:0034707"
"O95833" "GO:0070062"
"O95841" "GO:0001525"
"O95841" "GO:0007169"
"O95841" "GO:0005102"
"O95841" "GO:0005615"
"O95841" "GO:0070062"
"O95841" "GO:0062023"
"O95843" "GO:0007165"
"O95843" "GO:0007601"
"O95843" "GO:0022400"
"O95843" "GO:0031284"
"O95843" "GO:0005509"
"O95843" "GO:0005515"
"O95843" "GO:0008048"
"O95843" "GO:0097381"
"O95847" "GO:0008284"
"O95847" "GO:0010917"
"O95847" "GO:0035356"
"O95847" "GO:0043066"
"O95847" "GO:0046324"
"O95847" "GO:0048839"
"O95847" "GO:0051562"
"O95847" "GO:0070997"
"O95847" "GO:1902600"
"O95847" "GO:0009409"
"O95847" "GO:0005739"
"O95847" "GO:0005743"
"O95847" "GO:0016021"
"O95847" "GO:0031966"
"O95847" "GO:0043025"
"O95847" "GO:0045177"
"O95848" "GO:0018279"
"O95848" "GO:0006753"
"O95848" "GO:0019693"
"O95848" "GO:0005515"
"O95848" "GO:0008768"
"O95848" "GO:0042802"
"O95848" "GO:0046872"
"O95848" "GO:0047631"
"O95848" "GO:0005829"
"O95859" "GO:0001525"
"O95859" "GO:0007166"
"O95859" "GO:0010842"
"O95859" "GO:0016055"
"O95859" "GO:0045765"
"O95859" "GO:1900746"
"O95859" "GO:0005515"
"O95859" "GO:0042813"
"O95859" "GO:0005887"
"O95859" "GO:0016020"
"O95859" "GO:0016021"
"O95863" "GO:0000122"
"O95863" "GO:0001649"
"O95863" "GO:0001707"
"O95863" "GO:0001837"
"O95863" "GO:0003180"
"O95863" "GO:0003198"
"O95863" "GO:0010718"
"O95863" "GO:0010957"
"O95863" "GO:0016477"
"O95863" "GO:0030335"
"O95863" "GO:0031069"
"O95863" "GO:0043518"
"O95863" "GO:0045893"
"O95863" "GO:0060021"
"O95863" "GO:0060536"
"O95863" "GO:0060707"
"O95863" "GO:0060806"
"O95863" "GO:0060972"
"O95863" "GO:0061314"
"O95863" "GO:0070828"
"O95863" "GO:1902230"
"O95863" "GO:2000810"
"O95863" "GO:0000977"
"O95863" "GO:0001227"
"O95863" "GO:0005515"
"O95863" "GO:0019900"
"O95863" "GO:0046872"
"O95863" "GO:0070888"
"O95863" "GO:1990837"
"O95863" "GO:0005634"
"O95863" "GO:0005654"
"O95863" "GO:0005721"
"O95863" "GO:0005737"
"O95863" "GO:0005829"
"O95866" "GO:0007229"
"O95866" "GO:0007596"
"O95866" "GO:0009968"
"O95866" "GO:0030168"
"O95866" "GO:0030218"
"O95866" "GO:0030219"
"O95866" "GO:0030220"
"O95866" "GO:0035855"
"O95866" "GO:0005515"
"O95866" "GO:0008201"
"O95866" "GO:0005654"
"O95866" "GO:0005783"
"O95866" "GO:0005794"
"O95866" "GO:0005829"
"O95866" "GO:0005886"
"O95866" "GO:0016021"
"O95870" "GO:0006660"
"O95870" "GO:0052651"
"O95870" "GO:0098734"
"O95870" "GO:1905344"
"O95870" "GO:0004620"
"O95870" "GO:0005515"
"O95870" "GO:0047372"
"O95870" "GO:0004622"
"O95870" "GO:0008474"
"O95870" "GO:0016021"
"O95870" "GO:0016020"
"O95876" "GO:0001822"
"O95876" "GO:0002093"
"O95876" "GO:0007224"
"O95876" "GO:0010762"
"O95876" "GO:0016476"
"O95876" "GO:0032185"
"O95876" "GO:0032880"
"O95876" "GO:0042733"
"O95876" "GO:0043010"
"O95876" "GO:0043587"
"O95876" "GO:0051893"
"O95876" "GO:0055123"
"O95876" "GO:0060021"
"O95876" "GO:0060271"
"O95876" "GO:0060541"
"O95876" "GO:0072359"
"O95876" "GO:0090521"
"O95876" "GO:1900027"
"O95876" "GO:2000114"
"O95876" "GO:0045184"
"O95876" "GO:0005930"
"O95876" "GO:0097541"
"O95876" "GO:0005886"
"O95876" "GO:0005938"
"O95876" "GO:0016324"
"O95897" "GO:0007601"
"O95897" "GO:0007626"
"O95897" "GO:0009306"
"O95897" "GO:0051152"
"O95897" "GO:1905174"
"O95897" "GO:0005515"
"O95897" "GO:0005576"
"O95897" "GO:0005634"
"O95897" "GO:0005654"
"O95897" "GO:0005737"
"O95897" "GO:0032281"
"O95897" "GO:0098978"
"O95897" "GO:0099243"
"O95922" "GO:0003351"
"O95922" "GO:0007288"
"O95922" "GO:0018095"
"O95922" "GO:0021702"
"O95922" "GO:0000226"
"O95922" "GO:0005524"
"O95922" "GO:0070740"
"O95922" "GO:0015631"
"O95922" "GO:0005576"
"O95922" "GO:0005737"
"O95922" "GO:0005874"
"O95922" "GO:0036064"
"O95922" "GO:0005929"
"O95926" "GO:0000398"
"O95926" "GO:0001701"
"O95926" "GO:0007095"
"O95926" "GO:0007369"
"O95926" "GO:0008284"
"O95926" "GO:0048568"
"O95926" "GO:0003723"
"O95926" "GO:0005515"
"O95926" "GO:0005634"
"O95926" "GO:0005654"
"O95926" "GO:0016607"
"O95926" "GO:0071007"
"O95926" "GO:0071013"
"O95926" "GO:0071014"
"O95926" "GO:0000974"
"O95932" "GO:0018149"
"O95932" "GO:0003810"
"O95932" "GO:0046872"
"O95932" "GO:0005737"
"O95935" "GO:0060829"
"O95935" "GO:0072189"
"O95935" "GO:0001708"
"O95935" "GO:0045944"
"O95935" "GO:0000122"
"O95935" "GO:0001756"
"O95935" "GO:0016331"
"O95935" "GO:0000976"
"O95935" "GO:0000981"
"O95935" "GO:0001227"
"O95935" "GO:0005515"
"O95935" "GO:0042803"
"O95935" "GO:1990837"
"O95935" "GO:0001102"
"O95935" "GO:0001228"
"O95935" "GO:0000977"
"O95935" "GO:0000790"
"O95935" "GO:0005634"
"O95954" "GO:0006548"
"O95954" "GO:0006760"
"O95954" "GO:0007010"
"O95954" "GO:0019556"
"O95954" "GO:0019557"
"O95954" "GO:0035999"
"O95954" "GO:0005515"
"O95954" "GO:0005542"
"O95954" "GO:0008017"
"O95954" "GO:0030407"
"O95954" "GO:0030409"
"O95954" "GO:0030412"
"O95954" "GO:0000139"
"O95954" "GO:0005737"
"O95954" "GO:0005783"
"O95954" "GO:0005793"
"O95954" "GO:0005794"
"O95954" "GO:0005814"
"O95954" "GO:0005829"
"O95954" "GO:0005886"
"O95954" "GO:0030868"
"O95954" "GO:0070062"
"O95967" "GO:0048251"
"O95967" "GO:0005201"
"O95967" "GO:0005509"
"O95967" "GO:0005515"
"O95967" "GO:0005576"
"O95967" "GO:0005604"
"O95967" "GO:0062023"
"O95967" "GO:0070062"
"O95967" "GO:1903561"
"O95969" "GO:0005615"
"O95970" "GO:0007399"
"O95970" "GO:0007411"
"O95970" "GO:0030307"
"O95970" "GO:0031175"
"O95970" "GO:0050806"
"O95970" "GO:0099645"
"O95970" "GO:0005102"
"O95970" "GO:0005515"
"O95970" "GO:0005576"
"O95970" "GO:0005615"
"O95970" "GO:0043083"
"O95970" "GO:0098978"
"O95971" "GO:0001525"
"O95971" "GO:0002250"
"O95971" "GO:0002385"
"O95971" "GO:0002729"
"O95971" "GO:0002857"
"O95971" "GO:0014065"
"O95971" "GO:0016525"
"O95971" "GO:0031295"
"O95971" "GO:0045087"
"O95971" "GO:0045954"
"O95971" "GO:0050776"
"O95971" "GO:0050829"
"O95971" "GO:0050860"
"O95971" "GO:1900280"
"O95971" "GO:1905675"
"O95971" "GO:2000353"
"O95971" "GO:0005102"
"O95971" "GO:0005515"
"O95971" "GO:0019900"
"O95971" "GO:0023024"
"O95971" "GO:0032393"
"O95971" "GO:0032394"
"O95971" "GO:0032397"
"O95971" "GO:0005576"
"O95971" "GO:0005886"
"O95971" "GO:0046658"
"O95972" "GO:0001541"
"O95972" "GO:0007292"
"O95972" "GO:0043687"
"O95972" "GO:0044267"
"O95972" "GO:0045893"
"O95972" "GO:0060016"
"O95972" "GO:0030509"
"O95972" "GO:0060395"
"O95972" "GO:0010862"
"O95972" "GO:0008083"
"O95972" "GO:0070698"
"O95972" "GO:0005125"
"O95972" "GO:0005788"
"O95972" "GO:0005615"
"O95976" "GO:0006955"
"O95976" "GO:0007166"
"O95976" "GO:0004888"
"O95976" "GO:0005887"
"O95977" "GO:0003376"
"O95977" "GO:0006955"
"O95977" "GO:0007186"
"O95977" "GO:0007202"
"O95977" "GO:0007204"
"O95977" "GO:0019222"
"O95977" "GO:0007189"
"O95977" "GO:0005515"
"O95977" "GO:0008289"
"O95977" "GO:0038036"
"O95977" "GO:0004930"
"O95977" "GO:0005739"
"O95977" "GO:0005886"
"O95977" "GO:0005887"
"O95977" "GO:0005737"
"O95988" "GO:0033138"
"O95988" "GO:0071902"
"O95988" "GO:0005515"
"O95988" "GO:0019901"
"O95988" "GO:0043539"
"O95988" "GO:0032991"
"O95994" "GO:0010628"
"O95994" "GO:0010811"
"O95994" "GO:0045742"
"O95994" "GO:0048546"
"O95994" "GO:0048639"
"O95994" "GO:0060480"
"O95994" "GO:0060548"
"O95994" "GO:0070254"
"O95994" "GO:1903078"
"O95994" "GO:1903896"
"O95994" "GO:1903899"
"O95994" "GO:0034976"
"O95994" "GO:0002162"
"O95994" "GO:0005154"
"O95994" "GO:0005515"
"O95994" "GO:0042802"
"O95994" "GO:0005615"
"O95994" "GO:0005783"
"O96001" "GO:0007417"
"O96001" "GO:0010921"
"O96001" "GO:0032515"
"O96001" "GO:0035556"
"O96001" "GO:0004865"
"O96002" "GO:0008150"
"O96002" "GO:0003674"
"O96002" "GO:0005575"
"O96002" "GO:0016021"
"O96004" "GO:0000122"
"O96004" "GO:0001525"
"O96004" "GO:0001707"
"O96004" "GO:0001824"
"O96004" "GO:0001829"
"O96004" "GO:0001947"
"O96004" "GO:0003144"
"O96004" "GO:0003218"
"O96004" "GO:0003219"
"O96004" "GO:0007507"
"O96004" "GO:0035050"
"O96004" "GO:0042475"
"O96004" "GO:0043433"
"O96004" "GO:0045892"
"O96004" "GO:0045944"
"O96004" "GO:0055010"
"O96004" "GO:0060411"
"O96004" "GO:0060485"
"O96004" "GO:0060536"
"O96004" "GO:0060707"
"O96004" "GO:1903026"
"O96004" "GO:0006357"
"O96004" "GO:0032502"
"O96004" "GO:0000978"
"O96004" "GO:0000981"
"O96004" "GO:0001221"
"O96004" "GO:0001227"
"O96004" "GO:0001228"
"O96004" "GO:0003713"
"O96004" "GO:0005515"
"O96004" "GO:0008134"
"O96004" "GO:0019899"
"O96004" "GO:0042802"
"O96004" "GO:0042803"
"O96004" "GO:0043425"
"O96004" "GO:0000976"
"O96004" "GO:0000977"
"O96004" "GO:0000790"
"O96004" "GO:0005634"
"O96004" "GO:0005654"
"O96004" "GO:0005730"
"O96004" "GO:0005737"
"O96004" "GO:0090575"
"O96014" "GO:0001649"
"O96014" "GO:0001837"
"O96014" "GO:0003138"
"O96014" "GO:0003139"
"O96014" "GO:0003151"
"O96014" "GO:0003283"
"O96014" "GO:0003402"
"O96014" "GO:0006468"
"O96014" "GO:0007223"
"O96014" "GO:0010628"
"O96014" "GO:0016055"
"O96014" "GO:0030182"
"O96014" "GO:0030282"
"O96014" "GO:0030308"
"O96014" "GO:0030325"
"O96014" "GO:0030335"
"O96014" "GO:0030336"
"O96014" "GO:0031667"
"O96014" "GO:0032147"
"O96014" "GO:0032915"
"O96014" "GO:0034394"
"O96014" "GO:0043065"
"O96014" "GO:0043066"
"O96014" "GO:0043547"
"O96014" "GO:0045199"
"O96014" "GO:0045892"
"O96014" "GO:0045893"
"O96014" "GO:0048341"
"O96014" "GO:0048570"
"O96014" "GO:0048706"
"O96014" "GO:0048844"
"O96014" "GO:0051496"
"O96014" "GO:0060028"
"O96014" "GO:0060071"
"O96014" "GO:0060197"
"O96014" "GO:0060412"
"O96014" "GO:0060484"
"O96014" "GO:0060548"
"O96014" "GO:0060675"
"O96014" "GO:0060775"
"O96014" "GO:0061037"
"O96014" "GO:0061053"
"O96014" "GO:0061101"
"O96014" "GO:0062009"
"O96014" "GO:0070830"
"O96014" "GO:0071260"
"O96014" "GO:0071300"
"O96014" "GO:0072177"
"O96014" "GO:0072201"
"O96014" "GO:0090037"
"O96014" "GO:0090082"
"O96014" "GO:0090090"
"O96014" "GO:0090272"
"O96014" "GO:0060070"
"O96014" "GO:0045165"
"O96014" "GO:0005096"
"O96014" "GO:0005109"
"O96014" "GO:0005515"
"O96014" "GO:0030295"
"O96014" "GO:0005125"
"O96014" "GO:0005576"
"O96014" "GO:0005737"
"O96014" "GO:0031012"
"O96014" "GO:0005615"
"O96018" "GO:0001701"
"O96018" "GO:0010468"
"O96018" "GO:0015031"
"O96018" "GO:0043086"
"O96018" "GO:0007268"
"O96018" "GO:0004857"
"O96018" "GO:0005515"
"O96018" "GO:0019899"
"O96018" "GO:0001540"
"O96018" "GO:0048471"
"O96018" "GO:0045202"
"O96018" "GO:0043197"
"O96018" "GO:0005886"
"O96018" "GO:0005737"
"O96019" "GO:0001825"
"O96019" "GO:0003407"
"O96019" "GO:0006281"
"O96019" "GO:0006310"
"O96019" "GO:0006338"
"O96019" "GO:0006357"
"O96019" "GO:0007165"
"O96019" "GO:0016579"
"O96019" "GO:0021510"
"O96019" "GO:0040008"
"O96019" "GO:0043044"
"O96019" "GO:0043967"
"O96019" "GO:0043968"
"O96019" "GO:1903508"
"O96019" "GO:0007399"
"O96019" "GO:0003713"
"O96019" "GO:0005515"
"O96019" "GO:0000978"
"O96019" "GO:0031492"
"O96019" "GO:0003682"
"O96019" "GO:0000790"
"O96019" "GO:0005634"
"O96019" "GO:0005654"
"O96019" "GO:0005886"
"O96019" "GO:0016514"
"O96019" "GO:0031011"
"O96019" "GO:0032991"
"O96019" "GO:0035267"
"O96019" "GO:0071564"
"O97980" "GO:0002250"
"O97980" "GO:0010468"
"O97980" "GO:0032729"
"O97980" "GO:0071356"
"O97980" "GO:0003674"
"O97980" "GO:0005575"
"P00156" "GO:0001666"
"P00156" "GO:0006122"
"P00156" "GO:0009408"
"P00156" "GO:0009636"
"P00156" "GO:0015990"
"P00156" "GO:0031100"
"P00156" "GO:0033590"
"P00156" "GO:0033762"
"P00156" "GO:0042493"
"P00156" "GO:0042538"
"P00156" "GO:0045471"
"P00156" "GO:0046686"
"P00156" "GO:0046688"
"P00156" "GO:0046689"
"P00156" "GO:0051592"
"P00156" "GO:0055093"
"P00156" "GO:0008121"
"P00156" "GO:0044877"
"P00156" "GO:0046872"
"P00156" "GO:0005739"
"P00156" "GO:0005743"
"P00156" "GO:0005750"
"P00156" "GO:0031305"
"P00156" "GO:0031224"
"P00352" "GO:0001523"
"P00352" "GO:0006069"
"P00352" "GO:0006081"
"P00352" "GO:0042572"
"P00352" "GO:0043547"
"P00352" "GO:0055114"
"P00352" "GO:0061624"
"P00352" "GO:0120163"
"P00352" "GO:0001758"
"P00352" "GO:0004029"
"P00352" "GO:0005096"
"P00352" "GO:0005497"
"P00352" "GO:0051287"
"P00352" "GO:0018479"
"P00352" "GO:0005737"
"P00352" "GO:0005829"
"P00352" "GO:0070062"
"P00367" "GO:0006537"
"P00367" "GO:0006538"
"P00367" "GO:0006541"
"P00367" "GO:0008652"
"P00367" "GO:0021762"
"P00367" "GO:0032024"
"P00367" "GO:0055114"
"P00367" "GO:0072350"
"P00367" "GO:0004352"
"P00367" "GO:0004353"
"P00367" "GO:0005515"
"P00367" "GO:0005524"
"P00367" "GO:0005525"
"P00367" "GO:0042802"
"P00367" "GO:0043531"
"P00367" "GO:0070403"
"P00367" "GO:0070728"
"P00367" "GO:0005737"
"P00367" "GO:0005739"
"P00367" "GO:0005759"
"P00367" "GO:0005783"
"P00387" "GO:0006695"
"P00387" "GO:0006805"
"P00387" "GO:0008015"
"P00387" "GO:0019852"
"P00387" "GO:0043312"
"P00387" "GO:0055114"
"P00387" "GO:0004128"
"P00387" "GO:0005515"
"P00387" "GO:0016208"
"P00387" "GO:0043531"
"P00387" "GO:0051287"
"P00387" "GO:0071949"
"P00387" "GO:0005576"
"P00387" "GO:0005737"
"P00387" "GO:0005739"
"P00387" "GO:0005741"
"P00387" "GO:0005783"
"P00387" "GO:0005789"
"P00387" "GO:0005811"
"P00387" "GO:0005833"
"P00387" "GO:0016020"
"P00387" "GO:0035578"
"P00395" "GO:0006123"
"P00395" "GO:0006979"
"P00395" "GO:0007568"
"P00395" "GO:0021549"
"P00395" "GO:0046688"
"P00395" "GO:0051602"
"P00395" "GO:0015990"
"P00395" "GO:0022904"
"P00395" "GO:0009060"
"P00395" "GO:0005515"
"P00395" "GO:0020037"
"P00395" "GO:0046872"
"P00395" "GO:0004129"
"P00395" "GO:0005743"
"P00395" "GO:0005750"
"P00395" "GO:0005751"
"P00395" "GO:0016021"
"P00395" "GO:0045277"
"P00414" "GO:0006123"
"P00414" "GO:0008535"
"P00414" "GO:1902600"
"P00414" "GO:0009060"
"P00414" "GO:0004129"
"P00414" "GO:0005515"
"P00414" "GO:0009055"
"P00414" "GO:0015453"
"P00414" "GO:0005743"
"P00414" "GO:0016021"
"P00414" "GO:0045277"
"P00414" "GO:0005739"
"P00439" "GO:0006559"
"P00439" "GO:0008652"
"P00439" "GO:0042136"
"P00439" "GO:0042423"
"P00439" "GO:0055114"
"P00439" "GO:0006571"
"P00439" "GO:0004505"
"P00439" "GO:0005506"
"P00439" "GO:0005829"
"P00451" "GO:0002576"
"P00451" "GO:0006888"
"P00451" "GO:0006953"
"P00451" "GO:0007596"
"P00451" "GO:0007597"
"P00451" "GO:0030168"
"P00451" "GO:0048208"
"P00451" "GO:0055114"
"P00451" "GO:0005507"
"P00451" "GO:0005515"
"P00451" "GO:0016491"
"P00451" "GO:0000139"
"P00451" "GO:0005576"
"P00451" "GO:0005788"
"P00451" "GO:0005886"
"P00451" "GO:0030134"
"P00451" "GO:0031093"
"P00451" "GO:0033116"
"P00451" "GO:0005615"
"P00480" "GO:0000050"
"P00480" "GO:0001889"
"P00480" "GO:0006593"
"P00480" "GO:0007494"
"P00480" "GO:0010043"
"P00480" "GO:0019240"
"P00480" "GO:0032868"
"P00480" "GO:0042493"
"P00480" "GO:0055081"
"P00480" "GO:0070781"
"P00480" "GO:0097272"
"P00480" "GO:0042450"
"P00480" "GO:0004585"
"P00480" "GO:0005543"
"P00480" "GO:0016597"
"P00480" "GO:0042301"
"P00480" "GO:0042802"
"P00480" "GO:0005739"
"P00480" "GO:0005743"
"P00480" "GO:0005759"
"P00480" "GO:0043231"
"P00488" "GO:0002576"
"P00488" "GO:0007596"
"P00488" "GO:0018149"
"P00488" "GO:0019221"
"P00488" "GO:0072378"
"P00488" "GO:0003810"
"P00488" "GO:0046872"
"P00488" "GO:0005576"
"P00488" "GO:0031093"
"P00488" "GO:0062023"
"P00488" "GO:0072562"
"P00491" "GO:0006139"
"P00491" "GO:0006148"
"P00491" "GO:0006195"
"P00491" "GO:0006738"
"P00491" "GO:0006955"
"P00491" "GO:0009165"
"P00491" "GO:0032623"
"P00491" "GO:0034418"
"P00491" "GO:0042102"
"P00491" "GO:0042493"
"P00491" "GO:0043101"
"P00491" "GO:0043312"
"P00491" "GO:0046638"
"P00491" "GO:0001882"
"P00491" "GO:0002060"
"P00491" "GO:0004731"
"P00491" "GO:0008144"
"P00491" "GO:0042301"
"P00491" "GO:0042802"
"P00491" "GO:0005576"
"P00491" "GO:0005634"
"P00491" "GO:0005737"
"P00491" "GO:0005829"
"P00491" "GO:0005856"
"P00491" "GO:0034774"
"P00491" "GO:0070062"
"P00491" "GO:1904813"
"P00519" "GO:0000278"
"P00519" "GO:0001843"
"P00519" "GO:0001922"
"P00519" "GO:0001934"
"P00519" "GO:0002322"
"P00519" "GO:0002333"
"P00519" "GO:0006298"
"P00519" "GO:0006355"
"P00519" "GO:0006464"
"P00519" "GO:0006468"
"P00519" "GO:0006897"
"P00519" "GO:0006914"
"P00519" "GO:0006974"
"P00519" "GO:0006975"
"P00519" "GO:0006979"
"P00519" "GO:0007050"
"P00519" "GO:0007173"
"P00519" "GO:0007204"
"P00519" "GO:0007229"
"P00519" "GO:0008630"
"P00519" "GO:0009791"
"P00519" "GO:0010506"
"P00519" "GO:0010595"
"P00519" "GO:0018108"
"P00519" "GO:0021587"
"P00519" "GO:0022408"
"P00519" "GO:0030035"
"P00519" "GO:0030036"
"P00519" "GO:0030100"
"P00519" "GO:0030155"
"P00519" "GO:0030514"
"P00519" "GO:0030516"
"P00519" "GO:0031113"
"P00519" "GO:0032489"
"P00519" "GO:0032956"
"P00519" "GO:0033690"
"P00519" "GO:0034446"
"P00519" "GO:0034599"
"P00519" "GO:0035791"
"P00519" "GO:0038083"
"P00519" "GO:0038096"
"P00519" "GO:0038189"
"P00519" "GO:0042770"
"P00519" "GO:0043065"
"P00519" "GO:0043123"
"P00519" "GO:0043124"
"P00519" "GO:0043542"
"P00519" "GO:0045184"
"P00519" "GO:0045580"
"P00519" "GO:0045930"
"P00519" "GO:0045931"
"P00519" "GO:0045944"
"P00519" "GO:0046632"
"P00519" "GO:0046777"
"P00519" "GO:0048536"
"P00519" "GO:0048538"
"P00519" "GO:0048668"
"P00519" "GO:0050731"
"P00519" "GO:0050798"
"P00519" "GO:0050852"
"P00519" "GO:0050853"
"P00519" "GO:0050885"
"P00519" "GO:0051149"
"P00519" "GO:0051281"
"P00519" "GO:0051353"
"P00519" "GO:0051444"
"P00519" "GO:0051496"
"P00519" "GO:0051882"
"P00519" "GO:0051894"
"P00519" "GO:0060020"
"P00519" "GO:0060563"
"P00519" "GO:0070301"
"P00519" "GO:0070373"
"P00519" "GO:0070374"
"P00519" "GO:0071103"
"P00519" "GO:0071222"
"P00519" "GO:0071901"
"P00519" "GO:0072359"
"P00519" "GO:0090050"
"P00519" "GO:0090135"
"P00519" "GO:1900026"
"P00519" "GO:1900272"
"P00519" "GO:1900275"
"P00519" "GO:1901216"
"P00519" "GO:1902036"
"P00519" "GO:1903053"
"P00519" "GO:1903351"
"P00519" "GO:1904528"
"P00519" "GO:1904531"
"P00519" "GO:1905244"
"P00519" "GO:1905555"
"P00519" "GO:1990051"
"P00519" "GO:2000096"
"P00519" "GO:2000145"
"P00519" "GO:2000249"
"P00519" "GO:2000251"
"P00519" "GO:2000352"
"P00519" "GO:2000773"
"P00519" "GO:2001020"
"P00519" "GO:0042981"
"P00519" "GO:0000287"
"P00519" "GO:0000400"
"P00519" "GO:0000405"
"P00519" "GO:0001784"
"P00519" "GO:0003677"
"P00519" "GO:0003713"
"P00519" "GO:0003785"
"P00519" "GO:0004515"
"P00519" "GO:0004672"
"P00519" "GO:0004713"
"P00519" "GO:0004715"
"P00519" "GO:0005080"
"P00519" "GO:0005515"
"P00519" "GO:0005524"
"P00519" "GO:0008022"
"P00519" "GO:0016301"
"P00519" "GO:0017124"
"P00519" "GO:0019905"
"P00519" "GO:0030145"
"P00519" "GO:0038191"
"P00519" "GO:0042169"
"P00519" "GO:0046875"
"P00519" "GO:0051015"
"P00519" "GO:0051019"
"P00519" "GO:0070064"
"P00519" "GO:1990837"
"P00519" "GO:0097100"
"P00519" "GO:0005634"
"P00519" "GO:0005654"
"P00519" "GO:0005730"
"P00519" "GO:0005737"
"P00519" "GO:0005739"
"P00519" "GO:0005829"
"P00519" "GO:0015629"
"P00519" "GO:0016604"
"P00519" "GO:0030425"
"P00519" "GO:0031252"
"P00519" "GO:0031965"
"P00519" "GO:0032991"
"P00519" "GO:0043025"
"P00519" "GO:0048471"
"P00519" "GO:0098794"
"P00533" "GO:0000165"
"P00533" "GO:0000186"
"P00533" "GO:0001503"
"P00533" "GO:0001892"
"P00533" "GO:0001934"
"P00533" "GO:0001942"
"P00533" "GO:0006357"
"P00533" "GO:0006412"
"P00533" "GO:0006970"
"P00533" "GO:0007165"
"P00533" "GO:0007166"
"P00533" "GO:0007173"
"P00533" "GO:0007202"
"P00533" "GO:0007435"
"P00533" "GO:0007494"
"P00533" "GO:0007611"
"P00533" "GO:0007623"
"P00533" "GO:0008284"
"P00533" "GO:0010750"
"P00533" "GO:0010960"
"P00533" "GO:0014066"
"P00533" "GO:0016101"
"P00533" "GO:0018108"
"P00533" "GO:0021795"
"P00533" "GO:0030307"
"P00533" "GO:0030324"
"P00533" "GO:0030335"
"P00533" "GO:0032930"
"P00533" "GO:0033138"
"P00533" "GO:0033590"
"P00533" "GO:0033594"
"P00533" "GO:0034614"
"P00533" "GO:0035690"
"P00533" "GO:0038083"
"P00533" "GO:0038128"
"P00533" "GO:0042059"
"P00533" "GO:0042060"
"P00533" "GO:0042177"
"P00533" "GO:0042327"
"P00533" "GO:0042698"
"P00533" "GO:0042743"
"P00533" "GO:0043006"
"P00533" "GO:0043066"
"P00533" "GO:0043406"
"P00533" "GO:0043586"
"P00533" "GO:0045737"
"P00533" "GO:0045739"
"P00533" "GO:0045740"
"P00533" "GO:0045746"
"P00533" "GO:0045780"
"P00533" "GO:0045893"
"P00533" "GO:0045907"
"P00533" "GO:0045930"
"P00533" "GO:0045944"
"P00533" "GO:0046328"
"P00533" "GO:0046718"
"P00533" "GO:0046777"
"P00533" "GO:0048143"
"P00533" "GO:0048146"
"P00533" "GO:0048546"
"P00533" "GO:0048661"
"P00533" "GO:0048812"
"P00533" "GO:0050679"
"P00533" "GO:0050729"
"P00533" "GO:0050730"
"P00533" "GO:0050999"
"P00533" "GO:0051205"
"P00533" "GO:0051592"
"P00533" "GO:0051897"
"P00533" "GO:0051968"
"P00533" "GO:0060571"
"P00533" "GO:0061024"
"P00533" "GO:0061029"
"P00533" "GO:0070141"
"P00533" "GO:0070372"
"P00533" "GO:0070374"
"P00533" "GO:0071230"
"P00533" "GO:0071260"
"P00533" "GO:0071276"
"P00533" "GO:0071364"
"P00533" "GO:0071392"
"P00533" "GO:0071549"
"P00533" "GO:0090263"
"P00533" "GO:0097421"
"P00533" "GO:0097755"
"P00533" "GO:0098609"
"P00533" "GO:1900020"
"P00533" "GO:1900087"
"P00533" "GO:1901185"
"P00533" "GO:1901224"
"P00533" "GO:1902722"
"P00533" "GO:1903078"
"P00533" "GO:1903800"
"P00533" "GO:1905208"
"P00533" "GO:2000145"
"P00533" "GO:0033674"
"P00533" "GO:0030154"
"P00533" "GO:0007169"
"P00533" "GO:0007275"
"P00533" "GO:0001618"
"P00533" "GO:0003682"
"P00533" "GO:0003690"
"P00533" "GO:0004709"
"P00533" "GO:0004713"
"P00533" "GO:0004714"
"P00533" "GO:0004888"
"P00533" "GO:0005006"
"P00533" "GO:0005178"
"P00533" "GO:0005515"
"P00533" "GO:0005516"
"P00533" "GO:0005524"
"P00533" "GO:0019899"
"P00533" "GO:0019901"
"P00533" "GO:0019903"
"P00533" "GO:0031625"
"P00533" "GO:0042802"
"P00533" "GO:0045296"
"P00533" "GO:0051015"
"P00533" "GO:0051117"
"P00533" "GO:0030235"
"P00533" "GO:0048408"
"P00533" "GO:0000139"
"P00533" "GO:0005615"
"P00533" "GO:0005634"
"P00533" "GO:0005737"
"P00533" "GO:0005768"
"P00533" "GO:0005789"
"P00533" "GO:0005886"
"P00533" "GO:0005925"
"P00533" "GO:0009986"
"P00533" "GO:0010008"
"P00533" "GO:0016020"
"P00533" "GO:0016323"
"P00533" "GO:0016324"
"P00533" "GO:0030054"
"P00533" "GO:0030139"
"P00533" "GO:0030665"
"P00533" "GO:0031901"
"P00533" "GO:0031965"
"P00533" "GO:0032991"
"P00533" "GO:0043235"
"P00533" "GO:0045121"
"P00533" "GO:0045202"
"P00533" "GO:0048471"
"P00533" "GO:0070435"
"P00533" "GO:0097489"
"P00533" "GO:0005887"
"P00533" "GO:0009925"
"P00540" "GO:0000165"
"P00540" "GO:0000186"
"P00540" "GO:0000187"
"P00540" "GO:0000212"
"P00540" "GO:0006325"
"P00540" "GO:0046777"
"P00540" "GO:0051296"
"P00540" "GO:1902103"
"P00540" "GO:0007165"
"P00540" "GO:0043410"
"P00540" "GO:0004674"
"P00540" "GO:0004709"
"P00540" "GO:0005515"
"P00540" "GO:0005524"
"P00540" "GO:0004672"
"P00540" "GO:0005829"
"P00540" "GO:0005737"
"P00558" "GO:0006094"
"P00558" "GO:0006096"
"P00558" "GO:0016310"
"P00558" "GO:0016525"
"P00558" "GO:0030855"
"P00558" "GO:0031639"
"P00558" "GO:0061621"
"P00558" "GO:0071456"
"P00558" "GO:1903862"
"P00558" "GO:0004618"
"P00558" "GO:0005515"
"P00558" "GO:0005524"
"P00558" "GO:0047134"
"P00558" "GO:0043531"
"P00558" "GO:0005615"
"P00558" "GO:0005829"
"P00558" "GO:0016020"
"P00558" "GO:0045121"
"P00558" "GO:0070062"
"P00739" "GO:0006898"
"P00739" "GO:0031638"
"P00739" "GO:0010942"
"P00739" "GO:0002526"
"P00739" "GO:0030492"
"P00739" "GO:0004252"
"P00739" "GO:0005576"
"P00739" "GO:0034366"
"P00739" "GO:0070062"
"P00739" "GO:0072562"
"P00739" "GO:0005615"
"P00740" "GO:0006508"
"P00740" "GO:0006888"
"P00740" "GO:0007596"
"P00740" "GO:0007597"
"P00740" "GO:0031638"
"P00740" "GO:0004175"
"P00740" "GO:0004252"
"P00740" "GO:0005509"
"P00740" "GO:0005515"
"P00740" "GO:0005576"
"P00740" "GO:0005615"
"P00740" "GO:0005788"
"P00740" "GO:0005796"
"P00740" "GO:0005886"
"P00740" "GO:0062023"
"P00740" "GO:0070062"
"P00746" "GO:0002576"
"P00746" "GO:0006508"
"P00746" "GO:0006956"
"P00746" "GO:0006957"
"P00746" "GO:0007219"
"P00746" "GO:0043312"
"P00746" "GO:0004252"
"P00746" "GO:0008236"
"P00746" "GO:0005576"
"P00746" "GO:0031093"
"P00746" "GO:0034774"
"P00746" "GO:0070062"
"P00746" "GO:1904813"
"P00749" "GO:0001666"
"P00749" "GO:0006935"
"P00749" "GO:0007165"
"P00749" "GO:0007596"
"P00749" "GO:0010469"
"P00749" "GO:0014909"
"P00749" "GO:0014910"
"P00749" "GO:0030335"
"P00749" "GO:0031639"
"P00749" "GO:0033628"
"P00749" "GO:0042127"
"P00749" "GO:0042730"
"P00749" "GO:0043312"
"P00749" "GO:0061041"
"P00749" "GO:2000097"
"P00749" "GO:0006508"
"P00749" "GO:0004252"
"P00749" "GO:0005515"
"P00749" "GO:0005576"
"P00749" "GO:0005615"
"P00749" "GO:0005886"
"P00749" "GO:0005925"
"P00749" "GO:0009986"
"P00749" "GO:0035579"
"P00749" "GO:0070062"
"P00749" "GO:0070821"
"P00751" "GO:0006508"
"P00751" "GO:0006956"
"P00751" "GO:0006957"
"P00751" "GO:0030449"
"P00751" "GO:0001848"
"P00751" "GO:0004252"
"P00751" "GO:0005515"
"P00751" "GO:0005576"
"P00751" "GO:0005615"
"P00751" "GO:0005886"
"P00751" "GO:0070062"
"P00751" "GO:0072562"
"P00797" "GO:0001822"
"P00797" "GO:0001823"
"P00797" "GO:0002003"
"P00797" "GO:0002018"
"P00797" "GO:0006508"
"P00797" "GO:0008217"
"P00797" "GO:0008584"
"P00797" "GO:0009755"
"P00797" "GO:0032496"
"P00797" "GO:0035690"
"P00797" "GO:0035902"
"P00797" "GO:0042756"
"P00797" "GO:0043408"
"P00797" "GO:0048469"
"P00797" "GO:0050435"
"P00797" "GO:0051591"
"P00797" "GO:0070305"
"P00797" "GO:0004190"
"P00797" "GO:0005102"
"P00797" "GO:0005159"
"P00797" "GO:0005515"
"P00797" "GO:0008233"
"P00797" "GO:0005576"
"P00797" "GO:0005615"
"P00797" "GO:0005737"
"P00797" "GO:0005886"
"P00797" "GO:0045177"
"P00813" "GO:0001666"
"P00813" "GO:0001821"
"P00813" "GO:0001829"
"P00813" "GO:0001889"
"P00813" "GO:0001890"
"P00813" "GO:0002314"
"P00813" "GO:0002636"
"P00813" "GO:0002686"
"P00813" "GO:0002906"
"P00813" "GO:0006154"
"P00813" "GO:0006157"
"P00813" "GO:0007155"
"P00813" "GO:0007568"
"P00813" "GO:0009168"
"P00813" "GO:0010460"
"P00813" "GO:0030890"
"P00813" "GO:0032261"
"P00813" "GO:0033089"
"P00813" "GO:0033197"
"P00813" "GO:0033632"
"P00813" "GO:0042110"
"P00813" "GO:0042323"
"P00813" "GO:0042493"
"P00813" "GO:0042542"
"P00813" "GO:0043101"
"P00813" "GO:0043278"
"P00813" "GO:0045987"
"P00813" "GO:0046061"
"P00813" "GO:0046103"
"P00813" "GO:0046111"
"P00813" "GO:0046638"
"P00813" "GO:0048286"
"P00813" "GO:0048541"
"P00813" "GO:0048566"
"P00813" "GO:0050728"
"P00813" "GO:0050850"
"P00813" "GO:0050862"
"P00813" "GO:0060169"
"P00813" "GO:0060407"
"P00813" "GO:0070244"
"P00813" "GO:0070256"
"P00813" "GO:0043103"
"P00813" "GO:0001883"
"P00813" "GO:0004000"
"P00813" "GO:0005515"
"P00813" "GO:0008270"
"P00813" "GO:0005615"
"P00813" "GO:0005764"
"P00813" "GO:0005829"
"P00813" "GO:0005886"
"P00813" "GO:0009897"
"P00813" "GO:0009986"
"P00813" "GO:0016020"
"P00813" "GO:0030054"
"P00813" "GO:0032839"
"P00813" "GO:0043025"
"P00813" "GO:0060205"
"P00846" "GO:0006754"
"P00846" "GO:0007568"
"P00846" "GO:0042407"
"P00846" "GO:0042776"
"P00846" "GO:0055093"
"P00846" "GO:0015986"
"P00846" "GO:0005515"
"P00846" "GO:0046933"
"P00846" "GO:0005743"
"P00846" "GO:0005753"
"P00846" "GO:0016021"
"P00846" "GO:0045263"
"P00846" "GO:0045259"
"P00973" "GO:0006006"
"P00973" "GO:0009615"
"P00973" "GO:0042593"
"P00973" "GO:0045071"
"P00973" "GO:0051607"
"P00973" "GO:0060333"
"P00973" "GO:0060337"
"P00973" "GO:0060700"
"P00973" "GO:0001730"
"P00973" "GO:0003725"
"P00973" "GO:0005515"
"P00973" "GO:0005524"
"P00973" "GO:0046872"
"P00973" "GO:0005576"
"P00973" "GO:0005654"
"P00973" "GO:0005739"
"P00973" "GO:0005783"
"P00973" "GO:0005829"
"P00973" "GO:0005737"
"P00973" "GO:0005634"
"P00973" "GO:0016020"
"P00995" "GO:0010751"
"P00995" "GO:0048240"
"P00995" "GO:0050732"
"P00995" "GO:0060046"
"P00995" "GO:0090281"
"P00995" "GO:1900004"
"P00995" "GO:2001256"
"P00995" "GO:0004866"
"P00995" "GO:0004867"
"P00995" "GO:0005515"
"P00995" "GO:0070062"
"P01008" "GO:0002438"
"P01008" "GO:0007584"
"P01008" "GO:0007595"
"P01008" "GO:0007596"
"P01008" "GO:0043687"
"P01008" "GO:0044267"
"P01008" "GO:2000266"
"P01008" "GO:0010951"
"P01008" "GO:0002020"
"P01008" "GO:0004867"
"P01008" "GO:0005515"
"P01008" "GO:0008201"
"P01008" "GO:0042802"
"P01008" "GO:0005576"
"P01008" "GO:0005615"
"P01008" "GO:0005788"
"P01008" "GO:0005886"
"P01008" "GO:0062023"
"P01008" "GO:0070062"
"P01008" "GO:0072562"
"P01011" "GO:0002576"
"P01011" "GO:0006953"
"P01011" "GO:0006954"
"P01011" "GO:0019216"
"P01011" "GO:0030277"
"P01011" "GO:0043312"
"P01011" "GO:0010951"
"P01011" "GO:0003677"
"P01011" "GO:0004867"
"P01011" "GO:0005515"
"P01011" "GO:0005576"
"P01011" "GO:0005615"
"P01011" "GO:0005634"
"P01011" "GO:0031093"
"P01011" "GO:0034774"
"P01011" "GO:0035578"
"P01011" "GO:0062023"
"P01011" "GO:0070062"
"P01011" "GO:0072562"
"P01019" "GO:0000187"
"P01019" "GO:0001558"
"P01019" "GO:0001819"
"P01019" "GO:0001822"
"P01019" "GO:0001974"
"P01019" "GO:0002016"
"P01019" "GO:0002018"
"P01019" "GO:0002019"
"P01019" "GO:0002027"
"P01019" "GO:0002034"
"P01019" "GO:0003014"
"P01019" "GO:0003051"
"P01019" "GO:0003331"
"P01019" "GO:0006606"
"P01019" "GO:0006883"
"P01019" "GO:0007166"
"P01019" "GO:0007186"
"P01019" "GO:0007199"
"P01019" "GO:0007200"
"P01019" "GO:0007202"
"P01019" "GO:0007204"
"P01019" "GO:0007263"
"P01019" "GO:0007267"
"P01019" "GO:0007565"
"P01019" "GO:0007568"
"P01019" "GO:0008217"
"P01019" "GO:0008306"
"P01019" "GO:0010536"
"P01019" "GO:0010595"
"P01019" "GO:0010613"
"P01019" "GO:0010666"
"P01019" "GO:0010744"
"P01019" "GO:0010873"
"P01019" "GO:0010976"
"P01019" "GO:0014061"
"P01019" "GO:0014068"
"P01019" "GO:0014824"
"P01019" "GO:0014873"
"P01019" "GO:0016525"
"P01019" "GO:0019216"
"P01019" "GO:0019229"
"P01019" "GO:0030308"
"P01019" "GO:0032270"
"P01019" "GO:0032355"
"P01019" "GO:0032930"
"P01019" "GO:0033864"
"P01019" "GO:0034104"
"P01019" "GO:0034374"
"P01019" "GO:0035106"
"P01019" "GO:0035813"
"P01019" "GO:0035815"
"P01019" "GO:0042127"
"P01019" "GO:0042311"
"P01019" "GO:0043407"
"P01019" "GO:0045429"
"P01019" "GO:0045742"
"P01019" "GO:0045777"
"P01019" "GO:0045893"
"P01019" "GO:0046628"
"P01019" "GO:0048144"
"P01019" "GO:0048146"
"P01019" "GO:0048169"
"P01019" "GO:0048659"
"P01019" "GO:0050663"
"P01019" "GO:0050729"
"P01019" "GO:0050731"
"P01019" "GO:0051092"
"P01019" "GO:0051387"
"P01019" "GO:0051403"
"P01019" "GO:0051924"
"P01019" "GO:0051969"
"P01019" "GO:0061049"
"P01019" "GO:0061098"
"P01019" "GO:0070371"
"P01019" "GO:0070471"
"P01019" "GO:0071260"
"P01019" "GO:0090190"
"P01019" "GO:1901201"
"P01019" "GO:1903598"
"P01019" "GO:1903779"
"P01019" "GO:1904385"
"P01019" "GO:1904707"
"P01019" "GO:1904754"
"P01019" "GO:1905010"
"P01019" "GO:1905589"
"P01019" "GO:2000379"
"P01019" "GO:2001238"
"P01019" "GO:0010951"
"P01019" "GO:0005179"
"P01019" "GO:0005515"
"P01019" "GO:0008083"
"P01019" "GO:0031702"
"P01019" "GO:0031703"
"P01019" "GO:0004867"
"P01019" "GO:0005576"
"P01019" "GO:0005615"
"P01019" "GO:0005829"
"P01019" "GO:0062023"
"P01019" "GO:0070062"
"P01019" "GO:0072562"
"P01023" "GO:0001869"
"P01023" "GO:0002576"
"P01023" "GO:0007597"
"P01023" "GO:0010951"
"P01023" "GO:0022617"
"P01023" "GO:0048863"
"P01023" "GO:0051056"
"P01023" "GO:0002020"
"P01023" "GO:0004867"
"P01023" "GO:0005102"
"P01023" "GO:0005515"
"P01023" "GO:0019838"
"P01023" "GO:0019899"
"P01023" "GO:0019959"
"P01023" "GO:0019966"
"P01023" "GO:0043120"
"P01023" "GO:0048306"
"P01023" "GO:0004866"
"P01023" "GO:0005576"
"P01023" "GO:0005829"
"P01023" "GO:0031093"
"P01023" "GO:0062023"
"P01023" "GO:0070062"
"P01023" "GO:0072562"
"P01023" "GO:0005615"
"P01031" "GO:0000187"
"P01031" "GO:0006935"
"P01031" "GO:0006954"
"P01031" "GO:0006957"
"P01031" "GO:0006958"
"P01031" "GO:0007166"
"P01031" "GO:0007186"
"P01031" "GO:0010575"
"P01031" "GO:0010760"
"P01031" "GO:0010951"
"P01031" "GO:0019835"
"P01031" "GO:0030449"
"P01031" "GO:0060326"
"P01031" "GO:0090197"
"P01031" "GO:0004866"
"P01031" "GO:0005102"
"P01031" "GO:0005515"
"P01031" "GO:0008009"
"P01031" "GO:0005576"
"P01031" "GO:0005579"
"P01031" "GO:0005615"
"P01031" "GO:0070062"
"P01100" "GO:0001661"
"P01100" "GO:0006306"
"P01100" "GO:0006366"
"P01100" "GO:0006954"
"P01100" "GO:0007179"
"P01100" "GO:0007399"
"P01100" "GO:0007565"
"P01100" "GO:0007568"
"P01100" "GO:0009409"
"P01100" "GO:0009416"
"P01100" "GO:0009629"
"P01100" "GO:0009636"
"P01100" "GO:0019221"
"P01100" "GO:0030431"
"P01100" "GO:0031668"
"P01100" "GO:0032496"
"P01100" "GO:0032570"
"P01100" "GO:0032870"
"P01100" "GO:0034614"
"P01100" "GO:0035902"
"P01100" "GO:0035914"
"P01100" "GO:0035994"
"P01100" "GO:0038095"
"P01100" "GO:0042493"
"P01100" "GO:0045672"
"P01100" "GO:0045893"
"P01100" "GO:0045944"
"P01100" "GO:0051090"
"P01100" "GO:0051412"
"P01100" "GO:0051591"
"P01100" "GO:0060395"
"P01100" "GO:0071276"
"P01100" "GO:0071277"
"P01100" "GO:1901216"
"P01100" "GO:1902895"
"P01100" "GO:0006357"
"P01100" "GO:0000976"
"P01100" "GO:0000979"
"P01100" "GO:0000981"
"P01100" "GO:0001102"
"P01100" "GO:0001228"
"P01100" "GO:0003682"
"P01100" "GO:0003700"
"P01100" "GO:0005515"
"P01100" "GO:0008134"
"P01100" "GO:0044877"
"P01100" "GO:0070412"
"P01100" "GO:1990837"
"P01100" "GO:0000978"
"P01100" "GO:0000790"
"P01100" "GO:0005634"
"P01100" "GO:0005654"
"P01100" "GO:0005783"
"P01100" "GO:0005829"
"P01100" "GO:0016020"
"P01100" "GO:0032993"
"P01100" "GO:0035976"
"P01100" "GO:0043005"
"P01111" "GO:0000165"
"P01111" "GO:0001938"
"P01111" "GO:0002223"
"P01111" "GO:0007265"
"P01111" "GO:0043312"
"P01111" "GO:0003924"
"P01111" "GO:0005515"
"P01111" "GO:0044877"
"P01111" "GO:0005525"
"P01111" "GO:0019003"
"P01111" "GO:0000139"
"P01111" "GO:0005794"
"P01111" "GO:0005886"
"P01111" "GO:0016020"
"P01111" "GO:0070062"
"P01111" "GO:0070821"
"P01116" "GO:0000165"
"P01116" "GO:0001889"
"P01116" "GO:0001934"
"P01116" "GO:0002223"
"P01116" "GO:0007265"
"P01116" "GO:0007565"
"P01116" "GO:0008284"
"P01116" "GO:0008542"
"P01116" "GO:0010628"
"P01116" "GO:0019221"
"P01116" "GO:0021897"
"P01116" "GO:0030036"
"P01116" "GO:0031647"
"P01116" "GO:0032228"
"P01116" "GO:0035022"
"P01116" "GO:0035900"
"P01116" "GO:0038002"
"P01116" "GO:0043406"
"P01116" "GO:0043524"
"P01116" "GO:0045596"
"P01116" "GO:0048169"
"P01116" "GO:0048873"
"P01116" "GO:0051000"
"P01116" "GO:0051092"
"P01116" "GO:0051146"
"P01116" "GO:0051384"
"P01116" "GO:0051385"
"P01116" "GO:0060441"
"P01116" "GO:2000774"
"P01116" "GO:0005515"
"P01116" "GO:0019002"
"P01116" "GO:0030275"
"P01116" "GO:0044877"
"P01116" "GO:0005525"
"P01116" "GO:0019003"
"P01116" "GO:0003924"
"P01116" "GO:0005737"
"P01116" "GO:0005739"
"P01116" "GO:0005829"
"P01116" "GO:0005886"
"P01116" "GO:0005925"
"P01116" "GO:0016020"
"P01116" "GO:0031234"
"P01116" "GO:0045121"
"P01130" "GO:0006629"
"P01130" "GO:0006897"
"P01130" "GO:0006898"
"P01130" "GO:0006909"
"P01130" "GO:0007616"
"P01130" "GO:0008203"
"P01130" "GO:0010628"
"P01130" "GO:0010629"
"P01130" "GO:0010867"
"P01130" "GO:0010899"
"P01130" "GO:0015914"
"P01130" "GO:0030299"
"P01130" "GO:0030301"
"P01130" "GO:0034381"
"P01130" "GO:0034382"
"P01130" "GO:0034383"
"P01130" "GO:0034384"
"P01130" "GO:0042159"
"P01130" "GO:0042632"
"P01130" "GO:0046718"
"P01130" "GO:0048844"
"P01130" "GO:0050729"
"P01130" "GO:0051246"
"P01130" "GO:0051248"
"P01130" "GO:0061024"
"P01130" "GO:0061771"
"P01130" "GO:0061889"
"P01130" "GO:0070508"
"P01130" "GO:0071398"
"P01130" "GO:0071404"
"P01130" "GO:0090118"
"P01130" "GO:0090181"
"P01130" "GO:0097242"
"P01130" "GO:0150094"
"P01130" "GO:1903979"
"P01130" "GO:1905167"
"P01130" "GO:1905907"
"P01130" "GO:0001540"
"P01130" "GO:0001618"
"P01130" "GO:0002020"
"P01130" "GO:0005041"
"P01130" "GO:0005509"
"P01130" "GO:0005515"
"P01130" "GO:0030169"
"P01130" "GO:0030229"
"P01130" "GO:0032050"
"P01130" "GO:0042802"
"P01130" "GO:0005764"
"P01130" "GO:0005769"
"P01130" "GO:0005770"
"P01130" "GO:0005794"
"P01130" "GO:0005886"
"P01130" "GO:0005887"
"P01130" "GO:0005905"
"P01130" "GO:0009897"
"P01130" "GO:0009986"
"P01130" "GO:0010008"
"P01130" "GO:0016020"
"P01130" "GO:0016323"
"P01130" "GO:0030669"
"P01130" "GO:0034362"
"P01130" "GO:0036020"
"P01130" "GO:0036477"
"P01130" "GO:0043235"
"P01130" "GO:0045177"
"P01130" "GO:0097443"
"P01130" "GO:1990666"
"P01133" "GO:0000165"
"P01133" "GO:0000186"
"P01133" "GO:0000187"
"P01133" "GO:0001525"
"P01133" "GO:0002092"
"P01133" "GO:0002576"
"P01133" "GO:0007165"
"P01133" "GO:0007171"
"P01133" "GO:0007173"
"P01133" "GO:0008284"
"P01133" "GO:0010628"
"P01133" "GO:0010800"
"P01133" "GO:0018108"
"P01133" "GO:0021940"
"P01133" "GO:0030335"
"P01133" "GO:0038128"
"P01133" "GO:0042059"
"P01133" "GO:0042327"
"P01133" "GO:0043388"
"P01133" "GO:0043406"
"P01133" "GO:0043410"
"P01133" "GO:0045740"
"P01133" "GO:0045741"
"P01133" "GO:0045746"
"P01133" "GO:0045840"
"P01133" "GO:0045893"
"P01133" "GO:0046425"
"P01133" "GO:0048754"
"P01133" "GO:0051048"
"P01133" "GO:0051897"
"P01133" "GO:0060749"
"P01133" "GO:0061024"
"P01133" "GO:0070371"
"P01133" "GO:0090263"
"P01133" "GO:0090279"
"P01133" "GO:0090370"
"P01133" "GO:1900127"
"P01133" "GO:1901185"
"P01133" "GO:1902966"
"P01133" "GO:2000008"
"P01133" "GO:2000060"
"P01133" "GO:2000145"
"P01133" "GO:0060070"
"P01133" "GO:0005088"
"P01133" "GO:0005154"
"P01133" "GO:0005509"
"P01133" "GO:0005515"
"P01133" "GO:0008083"
"P01133" "GO:0030297"
"P01133" "GO:0005576"
"P01133" "GO:0005615"
"P01133" "GO:0005765"
"P01133" "GO:0016021"
"P01133" "GO:0030665"
"P01133" "GO:0031093"
"P01133" "GO:0070062"
"P01133" "GO:0005886"
"P01135" "GO:0000165"
"P01135" "GO:0000187"
"P01135" "GO:0006357"
"P01135" "GO:0006888"
"P01135" "GO:0007165"
"P01135" "GO:0007173"
"P01135" "GO:0035556"
"P01135" "GO:0042059"
"P01135" "GO:0045741"
"P01135" "GO:0045840"
"P01135" "GO:0048208"
"P01135" "GO:0050679"
"P01135" "GO:0051781"
"P01135" "GO:0051897"
"P01135" "GO:0061024"
"P01135" "GO:0008284"
"P01135" "GO:0005154"
"P01135" "GO:0005515"
"P01135" "GO:0008083"
"P01135" "GO:0000139"
"P01135" "GO:0005576"
"P01135" "GO:0005615"
"P01135" "GO:0005789"
"P01135" "GO:0005886"
"P01135" "GO:0009986"
"P01135" "GO:0012507"
"P01135" "GO:0016021"
"P01135" "GO:0016323"
"P01135" "GO:0030665"
"P01135" "GO:0031410"
"P01135" "GO:0033116"
"P01135" "GO:0048471"
"P01137" "GO:0000165"
"P01137" "GO:0001570"
"P01137" "GO:0001837"
"P01137" "GO:0001843"
"P01137" "GO:0001933"
"P01137" "GO:0001934"
"P01137" "GO:0002062"
"P01137" "GO:0002244"
"P01137" "GO:0002248"
"P01137" "GO:0002576"
"P01137" "GO:0003179"
"P01137" "GO:0003180"
"P01137" "GO:0006468"
"P01137" "GO:0006611"
"P01137" "GO:0006754"
"P01137" "GO:0006796"
"P01137" "GO:0006954"
"P01137" "GO:0007050"
"P01137" "GO:0007093"
"P01137" "GO:0007173"
"P01137" "GO:0007179"
"P01137" "GO:0007182"
"P01137" "GO:0007183"
"P01137" "GO:0007435"
"P01137" "GO:0007507"
"P01137" "GO:0008284"
"P01137" "GO:0008285"
"P01137" "GO:0009611"
"P01137" "GO:0010575"
"P01137" "GO:0010628"
"P01137" "GO:0010629"
"P01137" "GO:0010716"
"P01137" "GO:0010718"
"P01137" "GO:0010742"
"P01137" "GO:0010763"
"P01137" "GO:0010800"
"P01137" "GO:0010862"
"P01137" "GO:0010936"
"P01137" "GO:0014008"
"P01137" "GO:0016202"
"P01137" "GO:0016477"
"P01137" "GO:0017015"
"P01137" "GO:0019221"
"P01137" "GO:0021915"
"P01137" "GO:0022408"
"P01137" "GO:0030214"
"P01137" "GO:0030308"
"P01137" "GO:0030334"
"P01137" "GO:0030335"
"P01137" "GO:0030501"
"P01137" "GO:0030512"
"P01137" "GO:0031293"
"P01137" "GO:0031334"
"P01137" "GO:0031663"
"P01137" "GO:0032270"
"P01137" "GO:0032355"
"P01137" "GO:0032570"
"P01137" "GO:0032740"
"P01137" "GO:0032801"
"P01137" "GO:0032930"
"P01137" "GO:0032967"
"P01137" "GO:0033138"
"P01137" "GO:0035307"
"P01137" "GO:0042306"
"P01137" "GO:0042307"
"P01137" "GO:0043117"
"P01137" "GO:0043406"
"P01137" "GO:0043491"
"P01137" "GO:0043536"
"P01137" "GO:0043537"
"P01137" "GO:0043552"
"P01137" "GO:0043932"
"P01137" "GO:0045216"
"P01137" "GO:0045596"
"P01137" "GO:0045599"
"P01137" "GO:0045662"
"P01137" "GO:0045786"
"P01137" "GO:0045892"
"P01137" "GO:0045893"
"P01137" "GO:0045918"
"P01137" "GO:0045930"
"P01137" "GO:0045944"
"P01137" "GO:0048298"
"P01137" "GO:0048535"
"P01137" "GO:0048642"
"P01137" "GO:0050680"
"P01137" "GO:0050714"
"P01137" "GO:0050731"
"P01137" "GO:0050900"
"P01137" "GO:0050921"
"P01137" "GO:0051098"
"P01137" "GO:0051101"
"P01137" "GO:0051781"
"P01137" "GO:0051897"
"P01137" "GO:0055010"
"P01137" "GO:0060312"
"P01137" "GO:0060389"
"P01137" "GO:0060390"
"P01137" "GO:0060391"
"P01137" "GO:0060965"
"P01137" "GO:0070168"
"P01137" "GO:0070374"
"P01137" "GO:0070723"
"P01137" "GO:0071407"
"P01137" "GO:0071560"
"P01137" "GO:0085029"
"P01137" "GO:0090263"
"P01137" "GO:0097191"
"P01137" "GO:1900126"
"P01137" "GO:1900182"
"P01137" "GO:1901203"
"P01137" "GO:1901666"
"P01137" "GO:1902895"
"P01137" "GO:1903077"
"P01137" "GO:1903799"
"P01137" "GO:1903800"
"P01137" "GO:1905313"
"P01137" "GO:1990402"
"P01137" "GO:2000679"
"P01137" "GO:2000727"
"P01137" "GO:1902893"
"P01137" "GO:1905005"
"P01137" "GO:0030509"
"P01137" "GO:0042127"
"P01137" "GO:0060395"
"P01137" "GO:0003823"
"P01137" "GO:0005114"
"P01137" "GO:0005125"
"P01137" "GO:0005515"
"P01137" "GO:0008083"
"P01137" "GO:0019899"
"P01137" "GO:0034713"
"P01137" "GO:0034714"
"P01137" "GO:0042802"
"P01137" "GO:0005576"
"P01137" "GO:0005615"
"P01137" "GO:0005634"
"P01137" "GO:0005737"
"P01137" "GO:0005796"
"P01137" "GO:0005886"
"P01137" "GO:0009986"
"P01137" "GO:0031012"
"P01137" "GO:0031093"
"P01137" "GO:0062023"
"P01137" "GO:0072562"
"P01137" "GO:0005902"
"P01148" "GO:0007165"
"P01148" "GO:0007186"
"P01148" "GO:0007267"
"P01148" "GO:0007275"
"P01148" "GO:0007565"
"P01148" "GO:0007568"
"P01148" "GO:0008285"
"P01148" "GO:0010468"
"P01148" "GO:0030238"
"P01148" "GO:0031960"
"P01148" "GO:0032496"
"P01148" "GO:0033087"
"P01148" "GO:0033574"
"P01148" "GO:0034695"
"P01148" "GO:0035864"
"P01148" "GO:0043066"
"P01148" "GO:0044849"
"P01148" "GO:0045471"
"P01148" "GO:1990637"
"P01148" "GO:2000354"
"P01148" "GO:2001223"
"P01148" "GO:0000003"
"P01148" "GO:0005179"
"P01148" "GO:0031530"
"P01148" "GO:0005183"
"P01148" "GO:0005576"
"P01148" "GO:0005739"
"P01148" "GO:0005798"
"P01148" "GO:0030425"
"P01148" "GO:0043204"
"P01148" "GO:0043679"
"P01148" "GO:0098556"
"P01148" "GO:1990008"
"P01148" "GO:0005615"
"P01210" "GO:0001649"
"P01210" "GO:0001662"
"P01210" "GO:0001666"
"P01210" "GO:0001964"
"P01210" "GO:0002118"
"P01210" "GO:0007165"
"P01210" "GO:0007186"
"P01210" "GO:0007568"
"P01210" "GO:0009314"
"P01210" "GO:0009636"
"P01210" "GO:0014009"
"P01210" "GO:0019233"
"P01210" "GO:0032355"
"P01210" "GO:0032496"
"P01210" "GO:0034599"
"P01210" "GO:0035094"
"P01210" "GO:0035641"
"P01210" "GO:0043278"
"P01210" "GO:0043687"
"P01210" "GO:0044267"
"P01210" "GO:0045471"
"P01210" "GO:0051592"
"P01210" "GO:0051867"
"P01210" "GO:0071305"
"P01210" "GO:0071320"
"P01210" "GO:0071560"
"P01210" "GO:0071871"
"P01210" "GO:0098586"
"P01210" "GO:0099538"
"P01210" "GO:2000987"
"P01210" "GO:0007600"
"P01210" "GO:0007218"
"P01210" "GO:0007268"
"P01210" "GO:0001515"
"P01210" "GO:0005184"
"P01210" "GO:0031628"
"P01210" "GO:0005576"
"P01210" "GO:0005788"
"P01210" "GO:0032280"
"P01210" "GO:0034592"
"P01210" "GO:0043204"
"P01210" "GO:0070852"
"P01210" "GO:0099013"
"P01210" "GO:0043679"
"P01210" "GO:0030425"
"P01210" "GO:0005886"
"P01210" "GO:0043025"
"P01222" "GO:0007186"
"P01222" "GO:0007267"
"P01222" "GO:0009653"
"P01222" "GO:0016486"
"P01222" "GO:0033189"
"P01222" "GO:0043627"
"P01222" "GO:0051592"
"P01222" "GO:0009755"
"P01222" "GO:0005179"
"P01222" "GO:0005576"
"P01222" "GO:0005615"
"P01222" "GO:0005737"
"P01229" "GO:0006701"
"P01229" "GO:0007165"
"P01229" "GO:0007186"
"P01229" "GO:0007267"
"P01229" "GO:0008584"
"P01229" "GO:0016486"
"P01229" "GO:0009755"
"P01229" "GO:0005102"
"P01229" "GO:0005515"
"P01229" "GO:0005179"
"P01229" "GO:0005576"
"P01229" "GO:0005796"
"P01229" "GO:0005737"
"P01229" "GO:0005615"
"P01236" "GO:0001937"
"P01236" "GO:0007166"
"P01236" "GO:0007595"
"P01236" "GO:0016525"
"P01236" "GO:0040014"
"P01236" "GO:0044267"
"P01236" "GO:0046427"
"P01236" "GO:0060397"
"P01236" "GO:1902895"
"P01236" "GO:0007565"
"P01236" "GO:0031667"
"P01236" "GO:0008284"
"P01236" "GO:0030879"
"P01236" "GO:1903489"
"P01236" "GO:0005515"
"P01236" "GO:0005148"
"P01236" "GO:0005179"
"P01236" "GO:0005576"
"P01236" "GO:0031904"
"P01236" "GO:0005615"
"P01241" "GO:0010536"
"P01241" "GO:0010828"
"P01241" "GO:0014068"
"P01241" "GO:0032355"
"P01241" "GO:0040018"
"P01241" "GO:0042531"
"P01241" "GO:0043406"
"P01241" "GO:0043568"
"P01241" "GO:0046427"
"P01241" "GO:0050731"
"P01241" "GO:0060396"
"P01241" "GO:0060397"
"P01241" "GO:0070977"
"P01241" "GO:0002092"
"P01241" "GO:0031667"
"P01241" "GO:0045927"
"P01241" "GO:0048513"
"P01241" "GO:0005131"
"P01241" "GO:0005148"
"P01241" "GO:0005515"
"P01241" "GO:0008083"
"P01241" "GO:0046872"
"P01241" "GO:0005179"
"P01241" "GO:0005576"
"P01241" "GO:0005615"
"P01241" "GO:0031904"
"P01241" "GO:0070195"
"P01241" "GO:0062023"
"P01258" "GO:0001984"
"P01258" "GO:0002548"
"P01258" "GO:0006954"
"P01258" "GO:0007186"
"P01258" "GO:0007189"
"P01258" "GO:0007190"
"P01258" "GO:0007204"
"P01258" "GO:0007218"
"P01258" "GO:0007566"
"P01258" "GO:0007568"
"P01258" "GO:0007631"
"P01258" "GO:0008016"
"P01258" "GO:0009408"
"P01258" "GO:0030279"
"P01258" "GO:0032147"
"P01258" "GO:0044267"
"P01258" "GO:0045779"
"P01258" "GO:0045892"
"P01258" "GO:0045986"
"P01258" "GO:0048265"
"P01258" "GO:0050965"
"P01258" "GO:0051482"
"P01258" "GO:0071356"
"P01258" "GO:1990090"
"P01258" "GO:0051480"
"P01258" "GO:0005179"
"P01258" "GO:0005515"
"P01258" "GO:0031716"
"P01258" "GO:0042802"
"P01258" "GO:0005576"
"P01258" "GO:0005615"
"P01258" "GO:0005634"
"P01258" "GO:0005737"
"P01258" "GO:0043025"
"P01258" "GO:0043195"
"P01275" "GO:0007186"
"P01275" "GO:0007189"
"P01275" "GO:0007631"
"P01275" "GO:0010800"
"P01275" "GO:0014823"
"P01275" "GO:0032092"
"P01275" "GO:0033138"
"P01275" "GO:0042593"
"P01275" "GO:0045722"
"P01275" "GO:0045860"
"P01275" "GO:0050796"
"P01275" "GO:0051571"
"P01275" "GO:0070374"
"P01275" "GO:0071377"
"P01275" "GO:0090280"
"P01275" "GO:1900118"
"P01275" "GO:0043066"
"P01275" "GO:0035774"
"P01275" "GO:0007188"
"P01275" "GO:0010737"
"P01275" "GO:0005102"
"P01275" "GO:0005515"
"P01275" "GO:0042802"
"P01275" "GO:0005179"
"P01275" "GO:0031769"
"P01275" "GO:0005576"
"P01275" "GO:0005615"
"P01275" "GO:0005788"
"P01275" "GO:0034774"
"P01282" "GO:0007186"
"P01282" "GO:0007189"
"P01282" "GO:0007589"
"P01282" "GO:0008284"
"P01282" "GO:0032880"
"P01282" "GO:0045732"
"P01282" "GO:0048255"
"P01282" "GO:0070459"
"P01282" "GO:0051930"
"P01282" "GO:0043267"
"P01282" "GO:0060406"
"P01282" "GO:0032812"
"P01282" "GO:0001938"
"P01282" "GO:0007200"
"P01282" "GO:0097755"
"P01282" "GO:0007611"
"P01282" "GO:0048242"
"P01282" "GO:0043066"
"P01282" "GO:0048662"
"P01282" "GO:0005179"
"P01282" "GO:0005515"
"P01282" "GO:0051428"
"P01282" "GO:0005184"
"P01282" "GO:0005576"
"P01282" "GO:0043204"
"P01282" "GO:0043005"
"P01344" "GO:0000122"
"P01344" "GO:0001501"
"P01344" "GO:0001649"
"P01344" "GO:0001701"
"P01344" "GO:0001892"
"P01344" "GO:0001934"
"P01344" "GO:0002576"
"P01344" "GO:0006006"
"P01344" "GO:0006349"
"P01344" "GO:0006355"
"P01344" "GO:0007275"
"P01344" "GO:0008284"
"P01344" "GO:0008286"
"P01344" "GO:0009887"
"P01344" "GO:0031017"
"P01344" "GO:0031056"
"P01344" "GO:0038028"
"P01344" "GO:0040018"
"P01344" "GO:0042104"
"P01344" "GO:0043085"
"P01344" "GO:0043410"
"P01344" "GO:0044267"
"P01344" "GO:0045725"
"P01344" "GO:0045840"
"P01344" "GO:0046628"
"P01344" "GO:0050731"
"P01344" "GO:0051146"
"P01344" "GO:0051147"
"P01344" "GO:0051781"
"P01344" "GO:0051897"
"P01344" "GO:0060669"
"P01344" "GO:0071902"
"P01344" "GO:2000467"
"P01344" "GO:1905564"
"P01344" "GO:0045944"
"P01344" "GO:0005158"
"P01344" "GO:0005159"
"P01344" "GO:0005178"
"P01344" "GO:0005179"
"P01344" "GO:0005515"
"P01344" "GO:0008083"
"P01344" "GO:0043539"
"P01344" "GO:0048018"
"P01344" "GO:0005576"
"P01344" "GO:0031093"
"P01344" "GO:0005615"
"P01374" "GO:0001666"
"P01374" "GO:0002876"
"P01374" "GO:0002925"
"P01374" "GO:0006915"
"P01374" "GO:0006959"
"P01374" "GO:0007165"
"P01374" "GO:0007267"
"P01374" "GO:0007584"
"P01374" "GO:0032496"
"P01374" "GO:0032729"
"P01374" "GO:0033209"
"P01374" "GO:0042493"
"P01374" "GO:0043065"
"P01374" "GO:0048147"
"P01374" "GO:0048535"
"P01374" "GO:0050830"
"P01374" "GO:0060252"
"P01374" "GO:0005102"
"P01374" "GO:0005125"
"P01374" "GO:0005164"
"P01374" "GO:0005515"
"P01374" "GO:0005615"
"P01374" "GO:0005886"
"P01375" "GO:0000122"
"P01375" "GO:0000165"
"P01375" "GO:0000185"
"P01375" "GO:0000187"
"P01375" "GO:0001774"
"P01375" "GO:0001819"
"P01375" "GO:0001934"
"P01375" "GO:0001937"
"P01375" "GO:0002439"
"P01375" "GO:0002719"
"P01375" "GO:0002876"
"P01375" "GO:0002925"
"P01375" "GO:0006006"
"P01375" "GO:0006357"
"P01375" "GO:0006919"
"P01375" "GO:0006954"
"P01375" "GO:0006959"
"P01375" "GO:0007249"
"P01375" "GO:0007254"
"P01375" "GO:0008625"
"P01375" "GO:0008630"
"P01375" "GO:0009615"
"P01375" "GO:0009651"
"P01375" "GO:0010573"
"P01375" "GO:0010628"
"P01375" "GO:0010629"
"P01375" "GO:0010693"
"P01375" "GO:0010803"
"P01375" "GO:0010888"
"P01375" "GO:0014068"
"P01375" "GO:0019221"
"P01375" "GO:0030198"
"P01375" "GO:0030316"
"P01375" "GO:0030730"
"P01375" "GO:0030866"
"P01375" "GO:0031327"
"P01375" "GO:0031334"
"P01375" "GO:0031622"
"P01375" "GO:0031663"
"P01375" "GO:0032603"
"P01375" "GO:0032715"
"P01375" "GO:0032722"
"P01375" "GO:0032729"
"P01375" "GO:0032731"
"P01375" "GO:0032755"
"P01375" "GO:0032757"
"P01375" "GO:0032800"
"P01375" "GO:0033138"
"P01375" "GO:0033209"
"P01375" "GO:0034116"
"P01375" "GO:0035509"
"P01375" "GO:0042531"
"P01375" "GO:0043065"
"P01375" "GO:0043068"
"P01375" "GO:0043122"
"P01375" "GO:0043123"
"P01375" "GO:0043154"
"P01375" "GO:0043242"
"P01375" "GO:0043243"
"P01375" "GO:0043280"
"P01375" "GO:0043406"
"P01375" "GO:0043491"
"P01375" "GO:0043507"
"P01375" "GO:0043525"
"P01375" "GO:0043537"
"P01375" "GO:0045071"
"P01375" "GO:0045080"
"P01375" "GO:0045429"
"P01375" "GO:0045598"
"P01375" "GO:0045599"
"P01375" "GO:0045662"
"P01375" "GO:0045668"
"P01375" "GO:0045672"
"P01375" "GO:0045732"
"P01375" "GO:0045785"
"P01375" "GO:0045860"
"P01375" "GO:0045892"
"P01375" "GO:0045893"
"P01375" "GO:0045930"
"P01375" "GO:0045944"
"P01375" "GO:0045994"
"P01375" "GO:0046325"
"P01375" "GO:0046427"
"P01375" "GO:0048143"
"P01375" "GO:0048566"
"P01375" "GO:0048661"
"P01375" "GO:0050715"
"P01375" "GO:0050729"
"P01375" "GO:0050766"
"P01375" "GO:0050768"
"P01375" "GO:0050796"
"P01375" "GO:0050806"
"P01375" "GO:0050807"
"P01375" "GO:0050830"
"P01375" "GO:0050890"
"P01375" "GO:0050901"
"P01375" "GO:0050995"
"P01375" "GO:0051000"
"P01375" "GO:0051023"
"P01375" "GO:0051044"
"P01375" "GO:0051091"
"P01375" "GO:0051092"
"P01375" "GO:0051173"
"P01375" "GO:0051222"
"P01375" "GO:0051384"
"P01375" "GO:0051798"
"P01375" "GO:0051897"
"P01375" "GO:0051966"
"P01375" "GO:0060252"
"P01375" "GO:0060557"
"P01375" "GO:0060559"
"P01375" "GO:0060664"
"P01375" "GO:0060693"
"P01375" "GO:0061044"
"P01375" "GO:0061048"
"P01375" "GO:0070374"
"P01375" "GO:0070886"
"P01375" "GO:0071230"
"P01375" "GO:0071316"
"P01375" "GO:0071407"
"P01375" "GO:0071550"
"P01375" "GO:0071677"
"P01375" "GO:0071803"
"P01375" "GO:0072577"
"P01375" "GO:0072659"
"P01375" "GO:0097191"
"P01375" "GO:0097527"
"P01375" "GO:0150078"
"P01375" "GO:0150129"
"P01375" "GO:1900017"
"P01375" "GO:1900222"
"P01375" "GO:1901224"
"P01375" "GO:1901647"
"P01375" "GO:1901671"
"P01375" "GO:1902004"
"P01375" "GO:1902895"
"P01375" "GO:1903078"
"P01375" "GO:1903140"
"P01375" "GO:1903347"
"P01375" "GO:1903721"
"P01375" "GO:1903799"
"P01375" "GO:1904707"
"P01375" "GO:1904996"
"P01375" "GO:1904999"
"P01375" "GO:2000010"
"P01375" "GO:2000304"
"P01375" "GO:2000334"
"P01375" "GO:2000343"
"P01375" "GO:2000351"
"P01375" "GO:2001234"
"P01375" "GO:2001240"
"P01375" "GO:2001238"
"P01375" "GO:0000976"
"P01375" "GO:0002020"
"P01375" "GO:0005125"
"P01375" "GO:0005164"
"P01375" "GO:0005515"
"P01375" "GO:0042802"
"P01375" "GO:0001891"
"P01375" "GO:0005576"
"P01375" "GO:0005615"
"P01375" "GO:0005886"
"P01375" "GO:0005887"
"P01375" "GO:0009897"
"P01375" "GO:0009986"
"P01375" "GO:0045121"
"P01375" "GO:0055037"
"P01562" "GO:0007596"
"P01562" "GO:0051607"
"P01562" "GO:0060337"
"P01562" "GO:0019221"
"P01562" "GO:0002250"
"P01562" "GO:0042100"
"P01562" "GO:0030183"
"P01562" "GO:0006959"
"P01562" "GO:0002286"
"P01562" "GO:0033141"
"P01562" "GO:0002323"
"P01562" "GO:0043330"
"P01562" "GO:0005515"
"P01562" "GO:0005125"
"P01562" "GO:0005132"
"P01562" "GO:0005576"
"P01562" "GO:0005615"
"P01583" "GO:0001660"
"P01583" "GO:0002248"
"P01583" "GO:0006915"
"P01583" "GO:0006955"
"P01583" "GO:0008285"
"P01583" "GO:0010575"
"P01583" "GO:0010628"
"P01583" "GO:0019221"
"P01583" "GO:0032743"
"P01583" "GO:0032755"
"P01583" "GO:0034605"
"P01583" "GO:0035234"
"P01583" "GO:0045766"
"P01583" "GO:0045840"
"P01583" "GO:0045944"
"P01583" "GO:0046688"
"P01583" "GO:0050714"
"P01583" "GO:0050715"
"P01583" "GO:0051781"
"P01583" "GO:0070498"
"P01583" "GO:0097192"
"P01583" "GO:1904469"
"P01583" "GO:2001240"
"P01583" "GO:0033092"
"P01583" "GO:0050999"
"P01583" "GO:0006954"
"P01583" "GO:0071222"
"P01583" "GO:0005125"
"P01583" "GO:0005149"
"P01583" "GO:0005507"
"P01583" "GO:0005515"
"P01583" "GO:0005576"
"P01583" "GO:0005615"
"P01583" "GO:0005829"
"P01589" "GO:0000165"
"P01589" "GO:0002437"
"P01589" "GO:0002664"
"P01589" "GO:0006915"
"P01589" "GO:0006924"
"P01589" "GO:0006955"
"P01589" "GO:0007166"
"P01589" "GO:0007219"
"P01589" "GO:0019221"
"P01589" "GO:0038110"
"P01589" "GO:0042104"
"P01589" "GO:0042130"
"P01589" "GO:0045582"
"P01589" "GO:0045589"
"P01589" "GO:0046013"
"P01589" "GO:0050687"
"P01589" "GO:0050728"
"P01589" "GO:0050777"
"P01589" "GO:0006954"
"P01589" "GO:0005515"
"P01589" "GO:0004911"
"P01589" "GO:0019976"
"P01589" "GO:0005886"
"P01589" "GO:0005893"
"P01589" "GO:0009897"
"P01903" "GO:0002250"
"P01903" "GO:0002503"
"P01903" "GO:0002504"
"P01903" "GO:0006955"
"P01903" "GO:0016032"
"P01903" "GO:0019886"
"P01903" "GO:0050852"
"P01903" "GO:0050890"
"P01903" "GO:0060333"
"P01903" "GO:0005515"
"P01903" "GO:0023026"
"P01903" "GO:0030247"
"P01903" "GO:0032395"
"P01903" "GO:0042605"
"P01903" "GO:0000139"
"P01903" "GO:0005764"
"P01903" "GO:0005765"
"P01903" "GO:0005886"
"P01903" "GO:0005887"
"P01903" "GO:0009986"
"P01903" "GO:0012507"
"P01903" "GO:0030658"
"P01903" "GO:0030666"
"P01903" "GO:0030669"
"P01903" "GO:0031902"
"P01903" "GO:0032588"
"P01903" "GO:0042613"
"P01903" "GO:0070062"
"P01903" "GO:0071556"
"P01911" "GO:0001934"
"P01911" "GO:0002381"
"P01911" "GO:0002437"
"P01911" "GO:0002455"
"P01911" "GO:0002503"
"P01911" "GO:0002862"
"P01911" "GO:0006955"
"P01911" "GO:0007010"
"P01911" "GO:0007165"
"P01911" "GO:0008544"
"P01911" "GO:0016045"
"P01911" "GO:0019886"
"P01911" "GO:0030225"
"P01911" "GO:0032653"
"P01911" "GO:0032673"
"P01911" "GO:0032689"
"P01911" "GO:0033674"
"P01911" "GO:0035774"
"P01911" "GO:0042088"
"P01911" "GO:0042130"
"P01911" "GO:0043123"
"P01911" "GO:0043410"
"P01911" "GO:0045657"
"P01911" "GO:0045893"
"P01911" "GO:0046598"
"P01911" "GO:0050852"
"P01911" "GO:0051262"
"P01911" "GO:0060333"
"P01911" "GO:0070374"
"P01911" "GO:0005200"
"P01911" "GO:0005515"
"P01911" "GO:0023026"
"P01911" "GO:0030247"
"P01911" "GO:0032395"
"P01911" "GO:0042605"
"P01911" "GO:0042609"
"P01911" "GO:0000139"
"P01911" "GO:0005615"
"P01911" "GO:0005765"
"P01911" "GO:0005882"
"P01911" "GO:0005886"
"P01911" "GO:0005887"
"P01911" "GO:0009897"
"P01911" "GO:0009986"
"P01911" "GO:0012507"
"P01911" "GO:0016020"
"P01911" "GO:0030658"
"P01911" "GO:0030666"
"P01911" "GO:0030669"
"P01911" "GO:0031902"
"P01911" "GO:0032588"
"P01911" "GO:0042613"
"P01911" "GO:0070062"
"P01911" "GO:0071556"
"P02008" "GO:0000122"
"P02008" "GO:0015671"
"P02008" "GO:0043249"
"P02008" "GO:0098869"
"P02008" "GO:0042744"
"P02008" "GO:0005506"
"P02008" "GO:0005515"
"P02008" "GO:0004601"
"P02008" "GO:0020037"
"P02008" "GO:0005344"
"P02008" "GO:0043177"
"P02008" "GO:0031720"
"P02008" "GO:0019825"
"P02008" "GO:0070062"
"P02008" "GO:0005833"
"P02008" "GO:0031838"
"P02042" "GO:0007596"
"P02042" "GO:0015671"
"P02042" "GO:0098869"
"P02042" "GO:0042744"
"P02042" "GO:0005515"
"P02042" "GO:0046872"
"P02042" "GO:0020037"
"P02042" "GO:0005344"
"P02042" "GO:0004601"
"P02042" "GO:0031721"
"P02042" "GO:0019825"
"P02042" "GO:0043177"
"P02042" "GO:0031720"
"P02042" "GO:0005829"
"P02042" "GO:0072562"
"P02042" "GO:0005833"
"P02042" "GO:0031838"
"P02458" "GO:0001501"
"P02458" "GO:0001502"
"P02458" "GO:0001894"
"P02458" "GO:0001958"
"P02458" "GO:0002062"
"P02458" "GO:0003007"
"P02458" "GO:0006029"
"P02458" "GO:0007417"
"P02458" "GO:0007601"
"P02458" "GO:0007605"
"P02458" "GO:0010468"
"P02458" "GO:0030198"
"P02458" "GO:0030199"
"P02458" "GO:0042472"
"P02458" "GO:0050776"
"P02458" "GO:0051216"
"P02458" "GO:0060021"
"P02458" "GO:0060174"
"P02458" "GO:0060272"
"P02458" "GO:0060351"
"P02458" "GO:0071599"
"P02458" "GO:0071773"
"P02458" "GO:0097065"
"P02458" "GO:2001240"
"P02458" "GO:0030903"
"P02458" "GO:0030020"
"P02458" "GO:0042289"
"P02458" "GO:0042802"
"P02458" "GO:0043394"
"P02458" "GO:0046872"
"P02458" "GO:0048407"
"P02458" "GO:0005201"
"P02458" "GO:0005576"
"P02458" "GO:0005585"
"P02458" "GO:0005604"
"P02458" "GO:0005615"
"P02458" "GO:0005788"
"P02458" "GO:0062023"
"P02458" "GO:0005581"
"P02458" "GO:0031012"
"P02462" "GO:0001569"
"P02462" "GO:0007420"
"P02462" "GO:0007528"
"P02462" "GO:0030198"
"P02462" "GO:0030855"
"P02462" "GO:0038063"
"P02462" "GO:0048514"
"P02462" "GO:0061304"
"P02462" "GO:0061333"
"P02462" "GO:0071230"
"P02462" "GO:0071711"
"P02462" "GO:0005201"
"P02462" "GO:0005515"
"P02462" "GO:0030020"
"P02462" "GO:0048407"
"P02462" "GO:0005576"
"P02462" "GO:0005587"
"P02462" "GO:0005604"
"P02462" "GO:0005788"
"P02462" "GO:0062023"
"P02462" "GO:0005615"
"P02462" "GO:0031012"
"P02489" "GO:0007601"
"P02489" "GO:0032387"
"P02489" "GO:0043066"
"P02489" "GO:0050821"
"P02489" "GO:0050896"
"P02489" "GO:0042026"
"P02489" "GO:0005198"
"P02489" "GO:0005212"
"P02489" "GO:0005515"
"P02489" "GO:0042802"
"P02489" "GO:0046872"
"P02489" "GO:0051082"
"P02489" "GO:0005634"
"P02489" "GO:0005654"
"P02489" "GO:0005737"
"P02489" "GO:0005829"
"P02489" "GO:0032991"
"P02533" "GO:0007568"
"P02533" "GO:0008544"
"P02533" "GO:0010043"
"P02533" "GO:0010212"
"P02533" "GO:0031424"
"P02533" "GO:0031581"
"P02533" "GO:0042633"
"P02533" "GO:0045110"
"P02533" "GO:0070268"
"P02533" "GO:0005200"
"P02533" "GO:0005515"
"P02533" "GO:1990254"
"P02533" "GO:0005634"
"P02533" "GO:0005737"
"P02533" "GO:0005829"
"P02533" "GO:0005882"
"P02533" "GO:0045095"
"P02533" "GO:0045178"
"P02533" "GO:0070062"
"P02533" "GO:0071944"
"P02585" "GO:0003009"
"P02585" "GO:0030049"
"P02585" "GO:0006937"
"P02585" "GO:0005515"
"P02585" "GO:0003779"
"P02585" "GO:0005509"
"P02585" "GO:0048306"
"P02585" "GO:0051015"
"P02585" "GO:0005829"
"P02585" "GO:0005861"
"P02652" "GO:0001523"
"P02652" "GO:0002526"
"P02652" "GO:0002719"
"P02652" "GO:0006641"
"P02652" "GO:0006656"
"P02652" "GO:0009395"
"P02652" "GO:0009749"
"P02652" "GO:0010873"
"P02652" "GO:0010903"
"P02652" "GO:0016032"
"P02652" "GO:0018158"
"P02652" "GO:0018206"
"P02652" "GO:0019216"
"P02652" "GO:0030300"
"P02652" "GO:0031100"
"P02652" "GO:0031647"
"P02652" "GO:0032375"
"P02652" "GO:0032757"
"P02652" "GO:0033344"
"P02652" "GO:0033700"
"P02652" "GO:0034370"
"P02652" "GO:0034371"
"P02652" "GO:0034374"
"P02652" "GO:0034375"
"P02652" "GO:0034378"
"P02652" "GO:0034380"
"P02652" "GO:0034384"
"P02652" "GO:0042493"
"P02652" "GO:0042632"
"P02652" "GO:0043085"
"P02652" "GO:0043627"
"P02652" "GO:0043687"
"P02652" "GO:0043691"
"P02652" "GO:0044267"
"P02652" "GO:0046340"
"P02652" "GO:0050766"
"P02652" "GO:0050821"
"P02652" "GO:0050995"
"P02652" "GO:0050996"
"P02652" "GO:0051384"
"P02652" "GO:0060192"
"P02652" "GO:0060621"
"P02652" "GO:0060695"
"P02652" "GO:0120009"
"P02652" "GO:0042157"
"P02652" "GO:0030301"
"P02652" "GO:0008203"
"P02652" "GO:0005102"
"P02652" "GO:0005319"
"P02652" "GO:0005515"
"P02652" "GO:0005543"
"P02652" "GO:0008289"
"P02652" "GO:0015485"
"P02652" "GO:0031072"
"P02652" "GO:0031210"
"P02652" "GO:0034190"
"P02652" "GO:0042803"
"P02652" "GO:0046982"
"P02652" "GO:0055102"
"P02652" "GO:0060228"
"P02652" "GO:0070653"
"P02652" "GO:0120020"
"P02652" "GO:0008035"
"P02652" "GO:0005576"
"P02652" "GO:0005769"
"P02652" "GO:0005788"
"P02652" "GO:0005829"
"P02652" "GO:0034361"
"P02652" "GO:0034364"
"P02652" "GO:0034366"
"P02652" "GO:0042627"
"P02652" "GO:0070062"
"P02652" "GO:0072562"
"P02671" "GO:0002224"
"P02671" "GO:0002250"
"P02671" "GO:0002576"
"P02671" "GO:0007160"
"P02671" "GO:0007596"
"P02671" "GO:0030198"
"P02671" "GO:0031639"
"P02671" "GO:0034116"
"P02671" "GO:0034622"
"P02671" "GO:0042730"
"P02671" "GO:0043152"
"P02671" "GO:0043687"
"P02671" "GO:0044267"
"P02671" "GO:0045087"
"P02671" "GO:0045907"
"P02671" "GO:0045921"
"P02671" "GO:0050714"
"P02671" "GO:0051258"
"P02671" "GO:0051592"
"P02671" "GO:0065003"
"P02671" "GO:0070374"
"P02671" "GO:0070527"
"P02671" "GO:0072377"
"P02671" "GO:0072378"
"P02671" "GO:0090277"
"P02671" "GO:1900026"
"P02671" "GO:1902042"
"P02671" "GO:2000352"
"P02671" "GO:0005198"
"P02671" "GO:0005201"
"P02671" "GO:0005515"
"P02671" "GO:0046872"
"P02671" "GO:0005102"
"P02671" "GO:0050839"
"P02671" "GO:0005576"
"P02671" "GO:0005577"
"P02671" "GO:0005615"
"P02671" "GO:0005788"
"P02671" "GO:0005886"
"P02671" "GO:0005938"
"P02671" "GO:0009897"
"P02671" "GO:0009986"
"P02671" "GO:0031091"
"P02671" "GO:0031093"
"P02671" "GO:0045202"
"P02671" "GO:0062023"
"P02671" "GO:0070062"
"P02671" "GO:0072562"
"P02671" "GO:1903561"
"P02675" "GO:0002224"
"P02675" "GO:0002250"
"P02675" "GO:0002576"
"P02675" "GO:0007160"
"P02675" "GO:0007596"
"P02675" "GO:0030198"
"P02675" "GO:0031639"
"P02675" "GO:0034116"
"P02675" "GO:0034622"
"P02675" "GO:0042730"
"P02675" "GO:0043152"
"P02675" "GO:0044320"
"P02675" "GO:0045087"
"P02675" "GO:0045907"
"P02675" "GO:0045921"
"P02675" "GO:0050714"
"P02675" "GO:0051258"
"P02675" "GO:0051592"
"P02675" "GO:0070374"
"P02675" "GO:0070527"
"P02675" "GO:0071347"
"P02675" "GO:0072378"
"P02675" "GO:0090277"
"P02675" "GO:1900026"
"P02675" "GO:1902042"
"P02675" "GO:2000352"
"P02675" "GO:0007155"
"P02675" "GO:0005198"
"P02675" "GO:0005201"
"P02675" "GO:0005515"
"P02675" "GO:0051087"
"P02675" "GO:0005102"
"P02675" "GO:0050839"
"P02675" "GO:0005576"
"P02675" "GO:0005577"
"P02675" "GO:0005615"
"P02675" "GO:0005783"
"P02675" "GO:0005886"
"P02675" "GO:0005938"
"P02675" "GO:0009897"
"P02675" "GO:0009986"
"P02675" "GO:0031091"
"P02675" "GO:0031093"
"P02675" "GO:0045202"
"P02675" "GO:0062023"
"P02675" "GO:0070062"
"P02675" "GO:0072562"
"P02675" "GO:1903561"
"P02679" "GO:0002224"
"P02679" "GO:0002576"
"P02679" "GO:0007160"
"P02679" "GO:0007596"
"P02679" "GO:0009306"
"P02679" "GO:0030198"
"P02679" "GO:0031639"
"P02679" "GO:0034116"
"P02679" "GO:0034622"
"P02679" "GO:0036345"
"P02679" "GO:0042730"
"P02679" "GO:0043687"
"P02679" "GO:0044267"
"P02679" "GO:0045907"
"P02679" "GO:0045921"
"P02679" "GO:0050714"
"P02679" "GO:0051258"
"P02679" "GO:0051592"
"P02679" "GO:0070374"
"P02679" "GO:0070527"
"P02679" "GO:0071347"
"P02679" "GO:0071354"
"P02679" "GO:0072378"
"P02679" "GO:0090277"
"P02679" "GO:0090331"
"P02679" "GO:1900026"
"P02679" "GO:1902042"
"P02679" "GO:2000352"
"P02679" "GO:0005102"
"P02679" "GO:0005198"
"P02679" "GO:0005201"
"P02679" "GO:0005515"
"P02679" "GO:0042802"
"P02679" "GO:0046872"
"P02679" "GO:0050839"
"P02679" "GO:0005576"
"P02679" "GO:0005577"
"P02679" "GO:0005615"
"P02679" "GO:0005788"
"P02679" "GO:0005886"
"P02679" "GO:0009897"
"P02679" "GO:0009986"
"P02679" "GO:0031091"
"P02679" "GO:0031093"
"P02679" "GO:0062023"
"P02679" "GO:0070062"
"P02679" "GO:0072562"
"P02689" "GO:0061024"
"P02689" "GO:0005504"
"P02689" "GO:0005515"
"P02689" "GO:0015485"
"P02689" "GO:0005737"
"P02689" "GO:0043209"
"P02689" "GO:0070062"
"P02708" "GO:0003009"
"P02708" "GO:0006812"
"P02708" "GO:0007271"
"P02708" "GO:0007274"
"P02708" "GO:0007528"
"P02708" "GO:0019228"
"P02708" "GO:0042391"
"P02708" "GO:0046716"
"P02708" "GO:0048630"
"P02708" "GO:0050881"
"P02708" "GO:0050905"
"P02708" "GO:0060079"
"P02708" "GO:0070050"
"P02708" "GO:0034220"
"P02708" "GO:0050877"
"P02708" "GO:0007268"
"P02708" "GO:0007165"
"P02708" "GO:0005216"
"P02708" "GO:0022848"
"P02708" "GO:1904315"
"P02708" "GO:0015464"
"P02708" "GO:0042166"
"P02708" "GO:0030594"
"P02708" "GO:0005886"
"P02708" "GO:0005892"
"P02708" "GO:0009986"
"P02708" "GO:0031594"
"P02708" "GO:0045211"
"P02708" "GO:0099060"
"P02708" "GO:0005887"
"P02708" "GO:0043005"
"P02708" "GO:0045202"
"P02724" "GO:0046718"
"P02724" "GO:0050900"
"P02724" "GO:0001618"
"P02724" "GO:0005515"
"P02724" "GO:0042802"
"P02724" "GO:0005654"
"P02724" "GO:0005829"
"P02724" "GO:0005886"
"P02724" "GO:0016020"
"P02724" "GO:0005887"
"P02745" "GO:0001774"
"P02745" "GO:0006956"
"P02745" "GO:0006958"
"P02745" "GO:0007267"
"P02745" "GO:0007568"
"P02745" "GO:0010039"
"P02745" "GO:0016032"
"P02745" "GO:0016322"
"P02745" "GO:0030449"
"P02745" "GO:0045087"
"P02745" "GO:0048143"
"P02745" "GO:0050808"
"P02745" "GO:0098883"
"P02745" "GO:0150062"
"P02745" "GO:0150064"
"P02745" "GO:1901216"
"P02745" "GO:0001540"
"P02745" "GO:0005515"
"P02745" "GO:0005576"
"P02745" "GO:0005581"
"P02745" "GO:0005602"
"P02745" "GO:0045202"
"P02745" "GO:0062023"
"P02745" "GO:0098794"
"P02749" "GO:0001937"
"P02749" "GO:0002576"
"P02749" "GO:0006641"
"P02749" "GO:0007597"
"P02749" "GO:0010596"
"P02749" "GO:0016525"
"P02749" "GO:0030194"
"P02749" "GO:0030195"
"P02749" "GO:0031639"
"P02749" "GO:0033033"
"P02749" "GO:0034197"
"P02749" "GO:0034392"
"P02749" "GO:0051006"
"P02749" "GO:0051917"
"P02749" "GO:0051918"
"P02749" "GO:0005515"
"P02749" "GO:0005543"
"P02749" "GO:0008201"
"P02749" "GO:0008289"
"P02749" "GO:0042802"
"P02749" "GO:0060230"
"P02749" "GO:0005576"
"P02749" "GO:0005615"
"P02749" "GO:0009986"
"P02749" "GO:0031089"
"P02749" "GO:0034361"
"P02749" "GO:0034364"
"P02749" "GO:0042627"
"P02749" "GO:0062023"
"P02749" "GO:0070062"
"P02750" "GO:0001938"
"P02750" "GO:0008150"
"P02750" "GO:0009617"
"P02750" "GO:0030511"
"P02750" "GO:0043312"
"P02750" "GO:0045766"
"P02750" "GO:0050873"
"P02750" "GO:0003674"
"P02750" "GO:0005160"
"P02750" "GO:0005515"
"P02750" "GO:0005576"
"P02750" "GO:0005615"
"P02750" "GO:0016020"
"P02750" "GO:0035580"
"P02750" "GO:0043231"
"P02750" "GO:0070062"
"P02750" "GO:1904724"
"P02750" "GO:1904813"
"P02763" "GO:0002576"
"P02763" "GO:0002682"
"P02763" "GO:0006953"
"P02763" "GO:0006954"
"P02763" "GO:0032715"
"P02763" "GO:0032720"
"P02763" "GO:0032731"
"P02763" "GO:0032732"
"P02763" "GO:0043312"
"P02763" "GO:1904469"
"P02763" "GO:0005515"
"P02763" "GO:0005576"
"P02763" "GO:0005615"
"P02763" "GO:0031093"
"P02763" "GO:0035580"
"P02763" "GO:0062023"
"P02763" "GO:0070062"
"P02763" "GO:0072562"
"P02763" "GO:1904724"
"P02765" "GO:0001501"
"P02765" "GO:0002576"
"P02765" "GO:0006907"
"P02765" "GO:0006953"
"P02765" "GO:0030500"
"P02765" "GO:0030502"
"P02765" "GO:0033673"
"P02765" "GO:0043312"
"P02765" "GO:0043687"
"P02765" "GO:0044267"
"P02765" "GO:0046627"
"P02765" "GO:0050727"
"P02765" "GO:0050766"
"P02765" "GO:0010951"
"P02765" "GO:0004869"
"P02765" "GO:0019210"
"P02765" "GO:0004866"
"P02765" "GO:0005576"
"P02765" "GO:0005615"
"P02765" "GO:0005788"
"P02765" "GO:0005794"
"P02765" "GO:0031093"
"P02765" "GO:0034774"
"P02765" "GO:0062023"
"P02765" "GO:0070062"
"P02765" "GO:0072562"
"P02765" "GO:0031012"
"P02766" "GO:0001523"
"P02766" "GO:0007165"
"P02766" "GO:0030198"
"P02766" "GO:0042572"
"P02766" "GO:0043312"
"P02766" "GO:0044267"
"P02766" "GO:0070327"
"P02766" "GO:0006144"
"P02766" "GO:0005179"
"P02766" "GO:0005515"
"P02766" "GO:0042802"
"P02766" "GO:0044877"
"P02766" "GO:0070324"
"P02766" "GO:0005576"
"P02766" "GO:0005615"
"P02766" "GO:0032991"
"P02766" "GO:0035578"
"P02766" "GO:0070062"
"P02768" "GO:0001895"
"P02768" "GO:0002576"
"P02768" "GO:0006898"
"P02768" "GO:0009267"
"P02768" "GO:0034375"
"P02768" "GO:0043066"
"P02768" "GO:0043069"
"P02768" "GO:0043687"
"P02768" "GO:0044267"
"P02768" "GO:0051659"
"P02768" "GO:0098869"
"P02768" "GO:0006810"
"P02768" "GO:0003677"
"P02768" "GO:0005504"
"P02768" "GO:0005507"
"P02768" "GO:0005515"
"P02768" "GO:0008144"
"P02768" "GO:0015643"
"P02768" "GO:0016209"
"P02768" "GO:0030170"
"P02768" "GO:0042802"
"P02768" "GO:0051087"
"P02768" "GO:0140272"
"P02768" "GO:1903981"
"P02768" "GO:0019825"
"P02768" "GO:0008270"
"P02768" "GO:0005576"
"P02768" "GO:0005615"
"P02768" "GO:0005634"
"P02768" "GO:0005783"
"P02768" "GO:0005788"
"P02768" "GO:0005794"
"P02768" "GO:0031093"
"P02768" "GO:0032991"
"P02768" "GO:0070062"
"P02768" "GO:0072562"
"P02768" "GO:0005737"
"P02776" "GO:0002576"
"P02776" "GO:0007186"
"P02776" "GO:0007189"
"P02776" "GO:0010628"
"P02776" "GO:0010744"
"P02776" "GO:0016525"
"P02776" "GO:0019221"
"P02776" "GO:0030168"
"P02776" "GO:0030595"
"P02776" "GO:0032760"
"P02776" "GO:0042127"
"P02776" "GO:0042832"
"P02776" "GO:0045347"
"P02776" "GO:0045651"
"P02776" "GO:0045652"
"P02776" "GO:0045653"
"P02776" "GO:0045944"
"P02776" "GO:0051873"
"P02776" "GO:0061844"
"P02776" "GO:2001240"
"P02776" "GO:0006954"
"P02776" "GO:0071222"
"P02776" "GO:0030593"
"P02776" "GO:0006955"
"P02776" "GO:0070098"
"P02776" "GO:0005515"
"P02776" "GO:0008009"
"P02776" "GO:0008201"
"P02776" "GO:0048248"
"P02776" "GO:0045236"
"P02776" "GO:0005576"
"P02776" "GO:0005737"
"P02776" "GO:0020005"
"P02776" "GO:0030430"
"P02776" "GO:0031093"
"P02776" "GO:0062023"
"P02776" "GO:0005615"
"P02778" "GO:0006935"
"P02778" "GO:0007165"
"P02778" "GO:0007166"
"P02778" "GO:0007186"
"P02778" "GO:0007189"
"P02778" "GO:0007267"
"P02778" "GO:0007517"
"P02778" "GO:0008015"
"P02778" "GO:0008284"
"P02778" "GO:0009409"
"P02778" "GO:0010332"
"P02778" "GO:0010818"
"P02778" "GO:0010819"
"P02778" "GO:0010996"
"P02778" "GO:0016525"
"P02778" "GO:0019221"
"P02778" "GO:0033280"
"P02778" "GO:0034605"
"P02778" "GO:0042118"
"P02778" "GO:0042127"
"P02778" "GO:0042981"
"P02778" "GO:0045662"
"P02778" "GO:0045944"
"P02778" "GO:0050918"
"P02778" "GO:0051281"
"P02778" "GO:0051607"
"P02778" "GO:0070098"
"P02778" "GO:0071222"
"P02778" "GO:0090026"
"P02778" "GO:1901509"
"P02778" "GO:1901740"
"P02778" "GO:2000406"
"P02778" "GO:2000479"
"P02778" "GO:0030595"
"P02778" "GO:0006955"
"P02778" "GO:0061844"
"P02778" "GO:0030593"
"P02778" "GO:0006954"
"P02778" "GO:0005102"
"P02778" "GO:0005515"
"P02778" "GO:0008009"
"P02778" "GO:0008201"
"P02778" "GO:0008603"
"P02778" "GO:0042056"
"P02778" "GO:0048248"
"P02778" "GO:0045236"
"P02778" "GO:0005576"
"P02778" "GO:0009897"
"P02778" "GO:0005615"
"P02786" "GO:0001934"
"P02786" "GO:0006826"
"P02786" "GO:0006879"
"P02786" "GO:0010628"
"P02786" "GO:0010637"
"P02786" "GO:0030316"
"P02786" "GO:0030890"
"P02786" "GO:0031334"
"P02786" "GO:0031623"
"P02786" "GO:0033138"
"P02786" "GO:0033572"
"P02786" "GO:0035556"
"P02786" "GO:0035690"
"P02786" "GO:0042102"
"P02786" "GO:0043066"
"P02786" "GO:0043123"
"P02786" "GO:0045780"
"P02786" "GO:0045830"
"P02786" "GO:0046718"
"P02786" "GO:0051092"
"P02786" "GO:0061024"
"P02786" "GO:0150104"
"P02786" "GO:1900182"
"P02786" "GO:1990830"
"P02786" "GO:0001558"
"P02786" "GO:0042127"
"P02786" "GO:0001618"
"P02786" "GO:0003723"
"P02786" "GO:0003725"
"P02786" "GO:0004998"
"P02786" "GO:0005515"
"P02786" "GO:0019901"
"P02786" "GO:0042802"
"P02786" "GO:0042803"
"P02786" "GO:0044877"
"P02786" "GO:0005576"
"P02786" "GO:0005615"
"P02786" "GO:0005768"
"P02786" "GO:0005769"
"P02786" "GO:0005886"
"P02786" "GO:0005887"
"P02786" "GO:0005905"
"P02786" "GO:0009897"
"P02786" "GO:0009986"
"P02786" "GO:0010008"
"P02786" "GO:0016020"
"P02786" "GO:0016323"
"P02786" "GO:0030665"
"P02786" "GO:0031410"
"P02786" "GO:0042470"
"P02786" "GO:0043231"
"P02786" "GO:0048471"
"P02786" "GO:0055037"
"P02786" "GO:0070062"
"P02786" "GO:0072562"
"P02786" "GO:1903561"
"P02786" "GO:1990712"
"P02787" "GO:0001895"
"P02787" "GO:0002576"
"P02787" "GO:0006879"
"P02787" "GO:0007015"
"P02787" "GO:0007257"
"P02787" "GO:0009617"
"P02787" "GO:0030316"
"P02787" "GO:0031647"
"P02787" "GO:0033572"
"P02787" "GO:0034756"
"P02787" "GO:0043687"
"P02787" "GO:0044267"
"P02787" "GO:0045780"
"P02787" "GO:0045893"
"P02787" "GO:0048260"
"P02787" "GO:0055072"
"P02787" "GO:0060395"
"P02787" "GO:0061024"
"P02787" "GO:0070371"
"P02787" "GO:0071281"
"P02787" "GO:2000147"
"P02787" "GO:0005515"
"P02787" "GO:0008198"
"P02787" "GO:0008199"
"P02787" "GO:0034986"
"P02787" "GO:1990459"
"P02787" "GO:0005576"
"P02787" "GO:0005615"
"P02787" "GO:0005769"
"P02787" "GO:0005770"
"P02787" "GO:0005788"
"P02787" "GO:0005905"
"P02787" "GO:0009925"
"P02787" "GO:0009986"
"P02787" "GO:0010008"
"P02787" "GO:0016324"
"P02787" "GO:0030139"
"P02787" "GO:0030665"
"P02787" "GO:0031232"
"P02787" "GO:0031410"
"P02787" "GO:0031982"
"P02787" "GO:0034774"
"P02787" "GO:0045178"
"P02787" "GO:0048471"
"P02787" "GO:0055037"
"P02787" "GO:0070062"
"P02787" "GO:0072562"
"P02787" "GO:1990712"
"P02795" "GO:0006878"
"P02795" "GO:0010038"
"P02795" "GO:0035690"
"P02795" "GO:0036016"
"P02795" "GO:0036018"
"P02795" "GO:0045926"
"P02795" "GO:0060333"
"P02795" "GO:0071294"
"P02795" "GO:0010273"
"P02795" "GO:0071280"
"P02795" "GO:0071276"
"P02795" "GO:0006882"
"P02795" "GO:0005515"
"P02795" "GO:0008144"
"P02795" "GO:0008270"
"P02795" "GO:0046872"
"P02795" "GO:0005634"
"P02795" "GO:0005737"
"P02795" "GO:0005829"
"P03901" "GO:0006120"
"P03901" "GO:0008137"
"P03901" "GO:0005747"
"P03901" "GO:0016021"
"P03901" "GO:0030964"
"P03915" "GO:0001666"
"P03915" "GO:0006120"
"P03915" "GO:0010243"
"P03915" "GO:0032981"
"P03915" "GO:0042542"
"P03915" "GO:0015990"
"P03915" "GO:0008137"
"P03915" "GO:0003954"
"P03915" "GO:0005743"
"P03915" "GO:0005747"
"P03915" "GO:0016021"
"P03915" "GO:0043005"
"P03928" "GO:0006754"
"P03928" "GO:0042407"
"P03928" "GO:0042776"
"P03928" "GO:0046933"
"P03928" "GO:0000276"
"P03928" "GO:0005743"
"P03928" "GO:0005753"
"P03928" "GO:0016021"
"P03952" "GO:0002542"
"P03952" "GO:0006508"
"P03952" "GO:0007597"
"P03952" "GO:0022617"
"P03952" "GO:0031638"
"P03952" "GO:0031639"
"P03952" "GO:0042730"
"P03952" "GO:0051919"
"P03952" "GO:0004252"
"P03952" "GO:0005515"
"P03952" "GO:0005576"
"P03952" "GO:0005615"
"P03952" "GO:0005886"
"P03952" "GO:0070062"
"P03971" "GO:0001546"
"P03971" "GO:0001880"
"P03971" "GO:0007267"
"P03971" "GO:0007506"
"P03971" "GO:0007530"
"P03971" "GO:0007548"
"P03971" "GO:0007568"
"P03971" "GO:0010628"
"P03971" "GO:0014070"
"P03971" "GO:0030509"
"P03971" "GO:0042493"
"P03971" "GO:0051092"
"P03971" "GO:2000355"
"P03971" "GO:0001655"
"P03971" "GO:0005102"
"P03971" "GO:0005160"
"P03971" "GO:0005179"
"P03971" "GO:0008083"
"P03971" "GO:0005576"
"P03971" "GO:0005615"
"P03999" "GO:0001523"
"P03999" "GO:0007165"
"P03999" "GO:0007186"
"P03999" "GO:0007601"
"P03999" "GO:0009584"
"P03999" "GO:0018298"
"P03999" "GO:0007602"
"P03999" "GO:0071482"
"P03999" "GO:0005515"
"P03999" "GO:0038023"
"P03999" "GO:0008020"
"P03999" "GO:0001917"
"P03999" "GO:0097381"
"P03999" "GO:0001750"
"P03999" "GO:0005887"
"P04004" "GO:0006897"
"P04004" "GO:0006955"
"P04004" "GO:0007155"
"P04004" "GO:0007160"
"P04004" "GO:0010811"
"P04004" "GO:0010951"
"P04004" "GO:0014911"
"P04004" "GO:0016477"
"P04004" "GO:0030195"
"P04004" "GO:0030198"
"P04004" "GO:0030449"
"P04004" "GO:0030949"
"P04004" "GO:0032092"
"P04004" "GO:0033627"
"P04004" "GO:0035987"
"P04004" "GO:0048260"
"P04004" "GO:0048709"
"P04004" "GO:0050731"
"P04004" "GO:0051258"
"P04004" "GO:0061302"
"P04004" "GO:0090303"
"P04004" "GO:0097421"
"P04004" "GO:0005044"
"P04004" "GO:0005178"
"P04004" "GO:0005201"
"P04004" "GO:0005515"
"P04004" "GO:0005518"
"P04004" "GO:0008201"
"P04004" "GO:0030247"
"P04004" "GO:0042802"
"P04004" "GO:0050840"
"P04004" "GO:0005576"
"P04004" "GO:0005604"
"P04004" "GO:0005615"
"P04004" "GO:0005783"
"P04004" "GO:0005796"
"P04004" "GO:0043231"
"P04004" "GO:0048237"
"P04004" "GO:0062023"
"P04004" "GO:0070062"
"P04004" "GO:0071062"
"P04004" "GO:0072562"
"P04035" "GO:0006695"
"P04035" "GO:0006743"
"P04035" "GO:0007568"
"P04035" "GO:0007584"
"P04035" "GO:0008542"
"P04035" "GO:0010664"
"P04035" "GO:0010666"
"P04035" "GO:0015936"
"P04035" "GO:0019216"
"P04035" "GO:0032874"
"P04035" "GO:0042177"
"P04035" "GO:0043407"
"P04035" "GO:0045445"
"P04035" "GO:0045471"
"P04035" "GO:0045540"
"P04035" "GO:0048643"
"P04035" "GO:0048661"
"P04035" "GO:0050709"
"P04035" "GO:0055114"
"P04035" "GO:0061045"
"P04035" "GO:0061179"
"P04035" "GO:0070374"
"P04035" "GO:0097756"
"P04035" "GO:1900222"
"P04035" "GO:0016126"
"P04035" "GO:0008299"
"P04035" "GO:0004420"
"P04035" "GO:0005515"
"P04035" "GO:0042282"
"P04035" "GO:0042802"
"P04035" "GO:0051721"
"P04035" "GO:0070402"
"P04035" "GO:0120225"
"P04035" "GO:0005778"
"P04035" "GO:0005783"
"P04035" "GO:0005789"
"P04035" "GO:0016021"
"P04040" "GO:0000302"
"P04040" "GO:0001649"
"P04040" "GO:0001657"
"P04040" "GO:0001666"
"P04040" "GO:0006625"
"P04040" "GO:0006641"
"P04040" "GO:0007568"
"P04040" "GO:0008203"
"P04040" "GO:0009060"
"P04040" "GO:0009642"
"P04040" "GO:0009650"
"P04040" "GO:0010193"
"P04040" "GO:0010288"
"P04040" "GO:0014068"
"P04040" "GO:0014823"
"P04040" "GO:0014854"
"P04040" "GO:0020027"
"P04040" "GO:0032088"
"P04040" "GO:0032355"
"P04040" "GO:0032868"
"P04040" "GO:0033189"
"P04040" "GO:0033197"
"P04040" "GO:0033591"
"P04040" "GO:0034599"
"P04040" "GO:0042493"
"P04040" "GO:0042744"
"P04040" "GO:0043066"
"P04040" "GO:0043312"
"P04040" "GO:0045471"
"P04040" "GO:0046686"
"P04040" "GO:0051092"
"P04040" "GO:0051781"
"P04040" "GO:0055093"
"P04040" "GO:0070542"
"P04040" "GO:0071363"
"P04040" "GO:0080184"
"P04040" "GO:0098869"
"P04040" "GO:0042542"
"P04040" "GO:0000268"
"P04040" "GO:0004046"
"P04040" "GO:0004096"
"P04040" "GO:0016209"
"P04040" "GO:0016684"
"P04040" "GO:0019899"
"P04040" "GO:0020037"
"P04040" "GO:0042802"
"P04040" "GO:0042803"
"P04040" "GO:0046872"
"P04040" "GO:0050661"
"P04040" "GO:0005576"
"P04040" "GO:0005758"
"P04040" "GO:0005764"
"P04040" "GO:0005777"
"P04040" "GO:0005778"
"P04040" "GO:0005782"
"P04040" "GO:0005783"
"P04040" "GO:0005794"
"P04040" "GO:0005829"
"P04040" "GO:0005886"
"P04040" "GO:0005925"
"P04040" "GO:0016020"
"P04040" "GO:0032991"
"P04040" "GO:0034774"
"P04040" "GO:0043231"
"P04040" "GO:0070062"
"P04040" "GO:1904813"
"P04040" "GO:0005739"
"P04040" "GO:0005737"
"P04054" "GO:0000187"
"P04054" "GO:0002227"
"P04054" "GO:0002446"
"P04054" "GO:0006633"
"P04054" "GO:0006654"
"P04054" "GO:0007015"
"P04054" "GO:0007165"
"P04054" "GO:0008284"
"P04054" "GO:0010524"
"P04054" "GO:0016042"
"P04054" "GO:0019370"
"P04054" "GO:0019731"
"P04054" "GO:0030593"
"P04054" "GO:0032431"
"P04054" "GO:0032637"
"P04054" "GO:0032869"
"P04054" "GO:0035556"
"P04054" "GO:0036148"
"P04054" "GO:0036149"
"P04054" "GO:0036150"
"P04054" "GO:0036151"
"P04054" "GO:0036152"
"P04054" "GO:0045944"
"P04054" "GO:0046324"
"P04054" "GO:0046470"
"P04054" "GO:0046471"
"P04054" "GO:0048146"
"P04054" "GO:0050482"
"P04054" "GO:0050714"
"P04054" "GO:0050778"
"P04054" "GO:0050830"
"P04054" "GO:0051092"
"P04054" "GO:0061844"
"P04054" "GO:1904635"
"P04054" "GO:0004623"
"P04054" "GO:0005102"
"P04054" "GO:0005509"
"P04054" "GO:0032052"
"P04054" "GO:0047498"
"P04054" "GO:0102567"
"P04054" "GO:0102568"
"P04054" "GO:0005576"
"P04054" "GO:0005615"
"P04054" "GO:0009986"
"P04054" "GO:0030141"
"P04062" "GO:0006680"
"P04062" "GO:0006687"
"P04062" "GO:0006914"
"P04062" "GO:0007040"
"P04062" "GO:0008203"
"P04062" "GO:0009267"
"P04062" "GO:0009268"
"P04062" "GO:0016241"
"P04062" "GO:0023021"
"P04062" "GO:0030259"
"P04062" "GO:0031333"
"P04062" "GO:0032006"
"P04062" "GO:0032268"
"P04062" "GO:0032436"
"P04062" "GO:0032715"
"P04062" "GO:0033561"
"P04062" "GO:0033574"
"P04062" "GO:0035307"
"P04062" "GO:0043243"
"P04062" "GO:0043407"
"P04062" "GO:0043589"
"P04062" "GO:0043627"
"P04062" "GO:0046512"
"P04062" "GO:0046513"
"P04062" "GO:0050728"
"P04062" "GO:0051247"
"P04062" "GO:0071356"
"P04062" "GO:0071548"
"P04062" "GO:0097066"
"P04062" "GO:1901215"
"P04062" "GO:1901805"
"P04062" "GO:1903052"
"P04062" "GO:1903061"
"P04062" "GO:1904457"
"P04062" "GO:1904925"
"P04062" "GO:1905037"
"P04062" "GO:1905165"
"P04062" "GO:0007005"
"P04062" "GO:0031175"
"P04062" "GO:0036473"
"P04062" "GO:0004348"
"P04062" "GO:0005102"
"P04062" "GO:0005124"
"P04062" "GO:0005515"
"P04062" "GO:0046527"
"P04062" "GO:0050295"
"P04062" "GO:0016787"
"P04062" "GO:0005764"
"P04062" "GO:0005765"
"P04062" "GO:0005783"
"P04062" "GO:0005794"
"P04062" "GO:0005802"
"P04062" "GO:0019898"
"P04062" "GO:0043202"
"P04062" "GO:0070062"
"P04085" "GO:0000165"
"P04085" "GO:0001525"
"P04085" "GO:0001775"
"P04085" "GO:0001942"
"P04085" "GO:0002053"
"P04085" "GO:0002576"
"P04085" "GO:0007267"
"P04085" "GO:0008284"
"P04085" "GO:0009611"
"P04085" "GO:0009887"
"P04085" "GO:0010512"
"P04085" "GO:0010544"
"P04085" "GO:0014068"
"P04085" "GO:0014910"
"P04085" "GO:0030031"
"P04085" "GO:0030036"
"P04085" "GO:0030198"
"P04085" "GO:0030335"
"P04085" "GO:0031954"
"P04085" "GO:0032956"
"P04085" "GO:0035793"
"P04085" "GO:0042060"
"P04085" "GO:0043406"
"P04085" "GO:0043410"
"P04085" "GO:0043588"
"P04085" "GO:0048008"
"P04085" "GO:0048146"
"P04085" "GO:0048286"
"P04085" "GO:0050730"
"P04085" "GO:0050919"
"P04085" "GO:0051781"
"P04085" "GO:0051897"
"P04085" "GO:0060683"
"P04085" "GO:0070374"
"P04085" "GO:1990401"
"P04085" "GO:0072124"
"P04085" "GO:2000278"
"P04085" "GO:0005161"
"P04085" "GO:0005515"
"P04085" "GO:0005518"
"P04085" "GO:0008083"
"P04085" "GO:0042803"
"P04085" "GO:0046982"
"P04085" "GO:0048407"
"P04085" "GO:0070851"
"P04085" "GO:0000139"
"P04085" "GO:0005576"
"P04085" "GO:0005615"
"P04085" "GO:0005788"
"P04085" "GO:0005796"
"P04085" "GO:0005902"
"P04085" "GO:0009986"
"P04085" "GO:0031093"
"P04118" "GO:0001523"
"P04118" "GO:0006629"
"P04118" "GO:0009617"
"P04118" "GO:0016042"
"P04118" "GO:0043085"
"P04118" "GO:0044241"
"P04118" "GO:0032094"
"P04118" "GO:0008047"
"P04118" "GO:0005576"
"P04150" "GO:0000122"
"P04150" "GO:0006325"
"P04150" "GO:0006355"
"P04150" "GO:0006367"
"P04150" "GO:0006915"
"P04150" "GO:0007049"
"P04150" "GO:0007059"
"P04150" "GO:0007165"
"P04150" "GO:0042921"
"P04150" "GO:0043402"
"P04150" "GO:0045892"
"P04150" "GO:0045944"
"P04150" "GO:0051301"
"P04150" "GO:0071383"
"P04150" "GO:0071385"
"P04150" "GO:0071549"
"P04150" "GO:0071560"
"P04150" "GO:1902895"
"P04150" "GO:0000977"
"P04150" "GO:0000978"
"P04150" "GO:0000981"
"P04150" "GO:0001046"
"P04150" "GO:0001227"
"P04150" "GO:0001228"
"P04150" "GO:0003700"
"P04150" "GO:0003723"
"P04150" "GO:0004879"
"P04150" "GO:0004883"
"P04150" "GO:0005496"
"P04150" "GO:0005515"
"P04150" "GO:0008270"
"P04150" "GO:0019901"
"P04150" "GO:0051879"
"P04150" "GO:1990239"
"P04150" "GO:1990837"
"P04150" "GO:0070491"
"P04150" "GO:0000790"
"P04150" "GO:0005634"
"P04150" "GO:0005654"
"P04150" "GO:0005737"
"P04150" "GO:0005759"
"P04150" "GO:0005815"
"P04150" "GO:0005819"
"P04150" "GO:0005829"
"P04150" "GO:0016607"
"P04150" "GO:0032991"
"P04155" "GO:0005975"
"P04155" "GO:0007165"
"P04155" "GO:0008285"
"P04155" "GO:0010039"
"P04155" "GO:0030154"
"P04155" "GO:0035902"
"P04155" "GO:0043434"
"P04155" "GO:0030277"
"P04155" "GO:0005515"
"P04155" "GO:0008083"
"P04155" "GO:0005576"
"P04155" "GO:0005615"
"P04183" "GO:0006139"
"P04183" "GO:0009157"
"P04183" "GO:0016310"
"P04183" "GO:0043097"
"P04183" "GO:0051289"
"P04183" "GO:0071897"
"P04183" "GO:0046104"
"P04183" "GO:0005515"
"P04183" "GO:0005524"
"P04183" "GO:0008270"
"P04183" "GO:0042802"
"P04183" "GO:0004797"
"P04183" "GO:0005829"
"P04198" "GO:0006357"
"P04198" "GO:0010628"
"P04198" "GO:0010629"
"P04198" "GO:0045893"
"P04198" "GO:0045944"
"P04198" "GO:1903800"
"P04198" "GO:0000978"
"P04198" "GO:0000981"
"P04198" "GO:0001228"
"P04198" "GO:0003677"
"P04198" "GO:0003700"
"P04198" "GO:0005515"
"P04198" "GO:0019900"
"P04198" "GO:0046983"
"P04198" "GO:1990837"
"P04198" "GO:0000785"
"P04198" "GO:0000790"
"P04198" "GO:0005634"
"P04198" "GO:0005654"
"P04198" "GO:0005730"
"P04201" "GO:0038166"
"P04201" "GO:0070528"
"P04201" "GO:0007186"
"P04201" "GO:0001595"
"P04201" "GO:0004930"
"P04201" "GO:0004945"
"P04201" "GO:0005515"
"P04201" "GO:0042277"
"P04201" "GO:0005886"
"P04201" "GO:0005887"
"P04216" "GO:0001525"
"P04216" "GO:0001952"
"P04216" "GO:0002693"
"P04216" "GO:0006469"
"P04216" "GO:0007010"
"P04216" "GO:0007229"
"P04216" "GO:0007267"
"P04216" "GO:0030336"
"P04216" "GO:0034116"
"P04216" "GO:0043113"
"P04216" "GO:0043547"
"P04216" "GO:0046549"
"P04216" "GO:0046777"
"P04216" "GO:0048041"
"P04216" "GO:0050771"
"P04216" "GO:0050852"
"P04216" "GO:0050860"
"P04216" "GO:0050870"
"P04216" "GO:0051281"
"P04216" "GO:0051894"
"P04216" "GO:0061099"
"P04216" "GO:0070571"
"P04216" "GO:0098609"
"P04216" "GO:2000298"
"P04216" "GO:0005096"
"P04216" "GO:0005178"
"P04216" "GO:0005515"
"P04216" "GO:0034235"
"P04216" "GO:0019901"
"P04216" "GO:0005576"
"P04216" "GO:0005783"
"P04216" "GO:0005829"
"P04216" "GO:0005886"
"P04216" "GO:0005887"
"P04216" "GO:0005925"
"P04216" "GO:0009897"
"P04216" "GO:0009986"
"P04216" "GO:0016324"
"P04216" "GO:0030426"
"P04216" "GO:0030673"
"P04216" "GO:0032590"
"P04216" "GO:0032809"
"P04216" "GO:0045121"
"P04216" "GO:0070062"
"P04216" "GO:0031362"
"P04216" "GO:0030425"
"P04233" "GO:0000187"
"P04233" "GO:0001516"
"P04233" "GO:0001934"
"P04233" "GO:0001961"
"P04233" "GO:0002606"
"P04233" "GO:0002792"
"P04233" "GO:0002906"
"P04233" "GO:0006886"
"P04233" "GO:0006952"
"P04233" "GO:0008283"
"P04233" "GO:0010628"
"P04233" "GO:0016064"
"P04233" "GO:0019883"
"P04233" "GO:0019886"
"P04233" "GO:0030336"
"P04233" "GO:0030890"
"P04233" "GO:0031394"
"P04233" "GO:0032755"
"P04233" "GO:0032757"
"P04233" "GO:0033674"
"P04233" "GO:0035691"
"P04233" "GO:0043030"
"P04233" "GO:0043066"
"P04233" "GO:0043123"
"P04233" "GO:0043410"
"P04233" "GO:0043518"
"P04233" "GO:0045058"
"P04233" "GO:0045059"
"P04233" "GO:0045060"
"P04233" "GO:0045080"
"P04233" "GO:0045581"
"P04233" "GO:0045582"
"P04233" "GO:0045657"
"P04233" "GO:0045893"
"P04233" "GO:0046598"
"P04233" "GO:0048146"
"P04233" "GO:0050731"
"P04233" "GO:0050900"
"P04233" "GO:0051085"
"P04233" "GO:0060907"
"P04233" "GO:0065003"
"P04233" "GO:0070206"
"P04233" "GO:0070374"
"P04233" "GO:0090023"
"P04233" "GO:1902166"
"P04233" "GO:2000343"
"P04233" "GO:2000448"
"P04233" "GO:0019882"
"P04233" "GO:0002830"
"P04233" "GO:0002286"
"P04233" "GO:0001540"
"P04233" "GO:0004896"
"P04233" "GO:0005515"
"P04233" "GO:0019955"
"P04233" "GO:0023026"
"P04233" "GO:0035718"
"P04233" "GO:0042289"
"P04233" "GO:0042609"
"P04233" "GO:0042658"
"P04233" "GO:0042802"
"P04233" "GO:0044183"
"P04233" "GO:0050998"
"P04233" "GO:0000139"
"P04233" "GO:0005634"
"P04233" "GO:0005737"
"P04233" "GO:0005765"
"P04233" "GO:0005771"
"P04233" "GO:0005773"
"P04233" "GO:0005886"
"P04233" "GO:0009897"
"P04233" "GO:0009986"
"P04233" "GO:0012507"
"P04233" "GO:0016020"
"P04233" "GO:0016021"
"P04233" "GO:0030658"
"P04233" "GO:0030666"
"P04233" "GO:0030669"
"P04233" "GO:0032588"
"P04233" "GO:0032991"
"P04233" "GO:0035692"
"P04233" "GO:0035693"
"P04233" "GO:0043202"
"P04233" "GO:0070062"
"P04233" "GO:0071556"
"P04233" "GO:0042613"
"P04234" "GO:0002250"
"P04234" "GO:0007166"
"P04234" "GO:0030217"
"P04234" "GO:0045059"
"P04234" "GO:0045944"
"P04234" "GO:0050776"
"P04234" "GO:0050852"
"P04234" "GO:0061024"
"P04234" "GO:0003713"
"P04234" "GO:0004888"
"P04234" "GO:0005515"
"P04234" "GO:0042802"
"P04234" "GO:0046982"
"P04234" "GO:0005737"
"P04234" "GO:0005886"
"P04234" "GO:0016021"
"P04234" "GO:0030665"
"P04234" "GO:0042101"
"P04234" "GO:0042105"
"P04234" "GO:0009897"
"P04264" "GO:0001867"
"P04264" "GO:0001895"
"P04264" "GO:0006979"
"P04264" "GO:0018149"
"P04264" "GO:0031424"
"P04264" "GO:0042730"
"P04264" "GO:0043312"
"P04264" "GO:0045765"
"P04264" "GO:0050728"
"P04264" "GO:0051290"
"P04264" "GO:0061436"
"P04264" "GO:0070268"
"P04264" "GO:0005515"
"P04264" "GO:0030246"
"P04264" "GO:0030280"
"P04264" "GO:0038023"
"P04264" "GO:0046982"
"P04264" "GO:0001533"
"P04264" "GO:0005576"
"P04264" "GO:0005615"
"P04264" "GO:0005634"
"P04264" "GO:0005829"
"P04264" "GO:0005856"
"P04264" "GO:0016020"
"P04264" "GO:0045095"
"P04264" "GO:0062023"
"P04264" "GO:0070062"
"P04264" "GO:0072562"
"P04264" "GO:1904813"
"P04279" "GO:0007320"
"P04279" "GO:0019730"
"P04279" "GO:0019731"
"P04279" "GO:0031640"
"P04279" "GO:0044267"
"P04279" "GO:0050817"
"P04279" "GO:0061844"
"P04279" "GO:0090281"
"P04279" "GO:1900005"
"P04279" "GO:1901318"
"P04279" "GO:0048240"
"P04279" "GO:0005515"
"P04279" "GO:0008270"
"P04279" "GO:0005576"
"P04279" "GO:0005615"
"P04279" "GO:0005634"
"P04279" "GO:0032991"
"P04279" "GO:0070062"
"P04350" "GO:0000086"
"P04350" "GO:0010389"
"P04350" "GO:0031115"
"P04350" "GO:0097711"
"P04350" "GO:0007017"
"P04350" "GO:0000226"
"P04350" "GO:0000278"
"P04350" "GO:0003924"
"P04350" "GO:0005509"
"P04350" "GO:0005515"
"P04350" "GO:0005200"
"P04350" "GO:0005525"
"P04350" "GO:0005634"
"P04350" "GO:0005829"
"P04350" "GO:0005874"
"P04350" "GO:0005930"
"P04350" "GO:0033269"
"P04350" "GO:0043025"
"P04350" "GO:0043209"
"P04350" "GO:0070062"
"P04350" "GO:0005737"
"P04406" "GO:0000226"
"P04406" "GO:0006094"
"P04406" "GO:0010951"
"P04406" "GO:0016241"
"P04406" "GO:0017148"
"P04406" "GO:0031640"
"P04406" "GO:0035606"
"P04406" "GO:0050715"
"P04406" "GO:0050821"
"P04406" "GO:0050832"
"P04406" "GO:0051402"
"P04406" "GO:0051873"
"P04406" "GO:0052501"
"P04406" "GO:0061621"
"P04406" "GO:0061844"
"P04406" "GO:0071346"
"P04406" "GO:0006096"
"P04406" "GO:0004365"
"P04406" "GO:0005515"
"P04406" "GO:0008017"
"P04406" "GO:0019828"
"P04406" "GO:0035605"
"P04406" "GO:0042802"
"P04406" "GO:0050661"
"P04406" "GO:0051287"
"P04406" "GO:0097718"
"P04406" "GO:0005634"
"P04406" "GO:0005737"
"P04406" "GO:0005811"
"P04406" "GO:0005829"
"P04406" "GO:0005886"
"P04406" "GO:0015630"
"P04406" "GO:0016020"
"P04406" "GO:0031965"
"P04406" "GO:0031982"
"P04406" "GO:0043231"
"P04406" "GO:0048471"
"P04406" "GO:0070062"
"P04406" "GO:0097452"
"P04406" "GO:1990904"
"P04424" "GO:0000050"
"P04424" "GO:0042450"
"P04424" "GO:0005515"
"P04424" "GO:0042802"
"P04424" "GO:0004056"
"P04424" "GO:0005829"
"P04424" "GO:0070062"
"P04424" "GO:0005737"
"P04628" "GO:0000578"
"P04628" "GO:0001658"
"P04628" "GO:0001934"
"P04628" "GO:0007267"
"P04628" "GO:0007520"
"P04628" "GO:0008284"
"P04628" "GO:0009611"
"P04628" "GO:0010592"
"P04628" "GO:0010812"
"P04628" "GO:0016055"
"P04628" "GO:0021527"
"P04628" "GO:0021536"
"P04628" "GO:0021551"
"P04628" "GO:0021588"
"P04628" "GO:0021797"
"P04628" "GO:0022004"
"P04628" "GO:0022408"
"P04628" "GO:0030512"
"P04628" "GO:0030514"
"P04628" "GO:0030579"
"P04628" "GO:0030901"
"P04628" "GO:0031100"
"P04628" "GO:0033077"
"P04628" "GO:0033278"
"P04628" "GO:0036520"
"P04628" "GO:0042472"
"P04628" "GO:0042770"
"P04628" "GO:0043066"
"P04628" "GO:0043568"
"P04628" "GO:0045599"
"P04628" "GO:0045747"
"P04628" "GO:0045893"
"P04628" "GO:0045944"
"P04628" "GO:0048146"
"P04628" "GO:0048664"
"P04628" "GO:0051091"
"P04628" "GO:0060061"
"P04628" "GO:0060070"
"P04628" "GO:0060071"
"P04628" "GO:0060348"
"P04628" "GO:0061184"
"P04628" "GO:0070365"
"P04628" "GO:0071375"
"P04628" "GO:0071425"
"P04628" "GO:0090344"
"P04628" "GO:1903204"
"P04628" "GO:1904886"
"P04628" "GO:1904953"
"P04628" "GO:1904954"
"P04628" "GO:1990403"
"P04628" "GO:2000059"
"P04628" "GO:0045165"
"P04628" "GO:0030182"
"P04628" "GO:0005109"
"P04628" "GO:0005125"
"P04628" "GO:0016015"
"P04628" "GO:0019904"
"P04628" "GO:0048018"
"P04628" "GO:0005576"
"P04628" "GO:0005737"
"P04628" "GO:0005788"
"P04628" "GO:0005796"
"P04628" "GO:0005886"
"P04628" "GO:0009986"
"P04628" "GO:0030666"
"P04628" "GO:0070062"
"P04628" "GO:0005615"
"P04632" "GO:0006508"
"P04632" "GO:0008284"
"P04632" "GO:0016241"
"P04632" "GO:0022617"
"P04632" "GO:0070268"
"P04632" "GO:0004198"
"P04632" "GO:0005509"
"P04632" "GO:0005515"
"P04632" "GO:0005829"
"P04632" "GO:0005886"
"P04632" "GO:0016020"
"P04632" "GO:0070062"
"P04637" "GO:0000122"
"P04637" "GO:0000733"
"P04637" "GO:0001701"
"P04637" "GO:0001756"
"P04637" "GO:0001836"
"P04637" "GO:0002244"
"P04637" "GO:0002309"
"P04637" "GO:0002326"
"P04637" "GO:0002360"
"P04637" "GO:0002931"
"P04637" "GO:0006289"
"P04637" "GO:0006302"
"P04637" "GO:0006355"
"P04637" "GO:0006606"
"P04637" "GO:0006914"
"P04637" "GO:0006974"
"P04637" "GO:0006977"
"P04637" "GO:0006978"
"P04637" "GO:0006983"
"P04637" "GO:0007050"
"P04637" "GO:0007179"
"P04637" "GO:0007265"
"P04637" "GO:0007369"
"P04637" "GO:0007406"
"P04637" "GO:0007569"
"P04637" "GO:0008104"
"P04637" "GO:0008156"
"P04637" "GO:0008285"
"P04637" "GO:0008340"
"P04637" "GO:0009299"
"P04637" "GO:0009303"
"P04637" "GO:0009651"
"P04637" "GO:0010165"
"P04637" "GO:0010332"
"P04637" "GO:0010628"
"P04637" "GO:0010666"
"P04637" "GO:0016032"
"P04637" "GO:0016579"
"P04637" "GO:0019221"
"P04637" "GO:0021549"
"P04637" "GO:0030308"
"P04637" "GO:0030330"
"P04637" "GO:0030512"
"P04637" "GO:0031065"
"P04637" "GO:0031497"
"P04637" "GO:0031571"
"P04637" "GO:0033077"
"P04637" "GO:0033209"
"P04637" "GO:0034103"
"P04637" "GO:0034644"
"P04637" "GO:0035264"
"P04637" "GO:0035690"
"P04637" "GO:0035794"
"P04637" "GO:0036003"
"P04637" "GO:0042149"
"P04637" "GO:0042771"
"P04637" "GO:0042981"
"P04637" "GO:0043065"
"P04637" "GO:0043066"
"P04637" "GO:0043153"
"P04637" "GO:0043504"
"P04637" "GO:0043516"
"P04637" "GO:0043525"
"P04637" "GO:0045861"
"P04637" "GO:0045892"
"P04637" "GO:0045893"
"P04637" "GO:0045899"
"P04637" "GO:0045944"
"P04637" "GO:0046677"
"P04637" "GO:0046827"
"P04637" "GO:0048147"
"P04637" "GO:0048512"
"P04637" "GO:0048539"
"P04637" "GO:0048568"
"P04637" "GO:0050731"
"P04637" "GO:0050821"
"P04637" "GO:0051097"
"P04637" "GO:0051262"
"P04637" "GO:0051402"
"P04637" "GO:0051974"
"P04637" "GO:0060218"
"P04637" "GO:0060333"
"P04637" "GO:0060411"
"P04637" "GO:0061419"
"P04637" "GO:0062100"
"P04637" "GO:0065003"
"P04637" "GO:0070059"
"P04637" "GO:0070245"
"P04637" "GO:0070266"
"P04637" "GO:0071158"
"P04637" "GO:0071456"
"P04637" "GO:0071479"
"P04637" "GO:0071480"
"P04637" "GO:0071494"
"P04637" "GO:0071850"
"P04637" "GO:0072331"
"P04637" "GO:0072332"
"P04637" "GO:0072717"
"P04637" "GO:0090200"
"P04637" "GO:0090343"
"P04637" "GO:0090399"
"P04637" "GO:0090403"
"P04637" "GO:0097193"
"P04637" "GO:0097252"
"P04637" "GO:1900119"
"P04637" "GO:1900740"
"P04637" "GO:1901525"
"P04637" "GO:1901796"
"P04637" "GO:1902108"
"P04637" "GO:1902253"
"P04637" "GO:1902749"
"P04637" "GO:1902895"
"P04637" "GO:1903799"
"P04637" "GO:1903800"
"P04637" "GO:1904024"
"P04637" "GO:1905856"
"P04637" "GO:1990144"
"P04637" "GO:1990248"
"P04637" "GO:1990440"
"P04637" "GO:2000269"
"P04637" "GO:2000378"
"P04637" "GO:2000379"
"P04637" "GO:2000772"
"P04637" "GO:2001244"
"P04637" "GO:0000976"
"P04637" "GO:0000978"
"P04637" "GO:0000981"
"P04637" "GO:0001046"
"P04637" "GO:0001085"
"P04637" "GO:0001094"
"P04637" "GO:0001228"
"P04637" "GO:0002020"
"P04637" "GO:0002039"
"P04637" "GO:0003677"
"P04637" "GO:0003682"
"P04637" "GO:0003700"
"P04637" "GO:0003730"
"P04637" "GO:0005507"
"P04637" "GO:0005515"
"P04637" "GO:0005524"
"P04637" "GO:0008134"
"P04637" "GO:0008270"
"P04637" "GO:0019899"
"P04637" "GO:0019901"
"P04637" "GO:0019903"
"P04637" "GO:0030971"
"P04637" "GO:0031625"
"P04637" "GO:0035033"
"P04637" "GO:0035035"
"P04637" "GO:0042802"
"P04637" "GO:0042826"
"P04637" "GO:0043621"
"P04637" "GO:0046982"
"P04637" "GO:0047485"
"P04637" "GO:0051087"
"P04637" "GO:0051721"
"P04637" "GO:0097371"
"P04637" "GO:0097718"
"P04637" "GO:1990841"
"P04637" "GO:0000790"
"P04637" "GO:0005634"
"P04637" "GO:0005654"
"P04637" "GO:0005657"
"P04637" "GO:0005667"
"P04637" "GO:0005730"
"P04637" "GO:0005737"
"P04637" "GO:0005739"
"P04637" "GO:0005759"
"P04637" "GO:0005783"
"P04637" "GO:0005813"
"P04637" "GO:0005829"
"P04637" "GO:0016363"
"P04637" "GO:0016605"
"P04637" "GO:0031965"
"P04637" "GO:0032991"
"P04637" "GO:0035861"
"P04637" "GO:0005669"
"P04637" "GO:0016604"
"P04798" "GO:0001666"
"P04798" "GO:0002933"
"P04798" "GO:0006631"
"P04798" "GO:0006694"
"P04798" "GO:0006778"
"P04798" "GO:0007568"
"P04798" "GO:0008202"
"P04798" "GO:0008210"
"P04798" "GO:0008283"
"P04798" "GO:0009308"
"P04798" "GO:0009611"
"P04798" "GO:0009615"
"P04798" "GO:0009624"
"P04798" "GO:0009635"
"P04798" "GO:0009692"
"P04798" "GO:0009804"
"P04798" "GO:0009812"
"P04798" "GO:0010041"
"P04798" "GO:0017143"
"P04798" "GO:0017144"
"P04798" "GO:0019216"
"P04798" "GO:0019341"
"P04798" "GO:0019373"
"P04798" "GO:0032094"
"P04798" "GO:0032496"
"P04798" "GO:0033189"
"P04798" "GO:0035902"
"P04798" "GO:0042359"
"P04798" "GO:0042493"
"P04798" "GO:0042572"
"P04798" "GO:0042759"
"P04798" "GO:0042904"
"P04798" "GO:0043010"
"P04798" "GO:0046677"
"P04798" "GO:0046685"
"P04798" "GO:0048565"
"P04798" "GO:0050665"
"P04798" "GO:0055093"
"P04798" "GO:0055114"
"P04798" "GO:0060137"
"P04798" "GO:0070365"
"P04798" "GO:0070988"
"P04798" "GO:0071280"
"P04798" "GO:0071407"
"P04798" "GO:0097267"
"P04798" "GO:1900087"
"P04798" "GO:0004497"
"P04798" "GO:0005506"
"P04798" "GO:0005515"
"P04798" "GO:0008391"
"P04798" "GO:0016491"
"P04798" "GO:0016679"
"P04798" "GO:0016711"
"P04798" "GO:0019825"
"P04798" "GO:0019899"
"P04798" "GO:0020037"
"P04798" "GO:0030544"
"P04798" "GO:0032451"
"P04798" "GO:0051879"
"P04798" "GO:0070330"
"P04798" "GO:0070576"
"P04798" "GO:0101020"
"P04798" "GO:0101021"
"P04798" "GO:0106256"
"P04798" "GO:0005743"
"P04798" "GO:0005789"
"P04798" "GO:0043231"
"P04808" "GO:0007165"
"P04808" "GO:0007565"
"P04808" "GO:0005179"
"P04808" "GO:0005515"
"P04808" "GO:0005576"
"P04818" "GO:0000083"
"P04818" "GO:0006231"
"P04818" "GO:0006235"
"P04818" "GO:0007568"
"P04818" "GO:0007623"
"P04818" "GO:0009636"
"P04818" "GO:0015949"
"P04818" "GO:0017148"
"P04818" "GO:0019860"
"P04818" "GO:0032259"
"P04818" "GO:0032570"
"P04818" "GO:0033189"
"P04818" "GO:0034097"
"P04818" "GO:0035999"
"P04818" "GO:0042493"
"P04818" "GO:0045471"
"P04818" "GO:0046078"
"P04818" "GO:0046683"
"P04818" "GO:0048589"
"P04818" "GO:0051216"
"P04818" "GO:0051384"
"P04818" "GO:0051593"
"P04818" "GO:0060574"
"P04818" "GO:0071897"
"P04818" "GO:0097421"
"P04818" "GO:0000166"
"P04818" "GO:0000900"
"P04818" "GO:0004799"
"P04818" "GO:0005542"
"P04818" "GO:0008144"
"P04818" "GO:0042802"
"P04818" "GO:1990825"
"P04818" "GO:0005634"
"P04818" "GO:0005730"
"P04818" "GO:0005737"
"P04818" "GO:0005739"
"P04818" "GO:0005743"
"P04818" "GO:0005759"
"P04818" "GO:0005829"
"P04921" "GO:0050900"
"P04921" "GO:0005515"
"P04921" "GO:0005886"
"P04921" "GO:0005887"
"P04921" "GO:0016020"
"P04921" "GO:0030863"
"P05000" "GO:0007050"
"P05000" "GO:0009615"
"P05000" "GO:0051607"
"P05000" "GO:0033141"
"P05000" "GO:0030183"
"P05000" "GO:0006959"
"P05000" "GO:0042100"
"P05000" "GO:0002250"
"P05000" "GO:0043330"
"P05000" "GO:0002323"
"P05000" "GO:0002286"
"P05000" "GO:0019221"
"P05000" "GO:0005126"
"P05000" "GO:0005125"
"P05000" "GO:0005132"
"P05000" "GO:0005615"
"P05013" "GO:0007596"
"P05013" "GO:0051607"
"P05013" "GO:0060337"
"P05013" "GO:0043330"
"P05013" "GO:0042100"
"P05013" "GO:0002323"
"P05013" "GO:0033141"
"P05013" "GO:0002286"
"P05013" "GO:0006959"
"P05013" "GO:0002250"
"P05013" "GO:0019221"
"P05013" "GO:0030183"
"P05013" "GO:0005515"
"P05013" "GO:0005132"
"P05013" "GO:0005125"
"P05013" "GO:0005575"
"P05013" "GO:0005576"
"P05013" "GO:0005615"
"P05014" "GO:0007596"
"P05014" "GO:0009615"
"P05014" "GO:0051607"
"P05014" "GO:0060337"
"P05014" "GO:0002286"
"P05014" "GO:0006959"
"P05014" "GO:0043330"
"P05014" "GO:0019221"
"P05014" "GO:0033141"
"P05014" "GO:0002323"
"P05014" "GO:0042100"
"P05014" "GO:0002250"
"P05014" "GO:0030183"
"P05014" "GO:0005515"
"P05014" "GO:0005132"
"P05014" "GO:0005125"
"P05014" "GO:0005576"
"P05014" "GO:0005615"
"P05015" "GO:0007596"
"P05015" "GO:0051607"
"P05015" "GO:0060337"
"P05015" "GO:0030183"
"P05015" "GO:0002250"
"P05015" "GO:0006959"
"P05015" "GO:0043330"
"P05015" "GO:0033141"
"P05015" "GO:0042100"
"P05015" "GO:0019221"
"P05015" "GO:0002286"
"P05015" "GO:0002323"
"P05015" "GO:0005515"
"P05015" "GO:0005132"
"P05015" "GO:0005125"
"P05015" "GO:0005576"
"P05015" "GO:0005615"
"P05019" "GO:0000187"
"P05019" "GO:0001501"
"P05019" "GO:0001775"
"P05019" "GO:0002576"
"P05019" "GO:0007165"
"P05019" "GO:0007265"
"P05019" "GO:0007517"
"P05019" "GO:0008283"
"P05019" "GO:0008284"
"P05019" "GO:0009408"
"P05019" "GO:0009441"
"P05019" "GO:0010468"
"P05019" "GO:0010560"
"P05019" "GO:0010613"
"P05019" "GO:0010628"
"P05019" "GO:0010629"
"P05019" "GO:0014065"
"P05019" "GO:0014068"
"P05019" "GO:0014834"
"P05019" "GO:0014896"
"P05019" "GO:0014904"
"P05019" "GO:0014911"
"P05019" "GO:0030166"
"P05019" "GO:0030335"
"P05019" "GO:0032148"
"P05019" "GO:0032691"
"P05019" "GO:0032720"
"P05019" "GO:0034392"
"P05019" "GO:0035630"
"P05019" "GO:0040014"
"P05019" "GO:0042060"
"P05019" "GO:0042104"
"P05019" "GO:0042531"
"P05019" "GO:0043066"
"P05019" "GO:0043388"
"P05019" "GO:0043410"
"P05019" "GO:0043491"
"P05019" "GO:0043568"
"P05019" "GO:0044267"
"P05019" "GO:0045445"
"P05019" "GO:0045669"
"P05019" "GO:0045725"
"P05019" "GO:0045821"
"P05019" "GO:0045840"
"P05019" "GO:0045893"
"P05019" "GO:0045944"
"P05019" "GO:0046326"
"P05019" "GO:0046579"
"P05019" "GO:0048009"
"P05019" "GO:0048015"
"P05019" "GO:0048146"
"P05019" "GO:0048661"
"P05019" "GO:0050679"
"P05019" "GO:0050714"
"P05019" "GO:0050731"
"P05019" "GO:0050821"
"P05019" "GO:0051450"
"P05019" "GO:0060283"
"P05019" "GO:0061051"
"P05019" "GO:0070371"
"P05019" "GO:0070886"
"P05019" "GO:0090201"
"P05019" "GO:0150079"
"P05019" "GO:1902430"
"P05019" "GO:1904075"
"P05019" "GO:1904646"
"P05019" "GO:1904707"
"P05019" "GO:1905460"
"P05019" "GO:2000679"
"P05019" "GO:2001237"
"P05019" "GO:0005158"
"P05019" "GO:0005159"
"P05019" "GO:0005178"
"P05019" "GO:0005179"
"P05019" "GO:0005515"
"P05019" "GO:0008083"
"P05019" "GO:0005576"
"P05019" "GO:0005615"
"P05019" "GO:0016942"
"P05019" "GO:0031093"
"P05019" "GO:0035867"
"P05019" "GO:0042567"
"P05019" "GO:0070382"
"P05060" "GO:0007165"
"P05060" "GO:0043687"
"P05060" "GO:0044267"
"P05060" "GO:0005179"
"P05060" "GO:0005515"
"P05060" "GO:0005788"
"P05060" "GO:0005615"
"P05060" "GO:0030141"
"P05090" "GO:0000302"
"P05090" "GO:0001525"
"P05090" "GO:0006006"
"P05090" "GO:0006629"
"P05090" "GO:0006869"
"P05090" "GO:0007420"
"P05090" "GO:0007568"
"P05090" "GO:0010642"
"P05090" "GO:0014012"
"P05090" "GO:0042246"
"P05090" "GO:0042308"
"P05090" "GO:0042493"
"P05090" "GO:0048662"
[truncated: 4,490,793 more chars]
