# Supplementary material for: Comparative Analysis of Unsupervised Protein Similarity Prediction Based on Graph Embedding
Source: Front Genet. 2021 Sep 22;12:744334. doi: 10.3389/fgene.2021.744334 (PMC8493040; doi:10.3389/fgene.2021.744334)
Supplement: Supplementary file 1 [file Data_Sheet_1.ZIP › ╨┬╜¿╬─╝■╝╨/GO.obo.txt]

[Term]
id: GO:0000054
name: ribosomal subunit export from nucleus
namespace: biological_process
def: "The directed movement of a ribosomal subunit from the nucleus into the cytoplasm." [GOC:ai]
subset: goslim_yeast
synonym: "ribosomal subunit export from cell nucleus" EXACT [GOC:mah]
synonym: "ribosomal subunit export out of nucleus" EXACT [GOC:mah]
synonym: "ribosomal subunit transport from nucleus to cytoplasm" EXACT [GOC:mah]
synonym: "ribosomal subunit-nucleus export" EXACT [GOC:mah]
synonym: "ribosome export from nucleus" RELATED [GOC:mah, GOC:rb]
is_a: GO:0015031 ! protein transport
is_a: GO:0015931 ! nucleobase-containing compound transport
is_a: GO:0051169 ! nuclear transport

[Term]
id: GO:0000278
name: mitotic cell cycle
namespace: biological_process
alt_id: GO:0007067
def: "Progression through the phases of the mitotic cell cycle, the most common eukaryotic cell cycle, which canonically comprises four successive phases called G1, S, G2, and M and includes replication of the genome and the subsequent segregation of chromosomes into daughter cells. In some variant cell cycles nuclear replication or nuclear division may not be followed by cell division, or G1 and G2 phases may be absent." [GOC:mah, ISBN:0815316194, Reactome:69278]
subset: goslim_chembl
subset: goslim_drosophila
subset: goslim_generic
subset: goslim_yeast
synonym: "mitosis" RELATED []
xref: Wikipedia:Mitosis
is_a: GO:0008150 ! biological_process
relationship: has_part GO:0048285 ! organelle fission

[Term]
id: GO:0000746
name: conjugation
namespace: biological_process
def: "The union or introduction of genetic information from compatible mating types that results in a genetically different individual. Conjugation requires direct cellular contact between the organisms." [GOC:elh]
subset: goslim_aspergillus
subset: goslim_candida
subset: goslim_pir
subset: goslim_yeast
xref: Wikipedia:Conjugation
is_a: GO:0008150 ! biological_process

[Term]
id: GO:0000902
name: cell morphogenesis
namespace: biological_process
alt_id: GO:0007148
alt_id: GO:0045790
alt_id: GO:0045791
def: "The developmental process in which the size or shape of a cell is generated and organized." [GOC:clt, GOC:dph, GOC:go_curators, GOC:tb]
subset: goslim_chembl
subset: goslim_drosophila
subset: goslim_generic
subset: goslim_yeast
synonym: "cellular morphogenesis" EXACT []
is_a: GO:0008150 ! biological_process
relationship: part_of GO:0008150 ! biological_process

[Term]
id: GO:0000910
name: cytokinesis
namespace: biological_process
alt_id: GO:0007104
alt_id: GO:0016288
alt_id: GO:0033205
def: "The division of the cytoplasm and the plasma membrane of a cell and its partitioning into two daughter cells." [GOC:mtg_cell_cycle]
comment: Note that this term should not be used for direct annotation. When annotating eukaryotic species, mitotic or meiotic cytokinesis should always be specified for manual annotation and for prokaryotic species use 'FtsZ-dependent cytokinesis ; GO:0043093' or Cdv-dependent cytokinesis ; GO:0061639.  Also, note that cytokinesis does not necessarily result in physical separation and detachment of the two daughter cells from each other.
subset: gocheck_do_not_manually_annotate
subset: goslim_aspergillus
subset: goslim_candida
subset: goslim_yeast
synonym: "cell cycle cytokinesis" EXACT []
synonym: "cytokinesis involved in cell cycle" EXACT [GOC:dph, GOC:tb]
xref: Wikipedia:Cytokinesis
is_a: GO:0008150 ! biological_process
relationship: has_part GO:0008150 ! biological_process
relationship: part_of GO:0008150 ! biological_process

[Term]
id: GO:0001403
name: invasive growth in response to glucose limitation
namespace: biological_process
def: "A growth pattern exhibited by budding haploid cells under certain growth conditions, in which cells retain the typical axial budding pattern of haploids, but become elongated and fail to separate after division; during growth on a solid substrate, this results in penetration of cells into the agar medium. An example of this process is found in Saccharomyces cerevisiae." [GOC:mcc, PMID:9728395]
comment: Note that this term should not be used to describe the invasion of host tissues by pathogenic organisms, which is described by the biological process term 'entry into host ; GO:0044409', nor should it be used to describe growth of diseased cells of an organism into the surrounding normal tissue, which is outside of the scope of GO.
subset: goslim_yeast
synonym: "colony morphology" RELATED []
is_a: GO:0008150 ! biological_process

[Term]
id: GO:0002181
name: cytoplasmic translation
namespace: biological_process
def: "The chemical reactions and pathways resulting in the formation of a protein in the cytoplasm. This is a ribosome-mediated process in which the information in messenger RNA (mRNA) is used to specify the sequence of amino acids in the protein." [GOC:hjd]
comment: Note that this term applies to translation performed by cytoplasmic ribosomes, which is distinct from translation performed by organellar ribosomes. For mitochondrial translation, consider GO:0032543 'mitochondrial translation' or its child terms.
subset: goslim_drosophila
subset: goslim_pombe
subset: goslim_yeast
is_a: GO:0008150 ! biological_process
relationship: has_part GO:0006414 ! translational elongation
created_by: hjd
creation_date: 2011-06-09T03:11:53Z

[Term]
id: GO:0003674
name: molecular_function
namespace: molecular_function
alt_id: GO:0005554
def: "A molecular process that can be carried out by the action of a single macromolecular machine, usually via direct physical interactions with other molecular entities. Function in this sense denotes an action, or activity, that a gene product (or a complex) performs. These actions are described from two distinct but related perspectives: (1) biochemical activity, and (2) role as a component in a larger system/process." [GOC:pdt]
comment: Note that, in addition to forming the root of the molecular function ontology, this term is recommended for use for the annotation of gene products whose molecular function is unknown. When this term is used for annotation, it indicates that no information was available about the molecular function of the gene product annotated as of the date the annotation was made; the evidence code 'no data' (ND), is used to indicate this. Despite its name, this is not a type of 'function' in the sense typically defined by upper ontologies such as Basic Formal Ontology (BFO). It is instead a BFO:process carried out by a single gene product or complex.
subset: goslim_aspergillus
subset: goslim_candida
subset: goslim_chembl
subset: goslim_generic
subset: goslim_metagenomics
subset: goslim_pir
subset: goslim_plant
subset: goslim_yeast
synonym: "molecular function" EXACT []

[Term]
id: GO:0003677
name: DNA binding
namespace: molecular_function
alt_id: GO:0043566
def: "Any molecular function by which a gene product interacts selectively and non-covalently with DNA (deoxyribonucleic acid)." [GOC:dph, GOC:jl, GOC:tb, GOC:vw]
subset: goslim_agr
subset: goslim_aspergillus
subset: goslim_candida
subset: goslim_chembl
subset: goslim_drosophila
subset: goslim_flybase_ribbon
subset: goslim_generic
subset: goslim_mouse
subset: goslim_plant
subset: goslim_yeast
synonym: "microtubule/chromatin interaction" RELATED []
synonym: "plasmid binding" NARROW []
synonym: "structure specific DNA binding" RELATED []
synonym: "structure-specific DNA binding" RELATED []
is_a: GO:0003674 ! molecular_function

[Term]
id: GO:0003682
name: chromatin binding
namespace: molecular_function
def: "Interacting selectively and non-covalently with chromatin, the network of fibers of DNA, protein, and sometimes RNA, that make up the chromosomes of the eukaryotic nucleus during interphase." [GOC:jl, ISBN:0198506732, PMID:20404130]
subset: goslim_chembl
subset: goslim_drosophila
subset: goslim_pir
subset: goslim_plant
subset: goslim_yeast
synonym: "lamin/chromatin binding" NARROW []
synonym: "microtubule/chromatin interaction" NARROW []
synonym: "nuclear membrane vesicle binding to chromatin" NARROW []
is_a: GO:0003674 ! molecular_function

[Term]
id: GO:0003700
name: DNA-binding transcription factor activity
namespace: molecular_function
alt_id: GO:0000130
alt_id: GO:0001071
alt_id: GO:0001130
alt_id: GO:0001131
alt_id: GO:0001151
alt_id: GO:0001199
alt_id: GO:0001204
def: "A protein or a member of a complex that interacts selectively and non-covalently with a specific DNA sequence (sometimes referred to as a motif) within the regulatory region of a gene to modulate transcription. Regulatory regions include promoters (proximal and distal) and enhancers. Genes are transcriptional units, and include bacterial operons." [GOC:txnOH-2018]
comment: Curator guidance: Note that most DNA-binding transcription factors do not have enzymatic activity. The presence of specific domains known to be present in DNA-binding transcription factors (HOX, GATA etc) should be used to help decide whether a protein is a DNA binding transcription factor or a coregulator. If a protein has an enzymatic activity (for example, ubiquitin ligase, histone acetyl transferase) and no known DNA binding domain, consider annotating to GO:0003712 transcription coregulator activity. Special care should be taken with proteins containing Myb/SANT and ARID domains, since only a subset of proteins containing these domains are DNA-binding transcription factors for specific genes.
subset: goslim_agr
subset: goslim_aspergillus
subset: goslim_candida
subset: goslim_chembl
subset: goslim_drosophila
subset: goslim_generic
subset: goslim_metagenomics
subset: goslim_mouse
subset: goslim_plant
subset: goslim_yeast
synonym: "bacterial-type DNA binding transcription factor activity" NARROW []
synonym: "bacterial-type RNA polymerase core promoter proximal region sequence-specific DNA binding transcription factor activity" NARROW []
synonym: "bacterial-type RNA polymerase transcription enhancer sequence-specific DNA binding transcription factor activity" NARROW []
synonym: "bacterial-type RNA polymerase transcription factor activity, metal ion regulated sequence-specific DNA binding" NARROW []
synonym: "bacterial-type RNA polymerase transcription factor activity, sequence-specific DNA binding" NARROW []
synonym: "DNA binding transcription factor activity" EXACT []
synonym: "gene-specific transcription factor activity" EXACT []
synonym: "metal ion regulated sequence-specific DNA binding bacterial-type RNA polymerase transcription factor activity" NARROW []
synonym: "metal ion regulated sequence-specific DNA binding transcription factor activity" NARROW []
synonym: "nucleic acid binding transcription factor activity" BROAD []
synonym: "sequence-specific DNA binding bacterial-type RNA polymerase transcription factor activity" NARROW []
synonym: "sequence-specific DNA binding transcription factor activity" EXACT []
synonym: "transcription factor activity" BROAD []
synonym: "transcription factor activity, bacterial-type RNA polymerase core promoter proximal region sequence-specific binding" NARROW []
synonym: "transcription factor activity, bacterial-type RNA polymerase proximal promoter sequence-specific DNA binding" NARROW []
synonym: "transcription factor activity, bacterial-type RNA polymerase transcription enhancer sequence-specific binding" NARROW []
synonym: "transcription factor activity, metal ion regulated sequence-specific DNA binding" NARROW []
is_a: GO:0003674 ! molecular_function
relationship: has_part GO:0003677 ! DNA binding
relationship: part_of GO:0008150 ! biological_process
property_value: term_tracker_item https://github.com/geneontology/go-ontology/issues/15704 xsd:anyURI
property_value: term_tracker_item https://github.com/geneontology/go-ontology/issues/16534 xsd:anyURI
created_by: krc
creation_date: 2010-10-21T04:37:54Z

[Term]
id: GO:0003723
name: RNA binding
namespace: molecular_function
alt_id: GO:0000498
alt_id: GO:0044822
def: "Interacting selectively and non-covalently with an RNA molecule or a portion thereof." [GOC:jl, GOC:mah]
subset: goslim_agr
subset: goslim_aspergillus
subset: goslim_candida
subset: goslim_chembl
subset: goslim_drosophila
subset: goslim_flybase_ribbon
subset: goslim_generic
subset: goslim_mouse
subset: goslim_plant
subset: goslim_yeast
synonym: "base pairing with RNA" NARROW []
synonym: "poly(A) RNA binding" RELATED []
synonym: "poly(A)-RNA binding" RELATED []
synonym: "poly-A RNA binding" RELATED []
xref: Reactome:R-HSA-203922 "Exportin-5 recognizes 3' overhang of pre-miRNA"
is_a: GO:0003674 ! molecular_function

[Term]
id: GO:0003729
name: mRNA binding
namespace: molecular_function
alt_id: GO:0000499
def: "Interacting selectively and non-covalently with messenger RNA (mRNA), an intermediate molecule between DNA and protein. mRNA includes UTR and coding sequences, but does not contain introns." [GOC:kmv, GOC:pr, SO:0000234]
subset: goslim_chembl
subset: goslim_generic
subset: goslim_yeast
synonym: "base pairing with mRNA" NARROW []
is_a: GO:0003723 ! RNA binding

[Term]
id: GO:0003735
name: structural constituent of ribosome
namespace: molecular_function
alt_id: GO:0003736
alt_id: GO:0003737
alt_id: GO:0003738
alt_id: GO:0003739
alt_id: GO:0003740
alt_id: GO:0003741
alt_id: GO:0003742
def: "The action of a molecule that contributes to the structural integrity of the ribosome." [GOC:mah]
comment: Note that this term may be used to annotate ribosomal RNAs as well as ribosomal proteins.
subset: goslim_chembl
subset: goslim_drosophila
subset: goslim_generic
subset: goslim_metagenomics
subset: goslim_yeast
synonym: "ribosomal protein" BROAD []
synonym: "ribosomal RNA" RELATED []
is_a: GO:0005198 ! structural molecule activity
intersection_of: GO:0005198 ! structural molecule activity
intersection_of: occurs_in GO:0005840 ! ribosome
relationship: occurs_in GO:0005840 ! ribosome

[Term]
id: GO:0003924
name: GTPase activity
namespace: molecular_function
alt_id: GO:0061745
def: "Catalysis of the reaction: GTP + H2O = GDP + phosphate." [ISBN:0198547684, PMID:26832457, PMID:27218782]
subset: goslim_chembl
subset: goslim_drosophila
subset: goslim_generic
subset: goslim_yeast
synonym: "ARF small monomeric GTPase activity" NARROW []
synonym: "dynamin GTPase activity" NARROW []
synonym: "GTPase activity, coupled" RELATED []
synonym: "heterotrimeric G-protein GTPase activity" NARROW []
synonym: "heterotrimeric G-protein GTPase, alpha-subunit" RELATED []
synonym: "heterotrimeric G-protein GTPase, beta-subunit" RELATED []
synonym: "heterotrimeric G-protein GTPase, gamma-subunit" RELATED []
synonym: "hydrolase activity, acting on acid anhydrides, acting on GTP, involved in cellular and subcellular movement" BROAD []
synonym: "protein-synthesizing GTPase activity" NARROW []
synonym: "protein-synthesizing GTPase activity, elongation" NARROW []
synonym: "protein-synthesizing GTPase activity, initiation" NARROW []
synonym: "protein-synthesizing GTPase activity, termination" NARROW []
synonym: "Rab small monomeric GTPase activity" NARROW []
synonym: "Ran small monomeric GTPase activity" NARROW []
synonym: "Ras small monomeric GTPase activity" NARROW []
synonym: "RHEB small monomeric GTPase activity" NARROW []
synonym: "Rho small monomeric GTPase activity" NARROW []
synonym: "Sar small monomeric GTPase activity" NARROW []
synonym: "signal-recognition-particle GTPase activity" NARROW []
synonym: "small monomeric GTPase activity" NARROW []
synonym: "tubulin GTPase activity" NARROW []
xref: Reactome:R-HSA-1445143 "RAB8A,10,13,14 hydrolyze GTP"
xref: Reactome:R-HSA-1458485 "RALA hydrolyzes GTP"
xref: Reactome:R-HSA-156923 "Hydrolysis of eEF1A:GTP"
xref: Reactome:R-HSA-164381 "G alpha (s) auto-inactivates by hydrolysing GTP to GDP"
xref: Reactome:R-HSA-165055 "Hydrolysis of Ran:GTP to Ran:GDP"
xref: Reactome:R-HSA-167415 "G-protein alpha subunit is inactivated"
xref: Reactome:R-HSA-170666 "Adenylate cyclase increases the GTPase activity of G alpha-olf"
xref: Reactome:R-HSA-170685 "Adenylaye cyclase increases the GTPase activity of G alpha-olf"
xref: Reactome:R-HSA-170686 "Adenylate cyclase increases the GTPase activity of Gi alpha"
xref: Reactome:R-HSA-177501 "Endocytosis (internalization) of clathrin-coated vesicle"
xref: Reactome:R-HSA-203973 "Vesicle budding"
xref: Reactome:R-HSA-2130641 "Translocation of TGN-lysosome vesicle to lysosome"
xref: Reactome:R-HSA-2130725 "Internalization of MHC II:Ii clathrin coated vesicle"
xref: Reactome:R-HSA-2584246 "GNAT1-GTP hydrolyses its bound GTP to GDP"
xref: Reactome:R-HSA-380979 "RHEB in mTORC1:RHEB:GTP hydrolyses GTP"
xref: Reactome:R-HSA-392133 "G alpha (z) auto-inactivates by hydrolysing GTP to GDP"
xref: Reactome:R-HSA-392212 "G alpha (i) auto-inactivates by hydrolysing GTP to GDP"
xref: Reactome:R-HSA-418574 "G alpha (12/13) auto-inactivates by hydrolysing GTP to GDP"
xref: Reactome:R-HSA-418582 "G alpha (q) auto-inactivates by hydrolysing GTP to GDP"
xref: Reactome:R-HSA-421835 "trans-Golgi Network Vesicle Scission"
xref: Reactome:R-HSA-428941 "P2Y purinoceptor 1 activates MAP kinase p38 alpha"
xref: Reactome:R-HSA-432707 "trans-Golgi Network Lysosomal Vesicle Scission"
xref: Reactome:R-HSA-5333615 "80S:Met-tRNAi:mRNA:SECISBP2:Sec-tRNA(Sec):EEFSEC:GTP is hydrolysed to 80S:Met-tRNAi:mRNA:SECISBP2:Sec and EEFSEC:GDP by EEFSEC"
xref: Reactome:R-HSA-5389839 "39S subunit binds 28S subunit:mRNA:fMet-tRNA"
xref: Reactome:R-HSA-5389842 "TUFM hydrolyzes GTP and TUFM:GDP dissociates from 55S ribosome"
xref: Reactome:R-HSA-5419273 "Hydrolysis of GTP and dissociation of 28S and 39S subunits"
xref: Reactome:R-HSA-5419279 "Translocation of peptidyl-tRNA from A-site to P-site (and translocation of 55S ribosome by 3 bases along mRNA)"
xref: Reactome:R-HSA-555065 "Formation of clathrin coated vesicle"
xref: Reactome:R-HSA-5623513 "ASAP1 stimulates GTPase activity of ARF4"
xref: Reactome:R-HSA-5638006 "ARL3 hydrolyzes GTP"
xref: Reactome:R-HSA-5658231 "RAS GAPs stimulate RAS GTPase activity"
xref: Reactome:R-HSA-5665809 "SRGAP2 stimulates RAC1 GTP-ase activity and ends FMNL1-mediated elongation of actin filaments"
xref: Reactome:R-HSA-5672017 "Rheb in the mTORC1 complex hydrolyses GTP"
xref: Reactome:R-HSA-5694527 "Loss of SAR1B GTPase"
xref: Reactome:R-HSA-6807877 "ARFGAPs stimulate ARF GTPase activity"
xref: Reactome:R-HSA-6814833 "TBC1D20 stimulates GTPase activity of RAB1, resulting in hydrolysis of GTP"
xref: Reactome:R-HSA-8847534 "RAB43 hydrolyses GTP"
xref: Reactome:R-HSA-8847883 "CYTH proteins stimulate ARF1 GTPase activity"
xref: Reactome:R-HSA-8849082 "ARHGAP35 stimulates RHOA GTPase activity"
xref: Reactome:R-HSA-8854173 "TBC RabGAPs accelerate GTP hydrolysis by RAB35"
xref: Reactome:R-HSA-8854255 "TBC1D2A accelerates GTP hydrolysis by RAB7"
xref: Reactome:R-HSA-8854329 "TBC1D15 accelerates GTP hydrolysis by RAB7"
xref: Reactome:R-HSA-8854604 "TBC1D16 accelerates GTP hydrolysis by RAB4A"
xref: Reactome:R-HSA-8854612 "TBC1D25 accelerates GTP hydrolysis by RAB33B"
xref: Reactome:R-HSA-8868661 "Dynamin-mediated GTP hydrolysis promotes vesicle scission"
xref: Reactome:R-HSA-8981353 "RASA1 stimulates RAS GTPase activity"
xref: Reactome:R-HSA-8982020 "G alpha (i)i1/i2/i3 in G (i):RGS complex is inactivated"
xref: Reactome:R-HSA-8982021 "G alpha (z) in G alpha (z):RGS complex is inactivated"
xref: Reactome:R-HSA-8982025 "G alpha (q) in G (q):RGS complex is inactivated"
xref: Reactome:R-HSA-983422 "Disassembly of COPII coated vesicle"
xref: RHEA:19669
is_a: GO:0016787 ! hydrolase activity
property_value: term_tracker_item https://github.com/geneontology/go-ontology/issues/19078 xsd:anyURI
created_by: dph
creation_date: 2015-11-11T12:47:56Z

[Term]
id: GO:0004386
name: helicase activity
namespace: molecular_function
alt_id: GO:0008026
def: "Catalysis of the reaction: ATP + H2O = ADP + phosphate, to drive the unwinding of a DNA or RNA helix." [GOC:jl]
comment: Note that most helicases catalyze processive duplex unwinding.
subset: goslim_aspergillus
subset: goslim_candida
subset: goslim_chembl
subset: goslim_generic
subset: goslim_pir
subset: goslim_yeast
synonym: "ATP-dependent helicase activity" EXACT []
xref: Reactome:R-HSA-167097 "HIV Promoter Opening: First Transition"
xref: Reactome:R-HSA-169461 "MCM8 mediated fork unwinding"
xref: Reactome:R-HSA-169468 "MCM2-7 mediated fork unwinding"
xref: Reactome:R-HSA-5690996 "ERCC2 and ERCC3 DNA helicases form an open bubble structure in damaged DNA"
xref: Reactome:R-HSA-75949 "RNA Polymerase II Promoter Opening: First Transition"
xref: Reactome:R-HSA-9613490 "Unwinding of DNA for the nascent HIV-1 transcript: Second Transition"
xref: Reactome:R-HSA-9613494 "Unwinding of DNA for the Nascent Transcript: Second Transition"
xref: Reactome:R-HSA-9613497 "Unwinding DNA for the nascent transcript"
xref: Reactome:R-HSA-9613498 "Unwinding of DNA for the nascent HIV-1 transcript"
is_a: GO:0016887 ! ATPase activity

[Term]
id: GO:0004518
name: nuclease activity
namespace: molecular_function
def: "Catalysis of the hydrolysis of ester linkages within nucleic acids." [ISBN:0198547684]
comment: Note that 'tRNA nucleotidyltransferase activity ; GO:0009022', also known as 'ribonuclease PH', and 'DNA-(apurinic or apyrimidinic site) lyase activity ; GO:0003906' do not have parentage in the 'nuclease activity' branch of the ontology because both GO and the Enzyme Commission define nuclease activity as a type of hydrolysis.
subset: goslim_chembl
subset: goslim_drosophila
subset: goslim_generic
subset: goslim_plant
subset: goslim_yeast
is_a: GO:0016787 ! hydrolase activity
relationship: part_of GO:0008150 ! biological_process

[Term]
id: GO:0005085
name: guanyl-nucleotide exchange factor activity
namespace: molecular_function
alt_id: GO:0008433
alt_id: GO:0016219
alt_id: GO:0019839
def: "Stimulates the exchange of guanyl nucleotides associated with a GTPase. Under normal cellular physiological conditions, the concentration of GTP is higher than that of GDP, favoring the replacement of GDP by GTP in association with the GTPase." [GOC:kd, GOC:mah]
comment: Note that guanyl-nucleotide exchange factor (GEF) activity alters binding affinity, but not GTPase catalytic activity directly. Therefore GO:0005085 is under 'regulation of GTPase activity' but is not a 'GTPase regulator', which is reserved for cases where the action of one gene product directly alters the rate of catalysis by another gene product.
subset: goslim_chembl
subset: goslim_drosophila
subset: goslim_yeast
synonym: "GDP-dissociation stimulator activity" EXACT []
synonym: "GDS" EXACT []
synonym: "GEF" EXACT []
synonym: "GNRP" NARROW []
synonym: "guanyl-nucleotide release factor activity" EXACT []
synonym: "guanyl-nucleotide releasing factor" EXACT []
xref: Reactome:R-HSA-114544 "p115-RhoGEF activation of RHOA"
xref: Reactome:R-HSA-1168636 "p-RasGRP1,3:DAG cause RAS to exchange GDP for GTP"
xref: Reactome:R-HSA-1433415 "Activation of RAC1"
xref: Reactome:R-HSA-156913 "Regeneration of eEF1A:GTP by eEF1B activity"
xref: Reactome:R-HSA-169904 "C3G stimulates nucleotide exchange on Rap1"
xref: Reactome:R-HSA-170979 "(Frs2)C3G stimulates nucleotide exchange on Rap1"
xref: Reactome:R-HSA-187746 "RIT/RIN are activated"
xref: Reactome:R-HSA-2029445 "Activation of CDC42 by unknown mechanism"
xref: Reactome:R-HSA-2029451 "Activation of RAC1 by VAV"
xref: Reactome:R-HSA-2029467 "Activation of RAC1 by CRKII:DOCK180:ELMO"
xref: Reactome:R-HSA-203977 "SAR1 Activation And Membrane Binding"
xref: Reactome:R-HSA-205039 "p75NTR indirectly activates RAC and Cdc42 via a guanyl-nucleotide exchange factor"
xref: Reactome:R-HSA-2424476 "Activation of RAC1 by VAV2/3"
xref: Reactome:R-HSA-2485180 "MII catalyses GDP/GTP exchange on Gt"
xref: Reactome:R-HSA-2730840 "Activation of RAC1 by VAV"
xref: Reactome:R-HSA-354173 "Activation of Rap1 by cytosolic GEFs"
xref: Reactome:R-HSA-379044 "Liganded Gs-activating GPCR acts as a GEF for Gs"
xref: Reactome:R-HSA-379048 "Liganded Gq/11-activating GPCRs act as GEFs for Gq/11"
xref: Reactome:R-HSA-380073 "Liganded Gi-activating GPCR acts as a GEF for Gi"
xref: Reactome:R-HSA-389348 "Activation of Rac1 by pVav1"
xref: Reactome:R-HSA-389350 "Activation of Cdc42 by pVav1"
xref: Reactome:R-HSA-392195 "Gi activation by P2Y purinoceptor 12"
xref: Reactome:R-HSA-3928592 "p190RhoGEF exchanges GTP for GDP on RHOA, activating it"
xref: Reactome:R-HSA-3928612 "KALRN exchanges GTP for GDP on RAC1, activating it"
xref: Reactome:R-HSA-3928628 "VAV exchanges GTP for GDP on RAC1, activating it"
xref: Reactome:R-HSA-3928632 "ITSN1 exchanges GTP for GDP on CDC42, activating it"
xref: Reactome:R-HSA-3928633 "bPIX exchanges GTP for GDP on RAC, activating it"
xref: Reactome:R-HSA-3928642 "TIAM1 exchanges GTP for GDP on RAC1, activating it"
xref: Reactome:R-HSA-3928651 "NGEF exchanges GTP for GDP on RHOA"
xref: Reactome:R-HSA-392870 "Gs activation by prostacyclin receptor"
xref: Reactome:R-HSA-3965444 "WNT:FZD complex promotes G-protein nucleotide exchange"
xref: Reactome:R-HSA-399995 "Muscarinic Acetylcholine Receptor M3 activates Gq"
xref: Reactome:R-HSA-4093336 "p-TIAM1 exchanges GTP for GDP on RAC1, activating it"
xref: Reactome:R-HSA-416530 "GPR40:fatty acid activates Gq"
xref: Reactome:R-HSA-418579 "Gq activation by P2Y purinoceptor 1"
xref: Reactome:R-HSA-420883 "Opsins act as GEFs for G alpha-t"
xref: Reactome:R-HSA-428750 "Gq activation by TP receptor"
xref: Reactome:R-HSA-428917 "G13 activation by TP receptor"
xref: Reactome:R-HSA-442273 "VAV1 is a GEF for Rho/Rac family GTPases"
xref: Reactome:R-HSA-442291 "VAV2 is a GEF for Rho/Rac family kinases"
xref: Reactome:R-HSA-442314 "VAV3 is a GEF for Rho/Rac family kinases"
xref: Reactome:R-HSA-445064 "Activation of Rac1 by VAV2"
xref: Reactome:R-HSA-5218829 "VEGF induces CDC42 activation by unknown mechanism"
xref: Reactome:R-HSA-5218839 "DOCK180:ELMO exchanges GTP for GDP, activating RAC1"
xref: Reactome:R-HSA-5218850 "VAV exchanges GTP for GDP on RAC1, activating it"
xref: Reactome:R-HSA-5694409 "Nucleotide exchange on RAB1"
xref: Reactome:R-HSA-6807868 "GBF1 stimulates ARF nucleotide exchange"
xref: Reactome:R-HSA-6811429 "RIC1:RGP1 stimulates nucleotide RAB6 nucleotide exchange"
xref: Reactome:R-HSA-749453 "Liganded Gz-activating GPCR acts as a GEF for Gz"
xref: Reactome:R-HSA-751029 "Liganded G12/13-activating GPCR acts as a GEF for G12/13"
xref: Reactome:R-HSA-825631 "Glucagon:GCGR mediates GTP-GDP exchange"
xref: Reactome:R-HSA-8848618 "Activation of RAC1 by the PXN:CRK complex"
xref: Reactome:R-HSA-8850041 "RAB3GAP1:RAB3GAP2 promotes nucleotide exchange on RAB18"
xref: Reactome:R-HSA-8851827 "RAS guanyl nucleotide exchange by MET-bound GRB2:SOS1"
xref: Reactome:R-HSA-8851877 "RAS guanyl nucleotide exchange by SOS1 associated with RANBP9 and MET"
xref: Reactome:R-HSA-8851899 "RAS guanyl nucleotide exchange by SOS1 bound to GRB2, SCH1-2 and MET"
xref: Reactome:R-HSA-8875568 "RAPGEF1 activates RAP1"
xref: Reactome:R-HSA-8875591 "DOCK7 activates RAC1"
xref: Reactome:R-HSA-8964604 "CDC42 in GNB/GNG:PAK1:ARHGEF6:CDC42 is activated"
xref: Reactome:R-HSA-8982637 "Opsins binds G alpha-t"
xref: Reactome:R-HSA-8982640 "G-alpha(t):G-beta-gamma:Opsins complex dissociates to active G-alpha(t)"
xref: Reactome:R-HSA-939265 "Activation of Rap1 by membrane-associated GEFs"
is_a: GO:0019899 ! enzyme binding
relationship: part_of GO:0008150 ! biological_process

[Term]
id: GO:0005198
name: structural molecule activity
namespace: molecular_function
def: "The action of a molecule that contributes to the structural integrity of a complex or its assembly within or outside a cell." [GOC:mah, GOC:vw]
subset: goslim_agr
subset: goslim_aspergillus
subset: goslim_candida
subset: goslim_chembl
subset: goslim_flybase_ribbon
subset: goslim_generic
subset: goslim_pir
subset: goslim_plant
subset: goslim_yeast
is_a: GO:0003674 ! molecular_function

[Term]
id: GO:0005575
name: cellular_component
namespace: cellular_component
alt_id: GO:0008372
def: "A location, relative to cellular compartments and structures, occupied by a macromolecular machine when it carries out a molecular function. There are two ways in which the gene ontology describes locations of gene products: (1) relative to cellular structures (e.g., cytoplasmic side of plasma membrane) or compartments (e.g., mitochondrion), and (2) the stable macromolecular complexes of which they are parts (e.g., the ribosome)." [GOC:pdt, NIF_Subcellular:sao1337158144]
comment: Note that, in addition to forming the root of the cellular component ontology, this term is recommended for use for the annotation of gene products whose cellular component is unknown. When this term is used for annotation, it indicates that no information was available about the cellular component of the gene product annotated as of the date the annotation was made; the evidence code 'no data' (ND), is used to indicate this.
subset: goslim_aspergillus
subset: goslim_candida
subset: goslim_chembl
subset: goslim_generic
subset: goslim_metagenomics
subset: goslim_pir
subset: goslim_plant
subset: goslim_yeast
synonym: "cell or subcellular entity" EXACT []
synonym: "cellular component" EXACT []
synonym: "subcellular entity" RELATED [NIF_Subcellular:nlx_subcell_100315]
xref: NIF_Subcellular:sao1337158144

[Term]
id: GO:0005576
name: extracellular region
namespace: cellular_component
def: "The space external to the outermost structure of a cell. For cells without external protective or external encapsulating structures this refers to space outside of the plasma membrane. This term covers the host cell environment outside an intracellular parasite." [GOC:go_curators]
comment: Note that this term is intended to annotate gene products that are not attached to the cell surface. For gene products from multicellular organisms which are secreted from a cell but retained within the organism (i.e. released into the interstitial fluid or blood), consider the cellular component term 'extracellular space ; GO:0005615'.
subset: goslim_agr
subset: goslim_aspergillus
subset: goslim_candida
subset: goslim_chembl
subset: goslim_flybase_ribbon
subset: goslim_generic
subset: goslim_metagenomics
subset: goslim_mouse
subset: goslim_pir
subset: goslim_plant
subset: goslim_yeast
synonym: "extracellular" EXACT []
xref: Wikipedia:Extracellular
is_a: GO:0005575 ! cellular_component

[Term]
id: GO:0005618
name: cell wall
namespace: cellular_component
def: "The rigid or semi-rigid envelope lying outside the cell membrane of plant, fungal, most prokaryotic cells and some protozoan parasites, maintaining their shape and protecting them from osmotic lysis. In plants it is made of cellulose and, often, lignin; in fungi it is composed largely of polysaccharides; in bacteria it is composed of peptidoglycan; in protozoan parasites such as Giardia species, it's made of carbohydrates and proteins." [GOC:giardia, ISBN:0198547684, PMID:15134259, Wikipedia:Microbial_cyst]
subset: goslim_aspergillus
subset: goslim_candida
subset: goslim_chembl
subset: goslim_generic
subset: goslim_metagenomics
subset: goslim_pir
subset: goslim_plant
subset: goslim_yeast
xref: Wikipedia:Cell_wall
is_a: GO:0005575 ! cellular_component
relationship: part_of GO:0005575 ! cellular_component
property_value: RO:0002161 NCBITaxon:33208

[Term]
id: GO:0005634
name: nucleus
namespace: cellular_component
def: "A membrane-bounded organelle of eukaryotic cells in which chromosomes are housed and replicated. In most cells, the nucleus contains all of the cell's chromosomes except the organellar chromosomes, and is the site of RNA synthesis and processing. In some species, or in specialized cell types, RNA metabolism or DNA replication may be absent." [GOC:go_curators]
subset: goslim_agr
subset: goslim_aspergillus
subset: goslim_candida
subset: goslim_chembl
subset: goslim_drosophila
subset: goslim_flybase_ribbon
subset: goslim_generic
subset: goslim_metagenomics
subset: goslim_mouse
subset: goslim_pir
subset: goslim_plant
subset: goslim_yeast
synonym: "cell nucleus" EXACT []
synonym: "horsetail nucleus" NARROW [GOC:al, GOC:mah, GOC:vw, PMID:15030757]
xref: NIF_Subcellular:sao1702920020
xref: Wikipedia:Cell_nucleus
is_a: GO:0005575 ! cellular_component
relationship: part_of GO:0005575 ! cellular_component

[Term]
id: GO:0005694
name: chromosome
namespace: cellular_component
def: "A structure composed of a very long molecule of DNA and associated proteins (e.g. histones) that carries hereditary information." [ISBN:0198547684]
comment: Chromosomes include parts that are not part of the chromatin.  Examples include the kinetochore.
subset: goslim_agr
subset: goslim_aspergillus
subset: goslim_candida
subset: goslim_chembl
subset: goslim_drosophila
subset: goslim_flybase_ribbon
subset: goslim_generic
subset: goslim_metagenomics
subset: goslim_pir
subset: goslim_yeast
synonym: "chromatid" RELATED []
synonym: "interphase chromosome" NARROW []
synonym: "prophase chromosome" NARROW []
xref: Wikipedia:Chromosome
is_a: GO:0005575 ! cellular_component
relationship: part_of GO:0005575 ! cellular_component

[Term]
id: GO:0005730
name: nucleolus
namespace: cellular_component
def: "A small, dense body one or more of which are present in the nucleus of eukaryotic cells. It is rich in RNA and protein, is not bounded by a limiting membrane, and is not seen during mitosis. Its prime function is the transcription of the nucleolar DNA into 45S ribosomal-precursor RNA, the processing of this RNA into 5.8S, 18S, and 28S components of ribosomal RNA, and the association of these components with 5S RNA and proteins synthesized outside the nucleolus. This association results in the formation of ribonucleoprotein precursors; these pass into the cytoplasm and mature into the 40S and 60S subunits of the ribosome." [ISBN:0198506732]
subset: goslim_aspergillus
subset: goslim_candida
subset: goslim_chembl
subset: goslim_drosophila
subset: goslim_generic
subset: goslim_pir
subset: goslim_plant
subset: goslim_yeast
xref: NIF_Subcellular:sao1820400233
xref: Wikipedia:Nucleolus
is_a: GO:0005575 ! cellular_component
relationship: part_of GO:0005634 ! nucleus

[Term]
id: GO:0005737
name: cytoplasm
namespace: cellular_component
def: "All of the contents of a cell excluding the plasma membrane and nucleus, but including other subcellular structures." [ISBN:0198547684]
subset: goslim_candida
subset: goslim_chembl
subset: goslim_generic
subset: goslim_metagenomics
subset: goslim_pir
subset: goslim_plant
subset: goslim_yeast
xref: Wikipedia:Cytoplasm
is_a: GO:0005575 ! cellular_component
relationship: part_of GO:0005575 ! cellular_component

[Term]
id: GO:0005739
name: mitochondrion
namespace: cellular_component
def: "A semiautonomous, self replicating organelle that occurs in varying numbers, shapes, and sizes in the cytoplasm of virtually all eukaryotic cells. It is notably the site of tissue respiration." [GOC:giardia, ISBN:0198506732]
comment: Some anaerobic or microaerophilic organisms (e.g. Entamoeba histolytica, Giardia intestinalis and several Microsporidia species) do not have mitochondria, and contain mitochondrion-related organelles (MROs) instead, called mitosomes or hydrogenosomes, very likely derived from mitochondria. To annotate gene products located in these mitochondrial relics in species such as Entamoeba histolytica, Giardia intestinalis or others, please use GO:0032047 'mitosome' or GO:0042566 'hydrogenosome'. (See PMID:24316280 for a list of species currently known to contain mitochondrion-related organelles.)
subset: goslim_agr
subset: goslim_aspergillus
subset: goslim_candida
subset: goslim_chembl
subset: goslim_drosophila
subset: goslim_flybase_ribbon
subset: goslim_generic
subset: goslim_mouse
subset: goslim_pir
subset: goslim_plant
subset: goslim_yeast
synonym: "mitochondria" EXACT []
xref: NIF_Subcellular:sao1860313010
xref: Wikipedia:Mitochondrion
is_a: GO:0005575 ! cellular_component
relationship: part_of GO:0005737 ! cytoplasm

[Term]
id: GO:0005740
name: mitochondrial envelope
namespace: cellular_component
def: "The double lipid bilayer enclosing the mitochondrion and separating its contents from the cell cytoplasm; includes the intermembrane space." [GOC:ai, GOC:pz]
subset: goslim_candida
subset: goslim_yeast
is_a: GO:0005575 ! cellular_component
relationship: part_of GO:0005739 ! mitochondrion

[Term]
id: GO:0005773
name: vacuole
namespace: cellular_component
def: "A closed structure, found only in eukaryotic cells, that is completely surrounded by unit membrane and contains liquid material. Cells contain one or several vacuoles, that may have different functions from each other. Vacuoles have a diverse array of functions. They can act as a storage organelle for nutrients or waste products, as a degradative compartment, as a cost-effective way of increasing cell size, and as a homeostatic regulator controlling both turgor pressure and pH of the cytosol." [GOC:mtg_sensu, ISBN:0198506732]
subset: goslim_agr
subset: goslim_aspergillus
subset: goslim_candida
subset: goslim_chembl
subset: goslim_drosophila
subset: goslim_flybase_ribbon
subset: goslim_generic
subset: goslim_mouse
subset: goslim_pir
subset: goslim_plant
subset: goslim_yeast
synonym: "vacuolar carboxypeptidase Y" RELATED []
xref: Wikipedia:Vacuole
is_a: GO:0005575 ! cellular_component
relationship: part_of GO:0005737 ! cytoplasm

[Term]
id: GO:0005777
name: peroxisome
namespace: cellular_component
alt_id: GO:0019818
def: "A small organelle enclosed by a single membrane, and found in most eukaryotic cells. Contains peroxidases and other enzymes involved in a variety of metabolic processes including free radical detoxification, lipid catabolism and biosynthesis, and hydrogen peroxide metabolism." [GOC:pm, PMID:9302272, UniProtKB-KW:KW-0576]
subset: goslim_aspergillus
subset: goslim_candida
subset: goslim_chembl
subset: goslim_drosophila
subset: goslim_generic
subset: goslim_plant
subset: goslim_yeast
synonym: "peroxisomal" RELATED []
synonym: "peroxisome vesicle" BROAD []
xref: NIF_Subcellular:sao499555322
xref: Wikipedia:Peroxisome
is_a: GO:0005575 ! cellular_component
relationship: part_of GO:0005737 ! cytoplasm

[Term]
id: GO:0005783
name: endoplasmic reticulum
namespace: cellular_component
def: "The irregular network of unit membranes, visible only by electron microscopy, that occurs in the cytoplasm of many eukaryotic cells. The membranes form a complex meshwork of tubular channels, which are often expanded into slitlike cavities called cisternae. The ER takes two forms, rough (or granular), with ribosomes adhering to the outer surface, and smooth (with no ribosomes attached)." [ISBN:0198506732]
subset: goslim_agr
subset: goslim_aspergillus
subset: goslim_candida
subset: goslim_chembl
subset: goslim_drosophila
subset: goslim_generic
subset: goslim_mouse
subset: goslim_pir
subset: goslim_plant
subset: goslim_yeast
synonym: "ER" EXACT []
xref: NIF_Subcellular:sao1036339110
xref: Wikipedia:Endoplasmic_reticulum
is_a: GO:0005575 ! cellular_component
relationship: part_of GO:0005737 ! cytoplasm
relationship: part_of GO:0012505 ! endomembrane system

[Term]
id: GO:0005794
name: Golgi apparatus
namespace: cellular_component
def: "A compound membranous cytoplasmic organelle of eukaryotic cells, consisting of flattened, ribosome-free vesicles arranged in a more or less regular stack. The Golgi apparatus differs from the endoplasmic reticulum in often having slightly thicker membranes, appearing in sections as a characteristic shallow semicircle so that the convex side (cis or entry face) abuts the endoplasmic reticulum, secretory vesicles emerging from the concave side (trans or exit face). In vertebrate cells there is usually one such organelle, while in invertebrates and plants, where they are known usually as dictyosomes, there may be several scattered in the cytoplasm. The Golgi apparatus processes proteins produced on the ribosomes of the rough endoplasmic reticulum; such processing includes modification of the core oligosaccharides of glycoproteins, and the sorting and packaging of proteins for transport to a variety of cellular locations. Three different regions of the Golgi are now recognized both in terms of structure and function: cis, in the vicinity of the cis face, trans, in the vicinity of the trans face, and medial, lying between the cis and trans regions." [ISBN:0198506732]
comment: Note that the Golgi apparatus can be located in various places in the cytoplasm. In plants and lower animal cells, the Golgi apparatus exists as many copies of discrete stacks dispersed throughout the cytoplasm, while the Golgi apparatus of interphase mammalian cells is a juxtanuclear, often pericentriolar reticulum, where the discrete Golgi stacks are stitched together to form a compact and interconnected ribbon, sometimes called the Golgi ribbon.
subset: goslim_agr
subset: goslim_aspergillus
subset: goslim_candida
subset: goslim_chembl
subset: goslim_drosophila
subset: goslim_generic
subset: goslim_mouse
subset: goslim_pir
subset: goslim_plant
subset: goslim_yeast
synonym: "Golgi" BROAD []
synonym: "Golgi complex" EXACT []
synonym: "Golgi ribbon" NARROW []
xref: NIF_Subcellular:sao451912436
xref: Wikipedia:Golgi_apparatus
is_a: GO:0005575 ! cellular_component
relationship: part_of GO:0005737 ! cytoplasm
relationship: part_of GO:0012505 ! endomembrane system

[Term]
id: GO:0005815
name: microtubule organizing center
namespace: cellular_component
def: "An intracellular structure that can catalyze gamma-tubulin-dependent microtubule nucleation and that can anchor microtubules by interacting with their minus ends, plus ends or sides." [GOC:vw, ISBN:0815316194, PMID:17072892, PMID:17245416, Wikipedia:Microtubule_organizing_center]
subset: goslim_candida
subset: goslim_chembl
subset: goslim_generic
subset: goslim_yeast
synonym: "microtubule organising centre" EXACT []
synonym: "MTOC" EXACT []
xref: Wikipedia:Microtubule_organizing_center
is_a: GO:0005575 ! cellular_component
relationship: part_of GO:0005856 ! cytoskeleton

[Term]
id: GO:0005840
name: ribosome
namespace: cellular_component
alt_id: GO:0033279
def: "An intracellular organelle, about 200 A in diameter, consisting of RNA and protein. It is the site of protein biosynthesis resulting from translation of messenger RNA (mRNA). It consists of two subunits, one large and one small, each containing only protein and RNA. Both the ribosome and its subunits are characterized by their sedimentation coefficients, expressed in Svedberg units (symbol: S). Hence, the prokaryotic ribosome (70S) comprises a large (50S) subunit and a small (30S) subunit, while the eukaryotic ribosome (80S) comprises a large (60S) subunit and a small (40S) subunit. Two sites on the ribosomal large subunit are involved in translation, namely the aminoacyl site (A site) and peptidyl site (P site). Ribosomes from prokaryotes, eukaryotes, mitochondria, and chloroplasts have characteristically distinct ribosomal proteins." [ISBN:0198506732]
subset: goslim_aspergillus
subset: goslim_candida
subset: goslim_chembl
subset: goslim_generic
subset: goslim_metagenomics
subset: goslim_pir
subset: goslim_plant
subset: goslim_yeast
synonym: "free ribosome" NARROW [NIF_Subcellular:sao1139385046]
synonym: "membrane bound ribosome" NARROW [NIF_Subcellular:sao1291545653]
synonym: "ribosomal RNA" RELATED []
xref: NIF_Subcellular:sao1429207766
xref: Wikipedia:Ribosome
is_a: GO:0005575 ! cellular_component
relationship: part_of GO:0005575 ! cellular_component

[Term]
id: GO:0005856
name: cytoskeleton
namespace: cellular_component
def: "Any of the various filamentous elements that form the internal framework of cells, and typically remain after treatment of the cells with mild detergent to remove membrane constituents and soluble components of the cytoplasm. The term embraces intermediate filaments, microfilaments, microtubules, the microtrabecular lattice, and other structures characterized by a polymeric filamentous nature and long-range order within the cell. The various elements of the cytoskeleton not only serve in the maintenance of cellular shape but also have roles in other cellular functions, including cellular movement, cell division, endocytosis, and movement of organelles." [GOC:mah, ISBN:0198547684, PMID:16959967]
subset: goslim_agr
subset: goslim_aspergillus
subset: goslim_candida
subset: goslim_chembl
subset: goslim_drosophila
subset: goslim_flybase_ribbon
subset: goslim_generic
subset: goslim_mouse
subset: goslim_pir
subset: goslim_plant
subset: goslim_yeast
xref: Wikipedia:Cytoskeleton
is_a: GO:0005575 ! cellular_component
relationship: part_of GO:0005575 ! cellular_component

[Term]
id: GO:0005886
name: plasma membrane
namespace: cellular_component
alt_id: GO:0005904
def: "The membrane surrounding a cell that separates the cell from its external environment. It consists of a phospholipid bilayer and associated proteins." [ISBN:0716731363]
subset: goslim_agr
subset: goslim_aspergillus
subset: goslim_candida
subset: goslim_chembl
subset: goslim_drosophila
subset: goslim_generic
subset: goslim_metagenomics
subset: goslim_mouse
subset: goslim_plant
subset: goslim_yeast
synonym: "bacterial inner membrane" NARROW []
synonym: "cell membrane" EXACT []
synonym: "cellular membrane" EXACT [NIF_Subcellular:sao6433132645]
synonym: "cytoplasmic membrane" EXACT []
synonym: "inner endospore membrane" NARROW []
synonym: "juxtamembrane" BROAD []
synonym: "plasma membrane lipid bilayer" NARROW [GOC:mah]
synonym: "plasmalemma" EXACT []
xref: NIF_Subcellular:sao1663586795
xref: Wikipedia:Cell_membrane
is_a: GO:0016020 ! membrane
relationship: part_of GO:0005575 ! cellular_component

[Term]
id: GO:0005933
name: cellular bud
namespace: cellular_component
def: "A protuberance from a cell of an organism that reproduces by budding, which will grow larger and become a separate daughter cell after nuclear division, cytokinesis, and cell wall formation (when appropriate). The daughter cell may completely separate from the mother cell, or the mother and daughter cells may remain associated." [GOC:sgd_curators]
subset: goslim_candida
subset: goslim_pir
subset: goslim_yeast
is_a: GO:0005575 ! cellular_component
property_value: RO:0002161 NCBITaxon:4895

[Term]
id: GO:0005938
name: cell cortex
namespace: cellular_component
def: "The region of a cell that lies just beneath the plasma membrane and often, but not always, contains a network of actin filaments and associated proteins." [GOC:mah, ISBN:0815316194]
subset: goslim_aspergillus
subset: goslim_candida
subset: goslim_yeast
synonym: "cell periphery" RELATED []
synonym: "peripheral cytoplasm" RELATED []
xref: Wikipedia:Cell_cortex
is_a: GO:0005737 ! cytoplasm

[Term]
id: GO:0005975
name: carbohydrate metabolic process
namespace: biological_process
alt_id: GO:0044261
alt_id: GO:0044723
def: "The chemical reactions and pathways involving carbohydrates, any of a group of organic compounds based of the general formula Cx(H2O)y. Includes the formation of carbohydrate derivatives by the addition of a carbohydrate residue to another molecule." [GOC:mah, ISBN:0198506732]
subset: goslim_agr
subset: goslim_aspergillus
subset: goslim_candida
subset: goslim_chembl
subset: goslim_drosophila
subset: goslim_generic
subset: goslim_metagenomics
subset: goslim_pir
subset: goslim_plant
subset: goslim_pombe
subset: goslim_yeast
synonym: "carbohydrate metabolism" EXACT []
synonym: "multicellular organismal carbohydrate metabolic process" NARROW []
synonym: "single-organism carbohydrate metabolic process" RELATED []
xref: Wikipedia:Carbohydrate_metabolism
is_a: GO:0008150 ! biological_process
created_by: jl
creation_date: 2012-10-23T15:40:34Z

[Term]
id: GO:0006091
name: generation of precursor metabolites and energy
namespace: biological_process
def: "The chemical reactions and pathways resulting in the formation of precursor metabolites, substances from which energy is derived, and any process involved in the liberation of energy from these substances." [GOC:jl]
subset: goslim_candida
subset: goslim_chembl
subset: goslim_drosophila
subset: goslim_generic
subset: goslim_metagenomics
subset: goslim_pir
subset: goslim_plant
subset: goslim_pombe
subset: goslim_yeast
synonym: "energy pathways" BROAD []
synonym: "intermediary metabolism" RELATED [GOC:mah]
synonym: "metabolic energy generation" RELATED []
is_a: GO:0008150 ! biological_process

[Term]
id: GO:0006260
name: DNA replication
namespace: biological_process
alt_id: GO:0055133
def: "The cellular metabolic process in which a cell duplicates one or more molecules of DNA. DNA replication begins when specific sequences, known as origins of replication, are recognized and bound by initiation proteins, and ends when the original DNA molecule has been completely duplicated and the copies topologically separated. The unit of replication usually corresponds to the genome of the cell, an organelle, or a virus. The template for replication can either be an existing DNA molecule or RNA." [GOC:mah]
comment: DNA biosynthesis is only part of this process. See also the biological process terms 'DNA-dependent DNA replication ; GO:0006261' and 'RNA-dependent DNA replication ; GO:0006278'.
subset: goslim_drosophila
subset: goslim_pir
subset: goslim_pombe
subset: goslim_yeast
xref: Wikipedia:DNA_replication
is_a: GO:0008150 ! biological_process
relationship: has_part GO:0008150 ! biological_process

[Term]
id: GO:0006281
name: DNA repair
namespace: biological_process
def: "The process of restoring DNA after damage. Genomes are subject to damage by chemical and physical agents in the environment (e.g. UV and ionizing radiations, chemical mutagens, fungal and bacterial toxins, etc.) and by free radicals or alkylating agents endogenously generated in metabolism. DNA is also damaged because of errors during its replication. A variety of different DNA repair pathways have been reported that include direct reversal, base excision repair, nucleotide excision repair, photoreactivation, bypass, double-strand break repair pathway, and mismatch repair pathway." [PMID:11563486]
subset: goslim_drosophila
subset: goslim_pir
subset: goslim_pombe
subset: goslim_yeast
xref: Wikipedia:DNA_repair
is_a: GO:0006974 ! cellular response to DNA damage stimulus

[Term]
id: GO:0006310
name: DNA recombination
namespace: biological_process
def: "Any process in which a new genotype is formed by reassortment of genes resulting in gene combinations different from those that were present in the parents. In eukaryotes genetic recombination can occur by chromosome assortment, intrachromosomal recombination, or nonreciprocal interchromosomal recombination. Interchromosomal recombination occurs by crossing over. In bacteria it may occur by genetic transformation, conjugation, transduction, or F-duction." [ISBN:0198506732]
subset: goslim_drosophila
subset: goslim_pombe
subset: goslim_yeast
is_a: GO:0008150 ! biological_process

[Term]
id: GO:0006325
name: chromatin organization
namespace: biological_process
alt_id: GO:0016568
def: "Any process that results in the specification, formation or maintenance of the physical structure of eukaryotic chromatin." [GOC:mah, GOC:vw, PMID:20404130]
subset: goslim_pombe
subset: goslim_yeast
synonym: "chromatin modification" RELATED []
synonym: "chromatin organisation" EXACT [GOC:mah]
synonym: "establishment or maintenance of chromatin architecture" EXACT [GOC:mah]
is_a: GO:0008150 ! biological_process
relationship: part_of GO:0008150 ! biological_process

[Term]
id: GO:0006352
name: DNA-templated transcription, initiation
namespace: biological_process
def: "Any process involved in the assembly of the RNA polymerase preinitiation complex (PIC) at the core promoter region of a DNA template, resulting in the subsequent synthesis of RNA from that promoter. The initiation phase includes PIC assembly and the formation of the first few bonds in the RNA chain, including abortive initiation, which occurs when the first few nucleotides are repeatedly synthesized and then released. The initiation phase ends just before and does not include promoter clearance, or release, which is the transition between the initiation and elongation phases of transcription." [GOC:jid, GOC:txnOH, PMID:18280161]
comment: Note that promoter clearance is represented as a separate step, not part_of either initiation or elongation.
subset: goslim_yeast
synonym: "DNA-dependent RNA polymerase complex assembly at promoter" EXACT []
synonym: "DNA-dependent transcription, initiation" EXACT [GOC:txnOH]
synonym: "initiation of DNA-dependent transcription" EXACT [GOC:jh2]
synonym: "initiation of transcription, DNA-dependent" EXACT [GOC:mah]
synonym: "transcription initiation factor activity" RELATED []
synonym: "transcription initiation, DNA-dependent" RELATED [GOC:jh2]
is_a: GO:0008150 ! biological_process
relationship: part_of GO:0008150 ! biological_process

[Term]
id: GO:0006353
name: DNA-templated transcription, termination
namespace: biological_process
def: "The cellular process that completes DNA-templated transcription; the formation of phosphodiester bonds ceases, the RNA-DNA hybrid dissociates, and RNA polymerase releases the DNA." [GOC:txnOH, ISBN:0716720094, PMID:15020047, PMID:18280161]
subset: goslim_yeast
synonym: "DNA-dependent transcription, termination" EXACT [GOC:txnOH]
synonym: "termination of DNA-dependent transcription" EXACT [GOC:jh2]
synonym: "termination of transcription, DNA-dependent" EXACT [GOC:mah]
synonym: "transcription termination factor activity" RELATED []
synonym: "transcription termination, DNA-dependent" RELATED [GOC:jh2]
synonym: "transcriptional complex disassembly" BROAD []
is_a: GO:0008150 ! biological_process
relationship: part_of GO:0008150 ! biological_process

[Term]
id: GO:0006354
name: DNA-templated transcription, elongation
namespace: biological_process
def: "The extension of an RNA molecule after transcription initiation and promoter clearance at a DNA-dependent RNA polymerase promoter by the addition of ribonucleotides catalyzed by an RNA polymerase." [GOC:mah, GOC:txnOH, PMID:15020047, PMID:18280161]
subset: goslim_pir
subset: goslim_yeast
synonym: "DNA-dependent transcription, elongation" EXACT [GOC:txnOH]
synonym: "RNA elongation" BROAD []
synonym: "transcription elongation, DNA-dependent" EXACT [GOC:jh2]
synonym: "transcriptional elongation, DNA-dependent" EXACT []
is_a: GO:0008150 ! biological_process
relationship: part_of GO:0008150 ! biological_process

[Term]
id: GO:0006360
name: transcription by RNA polymerase I
namespace: biological_process
def: "The synthesis of RNA from a DNA template by RNA polymerase I (RNAP I), originating at an RNAP I promoter." [GOC:jl, GOC:txnOH]
subset: goslim_yeast
synonym: "RNA polymerase I transcription factor activity" RELATED []
synonym: "transcription from Pol I promoter" EXACT []
synonym: "transcription from RNA polymerase I promoter" EXACT []
is_a: GO:0008150 ! biological_process
relationship: part_of GO:0008150 ! biological_process
property_value: term_tracker_item https://github.com/geneontology/go-ontology/issues/14854 xsd:anyURI

[Term]
id: GO:0006364
name: rRNA processing
namespace: biological_process
alt_id: GO:0006365
def: "Any process involved in the conversion of a primary ribosomal RNA (rRNA) transcript into one or more mature rRNA molecules." [GOC:curators]
subset: goslim_yeast
synonym: "35S primary transcript processing" NARROW []
is_a: GO:0008150 ! biological_process
relationship: part_of GO:0008150 ! biological_process

[Term]
id: GO:0006366
name: transcription by RNA polymerase II
namespace: biological_process
alt_id: GO:0032568
alt_id: GO:0032569
def: "The synthesis of RNA from a DNA template by RNA polymerase II (RNAP II), originating at an RNA polymerase II promoter. Includes transcription of messenger RNA (mRNA) and certain small nuclear RNAs (snRNAs)." [GOC:jl, GOC:txnOH, ISBN:0321000382]
subset: goslim_yeast
synonym: "gene-specific transcription from RNA polymerase II promoter" RELATED []
synonym: "general transcription from RNA polymerase II promoter" RELATED []
synonym: "RNA polymerase II transcription factor activity" RELATED []
synonym: "specific transcription from RNA polymerase II promoter" RELATED [GOC:mah]
synonym: "transcription from Pol II promoter" EXACT []
synonym: "transcription from RNA polymerase II promoter" EXACT []
is_a: GO:0008150 ! biological_process
relationship: part_of GO:0008150 ! biological_process
property_value: term_tracker_item https://github.com/geneontology/go-ontology/issues/14854 xsd:anyURI

[Term]
id: GO:0006383
name: transcription by RNA polymerase III
namespace: biological_process
alt_id: GO:0001009
alt_id: GO:0001035
alt_id: GO:0001041
def: "The synthesis of RNA from a DNA template by RNA polymerase III, originating at an RNAP III promoter." [GOC:jl, GOC:txnOH, PMID:12381659]
subset: goslim_yeast
synonym: "RNA polymerase III transcription factor activity" RELATED []
synonym: "transcription from a RNA polymerase III hybrid type promoter" NARROW []
synonym: "transcription from Pol III promoter" EXACT []
synonym: "transcription from RNA polymerase III promoter" EXACT []
synonym: "transcription from RNA polymerase III type 2 promoter" NARROW []
synonym: "transcription from RNA polymerase III type 3 promoter" NARROW []
synonym: "U2 snRNA transcription (S. cerevisiae)" NARROW []
synonym: "U6 snRNA transcription (mammalian)" NARROW []
is_a: GO:0008150 ! biological_process
relationship: part_of GO:0008150 ! biological_process
property_value: term_tracker_item https://github.com/geneontology/go-ontology/issues/14854 xsd:anyURI
property_value: term_tracker_item https://github.com/geneontology/go-ontology/issues/9617 xsd:anyURI
created_by: krc
creation_date: 2010-08-18T06:37:56Z

[Term]
id: GO:0006397
name: mRNA processing
namespace: biological_process
def: "Any process involved in the conversion of a primary mRNA transcript into one or more mature mRNA(s) prior to translation into polypeptide." [GOC:mah]
subset: goslim_chembl
subset: goslim_generic
subset: goslim_yeast
synonym: "mRNA maturation" RELATED []
is_a: GO:0008150 ! biological_process
relationship: part_of GO:0008150 ! biological_process

[Term]
id: GO:0006401
name: RNA catabolic process
namespace: biological_process
def: "The chemical reactions and pathways resulting in the breakdown of RNA, ribonucleic acid, one of the two main type of nucleic acid, consisting of a long, unbranched macromolecule formed from ribonucleotides joined in 3',5'-phosphodiester linkage." [ISBN:0198506732]
subset: goslim_drosophila
subset: goslim_yeast
synonym: "RNA breakdown" EXACT []
synonym: "RNA catabolism" EXACT []
synonym: "RNA degradation" EXACT []
is_a: GO:0008150 ! biological_process

[Term]
id: GO:0006413
name: translational initiation
namespace: biological_process
alt_id: GO:0006440
alt_id: GO:0006454
def: "The process preceding formation of the peptide bond between the first two amino acids of a protein. This includes the formation of a complex of the ribosome, mRNA or circRNA, and an initiation complex that contains the first aminoacyl-tRNA." [ISBN:019879276X]
subset: goslim_yeast
synonym: "biopolymerisation" BROAD []
synonym: "biopolymerization" BROAD []
synonym: "protein synthesis initiation" BROAD []
synonym: "translation initiation" EXACT []
is_a: GO:0008150 ! biological_process
relationship: part_of GO:0008150 ! biological_process

[Term]
id: GO:0006414
name: translational elongation
namespace: biological_process
alt_id: GO:0006442
alt_id: GO:0006455
def: "The successive addition of amino acid residues to a nascent polypeptide chain during protein biosynthesis." [GOC:ems]
subset: goslim_yeast
synonym: "protein synthesis elongation" BROAD []
synonym: "translation elongation" EXACT []
is_a: GO:0008150 ! biological_process
relationship: part_of GO:0008150 ! biological_process

[Term]
id: GO:0006417
name: regulation of translation
namespace: biological_process
alt_id: GO:0006445
def: "Any process that modulates the frequency, rate or extent of the chemical reactions and pathways resulting in the formation of proteins by the translation of mRNA or circRNA." [GOC:isa_complete]
subset: goslim_yeast
synonym: "regulation of protein anabolism" EXACT []
synonym: "regulation of protein biosynthesis" EXACT []
synonym: "regulation of protein formation" EXACT []
synonym: "regulation of protein synthesis" EXACT []
is_a: GO:0008150 ! biological_process
relationship: regulates GO:0008150 ! biological_process

[Term]
id: GO:0006418
name: tRNA aminoacylation for protein translation
namespace: biological_process
def: "The synthesis of aminoacyl tRNA by the formation of an ester bond between the 3'-hydroxyl group of the most 3' adenosine of the tRNA and the alpha carboxylic acid  group of an amino acid, to be used in ribosome-mediated polypeptide synthesis." [GOC:ma]
subset: goslim_yeast
synonym: "tRNA charging" NARROW []
xref: MetaCyc:TRNA-CHARGING-PWY
is_a: GO:0006520 ! cellular amino acid metabolic process
relationship: part_of GO:0008150 ! biological_process

[Term]
id: GO:0006457
name: protein folding
namespace: biological_process
alt_id: GO:0007022
alt_id: GO:0007024
alt_id: GO:0007025
def: "The process of assisting in the covalent and noncovalent assembly of single chain polypeptides or multisubunit complexes into the correct tertiary structure." [GOC:go_curators, GOC:rb]
subset: goslim_aspergillus
subset: goslim_candida
subset: goslim_chembl
subset: goslim_drosophila
subset: goslim_generic
subset: goslim_metagenomics
subset: goslim_pir
subset: goslim_pombe
subset: goslim_yeast
synonym: "alpha-tubulin folding" NARROW [GOC:mah]
synonym: "beta-tubulin folding" NARROW [GOC:mah]
synonym: "chaperone activity" RELATED []
synonym: "chaperonin ATPase activity" RELATED []
synonym: "chaperonin-mediated tubulin folding" NARROW [GOC:mah]
synonym: "co-chaperone activity" RELATED []
synonym: "co-chaperonin activity" RELATED []
synonym: "glycoprotein-specific chaperone activity" RELATED []
synonym: "non-chaperonin molecular chaperone ATPase activity" RELATED []
synonym: "protein complex assembly, multichaperone pathway" RELATED []
xref: Wikipedia:Protein_folding
is_a: GO:0008150 ! biological_process

[Term]
id: GO:0006468
name: protein phosphorylation
namespace: biological_process
def: "The process of introducing a phosphate group on to a protein." [GOC:hb]
subset: goslim_yeast
synonym: "protein amino acid phosphorylation" EXACT [GOC:bf]
is_a: GO:0008150 ! biological_process

[Term]
id: GO:0006470
name: protein dephosphorylation
namespace: biological_process
def: "The process of removing one or more phosphoric residues from a protein." [GOC:hb]
subset: goslim_yeast
synonym: "protein amino acid dephosphorylation" EXACT [GOC:bf]
is_a: GO:0008150 ! biological_process

[Term]
id: GO:0006486
name: protein glycosylation
namespace: biological_process
alt_id: GO:0065006
def: "A protein modification process that results in the addition of a carbohydrate or carbohydrate derivative unit to a protein amino acid, e.g. the addition of glycan chains to proteins." [GOC:curators, GOC:pr]
subset: goslim_pombe
subset: goslim_yeast
synonym: "protein amino acid glycosylation" EXACT [GOC:bf]
synonym: "protein-carbohydrate complex assembly" RELATED []
is_a: GO:0008150 ! biological_process
relationship: part_of GO:0008150 ! biological_process

[Term]
id: GO:0006497
name: protein lipidation
namespace: biological_process
alt_id: GO:0042050
def: "The covalent attachment of lipid groups to an amino acid in a protein." [GOC:jl]
comment: For non-covalent interactions with a lipid, consider instead the term 'lipid binding ; GO:0008289' and its children.
subset: goslim_drosophila
subset: goslim_yeast
synonym: "lipid:protein modification" EXACT []
synonym: "protein amino acid lipidation" EXACT [GOC:bf]
xref: RESID:AA0059
xref: RESID:AA0060
xref: RESID:AA0077
xref: RESID:AA0078
xref: RESID:AA0079
xref: RESID:AA0080
xref: RESID:AA0102
xref: RESID:AA0103
xref: RESID:AA0104
xref: RESID:AA0106
xref: RESID:AA0107
xref: RESID:AA0158
xref: RESID:AA0159
xref: RESID:AA0160
xref: RESID:AA0161
xref: RESID:AA0162
xref: RESID:AA0163
xref: RESID:AA0166
xref: RESID:AA0223
xref: RESID:AA0290
xref: RESID:AA0307
xref: RESID:AA0308
xref: RESID:AA0309
xref: RESID:AA0316
is_a: GO:0008150 ! biological_process
relationship: part_of GO:0008150 ! biological_process

[Term]
id: GO:0006520
name: cellular amino acid metabolic process
namespace: biological_process
alt_id: GO:0006519
def: "The chemical reactions and pathways involving amino acids, carboxylic acids containing one or more amino groups, as carried out by individual cells." [ISBN:0198506732]
subset: goslim_aspergillus
subset: goslim_chembl
subset: goslim_drosophila
subset: goslim_generic
subset: goslim_pir
subset: goslim_pombe
subset: goslim_yeast
synonym: "amino acid and derivative metabolism" EXACT []
synonym: "amino acid metabolic process" EXACT []
synonym: "cellular amino acid and derivative metabolic process" EXACT []
synonym: "cellular amino acid metabolism" EXACT []
is_a: GO:0008150 ! biological_process

[Term]
id: GO:0006605
name: protein targeting
namespace: biological_process
def: "The process of targeting specific proteins to particular regions of the cell, typically membrane-bounded subcellular organelles. Usually requires an organelle specific protein sequence motif." [GOC:ma]
comment: Note that protein targeting encompasses the transport of the protein to the specified location, and may also include additional steps such as protein processing.
subset: goslim_chembl
subset: goslim_drosophila
subset: goslim_generic
subset: goslim_pombe
subset: goslim_yeast
synonym: "nascent polypeptide association" RELATED []
synonym: "protein sorting along secretory pathway" NARROW []
xref: Wikipedia:Protein_targeting
is_a: GO:0015031 ! protein transport
relationship: occurs_in GO:0005575 ! cellular_component
relationship: part_of GO:0008150 ! biological_process

[Term]
id: GO:0006629
name: lipid metabolic process
namespace: biological_process
def: "The chemical reactions and pathways involving lipids, compounds soluble in an organic solvent but not, or sparingly, in an aqueous solvent. Includes fatty acids; neutral fats, other fatty-acid esters, and soaps; long-chain (fatty) alcohols and waxes; sphingoids and other long-chain bases; glycolipids, phospholipids and sphingolipids; and carotenes, polyprenols, sterols, terpenes and other isoprenoids." [GOC:ma]
subset: goslim_agr
subset: goslim_aspergillus
subset: goslim_candida
subset: goslim_chembl
subset: goslim_drosophila
subset: goslim_generic
subset: goslim_metagenomics
subset: goslim_mouse
subset: goslim_pir
subset: goslim_plant
subset: goslim_pombe
subset: goslim_yeast
synonym: "lipid metabolism" EXACT []
xref: Wikipedia:Lipid_metabolism
is_a: GO:0008150 ! biological_process

[Term]
id: GO:0006766
name: vitamin metabolic process
namespace: biological_process
def: "The chemical reactions and pathways involving vitamins. Vitamin is a general term for a number of unrelated organic substances that occur in many foods in small amounts and that are necessary in trace amounts for the normal metabolic functioning of the body. Vitamins may be water-soluble or fat-soluble and usually serve as components of coenzyme systems." [GOC:ai]
subset: goslim_aspergillus
subset: goslim_candida
subset: goslim_pir
subset: goslim_pombe
subset: goslim_yeast
synonym: "vitamin metabolism" EXACT []
is_a: GO:0008150 ! biological_process

[Term]
id: GO:0006811
name: ion transport
namespace: biological_process
def: "The directed movement of charged atoms or small charged molecules into, out of or within a cell, or between cells, by means of some agent such as a transporter or pore." [GOC:ai]
subset: goslim_drosophila
subset: goslim_pir
subset: goslim_yeast
is_a: GO:0008150 ! biological_process

[Term]
id: GO:0006865
name: amino acid transport
namespace: biological_process
alt_id: GO:0006866
def: "The directed movement of amino acids, organic acids containing one or more amino substituents, into, out of or within a cell, or between cells, by means of some agent such as a transporter or pore." [GOC:ai]
subset: goslim_pir
subset: goslim_yeast
is_a: GO:0006811 ! ion transport

[Term]
id: GO:0006869
name: lipid transport
namespace: biological_process
def: "The directed movement of lipids into, out of or within a cell, or between cells, by means of some agent such as a transporter or pore. Lipids are compounds soluble in an organic solvent but not, or sparingly, in an aqueous solvent." [ISBN:0198506732]
subset: goslim_drosophila
subset: goslim_pir
subset: goslim_yeast
is_a: GO:0008150 ! biological_process
relationship: part_of GO:0008150 ! biological_process

[Term]
id: GO:0006873
name: cellular ion homeostasis
namespace: biological_process
def: "Any process involved in the maintenance of an internal steady state of ions at the level of a cell." [GOC:mah]
subset: goslim_yeast
is_a: GO:0008150 ! biological_process

[Term]
id: GO:0006887
name: exocytosis
namespace: biological_process
alt_id: GO:0016194
alt_id: GO:0016195
def: "A process of secretion by a cell that results in the release of intracellular molecules (e.g. hormones, matrix proteins) contained within a membrane-bounded vesicle. Exocytosis can occur either by full fusion, when the vesicle collapses into the plasma membrane, or by a kiss-and-run mechanism that involves the formation of a transient contact, a pore, between a granule (for exemple of chromaffin cells) and the plasma membrane. The latter process most of the time leads to only partial secretion of the granule content. Exocytosis begins with steps that prepare vesicles for fusion with the membrane (tethering and docking) and ends when molecules are secreted from the cell." [GOC:mah, ISBN:0716731363, PMID:22323285]
subset: goslim_yeast
synonym: "nonselective vesicle exocytosis" RELATED []
synonym: "vesicle exocytosis" EXACT []
xref: Wikipedia:Exocytosis
is_a: GO:0008150 ! biological_process
relationship: has_part GO:0016050 ! vesicle organization
relationship: has_part GO:0048284 ! organelle fusion
relationship: has_part GO:0061025 ! membrane fusion

[Term]
id: GO:0006897
name: endocytosis
namespace: biological_process
alt_id: GO:0016193
alt_id: GO:0016196
alt_id: GO:0098701
def: "A vesicle-mediated transport process in which cells take up external materials or membrane constituents by the invagination of a small region of the plasma membrane to form a new membrane-bounded vesicle." [GOC:mah, ISBN:0198506732, ISBN:0716731363]
subset: goslim_yeast
synonym: "endocytic import into cell" EXACT []
synonym: "nonselective vesicle endocytosis" RELATED []
synonym: "plasma membrane invagination" NARROW []
synonym: "vesicle endocytosis" EXACT []
xref: Wikipedia:Endocytosis
is_a: GO:0008150 ! biological_process
relationship: has_part GO:0010324 ! membrane invagination
relationship: has_part GO:0016050 ! vesicle organization

[Term]
id: GO:0006970
name: response to osmotic stress
namespace: biological_process
def: "Any process that results in a change in state or activity of a cell or an organism (in terms of movement, secretion, enzyme production, gene expression, etc.) as a result of a stimulus indicating an increase or decrease in the concentration of solutes outside the organism or cell." [GOC:jl]
subset: goslim_yeast
synonym: "osmotic response" EXACT []
synonym: "osmotic stress response" EXACT []
is_a: GO:0008150 ! biological_process

[Term]
id: GO:0006974
name: cellular response to DNA damage stimulus
namespace: biological_process
alt_id: GO:0034984
def: "Any process that results in a change in state or activity of a cell (in terms of movement, secretion, enzyme production, gene expression, etc.) as a result of a stimulus indicating damage to its DNA from environmental insults or errors during metabolism." [GOC:go_curators]
subset: goslim_yeast
synonym: "cellular DNA damage response" EXACT []
synonym: "DNA damage response" EXACT []
synonym: "response to DNA damage stimulus" BROAD []
synonym: "response to genotoxic stress" EXACT []
is_a: GO:0008150 ! biological_process

[Term]
id: GO:0006979
name: response to oxidative stress
namespace: biological_process
def: "Any process that results in a change in state or activity of a cell or an organism (in terms of movement, secretion, enzyme production, gene expression, etc.) as a result of oxidative stress, a state often resulting from exposure to high levels of reactive oxygen species, e.g. superoxide anions, hydrogen peroxide (H2O2), and hydroxyl radicals." [GOC:jl, PMID:12115731]
subset: goslim_yeast
is_a: GO:0008150 ! biological_process

[Term]
id: GO:0006997
name: nucleus organization
namespace: biological_process
alt_id: GO:0048287
def: "A process that is carried out at the cellular level which results in the assembly, arrangement of constituent parts, or disassembly of the nucleus." [GOC:dph, GOC:ems, GOC:jl, GOC:mah]
subset: goslim_aspergillus
subset: goslim_candida
subset: goslim_drosophila
subset: goslim_pir
subset: goslim_yeast
synonym: "nuclear morphology" RELATED []
synonym: "nuclear organisation" EXACT []
synonym: "nuclear organization" EXACT []
synonym: "nuclear organization and biogenesis" RELATED [GOC:mah]
synonym: "nucleus organization and biogenesis" RELATED [GOC:mah]
is_a: GO:0008150 ! biological_process

[Term]
id: GO:0007005
name: mitochondrion organization
namespace: biological_process
def: "A process that is carried out at the cellular level which results in the assembly, arrangement of constituent parts, or disassembly of a mitochondrion; includes mitochondrial morphogenesis and distribution, and replication of the mitochondrial genome as well as synthesis of new mitochondrial components." [GOC:dph, GOC:jl, GOC:mah, GOC:sgd_curators, PMID:9786946]
subset: goslim_chembl
subset: goslim_drosophila
subset: goslim_generic
subset: goslim_pir
subset: goslim_pombe
subset: goslim_yeast
synonym: "mitochondria organization" EXACT [GOC:mah]
synonym: "mitochondrion organisation" EXACT [GOC:mah]
synonym: "mitochondrion organization and biogenesis" RELATED []
is_a: GO:0008150 ! biological_process

[Term]
id: GO:0007010
name: cytoskeleton organization
namespace: biological_process
def: "A process that is carried out at the cellular level which results in the assembly, arrangement of constituent parts, or disassembly of cytoskeletal structures." [GOC:dph, GOC:jl, GOC:mah]
subset: goslim_aspergillus
subset: goslim_candida
subset: goslim_chembl
subset: goslim_generic
subset: goslim_yeast
synonym: "cytoskeletal organization and biogenesis" RELATED [GOC:mah]
synonym: "cytoskeletal regulator activity" RELATED []
synonym: "cytoskeleton organisation" EXACT []
synonym: "cytoskeleton organization and biogenesis" RELATED [GOC:mah]
is_a: GO:0008150 ! biological_process

[Term]
id: GO:0007031
name: peroxisome organization
namespace: biological_process
def: "A process that is carried out at the cellular level which results in the assembly, arrangement of constituent parts, or disassembly of a peroxisome. A peroxisome is a small, membrane-bounded organelle that uses dioxygen (O2) to oxidize organic molecules." [GOC:mah]
subset: goslim_pir
subset: goslim_pombe
subset: goslim_yeast
synonym: "peroxisome organisation" EXACT []
synonym: "peroxisome organization and biogenesis" RELATED [GOC:mah]
synonym: "peroxisome-assembly ATPase activity" RELATED []
is_a: GO:0008150 ! biological_process

[Term]
id: GO:0007033
name: vacuole organization
namespace: biological_process
alt_id: GO:0044086
def: "A process that is carried out at the cellular level which results in the assembly, arrangement of constituent parts, or disassembly of a vacuole." [GOC:mah]
subset: goslim_pir
subset: goslim_yeast
synonym: "vacuolar assembly" NARROW [GOC:mah]
synonym: "vacuole biogenesis" RELATED [GOC:mah]
synonym: "vacuole organisation" EXACT []
synonym: "vacuole organization and biogenesis" RELATED [GOC:mah]
is_a: GO:0008150 ! biological_process

[Term]
id: GO:0007059
name: chromosome segregation
namespace: biological_process
def: "The process in which genetic material, in the form of chromosomes, is organized into specific structures and then physically separated and apportioned to two or more sets. In eukaryotes, chromosome segregation begins with the condensation of chromosomes, includes chromosome separation, and ends when chromosomes have completed movement to the spindle poles." [GOC:jl, GOC:mah, GOC:mtg_cell_cycle, GOC:vw]
subset: goslim_chembl
subset: goslim_generic
subset: goslim_pir
subset: goslim_yeast
synonym: "chromosome division" EXACT []
synonym: "chromosome transmission" RELATED []
xref: Wikipedia:Chromosome_segregation
is_a: GO:0008150 ! biological_process

[Term]
id: GO:0007114
name: cell budding
namespace: biological_process
def: "A form of asexual reproduction, occurring in certain bacteria and fungi (e.g. yeasts) and some primitive animals in which an individual arises from a daughter cell formed by pinching off a part of the parent cell. The budlike outgrowths so formed may sometimes remain attached to the parent cell." [ISBN:0198506732]
subset: goslim_candida
subset: goslim_yeast
synonym: "budding" BROAD []
is_a: GO:0008150 ! biological_process

[Term]
id: GO:0007124
name: pseudohyphal growth
namespace: biological_process
def: "A pattern of cell growth that occurs in conditions of nitrogen limitation and abundant fermentable carbon source. Cells become elongated, switch to a unipolar budding pattern, remain physically attached to each other, and invade the growth substrate." [GOC:krc, PMID:11104818]
subset: goslim_candida
subset: goslim_yeast
is_a: GO:0008150 ! biological_process

[Term]
id: GO:0008033
name: tRNA processing
namespace: biological_process
def: "The process in which a pre-tRNA molecule is converted to a mature tRNA, ready for addition of an aminoacyl group." [GOC:jl, PMID:12533506]
subset: goslim_yeast
synonym: "tRNA maturation" EXACT [GOC:vw]
is_a: GO:0008150 ! biological_process
relationship: part_of GO:0008150 ! biological_process

[Term]
id: GO:0008092
name: cytoskeletal protein binding
namespace: molecular_function
def: "Interacting selectively and non-covalently with any protein component of any cytoskeleton (actin, microtubule, or intermediate filament cytoskeleton)." [GOC:mah]
subset: goslim_agr
subset: goslim_chembl
subset: goslim_drosophila
subset: goslim_flybase_ribbon
subset: goslim_generic
subset: goslim_mouse
subset: goslim_yeast
is_a: GO:0003674 ! molecular_function

[Term]
id: GO:0008134
name: transcription factor binding
namespace: molecular_function
def: "Interacting selectively and non-covalently with a transcription factor, a protein required to initiate or regulate transcription." [ISBN:0198506732]
subset: goslim_agr
subset: goslim_chembl
subset: goslim_drosophila
subset: goslim_generic
subset: goslim_metagenomics
subset: goslim_yeast
synonym: "TF binding" EXACT []
is_a: GO:0003674 ! molecular_function

[Term]
id: GO:0008135
name: translation factor activity, RNA binding
namespace: molecular_function
def: "Functions during translation by interacting selectively and non-covalently with RNA during polypeptide synthesis at the ribosome." [GOC:ai, GOC:vw]
subset: goslim_chembl
subset: goslim_generic
subset: goslim_plant
subset: goslim_yeast
synonym: "translation factor activity, nucleic acid binding" BROAD [GOC:mah]
is_a: GO:0003723 ! RNA binding
relationship: part_of GO:0006417 ! regulation of translation

[Term]
id: GO:0008150
name: biological_process
namespace: biological_process
alt_id: GO:0000004
alt_id: GO:0007582
alt_id: GO:0044699
def: "A biological process represents a specific objective that the organism is genetically programmed to achieve. Biological processes are often described by their outcome or ending state, e.g., the biological process of cell division results in the creation of two daughter cells (a divided cell) from a single parent cell. A biological process is accomplished by a particular set of molecular functions carried out by specific gene products (or macromolecular complexes), often in a highly regulated manner and in a particular temporal sequence." [GOC:pdt]
comment: Note that, in addition to forming the root of the biological process ontology, this term is recommended for use for the annotation of gene products whose biological process is unknown. When this term is used for annotation, it indicates that no information was available about the biological process of the gene product annotated as of the date the annotation was made; the evidence code 'no data' (ND), is used to indicate this.
subset: goslim_aspergillus
subset: goslim_candida
subset: goslim_chembl
subset: goslim_generic
subset: goslim_metagenomics
subset: goslim_pir
subset: goslim_plant
subset: goslim_pombe
subset: goslim_yeast
synonym: "biological process" EXACT []
synonym: "physiological process" EXACT []
synonym: "single organism process" RELATED []
synonym: "single-organism process" RELATED []
xref: Wikipedia:Biological_process
created_by: jl
creation_date: 2012-09-19T15:05:24Z

[Term]
id: GO:0008168
name: methyltransferase activity
namespace: molecular_function
alt_id: GO:0004480
def: "Catalysis of the transfer of a methyl group to an acceptor molecule." [ISBN:0198506732]
subset: goslim_chembl
subset: goslim_drosophila
subset: goslim_generic
subset: goslim_yeast
synonym: "methylase" BROAD []
xref: EC:2.1.1
xref: Reactome:R-HSA-379387 "methylation of Dopamine to form 3-Methoxytyramine"
xref: Reactome:R-HSA-379464 "Methylation of 3,4-dihydroxyphenylacetic acid to homovanillic acid"
xref: Reactome:R-HSA-6800149 "N6AMT1:TRMT112 transfers CH3 group from AdoMet to MMAIII"
xref: Reactome:R-HSA-71286 "guanidinoacetate + S-adenosylmethionine => creatine + S-adenosylhomocysteine"
is_a: GO:0016740 ! transferase activity

[Term]
id: GO:0008213
name: protein alkylation
namespace: biological_process
def: "The addition of an alkyl group to a protein amino acid. An alkyl group is any group derived from an alkane by removal of one hydrogen atom." [GOC:ma]
subset: goslim_yeast
synonym: "protein amino acid alkylation" EXACT [GOC:bf]
is_a: GO:0008150 ! biological_process

[Term]
id: GO:0008233
name: peptidase activity
namespace: molecular_function
def: "Catalysis of the hydrolysis of a peptide bond. A peptide bond is a covalent bond formed when the carbon atom from the carboxyl group of one amino acid shares electrons with the nitrogen atom from the amino group of a second amino acid." [GOC:jl, ISBN:0815332181]
subset: goslim_aspergillus
subset: goslim_candida
subset: goslim_chembl
subset: goslim_drosophila
subset: goslim_generic
subset: goslim_metagenomics
subset: goslim_pir
subset: goslim_yeast
synonym: "hydrolase, acting on peptide bonds" EXACT []
synonym: "peptide hydrolase activity" EXACT []
synonym: "protease activity" EXACT []
synonym: "proteinase activity" NARROW []
xref: EC:3.4
xref: Reactome:R-HSA-205112 "gamma-secretase cleaves p75NTR, releasing NRIF and TRAF6"
xref: Reactome:R-HSA-3000243 "Unknown protease degrades GIF:Cbl to release Cbl"
xref: Reactome:R-HSA-3139027 "Maturation of HIV Virion"
xref: Reactome:R-HSA-376149 "Proteolytic processing of SLIT"
xref: Reactome:R-HSA-448678 "CTSG cleaves CASP1(1-404)"
xref: Reactome:R-HSA-5655483 "USP1 autocleavage"
xref: Reactome:R-HSA-5684864 "NAPSA, CTSH, PGA3-5 cleave pro-SFTPB"
xref: Reactome:R-HSA-5685902 "NAPSA, CTSH, PGA3-5 cleave pro-SFTPC"
xref: Reactome:R-HSA-5693319 "CTRC hydrolyses PRSS1"
is_a: GO:0016787 ! hydrolase activity
relationship: part_of GO:0008150 ! biological_process

[Term]
id: GO:0008289
name: lipid binding
namespace: molecular_function
def: "Interacting selectively and non-covalently with a lipid." [GOC:ai]
subset: goslim_agr
subset: goslim_candida
subset: goslim_chembl
subset: goslim_drosophila
subset: goslim_flybase_ribbon
subset: goslim_generic
subset: goslim_mouse
subset: goslim_pir
subset: goslim_plant
subset: goslim_yeast
is_a: GO:0003674 ! molecular_function

[Term]
id: GO:0008380
name: RNA splicing
namespace: biological_process
alt_id: GO:0006395
def: "The process of removing sections of the primary RNA transcript to remove sequences not present in the mature form of the RNA and joining the remaining sections to form the mature form of the RNA." [GOC:krc, GOC:mah]
subset: goslim_yeast
synonym: "pre-mRNA splicing factor activity" RELATED []
xref: Wikipedia:RNA_splicing
is_a: GO:0008150 ! biological_process
relationship: part_of GO:0008150 ! biological_process

[Term]
id: GO:0008643
name: carbohydrate transport
namespace: biological_process
alt_id: GO:0006861
alt_id: GO:0008644
def: "The directed movement of carbohydrate into, out of or within a cell, or between cells, by means of some agent such as a transporter or pore. Carbohydrates are any of a group of organic compounds based of the general formula Cx(H2O)y." [GOC:ai]
subset: goslim_pir
subset: goslim_yeast
synonym: "sugar transport" NARROW []
is_a: GO:0008150 ! biological_process

[Term]
id: GO:0009311
name: oligosaccharide metabolic process
namespace: biological_process
alt_id: GO:0051690
def: "The chemical reactions and pathways involving oligosaccharides, molecules with between two and (about) 20 monosaccharide residues connected by glycosidic linkages." [ISBN:0198506732]
subset: goslim_yeast
synonym: "multicellular organismal oligosaccharide metabolic process" NARROW []
synonym: "oligosaccharide metabolism" EXACT []
is_a: GO:0005975 ! carbohydrate metabolic process

[Term]
id: GO:0009408
name: response to heat
namespace: biological_process
alt_id: GO:0006951
def: "Any process that results in a change in state or activity of a cell or an organism (in terms of movement, secretion, enzyme production, gene expression, etc.) as a result of a heat stimulus, a temperature stimulus above the optimal temperature for that organism." [GOC:lr]
subset: goslim_yeast
synonym: "response to heat shock" NARROW []
is_a: GO:0008150 ! biological_process

[Term]
id: GO:0009451
name: RNA modification
namespace: biological_process
alt_id: GO:0016547
def: "The covalent alteration of one or more nucleotides within an RNA molecule to produce an RNA molecule with a sequence that differs from that coded genetically." [GOC:go_curators, ISBN:1555811337]
comment: The term 'RNA editing' (GO:0016547) was merged into 'RNA modification' (GO:0009451) on the basis of statements in the preface of Modification and Editing of RNA (ISBN:1555811337) that there is no clear distinction between modification and editing.
subset: goslim_yeast
synonym: "RNA editing" NARROW [GOC:hjd]
xref: Wikipedia:RNA_editing
is_a: GO:0008150 ! biological_process

[Term]
id: GO:0010324
name: membrane invagination
namespace: biological_process
alt_id: GO:1902534
def: "The infolding of a membrane." [GOC:tb]
subset: goslim_yeast
synonym: "single-organism membrane invagination" RELATED []
is_a: GO:0008150 ! biological_process
created_by: jl
creation_date: 2013-12-02T13:58:34Z

[Term]
id: GO:0012505
name: endomembrane system
namespace: cellular_component
def: "A collection of membranous structures involved in transport within the cell. The main components of the endomembrane system are endoplasmic reticulum, Golgi bodies, vesicles, cell membrane and nuclear envelope. Members of the endomembrane system pass materials through each other or though the use of vesicles." [GOC:lh]
subset: goslim_aspergillus
subset: goslim_candida
subset: goslim_flybase_ribbon
subset: goslim_yeast
xref: Wikipedia:Endomembrane_system
is_a: GO:0005575 ! cellular_component
relationship: has_part GO:0005773 ! vacuole
relationship: has_part GO:0005886 ! plasma membrane

[Term]
id: GO:0015031
name: protein transport
namespace: biological_process
alt_id: GO:0015831
def: "The directed movement of proteins into, out of or within a cell, or between cells, by means of some agent such as a transporter or pore." [GOC:ai]
subset: goslim_chembl
subset: goslim_generic
subset: goslim_pir
subset: goslim_yeast
synonym: "enzyme transport" NARROW []
is_a: GO:0008150 ! biological_process

[Term]
id: GO:0015931
name: nucleobase-containing compound transport
namespace: biological_process
def: "The directed movement of nucleobases, nucleosides, nucleotides and nucleic acids, into, out of or within a cell, or between cells, by means of some agent such as a transporter or pore." [GOC:ai]
subset: goslim_pir
subset: goslim_yeast
synonym: "nucleobase, nucleoside, nucleotide and nucleic acid transport" RELATED [GOC:dph, GOC:tb]
is_a: GO:0008150 ! biological_process

[Term]
id: GO:0016020
name: membrane
namespace: cellular_component
def: "A lipid bilayer along with all the proteins and protein complexes embedded in it an attached to it." [GOC:dos, GOC:mah, ISBN:0815316194]
subset: goslim_aspergillus
subset: goslim_candida
subset: goslim_chembl
subset: goslim_flybase_ribbon
subset: goslim_metagenomics
subset: goslim_pir
subset: goslim_plant
subset: goslim_yeast
xref: Wikipedia:Biological_membrane
is_a: GO:0005575 ! cellular_component

[Term]
id: GO:0016050
name: vesicle organization
namespace: biological_process
def: "A process that is carried out at the cellular level which results in the assembly, arrangement of constituent parts, or disassembly of a vesicle." [GOC:mah]
subset: goslim_pir
subset: goslim_yeast
synonym: "vesicle organisation" EXACT []
synonym: "vesicle organization and biogenesis" RELATED [GOC:mah]
is_a: GO:0008150 ! biological_process

[Term]
id: GO:0016197
name: endosomal transport
namespace: biological_process
alt_id: GO:0032439
def: "The directed movement of substances mediated by an endosome, a membrane-bounded organelle that carries materials enclosed in the lumen or located in the endosomal membrane." [ISBN:0198506732]
subset: goslim_yeast
synonym: "endosome localisation" EXACT [GOC:mah]
synonym: "endosome localization" RELATED []
synonym: "endosome transport" RELATED [GOC:bf]
is_a: GO:0008150 ! biological_process
relationship: occurs_in GO:0005575 ! cellular_component
relationship: part_of GO:0008150 ! biological_process

[Term]
id: GO:0016301
name: kinase activity
namespace: molecular_function
def: "Catalysis of the transfer of a phosphate group, usually from ATP, to a substrate molecule." [ISBN:0198506732]
comment: Note that this term encompasses all activities that transfer a single phosphate group; although ATP is by far the most common phosphate donor, reactions using other phosphate donors are included in this term.
subset: goslim_chembl
subset: goslim_drosophila
subset: goslim_generic
subset: goslim_metagenomics
subset: goslim_plant
subset: goslim_yeast
synonym: "phosphokinase activity" EXACT []
xref: Reactome:R-HSA-6788855 "FN3KRP phosphorylates PsiAm, RibAm"
xref: Reactome:R-HSA-6788867 "FN3K phosphorylates ketosamines"
is_a: GO:0016740 ! transferase activity
relationship: part_of GO:0008150 ! biological_process

[Term]
id: GO:0016491
name: oxidoreductase activity
namespace: molecular_function
def: "Catalysis of an oxidation-reduction (redox) reaction, a reversible chemical reaction in which the oxidation state of an atom or atoms within a molecule is altered. One substrate acts as a hydrogen or electron donor and becomes oxidized, while the other acts as hydrogen or electron acceptor and becomes reduced." [GOC:go_curators]
subset: goslim_aspergillus
subset: goslim_candida
subset: goslim_chembl
subset: goslim_drosophila
subset: goslim_generic
subset: goslim_metagenomics
subset: goslim_mouse
subset: goslim_pir
subset: goslim_yeast
synonym: "oxidoreductase activity, acting on other substrates" NARROW []
synonym: "redox activity" EXACT []
xref: EC:1
xref: Reactome:R-HSA-1614362 "SUMF1 mediates the oxidation of cysteine to formylglycine, producing active arylsulfatases"
xref: Reactome:R-HSA-209921 "Monoiodinated tyrosine can be deiodinated"
xref: Reactome:R-HSA-209960 "Diiodinated tyrosine can be deiodinated"
xref: Reactome:R-HSA-3095889 "MMACHC reduces Cbl"
xref: Reactome:R-HSA-390425 "FAR1 reduces PalmCoA to HXOL"
xref: Reactome:R-HSA-390438 "FAR2 reduces PalmCoA to HXOL"
xref: Reactome:R-HSA-5662660 "Dopachrome is transformed to DHICA by DCT"
xref: Reactome:R-HSA-8878581 "TYRP1 oxidises DHICA to IQCA"
xref: Reactome:R-HSA-8936442 "MARC1,MARC2 reduce N-hydroxylated compounds"
xref: Reactome:R-HSA-9020249 "Hydroperoxy reductase reduces 4(S)-Hp-17(S)-HDHA to RvD6"
xref: Reactome:R-HSA-9020260 "Hydroperoxy reducatse reduces 7(S)-Hp-17(S)-HDHA to RvD5"
xref: Reactome:R-HSA-9024624 "Hydroperoxy reductase reduces 4(S)-Hp-17(R)-HDHA to AT-RvD6"
xref: Reactome:R-HSA-9024630 "Hydroperoxy reductase reduces 7(S)-Hp-17(R)-HDHA to AT-RvD5"
xref: Reactome:R-HSA-9025007 "Hydroperoxy reductase reduces 7(S),14(S)-diHp-DHA to 7-epi-MaR1"
xref: Reactome:R-HSA-9026001 "Hydroperoxy reductase reduces 7,17-diHp-DPAn-3 to RvD5n-3DPA"
xref: Reactome:R-HSA-9026917 "Lipoxygenase dehydrogenates 7(S),17(S)-diHp-DHA to 7S(8)-epoxy-17(S)-HDHA"
xref: Reactome:R-HSA-9027033 "Hydroperoxy reducatase reduces 14(S)-Hp-DHA to 14(S)-HDHA"
is_a: GO:0003674 ! molecular_function
relationship: part_of GO:0008150 ! biological_process

[Term]
id: GO:0016570
name: histone modification
namespace: biological_process
def: "The covalent alteration of one or more amino acid residues within a histone protein." [GOC:krc]
subset: goslim_yeast
xref: Wikipedia:Histone#Histone_modifications_in_chromatin_regulation
is_a: GO:0006325 ! chromatin organization

[Term]
id: GO:0016740
name: transferase activity
namespace: molecular_function
def: "Catalysis of the transfer of a group, e.g. a methyl group, glycosyl group, acyl group, phosphorus-containing, or other groups, from one compound (generally regarded as the donor) to another compound (generally regarded as the acceptor). Transferase is the systematic name for any enzyme of EC class 2." [ISBN:0198506732]
subset: goslim_aspergillus
subset: goslim_candida
subset: goslim_chembl
subset: goslim_metagenomics
subset: goslim_mouse
subset: goslim_pir
subset: goslim_plant
subset: goslim_yeast
xref: EC:2
xref: Reactome:R-HSA-1483089 "PE is converted to PS by PTDSS2"
xref: Reactome:R-HSA-1483186 "PC is converted to PS by PTDSS1"
xref: Reactome:R-HSA-5668414 "TRAF2 ubiquitinates cIAP1,2 in cIAP1,2:TRAF1:TRAF2:TRAF3:NIK"
xref: Reactome:R-HSA-6787403 "GTPBP3 and MTO1 transform uridine-34 yielding 5-taurinomethyluridine-34 in tRNA"
xref: Reactome:R-HSA-8868783 "TSR3 transfers aminocarboxypropyl group from S-adenosylmethionine to N(1)-methylpseudouridine-1248 of 18SE rRNA yielding N(1)-methyl-N(3)-aminocarboxypropylpseudouridine-1248"
is_a: GO:0003674 ! molecular_function

[Term]
id: GO:0016757
name: transferase activity, transferring glycosyl groups
namespace: molecular_function
alt_id: GO:0016932
def: "Catalysis of the transfer of a glycosyl group from one compound (donor) to another (acceptor)." [GOC:jl, ISBN:0198506732]
subset: goslim_chembl
subset: goslim_drosophila
subset: goslim_generic
subset: goslim_yeast
synonym: "glycosyltransferase activity" EXACT []
synonym: "transferase activity, transferring other glycosyl groups" NARROW []
synonym: "transglycosidase activity" EXACT []
synonym: "transglycosylase activity" EXACT []
xref: EC:2.4
xref: Reactome:R-HSA-5173005 "B3GALTL transfers glucose to O-fucosyl-proteins"
xref: Reactome:R-HSA-6785565 "Defective B3GALTL does not transfer glucose to O-fucosyl-proteins"
is_a: GO:0016740 ! transferase activity

[Term]
id: GO:0016779
name: nucleotidyltransferase activity
namespace: molecular_function
def: "Catalysis of the transfer of a nucleotidyl group to a reactant." [ISBN:0198506732]
subset: goslim_aspergillus
subset: goslim_candida
subset: goslim_chembl
subset: goslim_drosophila
subset: goslim_generic
subset: goslim_metagenomics
subset: goslim_yeast
xref: EC:2.7.7
xref: Reactome:R-HSA-6782434 "THG1L transfers GMP to 5' end of tRNA(His)"
is_a: GO:0016740 ! transferase activity

[Term]
id: GO:0016787
name: hydrolase activity
namespace: molecular_function
def: "Catalysis of the hydrolysis of various bonds, e.g. C-O, C-N, C-C, phosphoric anhydride bonds, etc. Hydrolase is the systematic name for any enzyme of EC class 3." [ISBN:0198506732]
subset: goslim_aspergillus
subset: goslim_candida
subset: goslim_chembl
subset: goslim_metagenomics
subset: goslim_mouse
subset: goslim_pir
subset: goslim_plant
subset: goslim_yeast
xref: EC:3
xref: Reactome:R-HSA-1236938 "Partial proteolysis of antigen in phagolysosomes"
xref: Reactome:R-HSA-2029475 "Production of AA by iPLA2 upon FCGR activation"
xref: Reactome:R-HSA-5694583 "ABHD4 hydrolyses NAPE"
xref: Reactome:R-HSA-5695964 "ABHD14B hydrolyses PNPB"
xref: Reactome:R-HSA-6786190 "CMBL hydrolyses OM to OLMS"
xref: Reactome:R-HSA-6788295 "HDHD1:Mg2+ dephosphorylates PURIDP"
xref: Reactome:R-HSA-8938314 "ENPPs hydrolyse CoA-SH to PPANT, PAP"
xref: Reactome:R-HSA-8952137 "Phospholipid phosphatase 6 hydrolyses Presqualene diphosphate to presqualene monophosphate"
is_a: GO:0003674 ! molecular_function

[Term]
id: GO:0016791
name: phosphatase activity
namespace: molecular_function
alt_id: GO:0003869
alt_id: GO:0016302
def: "Catalysis of the hydrolysis of phosphoric monoesters, releasing inorganic phosphate." [GOC:curators, GOC:pg]
subset: goslim_aspergillus
subset: goslim_candida
subset: goslim_chembl
subset: goslim_drosophila
subset: goslim_generic
subset: goslim_metagenomics
subset: goslim_yeast
synonym: "4-nitrophenylphosphatase activity" NARROW []
synonym: "4-nitrophenylphosphate phosphohydrolase activity" NARROW []
synonym: "ecto-p-nitrophenyl phosphatase activity" NARROW []
synonym: "K-pNPPase activity" NARROW []
synonym: "nitrophenyl phosphatase activity" NARROW []
synonym: "NPPase activity" NARROW []
synonym: "p-nitrophenylphosphatase activity" NARROW []
synonym: "p-nitrophenylphosphate phosphohydrolase activity" NARROW []
synonym: "para-nitrophenyl phosphatase activity" NARROW []
synonym: "phosphatase" RELATED []
synonym: "phosphoric monoester hydrolase activity" EXACT []
synonym: "PNPPase activity" NARROW []
xref: EC:3.1.3
xref: MetaCyc:4-NITROPHENYLPHOSPHATASE-RXN
xref: Reactome:R-HSA-4419986 "Unknown pPPP phosphatase dephosphorylates pPPP to pPNOL"
is_a: GO:0016787 ! hydrolase activity
relationship: part_of GO:0008150 ! biological_process

[Term]
id: GO:0016798
name: hydrolase activity, acting on glycosyl bonds
namespace: molecular_function
def: "Catalysis of the hydrolysis of any glycosyl bond." [GOC:jl]
subset: goslim_chembl
subset: goslim_drosophila
subset: goslim_generic
subset: goslim_yeast
synonym: "glycosidase activity" EXACT []
synonym: "glycosylase" NARROW []
synonym: "N-glycosylase" NARROW []
xref: EC:3.2
xref: Reactome:R-HSA-1793176 "DS is cleaved from its proteoglycan"
xref: Reactome:R-HSA-2065233 "CS is cleaved from its proteoglycan"
is_a: GO:0016787 ! hydrolase activity

[Term]
id: GO:0016829
name: lyase activity
namespace: molecular_function
def: "Catalysis of the cleavage of C-C, C-O, C-N and other bonds by other means than by hydrolysis or oxidation, or conversely adding a group to a double bond. They differ from other enzymes in that two substrates are involved in one reaction direction, but only one in the other direction. When acting on the single substrate, a molecule is eliminated and this generates either a new double bond or a new ring." [ISBN:0198547684]
subset: goslim_aspergillus
subset: goslim_candida
subset: goslim_chembl
subset: goslim_drosophila
subset: goslim_generic
subset: goslim_metagenomics
subset: goslim_pir
subset: goslim_yeast
synonym: "other lyase activity" NARROW []
xref: EC:4
xref: Reactome:R-HSA-5696408 "PHYKPL tetramer hydrolyses 5PHL"
xref: Reactome:R-HSA-6782895 "TYW1:FMN:4Fe-4S  transforms 1-methylguanosine yielding yW-187 (4-demethylwyosine) at nucleotide 37 of tRNA(Phe)"
is_a: GO:0003674 ! molecular_function

[Term]
id: GO:0016853
name: isomerase activity
namespace: molecular_function
def: "Catalysis of the geometric or structural changes within one molecule. Isomerase is the systematic name for any enzyme of EC class 5." [ISBN:0198506732]
subset: goslim_aspergillus
subset: goslim_candida
subset: goslim_chembl
subset: goslim_drosophila
subset: goslim_generic
subset: goslim_metagenomics
subset: goslim_pir
subset: goslim_yeast
synonym: "other isomerase activity" NARROW []
xref: EC:5
xref: Reactome:R-HSA-6787623 "TSTA3 dimer epimerises GDP-DHDMan to GDP-KDGal"
is_a: GO:0003674 ! molecular_function

[Term]
id: GO:0016874
name: ligase activity
namespace: molecular_function
def: "Catalysis of the joining of two substances, or two groups within a single molecule, with the concomitant hydrolysis of the diphosphate bond in ATP or a similar triphosphate." [EC:6, GOC:mah]
subset: goslim_aspergillus
subset: goslim_candida
subset: goslim_chembl
subset: goslim_drosophila
subset: goslim_generic
subset: goslim_metagenomics
subset: goslim_mouse
subset: goslim_pir
subset: goslim_yeast
synonym: "synthetase activity" EXACT [GOC:jh2]
xref: EC:6
is_a: GO:0003674 ! molecular_function

[Term]
id: GO:0016887
name: ATPase activity
namespace: molecular_function
alt_id: GO:0004002
alt_id: GO:0042623
def: "Catalysis of the reaction: ATP + H2O = ADP + phosphate + 2 H+. May or may not be coupled to another reaction." [EC:3.6.1.3, GOC:jl]
subset: goslim_chembl
subset: goslim_drosophila
subset: goslim_generic
subset: goslim_yeast
synonym: "(Ca2+ + Mg2+)-ATPase" NARROW [EC:3.6.1.3]
synonym: "adenosine 5'-triphosphatase activity" EXACT [EC:3.6.1.3]
synonym: "adenosine triphosphatase activity" EXACT [EC:3.6.1.3]
synonym: "adenosinetriphosphatase activity" EXACT []
synonym: "ATP hydrolase activity" EXACT [EC:3.6.1.3]
synonym: "ATP monophosphatase activity" EXACT [EC:3.6.1.3]
synonym: "ATP phosphohydrolase (polypeptide-unfolding)" NARROW [EC:3.6.4.9]
synonym: "ATP phosphohydrolase activity" EXACT []
synonym: "ATPase activity, coupled" RELATED []
synonym: "chaperonin" RELATED [EC:3.6.4.9]
synonym: "chaperonin ATPase activity" RELATED []
synonym: "complex V (mitochondrial electron transport)" NARROW [EC:3.6.1.3]
synonym: "HCO3--ATPase" NARROW [EC:3.6.1.3]
synonym: "non-chaperonin molecular chaperone ATPase activity" RELATED []
synonym: "nucleoplasmin ATPase activity" RELATED []
synonym: "peroxisome-assembly ATPase activity" RELATED []
synonym: "SV40 T-antigen" RELATED [EC:3.6.1.3]
synonym: "vesicle-fusing ATPase activity" RELATED [EC:3.6.4.6]
xref: EC:3.6.1.3
xref: MetaCyc:ADENOSINETRIPHOSPHATASE-RXN
xref: Reactome:R-HSA-159101 "NXF1:NXT1 (TAP:p15) binds capped mRNA:CBC:EJC:TREX (minus DDX39B)"
xref: Reactome:R-HSA-3371422 "ATP hydrolysis by HSP70"
xref: Reactome:R-HSA-416985 "Trafficking of GluR2-containing AMPA receptors to synapse"
xref: Reactome:R-HSA-5618093 "ATP hydrolysis by HSP90"
xref: Reactome:R-HSA-5654989 "SPRTN:VCP-mediated release of POLH from monoUb:K164-PCNA"
xref: Reactome:R-HSA-5694425 "NSF ATPase activity dissociates cis-SNARE"
xref: Reactome:R-HSA-6809015 "NSF ATPase activity dissociates cis-SNARE at cis-Golgi"
xref: Reactome:R-HSA-6811422 "NSF ATPase activity dissociates cis-SNARE at the ER"
xref: Reactome:R-HSA-6814670 "ATP hydrolysis by RHOBTB3 promotes PLIN3 dissociation"
xref: Reactome:R-HSA-6814678 "ATP hydrolysis by NSF disassembles the cis-SNARE at the TGN"
xref: Reactome:R-HSA-6814683 "NSF-dependent ATP hydrolysis disassembles the cis-SNARE at the TGN"
xref: Reactome:R-HSA-72139 "Formation of the active Spliceosomal C (B*) complex"
xref: Reactome:R-HSA-8847638 "ATP hydrolysis by NSF disassembles the cis-SNARE at the Golgi membrane"
xref: Reactome:R-HSA-8868658 "HSPA8-mediated ATP hydrolysis promotes vesicle uncoating"
xref: Reactome:R-HSA-8939203 "HSP90-dependent ATP hydrolysis promotes release of ESR:ESTG from chaperone complex"
xref: Reactome:R-HSA-9038161 "Progesterone stimulation promotes PGR:P4 binding to ESR1:ESTG"
xref: Reactome:R-HSA-917693 "ESCRT Disassembly"
xref: Reactome:R-HSA-9609860 "Tail-anchored protein:SGTA:BAG6:GET4:UBL4A:ASNA1:ATP dissociates and ASNA1 hydrolyzes ATP yielding Tail-anchored protein:ASNA1:ADP"
xref: RHEA:13065
is_a: GO:0016787 ! hydrolase activity
property_value: term_tracker_item https://github.com/geneontology/go-ontology/issues/19078 xsd:anyURI

[Term]
id: GO:0018193
name: peptidyl-amino acid modification
namespace: biological_process
def: "The alteration of an amino acid residue in a peptide." [GOC:mah]
subset: goslim_yeast
is_a: GO:0008150 ! biological_process

[Term]
id: GO:0019843
name: rRNA binding
namespace: molecular_function
alt_id: GO:0000944
def: "Interacting selectively and non-covalently with ribosomal RNA." [GOC:jl]
subset: goslim_chembl
subset: goslim_generic
subset: goslim_yeast
synonym: "base pairing with rRNA" NARROW []
is_a: GO:0003723 ! RNA binding

[Term]
id: GO:0019899
name: enzyme binding
namespace: molecular_function
def: "Interacting selectively and non-covalently with any enzyme." [GOC:jl]
subset: goslim_chembl
subset: goslim_drosophila
subset: goslim_generic
subset: goslim_yeast
is_a: GO:0003674 ! molecular_function

[Term]
id: GO:0022857
name: transmembrane transporter activity
namespace: molecular_function
alt_id: GO:0005386
alt_id: GO:0015563
alt_id: GO:0015646
alt_id: GO:0022891
alt_id: GO:0022892
def: "Enables the transfer of a substance, usually a specific substance or a group of related substances, from one side of a membrane to the other." [GOC:jid, GOC:mtg_transport, ISBN:0815340729]
subset: goslim_chembl
subset: goslim_drosophila
subset: goslim_generic
subset: goslim_yeast
synonym: "substrate-specific transmembrane transporter activity" RELATED []
synonym: "substrate-specific transporter activity" RELATED []
synonym: "uptake permease activity" RELATED []
synonym: "uptake transmembrane transporter activity" RELATED []
xref: Reactome:R-HSA-1236947 "Egress of internalized antigen to the cytosol via sec61"
xref: Reactome:R-HSA-429036 "SLC2A9 transports Fru, Glc, urate"
xref: Reactome:R-HSA-5638209 "Defective SLC2A9 does not transport Fru, Glc, urate"
xref: Reactome:R-HSA-5671707 "Fe3+ dissociates from SLC22A17:LCN2:2,5DHBA"
xref: Reactome:R-HSA-6784434 "An unknown carrier transports cytosolic glyoxylate to the peroxisome"
xref: Reactome:R-HSA-6784436 "An unknown carrier transports mitochondrial glyoxylate to the cytosol"
is_a: GO:0003674 ! molecular_function
relationship: part_of GO:0055085 ! transmembrane transport

[Term]
id: GO:0023052
name: signaling
namespace: biological_process
alt_id: GO:0023046
alt_id: GO:0044700
def: "The entirety of a process in which information is transmitted within a biological system. This process begins with an active signal and ends when a cellular response has been triggered." [GOC:mtg_signal, GOC:mtg_signaling_feb11, GOC:signaling]
comment: Note that a signal is any variable property or parameter that serves to convey information, and may be a physical entity such as a gene product or small molecule, a photon, or a change in state such as movement or voltage change.
subset: goslim_agr
subset: goslim_flybase_ribbon
subset: goslim_mouse
subset: goslim_pombe
subset: goslim_yeast
synonym: "biological signaling" EXACT []
synonym: "signaling process" EXACT []
synonym: "signalling" EXACT []
synonym: "signalling process" RELATED [GOC:mah]
synonym: "single organism signaling" RELATED []
is_a: GO:0008150 ! biological_process
created_by: jl
creation_date: 2010-02-16T09:30:50Z

[Term]
id: GO:0030234
name: enzyme regulator activity
namespace: molecular_function
alt_id: GO:0010576
def: "Binds to and modulates the activity of an enzyme." [GOC:dph, GOC:mah, GOC:tb]
comment: GO:0030234 is reserved for cases when the regulator directly interacts with the enzyme. When regulation of enzyme activity is achieved without enzyme binding, or when the mechanism of regulation is unknown, instead annotate to 'regulation of catalytic activity ; GO:0050790'.
subset: goslim_agr
subset: goslim_aspergillus
subset: goslim_candida
subset: goslim_chembl
subset: goslim_drosophila
subset: goslim_generic
subset: goslim_mouse
subset: goslim_pir
subset: goslim_plant
subset: goslim_yeast
synonym: "catalytic regulator activity" EXACT [GOC:dph]
synonym: "enzyme modulator" EXACT []
synonym: "metalloenzyme regulator activity" NARROW []
is_a: GO:0003674 ! molecular_function
relationship: part_of GO:0008150 ! biological_process

[Term]
id: GO:0030427
name: site of polarized growth
namespace: cellular_component
alt_id: GO:0000134
alt_id: GO:0030483
def: "Any part of a cell where non-isotropic growth takes place." [GOC:mah]
subset: goslim_aspergillus
subset: goslim_candida
subset: goslim_pir
subset: goslim_yeast
is_a: GO:0005575 ! cellular_component

[Term]
id: GO:0030533
name: triplet codon-amino acid adaptor activity
namespace: molecular_function
def: "The codon binding activity of a tRNA that positions an activated amino acid, mediating its insertion at the correct point in the sequence of a nascent polypeptide chain during protein synthesis." [GOC:hjd, GOC:mtg_MIT_16mar07, ISBN:0198506732]
comment: Note that this term can be used in place of the obsolete term 'transfer RNA ; GO:0005563'.
subset: goslim_aspergillus
subset: goslim_candida
subset: goslim_chembl
subset: goslim_generic
subset: goslim_yeast
synonym: "transfer RNA" RELATED []
synonym: "tRNA" RELATED []
is_a: GO:0003729 ! mRNA binding
relationship: part_of GO:0008150 ! biological_process

[Term]
id: GO:0030555
name: RNA modification guide activity
namespace: molecular_function
def: "Specifies the site of a posttranscriptional modification in an RNA molecule by base pairing with a short sequence around the target residue." [GOC:mah, PMID:12457565]
comment: Note that this term describes the activity of a nucleic acid, usually RNA, gene product that interacts with other RNA molecules via base pairing; it should not be used to annotate proteins.
subset: goslim_generic
subset: goslim_yeast
is_a: GO:0003723 ! RNA binding

[Term]
id: GO:0030674
name: protein-macromolecule adaptor activity
namespace: molecular_function
def: "The binding activity of a protein that brings together another macromolecule in contact, permitting those molecules to function in a coordinated way. The adaptor can bring together two proteins, or a protein and another macromolecule such as a lipid or a nucleic acid." [GOC:bf, GOC:mah, GOC:vw]
subset: goslim_chembl
subset: goslim_generic
subset: goslim_yeast
synonym: "protein binding, bridging" EXACT []
synonym: "protein-protein adaptor" NARROW []
is_a: GO:0003674 ! molecular_function
property_value: term_tracker_item https://github.com/geneontology/go-ontology/issues/18655 xsd:anyURI

[Term]
id: GO:0031399
name: regulation of protein modification process
namespace: biological_process
def: "Any process that modulates the frequency, rate or extent of the covalent alteration of one or more amino acid residues within a protein." [GOC:mah, GOC:tb]
subset: goslim_yeast
is_a: GO:0008150 ! biological_process
relationship: regulates GO:0008150 ! biological_process

[Term]
id: GO:0031410
name: cytoplasmic vesicle
namespace: cellular_component
alt_id: GO:0016023
def: "A vesicle found in the cytoplasm of a cell." [GOC:ai, GOC:mah, GOC:vesicles]
subset: goslim_agr
subset: goslim_aspergillus
subset: goslim_candida
subset: goslim_chembl
subset: goslim_generic
subset: goslim_mouse
subset: goslim_yeast
synonym: "cytoplasmic membrane bounded vesicle" RELATED []
synonym: "cytoplasmic membrane-enclosed vesicle" RELATED []
synonym: "cytoplasmic, membrane-bounded vesicle" RELATED []
xref: NIF_Subcellular:sao180601769
is_a: GO:0005575 ! cellular_component
relationship: part_of GO:0005737 ! cytoplasm

[Term]
id: GO:0032182
name: ubiquitin-like protein binding
namespace: molecular_function
def: "Interacting selectively and non-covalently with a small conjugating protein such as ubiquitin or a ubiquitin-like protein." [GOC:mah]
subset: goslim_chembl
subset: goslim_generic
subset: goslim_yeast
synonym: "small conjugating protein binding" EXACT [GOC:dph]
is_a: GO:0003674 ! molecular_function

[Term]
id: GO:0032196
name: transposition
namespace: biological_process
def: "Any process involved in mediating the movement of discrete segments of DNA between nonhomologous sites." [GOC:jp, ISBN:1555812090]
subset: goslim_aspergillus
subset: goslim_candida
subset: goslim_chembl
subset: goslim_generic
subset: goslim_pir
subset: goslim_yeast
xref: Wikipedia:Transposon
is_a: GO:0008150 ! biological_process

[Term]
id: GO:0032200
name: telomere organization
namespace: biological_process
def: "A process that is carried out at the cellular level which results in the assembly, arrangement of constituent parts, or disassembly of telomeres, terminal regions of a linear chromosome that include the telomeric DNA repeats and associated proteins." [GOC:dph, GOC:jl, GOC:mah]
subset: goslim_pombe
subset: goslim_yeast
synonym: "chromosome organization, telomeric" EXACT []
synonym: "organization of chromosome, telomeric region" EXACT []
synonym: "telomere organisation" EXACT [GOC:mah]
synonym: "telomere organization and biogenesis" RELATED [GOC:mah]
is_a: GO:0008150 ! biological_process

[Term]
id: GO:0032543
name: mitochondrial translation
namespace: biological_process
def: "The chemical reactions and pathways resulting in the formation of a protein in a mitochondrion. This is a ribosome-mediated process in which the information in messenger RNA (mRNA) is used to specify the sequence of amino acids in the protein; the mitochondrion has its own ribosomes and transfer RNAs, and uses a genetic code that differs from the nuclear code." [GOC:go_curators]
subset: goslim_drosophila
subset: goslim_yeast
synonym: "mitochondrial protein anabolism" EXACT []
synonym: "mitochondrial protein biosynthesis" EXACT []
synonym: "mitochondrial protein formation" EXACT []
synonym: "mitochondrial protein synthesis" EXACT []
synonym: "mitochondrial protein translation" EXACT []
is_a: GO:0008150 ! biological_process
relationship: has_part GO:0006414 ! translational elongation
relationship: occurs_in GO:0005739 ! mitochondrion

[Term]
id: GO:0032787
name: monocarboxylic acid metabolic process
namespace: biological_process
def: "The chemical reactions and pathways involving monocarboxylic acids, any organic acid containing one carboxyl (COOH) group or anion (COO-)." [GOC:vk]
subset: goslim_yeast
synonym: "monocarboxylate metabolic process" EXACT []
synonym: "monocarboxylic acid metabolism" EXACT []
is_a: GO:0008150 ! biological_process

[Term]
id: GO:0033043
name: regulation of organelle organization
namespace: biological_process
def: "Any process that modulates the frequency, rate or extent of a process involved in the formation, arrangement of constituent parts, or disassembly of an organelle." [GOC:mah]
subset: goslim_yeast
synonym: "regulation of organelle organisation" EXACT [GOC:mah]
synonym: "regulation of organelle organization and biogenesis" RELATED [GOC:mah]
is_a: GO:0008150 ! biological_process
relationship: regulates GO:0008150 ! biological_process

[Term]
id: GO:0042221
name: response to chemical
namespace: biological_process
def: "Any process that results in a change in state or activity of a cell or an organism (in terms of movement, secretion, enzyme production, gene expression, etc.) as a result of a chemical stimulus." [GOC:jl]
comment: Note that this term is in the subset of terms that should not be used for direct gene product annotation. Instead, select a child term or, if no appropriate child term exists, please request a new term. Direct annotations to this term may be amended during annotation QC.
subset: gocheck_do_not_manually_annotate
subset: goslim_aspergillus
subset: goslim_candida
subset: goslim_drosophila
subset: goslim_metagenomics
subset: goslim_plant
subset: goslim_yeast
synonym: "response to chemical stimulus" EXACT [GOC:dos]
synonym: "response to chemical substance" EXACT []
is_a: GO:0008150 ! biological_process

[Term]
id: GO:0042255
name: ribosome assembly
namespace: biological_process
alt_id: GO:0042257
def: "The aggregation, arrangement and bonding together of the mature ribosome and of its subunits." [GOC:ma]
subset: goslim_yeast
synonym: "ribosomal subunit assembly" NARROW [GOC:mah, GOC:vw]
is_a: GO:0070925 ! organelle assembly

[Term]
id: GO:0042273
name: ribosomal large subunit biogenesis
namespace: biological_process
def: "A cellular process that results in the biosynthesis of constituent macromolecules, assembly, and arrangement of constituent parts of a large ribosomal subunit; includes transport to the sites of protein synthesis." [GOC:jl]
subset: goslim_yeast
synonym: "ribosomal large subunit biogenesis and assembly" EXACT []
is_a: GO:0008150 ! biological_process
relationship: part_of GO:0008150 ! biological_process

[Term]
id: GO:0042274
name: ribosomal small subunit biogenesis
namespace: biological_process
def: "A cellular process that results in the biosynthesis of constituent macromolecules, assembly, and arrangement of constituent parts of a small ribosomal subunit; includes transport to the sites of protein synthesis." [GOC:jl]
subset: goslim_yeast
synonym: "ribosomal small subunit biogenesis and assembly" EXACT []
is_a: GO:0008150 ! biological_process
relationship: part_of GO:0008150 ! biological_process

[Term]
id: GO:0042393
name: histone binding
namespace: molecular_function
def: "Interacting selectively and non-covalently with a histone, any of a group of water-soluble proteins found in association with the DNA of eukaroytic chromosomes. They are involved in the condensation and coiling of chromosomes during cell division and have also been implicated in nonspecific suppression of gene activity." [GOC:jl]
subset: goslim_chembl
subset: goslim_drosophila
subset: goslim_generic
subset: goslim_yeast
synonym: "histone-specific chaperone activity" RELATED []
is_a: GO:0003674 ! molecular_function

[Term]
id: GO:0042594
name: response to starvation
namespace: biological_process
def: "Any process that results in a change in state or activity of a cell or an organism (in terms of movement, secretion, enzyme production, gene expression, etc.) as a result of a starvation stimulus, deprivation of nourishment." [GOC:go_curators]
subset: goslim_yeast
is_a: GO:0008150 ! biological_process

[Term]
id: GO:0043144
name: snoRNA processing
namespace: biological_process
def: "Any process involved in the conversion of a primary small nucleolar RNA (snoRNA) transcript into a mature snoRNA." [GOC:go_curators, PMID:12773397]
subset: goslim_yeast
is_a: GO:0008150 ! biological_process
relationship: part_of GO:0008150 ! biological_process

[Term]
id: GO:0043167
name: ion binding
namespace: molecular_function
def: "Interacting selectively and non-covalently with ions, charged atoms or groups of atoms." [GOC:jl]
subset: goslim_chembl
subset: goslim_generic
subset: goslim_metagenomics
subset: goslim_pir
subset: goslim_yeast
synonym: "atom binding" RELATED []
is_a: GO:0003674 ! molecular_function

[Term]
id: GO:0043543
name: protein acylation
namespace: biological_process
def: "The addition of an acyl group, any group or radical of the form RCO- where R is an organic group, to a protein amino acid." [GOC:jl]
subset: goslim_yeast
synonym: "protein amino acid acylation" EXACT [GOC:bf]
is_a: GO:0008150 ! biological_process

[Term]
id: GO:0043934
name: sporulation
namespace: biological_process
def: "The process whose specific outcome is the progression of a spore over time, from its initiation to the mature structure. A spore is a structure that can be used for dissemination, for survival of adverse conditions because of its heat and dessication resistance, and/or for reproduction." [GOC:pamgo_curators]
subset: goslim_metagenomics
subset: goslim_yeast
xref: Wikipedia:Spore
is_a: GO:0008150 ! biological_process

[Term]
id: GO:0045333
name: cellular respiration
namespace: biological_process
def: "The enzymatic release of energy from inorganic and organic compounds (especially carbohydrates and fats) which either requires oxygen (aerobic respiration) or does not (anaerobic respiration)." [GOC:das, ISBN:0140513590, ISBN:0198506732]
subset: goslim_aspergillus
subset: goslim_candida
subset: goslim_pir
subset: goslim_yeast
synonym: "oxidative metabolic process" EXACT []
synonym: "oxidative metabolism" EXACT []
synonym: "respiration" BROAD []
xref: Wikipedia:Cellular_respiration
is_a: GO:0006091 ! generation of precursor metabolites and energy

[Term]
id: GO:0048193
name: Golgi vesicle transport
namespace: biological_process
def: "The directed movement of substances into, out of or within the Golgi apparatus, mediated by vesicles." [GOC:jid, ISBN:0716731363, PMID:10219233]
subset: goslim_yeast
synonym: "Golgi-derived vesicle transport" RELATED []
is_a: GO:0008150 ! biological_process

[Term]
id: GO:0048284
name: organelle fusion
namespace: biological_process
def: "The creation of a single organelle from two or more organelles." [GOC:jid]
subset: goslim_pir
subset: goslim_yeast
is_a: GO:0008150 ! biological_process

[Term]
id: GO:0048285
name: organelle fission
namespace: biological_process
def: "The creation of two or more organelles by division of one organelle." [GOC:jid]
subset: goslim_pir
subset: goslim_yeast
is_a: GO:0008150 ! biological_process

[Term]
id: GO:0048308
name: organelle inheritance
namespace: biological_process
def: "The partitioning of organelles between daughter cells at cell division." [GOC:jid]
subset: goslim_pir
subset: goslim_yeast
is_a: GO:0008150 ! biological_process

[Term]
id: GO:0051049
name: regulation of transport
namespace: biological_process
def: "Any process that modulates the frequency, rate or extent of the directed movement of substances (such as macromolecules, small molecules, ions) into, out of or within a cell, or between cells, by means of some agent such as a transporter or pore." [GOC:ai]
subset: goslim_yeast
is_a: GO:0008150 ! biological_process
relationship: regulates GO:0008150 ! biological_process

[Term]
id: GO:0051052
name: regulation of DNA metabolic process
namespace: biological_process
def: "Any process that modulates the frequency, rate or extent of the chemical reactions and pathways involving DNA." [GOC:ai]
subset: goslim_yeast
synonym: "regulation of DNA metabolism" EXACT []
is_a: GO:0008150 ! biological_process
relationship: regulates GO:0008150 ! biological_process

[Term]
id: GO:0051082
name: unfolded protein binding
namespace: molecular_function
def: "Interacting selectively and non-covalently with an unfolded protein." [GOC:ai]
subset: goslim_chembl
subset: goslim_drosophila
subset: goslim_generic
subset: goslim_yeast
synonym: "binding unfolded ER proteins" NARROW []
synonym: "chaperone activity" RELATED []
synonym: "fimbrium-specific chaperone activity" NARROW []
synonym: "glycoprotein-specific chaperone activity" NARROW []
synonym: "histone-specific chaperone activity" NARROW []
synonym: "ribosomal chaperone activity" NARROW []
synonym: "tubulin-specific chaperone activity" NARROW []
is_a: GO:0003674 ! molecular_function

[Term]
id: GO:0051169
name: nuclear transport
namespace: biological_process
def: "The directed movement of substances into, out of, or within the nucleus." [GOC:ai]
subset: goslim_yeast
synonym: "nucleus transport" EXACT []
xref: Wikipedia:Nuclear_transport
is_a: GO:0008150 ! biological_process
relationship: occurs_in GO:0005575 ! cellular_component
relationship: part_of GO:0008150 ! biological_process

[Term]
id: GO:0051321
name: meiotic cell cycle
namespace: biological_process
alt_id: GO:0007126
def: "Progression through the phases of the meiotic cell cycle, in which canonically a cell replicates to produce four offspring with half the chromosomal content of the progenitor cell via two nuclear divisions." [GOC:ai]
subset: goslim_drosophila
subset: goslim_yeast
synonym: "meiosis" RELATED []
xref: Wikipedia:Meiosis
is_a: GO:0008150 ! biological_process
relationship: has_part GO:0048285 ! organelle fission

[Term]
id: GO:0051603
name: proteolysis involved in cellular protein catabolic process
namespace: biological_process
def: "The hydrolysis of a peptide bond or bonds within a protein as part of the chemical reactions and pathways resulting in the breakdown of a protein by individual cells." [GOC:ai, GOC:dph, GOC:tb]
subset: goslim_yeast
synonym: "peptidolysis during cellular protein catabolic process" RELATED []
synonym: "peptidolysis during cellular protein catabolism" RELATED []
synonym: "peptidolysis involved in cellular protein catabolic process" EXACT []
synonym: "peptidolysis involved in cellular protein catabolism" EXACT []
synonym: "proteolysis during cellular protein catabolic process" RELATED []
synonym: "proteolysis during cellular protein catabolism" RELATED []
is_a: GO:0008150 ! biological_process
relationship: part_of GO:0008150 ! biological_process

[Term]
id: GO:0051604
name: protein maturation
namespace: biological_process
def: "Any process leading to the attainment of the full functional capacity of a protein." [GOC:ai]
subset: goslim_chembl
subset: goslim_drosophila
subset: goslim_generic
subset: goslim_pir
subset: goslim_pombe
subset: goslim_yeast
is_a: GO:0008150 ! biological_process
relationship: part_of GO:0008150 ! biological_process

[Term]
id: GO:0051726
name: regulation of cell cycle
namespace: biological_process
alt_id: GO:0000074
def: "Any process that modulates the rate or extent of progression through the cell cycle." [GOC:ai, GOC:dph, GOC:tb]
subset: goslim_yeast
synonym: "cell cycle modulation" EXACT []
synonym: "cell cycle regulation" EXACT []
synonym: "cell cycle regulator" RELATED []
synonym: "control of cell cycle progression" EXACT []
synonym: "modulation of cell cycle progression" EXACT []
synonym: "regulation of cell cycle progression" EXACT []
synonym: "regulation of progression through cell cycle" EXACT []
synonym: "tumor suppressor" RELATED []
is_a: GO:0008150 ! biological_process
relationship: regulates GO:0008150 ! biological_process

[Term]
id: GO:0055085
name: transmembrane transport
namespace: biological_process
alt_id: GO:0090662
def: "The process in which a solute is transported across a lipid bilayer, from one side of a membrane to the other." [GOC:dph, GOC:jid]
comment: Transmembrane transport is the transport of a solute across a lipid bilayer. Note that transport through the nuclear pore complex is not transmembrane because the nuclear membrane is a double membrane and is not traversed. For transport through the nuclear pore, consider instead the term 'nucleocytoplasmic transport ; GO:0006913' and its children. Note also that this term is not intended for use in annotating lateral movement within membranes.
subset: goslim_chembl
subset: goslim_generic
subset: goslim_pombe
subset: goslim_yeast
synonym: "ATP hydrolysis coupled transmembrane transport" NARROW []
synonym: "membrane transport" EXACT []
is_a: GO:0008150 ! biological_process
created_by: tb
creation_date: 2015-10-21T13:22:47Z

[Term]
id: GO:0055086
name: nucleobase-containing small molecule metabolic process
namespace: biological_process
def: "The cellular chemical reactions and pathways involving a nucleobase-containing small molecule: a nucleobase, a nucleoside, or a nucleotide." [GOC:vw]
subset: goslim_drosophila
subset: goslim_pombe
subset: goslim_yeast
synonym: "nucleobase, nucleoside and nucleotide metabolic process" RELATED []
synonym: "nucleobase, nucleoside and nucleotide metabolism" EXACT []
is_a: GO:0008150 ! biological_process

[Term]
id: GO:0061025
name: membrane fusion
namespace: biological_process
alt_id: GO:0006944
alt_id: GO:0044801
def: "The membrane organization process that joins two lipid bilayers to form a single membrane." [GOC:dph, GOC:tb]
subset: goslim_yeast
synonym: "cellular membrane fusion" EXACT []
synonym: "single-organism membrane fusion" RELATED []
xref: Wikipedia:Lipid_bilayer_fusion
is_a: GO:0008150 ! biological_process
created_by: jl
creation_date: 2010-02-08T02:48:06Z

[Term]
id: GO:0070647
name: protein modification by small protein conjugation or removal
namespace: biological_process
def: "A protein modification process in which one or more groups of a small protein, such as ubiquitin or a ubiquitin-like protein, are covalently attached to or removed from a target protein." [GOC:mah]
subset: goslim_drosophila
subset: goslim_pombe
subset: goslim_yeast
is_a: GO:0008150 ! biological_process
created_by: mah
creation_date: 2009-05-11T02:54:03Z

[Term]
id: GO:0070925
name: organelle assembly
namespace: biological_process
def: "The aggregation, arrangement and bonding together of a set of components to form an organelle. An organelle is an organized structure of distinctive morphology and function. Includes the nucleus, mitochondria, plastids, vacuoles, vesicles, ribosomes and the cytoskeleton. Excludes the plasma membrane." [GOC:mah]
subset: goslim_yeast
is_a: GO:0008150 ! biological_process
relationship: part_of GO:0008150 ! biological_process
created_by: mah
creation_date: 2009-09-15T03:00:51Z

[Term]
id: GO:0071554
name: cell wall organization or biogenesis
namespace: biological_process
alt_id: GO:0070882
def: "A process that results in the biosynthesis of constituent macromolecules, assembly, arrangement of constituent parts, or disassembly of a cell wall." [GOC:mah]
subset: goslim_chembl
subset: goslim_generic
subset: goslim_pombe
subset: goslim_yeast
synonym: "cell wall organisation or biogenesis" EXACT [GOC:mah]
synonym: "cell wall organization or biogenesis at cellular level" EXACT [GOC:mah]
synonym: "cellular cell wall organisation or biogenesis" EXACT [GOC:mah]
synonym: "cellular cell wall organization or biogenesis" EXACT []
is_a: GO:0008150 ! biological_process
created_by: mah
creation_date: 2010-01-13T03:19:38Z

[Typedef]
id: ends_during
name: ends_during
namespace: external
xref: RO:0002093

[Typedef]
id: happens_during
name: happens during
namespace: external
xref: RO:0002092
is_transitive: true
is_a: ends_during ! ends_during

[Typedef]
id: has_part
name: has part
namespace: external
xref: BFO:0000051
is_transitive: true

[Typedef]
id: negatively_regulates
name: negatively regulates
namespace: external
xref: RO:0002212
is_a: regulates ! regulates

[Typedef]
id: occurs_in
name: occurs in
namespace: external
xref: BFO:0000066
transitive_over: part_of ! part of

[Typedef]
id: part_of
name: part of
namespace: external
xref: BFO:0000050
is_transitive: true
inverse_of: has_part ! has part

[Typedef]
id: positively_regulates
name: positively regulates
namespace: external
xref: RO:0002213
holds_over_chain: negatively_regulates negatively_regulates
is_a: regulates ! regulates

[Typedef]
id: regulates
name: regulates
namespace: external
xref: RO:0002211
is_transitive: true

[Typedef]
id: starts_during
name: starts_during
namespace: external
xref: RO:0002091

[Typedef]
id: term_tracker_item
name: term tracker item
namespace: external
xref: IAO:0000233
is_metadata_tag: true
is_class_level: true
