# Supplementary material for: Comparative Analysis of Unsupervised Protein Similarity Prediction Based on Graph Embedding
Source: Front Genet. 2021 Sep 22;12:744334. doi: 10.3389/fgene.2021.744334 (PMC8493040; doi:10.3389/fgene.2021.744334)
Supplement: Supplementary file 1 [file Data_Sheet_1.ZIP › ╨┬╜¿╬─╝■╝╨/human-proteins.txt]

"A0A023PZB3"
"D6VPM8"
"I2HB52"
"O13329"
"O13511"
"O13516"
"O13527"
"O13535"
"O13555"
"O13556"
"O13559"
"O13574"
"O13585"
"O14464"
"O14467"
"O43137"
"O60200"
"O74302"
"O74700"
"O75012"
"P00044"
"P00045"
"P00128"
"P00163"
"P00175"
"P00359"
"P00401"
"P00410"
"P00420"
"P00424"
"P00498"
"P00546"
"P00560"
"P00635"
"P00854"
"P00890"
"P00924"
"P00925"
"P00931"
"P00937"
"P00958"
"P01094"
"P01097"
"P01119"
"P01120"
"P01149"
"P02294"
"P02400"
"P02407"
"P02557"
"P02992"
"P03069"
"P03874"
"P03876"
"P03878"
"P03882"
"P03965"
"P04037"
"P04046"
"P04050"
"P04173"
"P04385"
"P04456"
"P04710"
"P04786"
"P04801"
"P04802"
"P04803"
"P04806"
"P04817"
"P04821"
"P04840"
"P04911"
"P05030"
"P05066"
"P05373"
"P05375"
"P05453"
"P05626"
"P05694"
"P05737"
"P05738"
"P05739"
"P05743"
"P05744"
"P05745"
"P05748"
"P05750"
"P06100"
"P06101"
"P06102"
"P06104"
"P06106"
"P06168"
"P06169"
"P06182"
"P06242"
"P06243"
"P06244"
"P06367"
"P06700"
"P06701"
"P06704"
"P06738"
"P06776"
"P06779"
"P06781"
"P06782"
"P06784"
"P06785"
"P06786"
"P06843"
"P06844"
"P07143"
"P07236"
"P07244"
"P07246"
"P07252"
"P07255"
"P07256"
"P07257"
"P07258"
"P07260"
"P07266"
"P07267"
"P07269"
"P07270"
"P07271"
"P07273"
"P07276"
"P07277"
"P07280"
"P07281"
"P07283"
"P07342"
"P07347"
"P07702"
"P07703"
"P07807"
"P07834"
"P07991"
"P08004"
"P08019"
"P08067"
"P08153"
"P08425"
"P08431"
"P08432"
"P08459"
"P08465"
"P08518"
"P08525"
"P08566"
"P08678"
"P08964"
"P09007"
"P09064"
"P09119"
"P09368"
"P09435"
"P09620"
"P09733"
"P09734"
"P09880"
"P09932"
"P09938"
"P09959"
"P0C074"
"P0C0T4"
"P0C0V8"
"P0C0W1"
"P0C0X0"
"P0C268"
"P0C270"
"P0C289"
"P0C2H9"
"P0C2I6"
"P0C2I8"
"P0C2J1"
"P0C2J4"
"P0CD97"
"P0CD98"
"P0CD99"
"P0CE68"
"P0CE89"
"P0CE93"
"P0CF17"
"P0CF18"
"P0CF19"
"P0CG63"
"P0CH08"
"P0CW40"
"P0CX10"
"P0CX12"
"P0CX14"
"P0CX18"
"P0CX23"
"P0CX25"
"P0CX27"
"P0CX29"
"P0CX31"
"P0CX41"
"P0CX43"
"P0CX47"
"P0CX51"
"P0CX53"
"P0CX55"
"P0CX57"
"P0CX59"
"P0CX61"
"P0CX65"
"P0CX82"
"P0CX84"
"P0CY07"
"P0CY11"
"P10081"
"P10127"
"P10174"
"P10507"
"P10591"
"P10592"
"P10614"
"P10622"
"P10659"
"P10663"
"P10823"
"P10849"
"P10862"
"P10869"
"P10962"
"P10963"
"P11154"
"P11325"
"P11412"
"P11433"
"P11484"
"P11491"
"P11655"
"P11709"
"P11710"
"P11745"
"P11746"
"P11747"
"P11927"
"P11972"
"P11978"
"P12611"
"P12630"
"P12683"
"P12684"
"P12685"
"P12688"
"P12689"
"P12754"
"P12866"
"P12868"
"P12945"
"P13130"
"P13186"
"P13259"
"P13382"
"P13393"
"P13483"
"P13517"
"P13586"
"P13663"
"P13711"
"P13712"
"P13856"
"P14020"
"P14064"
"P14120"
"P14126"
"P14180"
"P14242"
"P14291"
"P14306"
"P14540"
"P14680"
"P14681"
"P14693"
"P14737"
"P14741"
"P14742"
"P14843"
"P14905"
"P14907"
"P14908"
"P15108"
"P15179"
"P15180"
"P15202"
"P15274"
"P15303"
"P15365"
"P15367"
"P15380"
"P15424"
"P15436"
"P15442"
"P15454"
"P15624"
"P15700"
"P15705"
"P15731"
"P15732"
"P15807"
"P15873"
"P15891"
"P15938"
"P15992"
"P16370"
"P16387"
"P16467"
"P16474"
"P16521"
"P16522"
"P16547"
"P16550"
"P16658"
"P16661"
"P16892"
"P16965"
"P17076"
"P17106"
"P17119"
"P17122"
"P17157"
"P17214"
"P17260"
"P17261"
"P17423"
"P17442"
"P17629"
"P17695"
"P17883"
"P17898"
"P17967"
"P18409"
"P18411"
"P18480"
"P18562"
"P18634"
"P18759"
"P18852"
"P18898"
"P18899"
"P19073"
"P19097"
"P19145"
"P19262"
"P19358"
"P19454"
"P19541"
"P19658"
"P19812"
"P19880"
"P20050"
"P20051"
"P20081"
"P20084"
"P20434"
"P20435"
"P20447"
"P20457"
"P20484"
"P20486"
"P20604"
"P20606"
"P20795"
"P20967"
"P21182"
"P21190"
"P21242"
"P21269"
"P21304"
"P21306"
"P21374"
"P21524"
"P21592"
"P21623"
"P21657"
"P21691"
"P21705"
"P21801"
"P21957"
"P22007"
"P22023"
"P22035"
"P22134"
"P22135"
"P22136"
"P22138"
"P22141"
"P22146"
"P22147"
"P22202"
"P22209"
"P22214"
"P22219"
"P22276"
"P22336"
"P22434"
"P22438"
"P22579"
"P22696"
"P22803"
"P22804"
"P23059"
"P23060"
"P23179"
"P23202"
"P23248"
"P23250"
"P23255"
"P23285"
"P23292"
"P23337"
"P23394"
"P23501"
"P23542"
"P23561"
"P23594"
"P23615"
"P23641"
"P23642"
"P23724"
"P23900"
"P24000"
"P24276"
"P24279"
"P24280"
"P24309"
"P24482"
"P24521"
"P24583"
"P24720"
"P24813"
"P24814"
"P24868"
"P24871"
"P25037"
"P25040"
"P25042"
"P25043"
"P25045"
"P25270"
"P25296"
"P25301"
"P25302"
"P25303"
"P25333"
"P25335"
"P25336"
"P25338"
"P25339"
"P25340"
"P25342"
"P25346"
"P25349"
"P25350"
"P25351"
"P25352"
"P25355"
"P25357"
"P25359"
"P25360"
"P25368"
"P25372"
"P25373"
"P25378"
"P25383"
"P25385"
"P25389"
"P25390"
"P25441"
"P25443"
"P25451"
"P25554"
"P25559"
"P25560"
"P25566"
"P25567"
"P25569"
"P25574"
"P25576"
"P25578"
"P25580"
"P25583"
"P25585"
"P25586"
"P25591"
"P25594"
"P25604"
"P25606"
"P25608"
"P25610"
"P25611"
"P25613"
"P25615"
"P25617"
"P25619"
"P25625"
"P25627"
"P25628"
"P25632"
"P25637"
"P25639"
"P25641"
"P25642"
"P25646"
"P25648"
"P25654"
"P25656"
"P25659"
"P25694"
"P25808"
"P25846"
"P25847"
"P26263"
"P26309"
"P26321"
"P26343"
"P26364"
"P26570"
"P26637"
"P26725"
"P26754"
"P26784"
"P26793"
"P26798"
"P27472"
"P27515"
"P27614"
"P27637"
"P27654"
"P27680"
"P27809"
"P27810"
"P27895"
"P27929"
"P27999"
"P28000"
"P28005"
"P28240"
"P28263"
"P28273"
"P28274"
"P28321"
"P28496"
"P28708"
"P28737"
"P28778"
"P28789"
"P28791"
"P28834"
"P29029"
"P29056"
"P29295"
"P29453"
"P29467"
"P29468"
"P29478"
"P29496"
"P29539"
"P29547"
"P29703"
"P29704"
"P30283"
"P30606"
"P30619"
"P30624"
"P30656"
"P30657"
"P30775"
"P30902"
"P30952"
"P31109"
"P31111"
"P31116"
"P31373"
"P31377"
"P31379"
"P31382"
"P31383"
"P31384"
"P31412"
"P31539"
"P31755"
"P32047"
"P32191"
"P32263"
"P32266"
"P32323"
"P32324"
"P32332"
"P32334"
"P32338"
"P32340"
"P32342"
"P32343"
"P32344"
"P32345"
"P32347"
"P32350"
"P32352"
"P32353"
"P32356"
"P32375"
"P32381"
"P32387"
"P32388"
"P32419"
"P32445"
"P32447"
"P32448"
"P32450"
"P32452"
"P32459"
"P32462"
"P32463"
"P32465"
"P32467"
"P32469"
"P32471"
"P32472"
"P32473"
"P32477"
"P32481"
"P32485"
"P32488"
"P32489"
"P32493"
"P32494"
"P32497"
"P32499"
"P32500"
"P32501"
"P32505"
"P32523"
"P32524"
"P32525"
"P32526"
"P32527"
"P32558"
"P32559"
"P32561"
"P32562"
"P32566"
"P32568"
"P32569"
"P32571"
"P32572"
"P32573"
"P32579"
"P32580"
"P32583"
"P32588"
"P32589"
"P32590"
"P32591"
"P32599"
"P32600"
"P32605"
"P32607"
"P32608"
"P32610"
"P32612"
"P32614"
"P32616"
"P32618"
"P32622"
"P32628"
"P32630"
"P32634"
"P32639"
"P32641"
"P32643"
"P32644"
"P32645"
"P32656"
"P32660"
"P32767"
"P32769"
"P32770"
"P32772"
"P32773"
"P32774"
"P32776"
"P32781"
"P32783"
"P32786"
"P32787"
"P32788"
"P32790"
"P32791"
"P32792"
"P32795"
"P32798"
"P32805"
"P32807"
"P32828"
"P32829"
"P32830"
"P32832"
"P32836"
"P32843"
"P32844"
"P32855"
"P32857"
"P32858"
"P32861"
"P32863"
"P32864"
"P32875"
"P32892"
"P32893"
"P32895"
"P32900"
"P32903"
"P32904"
"P32910"
"P32915"
"P33122"
"P33202"
"P33203"
"P33297"
"P33298"
"P33302"
"P33303"
"P33307"
"P33308"
"P33310"
"P33314"
"P33315"
"P33317"
"P33323"
"P33327"
"P33328"
"P33332"
"P33334"
"P33336"
"P33338"
"P33399"
"P33411"
"P33416"
"P33417"
"P33418"
"P33420"
"P33448"
"P33550"
"P33734"
"P33748"
"P33749"
"P33754"
"P33757"
"P33891"
"P33892"
"P33894"
"P33895"
"P34072"
"P34077"
"P34110"
"P34111"
"P34162"
"P34163"
"P34165"
"P34166"
"P34215"
"P34216"
"P34217"
"P34220"
"P34222"
"P34225"
"P34227"
"P34228"
"P34230"
"P34232"
"P34237"
"P34240"
"P34241"
"P34246"
"P34248"
"P34251"
"P34756"
"P34758"
"P34760"
"P34909"
"P35127"
"P35169"
"P35179"
"P35181"
"P35182"
"P35183"
"P35187"
"P35189"
"P35190"
"P35191"
"P35192"
"P35193"
"P35194"
"P35196"
"P35198"
"P35200"
"P35202"
"P35206"
"P35207"
"P35208"
"P35209"
"P35497"
"P35691"
"P35718"
"P35719"
"P35724"
"P35732"
"P35735"
"P35842"
"P35844"
"P35997"
"P36000"
"P36002"
"P36003"
"P36005"
"P36009"
"P36010"
"P36012"
"P36014"
"P36015"
"P36017"
"P36018"
"P36032"
"P36034"
"P36035"
"P36037"
"P36039"
"P36048"
"P36054"
"P36056"
"P36059"
"P36064"
"P36066"
"P36068"
"P36069"
"P36075"
"P36076"
"P36077"
"P36078"
"P36080"
"P36084"
"P36085"
"P36090"
"P36093"
"P36095"
"P36100"
"P36105"
"P36106"
"P36112"
"P36114"
"P36116"
"P36118"
"P36120"
"P36123"
"P36125"
"P36131"
"P36136"
"P36141"
"P36146"
"P36147"
"P36148"
"P36150"
"P36152"
"P36155"
"P36156"
"P36158"
"P36161"
"P36164"
"P36166"
"P36172"
"P36519"
"P36520"
"P36531"
"P36533"
"P36775"
"P36973"
"P37012"
"P37020"
"P37254"
"P37261"
"P37263"
"P37291"
"P37292"
"P37296"
"P37297"
"P37298"
"P37370"
"P37898"
"P38011"
"P38013"
"P38041"
"P38061"
"P38063"
"P38065"
"P38066"
"P38067"
"P38068"
"P38070"
"P38071"
"P38072"
"P38074"
"P38079"
"P38080"
"P38085"
"P38087"
"P38088"
"P38109"
"P38112"
"P38114"
"P38120"
"P38121"
"P38123"
"P38124"
"P38126"
"P38130"
"P38131"
"P38137"
"P38138"
"P38141"
"P38143"
"P38149"
"P38151"
"P38152"
"P38155"
"P38156"
"P38158"
"P38162"
"P38165"
"P38167"
"P38169"
"P38174"
"P38176"
"P38180"
"P38181"
"P38185"
"P38191"
"P38195"
"P38200"
"P38201"
"P38202"
"P38203"
"P38205"
"P38206"
"P38208"
"P38210"
"P38211"
"P38216"
"P38218"
"P38222"
"P38224"
"P38226"
"P38228"
"P38230"
"P38232"
"P38234"
"P38237"
"P38238"
"P38241"
"P38243"
"P38244"
"P38246"
"P38248"
"P38250"
"P38255"
"P38261"
"P38264"
"P38266"
"P38270"
"P38272"
"P38273"
"P38274"
"P38276"
"P38278"
"P38280"
"P38282"
"P38283"
"P38285"
"P38288"
"P38289"
"P38290"
"P38291"
"P38293"
"P38295"
"P38297"
"P38299"
"P38302"
"P38304"
"P38306"
"P38307"
"P38308"
"P38310"
"P38311"
"P38313"
"P38316"
"P38317"
"P38321"
"P38323"
"P38328"
"P38330"
"P38331"
"P38332"
"P38334"
"P38335"
"P38336"
"P38338"
"P38340"
"P38342"
"P38344"
"P38345"
"P38347"
"P38349"
"P38351"
"P38353"
"P38354"
"P38355"
"P38358"
"P38360"
"P38428"
"P38430"
"P38431"
"P38439"
"P38523"
"P38555"
"P38616"
"P38620"
"P38624"
"P38627"
"P38628"
"P38629"
"P38630"
"P38633"
"P38635"
"P38636"
"P38637"
"P38682"
"P38687"
"P38688"
"P38692"
"P38693"
"P38695"
"P38700"
"P38702"
"P38703"
"P38705"
"P38707"
"P38709"
"P38711"
"P38713"
"P38715"
"P38716"
"P38717"
"P38721"
"P38723"
"P38724"
"P38725"
"P38727"
"P38729"
"P38731"
"P38734"
"P38736"
"P38737"
"P38739"
"P38740"
"P38741"
"P38745"
"P38746"
"P38748"
"P38750"
"P38755"
"P38757"
"P38758"
"P38760"
"P38763"
"P38764"
"P38768"
"P38770"
"P38771"
"P38773"
"P38775"
"P38777"
"P38779"
"P38781"
"P38783"
"P38785"
"P38787"
"P38788"
"P38789"
"P38791"
"P38793"
"P38794"
"P38795"
"P38797"
"P38799"
"P38801"
"P38803"
"P38805"
"P38806"
"P38810"
"P38812"
"P38816"
"P38817"
"P38819"
"P38822"
"P38824"
"P38826"
"P38829"
"P38830"
"P38832"
"P38838"
"P38839"
"P38840"
"P38842"
"P38843"
"P38849"
"P38851"
"P38854"
"P38856"
"P38858"
"P38860"
"P38861"
"P38863"
"P38867"
"P38868"
"P38869"
"P38871"
"P38873"
"P38875"
"P38878"
"P38881"
"P38883"
"P38886"
"P38887"
"P38888"
"P38889"
"P38891"
"P38893"
"P38903"
"P38907"
"P38909"
"P38910"
"P38912"
"P38922"
"P38928"
"P38929"
"P38930"
"P38934"
"P38956"
"P38959"
"P38960"
"P38962"
"P38967"
"P38968"
"P38985"
"P38986"
"P38989"
"P38992"
"P38993"
"P38996"
"P38998"
"P38999"
"P39000"
"P39001"
"P39002"
"P39004"
"P39005"
"P39006"
"P39007"
"P39008"
"P39010"
"P39012"
"P39013"
"P39014"
"P39015"
"P39073"
"P39079"
"P39083"
"P39102"
"P39104"
"P39105"
"P39107"
"P39108"
"P39110"
"P39111"
"P39113"
"P39515"
"P39517"
"P39518"
"P39520"
"P39523"
"P39525"
"P39526"
"P39534"
"P39538"
"P39540"
"P39543"
"P39548"
"P39552"
"P39563"
"P39564"
"P39683"
"P39684"
"P39705"
"P39708"
"P39709"
"P39714"
"P39717"
"P39720"
"P39722"
"P39723"
"P39726"
"P39727"
"P39729"
"P39731"
"P39734"
"P39742"
"P39743"
"P39924"
"P39925"
"P39927"
"P39928"
"P39929"
"P39944"
"P39945"
"P39946"
"P39952"
"P39954"
"P39955"
"P39959"
"P39965"
"P39966"
"P39971"
"P39972"
"P39974"
"P39976"
"P39980"
"P39982"
"P39984"
"P39987"
"P39989"
"P39990"
"P39993"
"P39994"
"P39995"
"P39996"
"P39997"
"P39999"
"P40002"
"P40003"
"P40005"
"P40006"
"P40007"
"P40008"
"P40011"
"P40018"
"P40021"
"P40023"
"P40025"
"P40028"
"P40031"
"P40033"
"P40039"
"P40040"
"P40042"
"P40043"
"P40046"
"P40048"
"P40051"
"P40053"
"P40055"
"P40057"
"P40061"
"P40064"
"P40066"
"P40071"
"P40074"
"P40075"
"P40077"
"P40078"
"P40080"
"P40083"
"P40085"
"P40090"
"P40091"
"P40093"
"P40095"
"P40097"
"P40099"
"P40100"
"P40102"
"P40103"
"P40105"
"P40107"
"P40150"
"P40152"
"P40154"
"P40156"
"P40160"
"P40165"
"P40166"
"P40167"
"P40169"
"P40186"
"P40204"
"P40206"
"P40207"
"P40209"
"P40210"
"P40215"
"P40218"
"P40303"
"P40308"
"P40310"
"P40312"
"P40314"
"P40317"
"P40318"
"P40319"
"P40325"
"P40327"
"P40328"
"P40335"
"P40339"
"P40341"
"P40342"
"P40343"
"P40345"
"P40347"
"P40348"
"P40350"
"P40351"
"P40353"
"P40354"
"P40358"
"P40360"
"P40362"
"P40364"
"P40368"
"P40413"
"P40414"
"P40422"
"P40434"
"P40438"
"P40442"
"P40446"
"P40448"
"P40449"
"P40450"
"P40452"
"P40454"
"P40456"
"P40457"
"P40459"
"P40464"
"P40466"
"P40468"
"P40470"
"P40472"
"P40474"
"P40476"
"P40478"
"P40480"
"P40481"
"P40483"
"P40484"
"P40485"
"P40487"
"P40488"
"P40492"
"P40494"
"P40496"
"P40498"
"P40500"
"P40502"
"P40504"
"P40506"
"P40509"
"P40510"
"P40512"
"P40515"
"P40517"
"P40522"
"P40524"
"P40525"
"P40527"
"P40528"
"P40529"
"P40530"
"P40532"
"P40535"
"P40537"
"P40538"
"P40540"
"P40544"
"P40546"
"P40547"
"P40552"
"P40554"
"P40556"
"P40560"
"P40561"
"P40563"
"P40565"
"P40566"
"P40567"
"P40569"
"P40571"
"P40573"
"P40574"
"P40575"
"P40577"
"P40580"
"P40581"
"P40583"
"P40585"
"P40693"
"P40825"
"P40851"
"P40857"
"P40885"
"P40893"
"P40896"
"P40955"
"P40956"
"P40957"
"P40958"
"P40959"
"P40961"
"P40968"
"P40969"
"P40985"
"P40991"
"P40992"
"P41056"
"P41057"
"P41058"
"P41318"
"P41695"
"P41696"
"P41697"
"P41698"
"P41735"
"P41806"
"P41807"
"P41811"
"P41812"
"P41813"
"P41818"
"P41832"
"P41833"
"P41835"
"P41895"
"P41909"
"P41911"
"P41921"
"P41939"
"P41940"
"P41948"
"P42073"
"P42826"
"P42833"
"P42834"
"P42836"
"P42840"
"P42844"
"P42846"
"P42847"
"P42883"
"P42935"
"P42938"
"P42940"
"P42943"
"P42945"
"P42947"
"P42948"
"P42950"
"P43122"
"P43132"
"P43321"
"P43497"
"P43537"
"P43539"
"P43545"
"P43548"
"P43550"
"P43552"
"P43554"
"P43556"
"P43560"
"P43561"
"P43564"
"P43568"
"P43570"
"P43571"
"P43573"
"P43574"
"P43575"
"P43578"
"P43579"
"P43580"
"P43583"
"P43585"
"P43588"
"P43590"
"P43592"
"P43595"
"P43596"
"P43598"
"P43601"
"P43605"
"P43606"
"P43607"
"P43608"
"P43610"
"P43612"
"P43614"
"P43616"
"P43618"
"P43620"
"P43623"
"P43625"
"P43634"
"P43637"
"P45818"
"P46151"
"P46367"
"P46654"
"P46669"
"P46670"
"P46671"
"P46673"
"P46678"
"P46683"
"P46784"
"P46944"
"P46946"
"P46949"
"P46951"
"P46954"
"P46956"
"P46957"
"P46959"
"P46961"
"P46964"
"P46965"
"P46969"
"P46970"
"P46972"
"P46982"
"P46984"
"P46989"
"P46993"
"P46995"
"P46997"
"P46999"
"P47001"
"P47002"
"P47005"
"P47007"
"P47008"
"P47011"
"P47013"
"P47015"
"P47018"
"P47026"
"P47030"
"P47032"
"P47040"
"P47042"
"P47044"
"P47047"
"P47049"
"P47050"
"P47052"
"P47055"
"P47057"
"P47062"
"P47065"
"P47069"
"P47074"
"P47076"
"P47078"
"P47080"
"P47081"
"P47082"
"P47084"
"P47085"
"P47086"
"P47088"
"P47090"
"P47093"
"P47095"
"P47099"
"P47101"
"P47103"
"P47111"
"P47112"
"P47114"
"P47115"
"P47120"
"P47124"
"P47126"
"P47128"
"P47130"
"P47133"
"P47136"
"P47138"
"P47141"
"P47143"
"P47145"
"P47148"
"P47153"
"P47155"
"P47157"
"P47158"
"P47159"
"P47161"
"P47162"
"P47164"
"P47166"
"P47169"
"P47173"
"P47174"
"P47176"
"P47178"
"P47181"
"P47183"
"P47187"
"P47190"
"P47771"
"P47818"
"P47821"
"P47977"
"P48016"
"P48164"
"P48232"
"P48234"
"P48237"
"P48239"
"P48240"
"P48360"
"P48361"
"P48415"
"P48510"
"P48526"
"P48559"
"P48560"
"P48562"
"P48565"
"P48567"
"P48568"
"P48569"
"P48581"
"P48606"
"P48743"
"P48813"
"P48836"
"P49090"
"P49167"
"P49334"
"P49435"
"P49573"
"P49686"
"P49687"
"P49704"
"P49723"
"P49775"
"P49954"
"P49955"
"P49957"
"P49960"
"P50076"
"P50077"
"P50078"
"P50079"
"P50082"
"P50085"
"P50087"
"P50089"
"P50091"
"P50095"
"P50104"
"P50106"
"P50107"
"P50108"
"P50110"
"P50112"
"P50273"
"P50277"
"P50861"
"P50874"
"P50945"
"P51401"
"P51402"
"P51534"
"P52286"
"P52290"
"P52488"
"P52490"
"P52553"
"P52593"
"P52871"
"P52891"
"P52917"
"P52923"
"P53010"
"P53011"
"P53035"
"P53038"
"P53040"
"P53044"
"P53045"
"P53047"
"P53048"
"P53049"
"P53051"
"P53053"
"P53057"
"P53058"
"P53060"
"P53063"
"P53064"
"P53066"
"P53068"
"P53070"
"P53072"
"P53074"
"P53075"
"P53077"
"P53079"
"P53081"
"P53083"
"P53088"
"P53091"
"P53094"
"P53096"
"P53100"
"P53102"
"P53108"
"P53110"
"P53111"
"P53112"
"P53114"
"P53116"
"P53119"
"P53121"
"P53125"
"P53127"
"P53128"
"P53131"
"P53134"
"P53137"
"P53139"
"P53141"
"P53142"
"P53146"
"P53147"
"P53150"
"P53154"
"P53157"
"P53163"
"P53165"
"P53166"
"P53169"
"P53172"
"P53173"
"P53177"
"P53179"
"P53185"
"P53186"
"P53189"
"P53192"
"P53193"
"P53196"
"P53198"
"P53201"
"P53203"
"P53204"
"P53206"
"P53215"
"P53217"
"P53218"
"P53219"
"P53220"
"P53222"
"P53223"
"P53224"
"P53227"
"P53230"
"P53231"
"P53233"
"P53235"
"P53236"
"P53238"
"P53239"
"P53242"
"P53244"
"P53246"
"P53248"
"P53249"
"P53251"
"P53253"
"P53255"
"P53256"
"P53259"
"P53261"
"P53264"
"P53266"
"P53271"
"P53272"
"P53274"
"P53276"
"P53278"
"P53280"
"P53281"
"P53283"
"P53285"
"P53290"
"P53295"
"P53297"
"P53303"
"P53305"
"P53307"
"P53312"
"P53315"
"P53316"
"P53319"
"P53322"
"P53323"
"P53326"
"P53329"
"P53330"
"P53332"
"P53334"
"P53336"
"P53341"
"P53343"
"P53378"
"P53379"
"P53388"
"P53437"
"P53507"
"P53540"
"P53541"
"P53549"
"P53551"
"P53583"
"P53584"
"P53617"
"P53631"
"P53632"
"P53633"
"P53686"
"P53687"
"P53691"
"P53719"
"P53721"
"P53722"
"P53724"
"P53725"
"P53728"
"P53730"
"P53732"
"P53734"
"P53738"
"P53740"
"P53743"
"P53744"
"P53746"
"P53748"
"P53750"
"P53752"
"P53754"
"P53756"
"P53758"
"P53769"
"P53822"
"P53823"
"P53829"
"P53830"
"P53833"
"P53836"
"P53838"
"P53840"
"P53841"
"P53843"
"P53845"
"P53849"
"P53851"
"P53852"
"P53854"
"P53858"
"P53860"
"P53863"
"P53865"
"P53867"
"P53868"
"P53872"
"P53874"
"P53876"
"P53877"
"P53879"
"P53882"
"P53886"
"P53893"
"P53896"
"P53901"
"P53904"
"P53906"
"P53907"
"P53910"
"P53913"
"P53916"
"P53919"
"P53921"
"P53923"
"P53925"
"P53930"
"P53933"
"P53934"
"P53938"
"P53939"
"P53942"
"P53943"
"P53944"
"P53947"
"P53950"
"P53952"
"P53954"
"P53956"
"P53959"
"P53962"
"P53964"
"P53966"
"P53968"
"P53970"
"P53972"
"P53974"
"P53976"
"P53978"
"P53981"
"P53983"
"P54000"
"P54003"
"P54005"
"P54007"
"P54072"
"P54780"
"P54781"
"P54784"
"P54785"
"P54786"
"P54791"
"P54837"
"P54839"
"P54854"
"P54861"
"P54867"
"P54885"
"P56628"
"P57744"
"P60010"
"P61829"
"P61830"
"P69771"
"P69851"
"P69852"
"P80235"
"P80428"
"P80967"
"P81450"
"P81451"
"P85052"
"P87108"
"P87262"
"P87287"
"P89102"
"P89105"
"P89114"
"P89886"
"Q00055"
"Q00246"
"Q00362"
"Q00381"
"Q00402"
"Q00416"
"Q00578"
"Q00723"
"Q00764"
"Q00772"
"Q00776"
"Q00916"
"Q00947"
"Q00955"
"Q01163"
"Q01389"
"Q01448"
"Q01454"
"Q01477"
"Q01519"
"Q01532"
"Q01574"
"Q01589"
"Q01649"
"Q01684"
"Q01855"
"Q01896"
"Q01939"
"Q02046"
"Q02100"
"Q02196"
"Q02197"
"Q02202"
"Q02204"
"Q02206"
"Q02208"
"Q02326"
"Q02336"
"Q02486"
"Q02516"
"Q02555"
"Q02574"
"Q02598"
"Q02608"
"Q02630"
"Q02642"
"Q02651"
"Q02710"
"Q02721"
"Q02725"
"Q02733"
"Q02749"
"Q02770"
"Q02771"
"Q02772"
"Q02773"
"Q02775"
"Q02781"
"Q02783"
"Q02785"
"Q02786"
"Q02793"
"Q02794"
"Q02795"
"Q02799"
"Q02803"
"Q02805"
"Q02820"
"Q02825"
"Q02863"
"Q02866"
"Q02872"
"Q02887"
"Q02889"
"Q02890"
"Q02891"
"Q02892"
"Q02896"
"Q02932"
"Q02933"
"Q02950"
"Q02959"
"Q02969"
"Q02979"
"Q03002"
"Q03010"
"Q03016"
"Q03020"
"Q03034"
"Q03049"
"Q03071"
"Q03085"
"Q03103"
"Q03104"
"Q03125"
"Q03144"
"Q03151"
"Q03161"
"Q03175"
"Q03178"
"Q03193"
"Q03201"
"Q03207"
"Q03210"
"Q03218"
"Q03231"
"Q03233"
"Q03246"
"Q03262"
"Q03281"
"Q03290"
"Q03305"
"Q03322"
"Q03327"
"Q03330"
"Q03337"
"Q03361"
"Q03370"
"Q03388"
"Q03406"
"Q03419"
"Q03430"
"Q03433"
"Q03434"
"Q03435"
"Q03446"
"Q03455"
"Q03483"
"Q03503"
"Q03516"
"Q03529"
"Q03530"
"Q03532"
"Q03533"
"Q03557"
"Q03558"
"Q03579"
"Q03629"
"Q03630"
"Q03649"
"Q03653"
"Q03656"
"Q03660"
"Q03667"
"Q03674"
"Q03687"
"Q03690"
"Q03691"
"Q03694"
"Q03695"
"Q03703"
"Q03713"
"Q03730"
"Q03758"
"Q03760"
"Q03768"
"Q03770"
"Q03776"
"Q03780"
"Q03786"
"Q03792"
"Q03796"
"Q03825"
"Q03829"
"Q03833"
"Q03835"
"Q03855"
"Q03860"
"Q03868"
"Q03899"
"Q03920"
"Q03937"
"Q03940"
"Q03954"
"Q03964"
"Q03973"
"Q03983"
"Q04003"
"Q04005"
"Q04007"
"Q04013"
"Q04033"
"Q04049"
"Q04052"
"Q04053"
"Q04062"
"Q04067"
"Q04081"
"Q04082"
"Q04087"
"Q04093"
"Q04110"
"Q04119"
"Q04121"
"Q04149"
"Q04174"
"Q04177"
"Q04179"
"Q04183"
"Q04195"
"Q04212"
"Q04214"
"Q04216"
"Q04217"
"Q04223"
"Q04231"
"Q04233"
"Q04272"
"Q04299"
"Q04305"
"Q04307"
"Q04311"
"Q04322"
"Q04336"
"Q04341"
"Q04359"
"Q04368"
"Q04371"
"Q04373"
"Q04398"
"Q04399"
"Q04401"
"Q04410"
"Q04412"
"Q04413"
"Q04418"
"Q04430"
"Q04432"
"Q04436"
"Q04437"
"Q04458"
"Q04471"
"Q04487"
"Q04489"
"Q04491"
"Q04493"
"Q04500"
"Q04516"
"Q04533"
"Q04549"
"Q04597"
"Q04599"
"Q04601"
"Q04603"
"Q04623"
"Q04632"
"Q04636"
"Q04651"
"Q04660"
"Q04673"
"Q04689"
"Q04697"
"Q04705"
"Q04706"
"Q04712"
"Q04728"
"Q04739"
"Q04748"
"Q04749"
"Q04773"
"Q04779"
"Q04781"
"Q04792"
"Q04835"
"Q04847"
"Q04869"
"Q04894"
"Q04902"
"Q04922"
"Q04924"
"Q04930"
"Q04934"
"Q04935"
"Q04947"
"Q04951"
"Q04952"
"Q04958"
"Q04964"
"Q04969"
"Q05015"
"Q05016"
"Q05024"
"Q05029"
"Q05040"
"Q05123"
"Q05166"
"Q05471"
"Q05473"
"Q05497"
"Q05510"
"Q05515"
"Q05518"
"Q05533"
"Q05543"
"Q05549"
"Q05580"
"Q05610"
"Q05611"
"Q05635"
"Q05637"
"Q05672"
"Q05775"
"Q05777"
"Q05785"
"Q05809"
"Q05827"
"Q05854"
"Q05881"
"Q05892"
"Q05898"
"Q05900"
"Q05902"
"Q05905"
"Q05911"
"Q05924"
"Q05926"
"Q05930"
"Q05933"
"Q05946"
"Q05948"
"Q05955"
"Q05979"
"Q05998"
"Q06005"
"Q06011"
"Q06032"
"Q06053"
"Q06058"
"Q06070"
"Q06078"
"Q06091"
"Q06096"
"Q06102"
"Q06106"
"Q06107"
"Q06109"
"Q06134"
"Q06139"
"Q06147"
"Q06149"
"Q06151"
"Q06156"
"Q06159"
"Q06160"
"Q06162"
"Q06168"
"Q06177"
"Q06179"
"Q06199"
"Q06204"
"Q06211"
"Q06213"
"Q06218"
"Q06235"
"Q06236"
"Q06245"
"Q06287"
"Q06324"
"Q06328"
"Q06333"
"Q06337"
"Q06338"
"Q06340"
"Q06349"
"Q06350"
"Q06389"
"Q06406"
"Q06407"
"Q06409"
"Q06411"
"Q06417"
"Q06466"
"Q06488"
"Q06489"
"Q06497"
"Q06506"
"Q06508"
"Q06511"
"Q06522"
"Q06524"
"Q06537"
"Q06538"
"Q06543"
"Q06549"
"Q06554"
"Q06563"
"Q06567"
"Q06592"
"Q06594"
"Q06596"
"Q06598"
"Q06604"
"Q06623"
"Q06628"
"Q06629"
"Q06631"
"Q06632"
"Q06639"
"Q06644"
"Q06648"
"Q06651"
"Q06667"
"Q06673"
"Q06674"
"Q06676"
"Q06678"
"Q06679"
"Q06681"
"Q06682"
"Q06683"
"Q06686"
"Q06688"
"Q06697"
"Q06703"
"Q06705"
"Q06706"
"Q06708"
"Q06810"
"Q06815"
"Q06817"
"Q06820"
"Q06822"
"Q06834"
"Q06836"
"Q06839"
"Q06991"
"Q07349"
"Q07362"
"Q07379"
"Q07395"
"Q07418"
"Q07442"
"Q07451"
"Q07457"
"Q07458"
"Q07471"
"Q07478"
"Q07500"
"Q07505"
"Q07527"
"Q07530"
"Q07540"
"Q07551"
"Q07560"
"Q07589"
"Q07622"
"Q07623"
"Q07648"
"Q07653"
"Q07657"
"Q07660"
"Q07684"
"Q07688"
"Q07716"
"Q07732"
"Q07738"
"Q07747"
"Q07798"
"Q07800"
"Q07804"
"Q07824"
"Q07829"
"Q07834"
"Q07844"
"Q07887"
"Q07895"
"Q07897"
"Q07913"
"Q07915"
"Q07923"
"Q07928"
"Q07938"
"Q07949"
"Q07951"
"Q07959"
"Q07979"
"Q07980"
"Q07988"
"Q07990"
"Q07993"
"Q08001"
"Q08004"
"Q08032"
"Q08058"
"Q08096"
"Q08118"
"Q08119"
"Q08157"
"Q08172"
"Q08176"
"Q08182"
"Q08193"
"Q08202"
"Q08204"
"Q08206"
"Q08213"
"Q08215"
"Q08219"
"Q08224"
"Q08225"
"Q08226"
"Q08227"
"Q08230"
"Q08232"
"Q08237"
"Q08245"
"Q08268"
"Q08270"
"Q08273"
"Q08278"
"Q08280"
"Q08282"
"Q08295"
"Q08300"
"Q08321"
"Q08347"
"Q08361"
"Q08409"
"Q08417"
"Q08421"
"Q08446"
"Q08448"
"Q08485"
"Q08490"
"Q08491"
"Q08492"
"Q08496"
"Q08504"
"Q08548"
"Q08550"
"Q08553"
"Q08559"
"Q08561"
"Q08562"
"Q08622"
"Q08634"
"Q08645"
"Q08647"
"Q08650"
"Q08673"
"Q08683"
"Q08686"
"Q08689"
"Q08692"
"Q08723"
"Q08732"
"Q08746"
"Q08748"
"Q08754"
"Q08760"
"Q08773"
"Q08777"
"Q08816"
"Q08818"
"Q08822"
"Q08887"
"Q08905"
"Q08906"
"Q08908"
"Q08911"
"Q08913"
"Q08919"
"Q08920"
"Q08921"
"Q08931"
"Q08949"
"Q08952"
"Q08955"
"Q08957"
"Q08959"
"Q08961"
"Q08964"
"Q08969"
"Q08971"
"Q08974"
"Q08976"
"Q08979"
"Q08981"
"Q08985"
"Q08989"
"Q08991"
"Q08994"
"Q08995"
"Q12000"
"Q12001"
"Q12008"
"Q12009"
"Q12010"
"Q12012"
"Q12013"
"Q12015"
"Q12016"
"Q12017"
"Q12020"
"Q12029"
"Q12031"
"Q12032"
"Q12033"
"Q12034"
"Q12038"
"Q12040"
"Q12042"
"Q12045"
"Q12046"
"Q12048"
"Q12049"
"Q12059"
"Q12063"
"Q12068"
"Q12071"
"Q12074"
"Q12083"
"Q12084"
"Q12085"
"Q12089"
"Q12090"
"Q12091"
"Q12092"
"Q12093"
"Q12094"
"Q12102"
"Q12111"
"Q12112"
"Q12117"
"Q12122"
"Q12123"
"Q12133"
"Q12139"
"Q12140"
"Q12143"
"Q12144"
"Q12151"
"Q12154"
"Q12155"
"Q12156"
"Q12160"
"Q12163"
"Q12165"
"Q12167"
"Q12168"
"Q12171"
"Q12173"
"Q12175"
"Q12179"
"Q12182"
"Q12185"
"Q12189"
"Q12192"
"Q12193"
"Q12194"
"Q12196"
"Q12202"
"Q12206"
"Q12207"
"Q12208"
"Q12210"
"Q12211"
"Q12212"
"Q12213"
"Q12215"
"Q12218"
"Q12223"
"Q12224"
"Q12226"
"Q12233"
"Q12235"
"Q12240"
"Q12243"
"Q12246"
"Q12247"
"Q12248"
"Q12251"
"Q12252"
"Q12253"
"Q12256"
"Q12257"
"Q12265"
"Q12266"
"Q12267"
"Q12271"
"Q12273"
"Q12274"
"Q12275"
"Q12276"
"Q12283"
"Q12284"
"Q12285"
"Q12288"
"Q12293"
"Q12297"
"Q12298"
"Q12300"
"Q12305"
"Q12308"
"Q12309"
"Q12314"
"Q12315"
"Q12318"
"Q12325"
"Q12328"
"Q12330"
"Q12331"
"Q12338"
"Q12339"
"Q12341"
"Q12342"
"Q12344"
"Q12345"
"Q12346"
"Q12348"
"Q12350"
"Q12351"
"Q12355"
"Q12358"
"Q12359"
"Q12361"
"Q12365"
"Q12368"
"Q12369"
"Q12372"
"Q12373"
"Q12374"
"Q12379"
"Q12380"
"Q12383"
"Q12386"
"Q12387"
"Q12389"
"Q12395"
"Q12396"
"Q12402"
"Q12405"
"Q12406"
"Q12407"
"Q12412"
"Q12414"
"Q12417"
"Q12418"
"Q12420"
"Q12421"
"Q12425"
"Q12428"
"Q12431"
"Q12433"
"Q12436"
"Q12439"
"Q12442"
"Q12446"
"Q12447"
"Q12450"
"Q12451"
"Q12454"
"Q12455"
"Q12458"
"Q12462"
"Q12464"
"Q12465"
"Q12466"
"Q12469"
"Q12472"
"Q12473"
"Q12476"
"Q12477"
"Q12480"
"Q12481"
"Q12485"
"Q12486"
"Q12488"
"Q12491"
"Q12495"
"Q12498"
"Q12499"
"Q12506"
"Q12510"
"Q12512"
"Q12513"
"Q12515"
"Q12517"
"Q12518"
"Q12522"
"Q12523"
"Q12527"
"Q12528"
"Q12532"
"Q12674"
"Q12680"
"Q12690"
"Q12692"
"Q12697"
"Q12734"
"Q12743"
"Q12745"
"Q12753"
"Q2V2P0"
"Q2V2P2"
"Q2V2P3"
"Q2V2P8"
"Q2V2P9"
"Q2V2Q2"
"Q3E6R4"
"Q3E6R5"
"Q3E705"
"Q3E736"
"Q3E743"
"Q3E744"
"Q3E746"
"Q3E747"
"Q3E751"
"Q3E754"
"Q3E757"
"Q3E765"
"Q3E772"
"Q3E789"
"Q3E796"
"Q3E798"
"Q3E7A3"
"Q3E7A4"
"Q3E7B0"
"Q3E7B2"
"Q3E7B3"
"Q3E7B6"
"Q3E7C1"
"Q3E7X8"
"Q3E7X9"
"Q3E7Y4"
"Q3E7Y5"
"Q3E816"
"Q3E819"
"Q3E820"
"Q3E823"
"Q3E825"
"Q3E827"
"Q3E833"
"Q3E835"
"Q3E840"
"Q3E841"
"Q3E842"
"Q3E843"
"Q3E846"
"Q6Q546"
"Q6Q547"
"Q6Q560"
"Q6Q5P6"
"Q6WNK7"
"Q86ZR7"
"Q8J0M4"
"Q8TGJ0"
"Q8TGJ1"
"Q8TGT2"
"Q8TGT4"
"Q8TGU5"
"Q8TGU6"
"Q92331"
"Q96VH2"
"Q96VH5"
"Q99176"
"Q99177"
"Q99181"
"Q99188"
"Q99190"
"Q99207"
"Q99210"
"Q99216"
"Q99219"
"Q99220"
"Q99222"
"Q99231"
"Q99258"
"Q99260"
"Q99271"
"Q99278"
"Q99287"
"Q99288"
"Q99296"
"Q99299"
"Q99303"
"Q99312"
"Q99314"
"Q99316"
"Q99321"
"Q99326"
"Q99383"
"Q99385"
"Q99393"
"Q99394"
"Q9P305"
"Q9ZZW4"
"Q9ZZW7"
"Q9ZZX0"
"Q9ZZX8"
