# Supplementary material for: Comparative Analysis of Unsupervised Protein Similarity Prediction Based on Graph Embedding
Source: Front Genet. 2021 Sep 22;12:744334. doi: 10.3389/fgene.2021.744334 (PMC8493040; doi:10.3389/fgene.2021.744334)
Supplement: Supplementary file 1 [file Data_Sheet_1.ZIP › ╨┬╜¿╬─╝■╝╨/term-graph.txt]

GO:0000001 GO:0048308  
GO:0000001 GO:0048311  
GO:0000002 GO:0007005  
GO:0000003 GO:0008150  
GO:0000006 GO:0005385  
GO:0000007 GO:0005385  
GO:0000009 GO:0000030  
GO:0000010 GO:0016765  
GO:0000011 GO:0007033  
GO:0000011 GO:0048308  
GO:0000012 GO:0006281  
GO:0000014 GO:0004520  
GO:0000015 GO:0044445  
GO:0000015 GO:1902494  
GO:0000016 GO:0004553  
GO:0000017 GO:0042946  
GO:0000018 GO:0051052  
GO:0000018 GO:0006310  
GO:0000019 GO:0000018  
GO:0000019 GO:0006312  
GO:0000022 GO:0051231  
GO:0000022 GO:1903047  
GO:0000022 GO:0000070  
GO:0000022 GO:0007052  
GO:0000023 GO:0005984  
GO:0000024 GO:0000023  
GO:0000024 GO:0046351  
GO:0000025 GO:0000023  
GO:0000025 GO:0046352  
GO:0000026 GO:0000030  
GO:0000027 GO:0022618  
GO:0000027 GO:0042255  
GO:0000027 GO:0042273  
GO:0000028 GO:0022618  
GO:0000028 GO:0042255  
GO:0000028 GO:0042274  
GO:0000030 GO:0016758  
GO:0000031 GO:0016740  
GO:0000032 GO:0006057  
GO:0000032 GO:0031506  
GO:0000033 GO:0000030  
GO:0000034 GO:0016814  
GO:0000034 GO:0019239  
GO:0000035 GO:0005488  
GO:0000036 GO:0044620  
GO:0000036 GO:0140104  
GO:0000038 GO:0006631  
GO:0000041 GO:0030001  
GO:0000045 GO:0070925  
GO:0000045 GO:1905037  
GO:0000048 GO:0016755  
GO:0000049 GO:0003723  
GO:0000050 GO:0019627  
GO:0000050 GO:0043604  
GO:0000050 GO:1901566  
GO:0000052 GO:1901605  
GO:0000053 GO:0006575  
GO:0000053 GO:0072350  
GO:0000053 GO:1901605  
GO:0000054 GO:0033750  
GO:0000054 GO:0051656  
GO:0000054 GO:0071428  
GO:0000054 GO:0042254  
GO:0000055 GO:0000054  
GO:0000056 GO:0000054  
GO:0000060 GO:0006886  
GO:0000060 GO:0006606  
GO:0000061 GO:0043624  
GO:0000061 GO:0006606  
GO:0000062 GO:0032559  
GO:0000062 GO:0033218  
GO:0000062 GO:0043168  
GO:0000062 GO:0050662  
GO:0000062 GO:1901567  
GO:0000062 GO:1901681  
GO:0000064 GO:0008324  
GO:0000064 GO:0015179  
GO:0000064 GO:0015238  
GO:0000070 GO:0000819  
GO:0000070 GO:1903047  
GO:0000070 GO:0140014  
GO:0000073 GO:0110100  
GO:0000073 GO:1905047  
GO:0000075 GO:0009987  
GO:0000075 GO:0045786  
GO:0000076 GO:0031570  
GO:0000077 GO:0006974  
GO:0000077 GO:0031570  
GO:0000079 GO:0071900  
GO:0000079 GO:1904029  
GO:0000080 GO:0051318  
GO:0000080 GO:0051329  
GO:0000082 GO:0044772  
GO:0000082 GO:0044843  
GO:0000083 GO:0006355  
GO:0000083 GO:1903047  
GO:0000083 GO:0000082  
GO:0000084 GO:0051320  
GO:0000084 GO:0051329  
GO:0000085 GO:0051319  
GO:0000085 GO:0051329  
GO:0000086 GO:0044772  
GO:0000086 GO:0044839  
GO:0000087 GO:0000279  
GO:0000087 GO:0098763  
GO:0000088 GO:0051324  
GO:0000088 GO:0000087  
GO:0000089 GO:0051323  
GO:0000089 GO:0000087  
GO:0000090 GO:0051322  
GO:0000090 GO:0000087  
GO:0000091 GO:0000090  
GO:0000092 GO:0000090  
GO:0000093 GO:0051326  
GO:0000093 GO:0000087  
GO:0000095 GO:0015238  
GO:0000095 GO:0051185  
GO:0000095 GO:1901682  
GO:0000096 GO:0006520  
GO:0000096 GO:0006790  
GO:0000097 GO:0000096  
GO:0000097 GO:0008652  
GO:0000097 GO:0044272  
GO:0000098 GO:0000096  
GO:0000098 GO:0009063  
GO:0000098 GO:0044273  
GO:0000099 GO:0015171  
GO:0000099 GO:1901682  
GO:0000100 GO:0072349  
GO:0000100 GO:1901682  
GO:0000101 GO:0006865  
GO:0000101 GO:0072348  
GO:0000102 GO:0005294  
GO:0000102 GO:0015191  
GO:0000102 GO:1901680  
GO:0000103 GO:0006790  
GO:0000104 GO:0016627  
GO:0000105 GO:0006547  
GO:0000105 GO:0009073  
GO:0000105 GO:0018130  
GO:0000105 GO:1901607  
GO:0000107 GO:0016763  
GO:0000109 GO:0044428  
GO:0000109 GO:1990391  
GO:0000110 GO:0000109  
GO:0000111 GO:0000109  
GO:0000112 GO:0000109  
GO:0000113 GO:0000109  
GO:0000117 GO:0006355  
GO:0000117 GO:1903047  
GO:0000117 GO:0000086  
GO:0000118 GO:0044451  
GO:0000118 GO:1902494  
GO:0000120 GO:0044452  
GO:0000120 GO:0044798  
GO:0000121 GO:0016791  
GO:0000122 GO:0006357  
GO:0000122 GO:0045892  
GO:0000122 GO:0006366 negatively_ 
GO:0000123 GO:0031248  
GO:0000123 GO:0044451  
GO:0000124 GO:0070461  
GO:0000124 GO:1905368  
GO:0000125 GO:0070461  
GO:0000126 GO:0090576  
GO:0000127 GO:0090576  
GO:0000128 GO:0098630  
GO:0000131 GO:0044424  
GO:0000132 GO:0040001  
GO:0000132 GO:0051294  
GO:0000133 GO:0032991  
GO:0000133 GO:0044448  
GO:0000133 GO:0030427  
GO:0000136 GO:0031501  
GO:0000136 GO:0044431  
GO:0000136 GO:0098796  
GO:0000136 GO:0000137  
GO:0000136 GO:0030173  
GO:0000137 GO:0031985  
GO:0000138 GO:0031985  
GO:0000139 GO:0044431  
GO:0000139 GO:0098588  
GO:0000139 GO:0098791  
GO:0000140 GO:0016616  
GO:0000142 GO:0110085  
GO:0000142 GO:0005935  
GO:0000144 GO:0000399  
GO:0000144 GO:0005940  
GO:0000144 GO:0032161  
GO:0000145 GO:0044448  
GO:0000145 GO:0099023  
GO:0000146 GO:0003774  
GO:0000147 GO:0022607  
GO:0000147 GO:0030866  
GO:0000147 GO:0044396  
GO:0000148 GO:0098797  
GO:0000148 GO:1990234  
GO:0000149 GO:0005515  
GO:0000150 GO:0140097  
GO:0000151 GO:0044424  
GO:0000151 GO:1990234  
GO:0000152 GO:0000151  
GO:0000152 GO:0044428  
GO:0000153 GO:0000151  
GO:0000153 GO:0044444  
GO:0000154 GO:0006364  
GO:0000154 GO:0009451  
GO:0000155 GO:0004673  
GO:0000156 GO:0060089  
GO:0000159 GO:0008287  
GO:0000159 GO:0044424  
GO:0000160 GO:0035556  
GO:0000161 GO:0051403  
GO:0000162 GO:0006568  
GO:0000162 GO:0009073  
GO:0000162 GO:0046219  
GO:0000162 GO:1901607  
GO:0000164 GO:0008287  
GO:0000164 GO:0044444  
GO:0000165 GO:0023014  
GO:0000165 GO:0035556  
GO:0000166 GO:0036094  
GO:0000166 GO:1901265  
GO:0000167 GO:0000185  
GO:0000167 GO:0007231  
GO:0000168 GO:0000186  
GO:0000168 GO:0007231  
GO:0000169 GO:0000187  
GO:0000169 GO:0007231  
GO:0000170 GO:0016491  
GO:0000171 GO:0004540  
GO:0000172 GO:0005732  
GO:0000172 GO:1902494  
GO:0000173 GO:0000188  
GO:0000173 GO:0007231  
GO:0000175 GO:0008408  
GO:0000175 GO:0016896  
GO:0000176 GO:0000178  
GO:0000176 GO:0044428  
GO:0000176 GO:0031981  
GO:0000177 GO:0000178  
GO:0000177 GO:0044444  
GO:0000178 GO:0044424  
GO:0000178 GO:1905354  
GO:0000179 GO:0008170  
GO:0000179 GO:0016433  
GO:0000182 GO:1990837  
GO:0000183 GO:0006342  
GO:0000184 GO:0000956  
GO:0000185 GO:0032147  
GO:0000185 GO:0043406  
GO:0000186 GO:0032147  
GO:0000186 GO:0043406  
GO:0000187 GO:0032147  
GO:0000187 GO:0043406  
GO:0000188 GO:0043407  
GO:0000196 GO:0051403  
GO:0000196 GO:0071554  
GO:0000197 GO:0000185  
GO:0000197 GO:0071554  
GO:0000198 GO:0000186  
GO:0000198 GO:0071554  
GO:0000199 GO:0000187  
GO:0000199 GO:0071554  
GO:0000200 GO:0000188  
GO:0000200 GO:0071554  
GO:0000209 GO:0016567  
GO:0000210 GO:0004551  
GO:0000212 GO:0007051  
GO:0000212 GO:1903046  
GO:0000213 GO:0004549  
GO:0000213 GO:0016892  
GO:0000214 GO:0044428  
GO:0000214 GO:1902555  
GO:0000215 GO:0016773  
GO:0000215 GO:0140101  
GO:0000217 GO:0003677  
GO:0000220 GO:0033179  
GO:0000220 GO:0044437  
GO:0000221 GO:0033180  
GO:0000221 GO:0044437  
GO:0000221 GO:0016471  
GO:0000222 GO:0033179  
GO:0000222 GO:0098797  
GO:0000222 GO:0005887  
GO:0000222 GO:0033181  
GO:0000223 GO:0033180  
GO:0000223 GO:0098797  
GO:0000223 GO:0005887  
GO:0000223 GO:0033181  
GO:0000224 GO:0016811  
GO:0000225 GO:0016811  
GO:0000225 GO:0019213  
GO:0000226 GO:0007010  
GO:0000226 GO:0007017  
GO:0000227 GO:0015131  
GO:0000227 GO:0015291  
GO:0000228 GO:0005694  
GO:0000228 GO:0044428  
GO:0000228 GO:0031981  
GO:0000229 GO:0005694  
GO:0000229 GO:0044444  
GO:0000234 GO:0008170  
GO:0000234 GO:0008757  
GO:0000235 GO:0005876  
GO:0000235 GO:0005881  
GO:0000235 GO:0005818  
GO:0000236 GO:0098763  
GO:0000237 GO:0098764  
GO:0000237 GO:0007128  
GO:0000238 GO:0098764  
GO:0000238 GO:0007128  
GO:0000239 GO:0098764  
GO:0000239 GO:0007128  
GO:0000240 GO:0098764  
GO:0000240 GO:0007128  
GO:0000241 GO:0098764  
GO:0000241 GO:0007128  
GO:0000242 GO:0044450  
GO:0000242 GO:0005813  
GO:0000243 GO:0005684  
GO:0000244 GO:0000387  
GO:0000245 GO:0022618  
GO:0000245 GO:0000398  
GO:0000246 GO:0016628  
GO:0000247 GO:0016863  
GO:0000248 GO:0016717  
GO:0000248 GO:0070704  
GO:0000249 GO:0016717  
GO:0000249 GO:0070704  
GO:0000250 GO:0031559  
GO:0000252 GO:0016616  
GO:0000253 GO:0016616  
GO:0000254 GO:0016709  
GO:0000255 GO:0017144  
GO:0000255 GO:0043603  
GO:0000255 GO:0046483  
GO:0000255 GO:1901360  
GO:0000255 GO:1901564  
GO:0000256 GO:0000255  
GO:0000256 GO:0042737  
GO:0000256 GO:0043605  
GO:0000256 GO:0046700  
GO:0000256 GO:1901361  
GO:0000256 GO:1901565  
GO:0000257 GO:0016815  
GO:0000262 GO:0000229  
GO:0000262 GO:0044429  
GO:0000262 GO:0042645  
GO:0000266 GO:0007005  
GO:0000266 GO:0048285  
GO:0000268 GO:0005048  
GO:0000269 GO:0015288  
GO:0000269 GO:0019534  
GO:0000270 GO:0030203  
GO:0000271 GO:0005976  
GO:0000271 GO:0009059  
GO:0000271 GO:0016051  
GO:0000272 GO:0005976  
GO:0000272 GO:0009057  
GO:0000272 GO:0016052  
GO:0000274 GO:0045265  
GO:0000274 GO:0098800  
GO:0000274 GO:0000276  
GO:0000275 GO:0045261  
GO:0000275 GO:0098800  
GO:0000275 GO:0005753  
GO:0000276 GO:0045263  
GO:0000276 GO:0098800  
GO:0000276 GO:0005753  
GO:0000277 GO:0016279  
GO:0000278 GO:0007049  
GO:0000279 GO:0022403  
GO:0000280 GO:0048285  
GO:0000281 GO:0061640  
GO:0000281 GO:1903047  
GO:0000282 GO:0030010  
GO:0000282 GO:1903047  
GO:0000282 GO:0000281  
GO:0000285 GO:0016307  
GO:0000286 GO:0016638  
GO:0000287 GO:0046872  
GO:0000288 GO:0000956  
GO:0000289 GO:0000956  
GO:0000289 GO:0000288  
GO:0000290 GO:0000956  
GO:0000290 GO:0000288  
GO:0000291 GO:0000956  
GO:0000292 GO:0006401  
GO:0000293 GO:0016723  
GO:0000294 GO:0000956  
GO:0000295 GO:0015216  
GO:0000296 GO:0015696  
GO:0000296 GO:0015846  
GO:0000296 GO:0015893  
GO:0000297 GO:0008519  
GO:0000297 GO:0015203  
GO:0000297 GO:0015238  
GO:0000298 GO:0016462  
GO:0000301 GO:0006891  
GO:0000302 GO:0006979  
GO:0000302 GO:1901700  
GO:0000303 GO:0000305  
GO:0000304 GO:0000302  
GO:0000304 GO:0007584  
GO:0000304 GO:0010035  
GO:0000304 GO:0042493  
GO:0000305 GO:0000302  
GO:0000305 GO:0010035  
GO:0000306 GO:0031312  
GO:0000306 GO:0044437  
GO:0000306 GO:0005774  
GO:0000307 GO:0044424  
GO:0000307 GO:1902554  
GO:0000308 GO:0000307  
GO:0000308 GO:0044444  
GO:0000309 GO:0070566  
GO:0000310 GO:0106130  
GO:0000311 GO:0000315  
GO:0000311 GO:0044435  
GO:0000311 GO:0009547  
GO:0000312 GO:0000314  
GO:0000312 GO:0044435  
GO:0000312 GO:0009547  
GO:0000313 GO:0005840  
GO:0000313 GO:0044422  
GO:0000314 GO:0015935  
GO:0000314 GO:0000313  
GO:0000315 GO:0015934  
GO:0000315 GO:0000313  
GO:0000316 GO:0015698  
GO:0000316 GO:0072348  
GO:0000319 GO:0015103  
GO:0000319 GO:1901682  
GO:0000320 GO:0022402  
GO:0000321 GO:0000320  
GO:0000321 GO:0000754  
GO:0000322 GO:0005773  
GO:0000323 GO:0005773  
GO:0000324 GO:0000322  
GO:0000324 GO:0000323  
GO:0000325 GO:0005773  
GO:0000326 GO:0000322  
GO:0000326 GO:0000325  
GO:0000327 GO:0000323  
GO:0000327 GO:0044437  
GO:0000327 GO:0000326  
GO:0000328 GO:0005775  
GO:0000328 GO:0000324  
GO:0000329 GO:0098852  
GO:0000329 GO:0000324  
GO:0000330 GO:0005775  
GO:0000330 GO:0000325  
GO:0000331 GO:0005773  
GO:0000331 GO:0031410  
GO:0000332 GO:0000497  
GO:0000332 GO:0003720  
GO:0000333 GO:0005697  
GO:0000333 GO:0042575  
GO:0000334 GO:0016702  
GO:0000335 GO:0000337  
GO:0000335 GO:0010529  
GO:0000335 GO:0045910  
GO:0000335 GO:0006313 negatively_ 
GO:0000336 GO:0000337  
GO:0000336 GO:0010530  
GO:0000336 GO:0045911  
GO:0000336 GO:0006313 positively_ 
GO:0000337 GO:0000018  
GO:0000337 GO:0010528  
GO:0000337 GO:0006313  
GO:0000338 GO:0070646  
GO:0000339 GO:0003723  
GO:0000340 GO:0000339  
GO:0000341 GO:0000339  
GO:0000342 GO:0000339  
GO:0000343 GO:0000427  
GO:0000344 GO:0000427  
GO:0000345 GO:0000428  
GO:0000345 GO:0044445  
GO:0000346 GO:0032991  
GO:0000346 GO:0044428  
GO:0000347 GO:0032991  
GO:0000347 GO:0044428  
GO:0000348 GO:0022618  
GO:0000348 GO:0000245  
GO:0000349 GO:0022618  
GO:0000349 GO:0000393  
GO:0000350 GO:0022618  
GO:0000350 GO:0000393  
GO:0000352 GO:0022618  
GO:0000352 GO:0000245  
GO:0000352 GO:0045291  
GO:0000353 GO:0022618  
GO:0000353 GO:0045291  
GO:0000354 GO:0022618  
GO:0000354 GO:0000245  
GO:0000354 GO:0045292  
GO:0000365 GO:0000398  
GO:0000366 GO:0000365  
GO:0000366 GO:0000380  
GO:0000372 GO:0000376  
GO:0000373 GO:0000377  
GO:0000374 GO:0000377  
GO:0000375 GO:0008380  
GO:0000376 GO:0000375  
GO:0000377 GO:0000375  
GO:0000378 GO:0016070  
GO:0000378 GO:0000394  
GO:0000379 GO:0006396  
GO:0000379 GO:0006388  
GO:0000380 GO:0000398  
GO:0000381 GO:0048024  
GO:0000381 GO:0000380  
GO:0000384 GO:0140098  
GO:0000386 GO:0140098  
GO:0000387 GO:0022618  
GO:0000387 GO:0000398  
GO:0000388 GO:0022618  
GO:0000388 GO:0000393  
GO:0000389 GO:0006376  
GO:0000390 GO:0032988  
GO:0000390 GO:0000398  
GO:0000393 GO:0022618  
GO:0000393 GO:0000398  
GO:0000394 GO:0008380  
GO:0000395 GO:0006376  
GO:0000395 GO:0045292  
GO:0000398 GO:0000377  
GO:0000398 GO:0006397  
GO:0000399 GO:0032155  
GO:0000399 GO:0005935  
GO:0000400 GO:0000217  
GO:0000401 GO:0000400  
GO:0000402 GO:0000400  
GO:0000403 GO:0000217  
GO:0000404 GO:0000217  
GO:0000404 GO:0032135  
GO:0000405 GO:0000217  
GO:0000406 GO:0000217  
GO:0000407 GO:0044444  
GO:0000408 GO:0032991  
GO:0000408 GO:0044424  
GO:0000409 GO:0006355  
GO:0000410 GO:0000409  
GO:0000410 GO:0045013  
GO:0000411 GO:0000409  
GO:0000411 GO:0045991  
GO:0000412 GO:0000413  
GO:0000412 GO:0016570  
GO:0000413 GO:0018208  
GO:0000414 GO:0031060  
GO:0000414 GO:0010452  
GO:0000415 GO:0000414  
GO:0000415 GO:0031061  
GO:0000415 GO:0010452 negatively_ 
GO:0000416 GO:0000414  
GO:0000416 GO:0031062  
GO:0000416 GO:0010452 positively_ 
GO:0000417 GO:0032991  
GO:0000418 GO:0044451  
GO:0000418 GO:0055029  
GO:0000419 GO:0055029  
GO:0000421 GO:0005774  
GO:0000421 GO:0005776  
GO:0000422 GO:0006914  
GO:0000422 GO:0061726  
GO:0000423 GO:0000422  
GO:0000423 GO:0061912  
GO:0000424 GO:0000422  
GO:0000424 GO:0016237  
GO:0000425 GO:0030242  
GO:0000425 GO:0061912  
GO:0000426 GO:0016237  
GO:0000426 GO:0030242  
GO:0000427 GO:0000428  
GO:0000427 GO:0044435  
GO:0000428 GO:0030880  
GO:0000429 GO:0006357  
GO:0000429 GO:0045990  
GO:0000430 GO:0000429  
GO:0000430 GO:0046015  
GO:0000431 GO:0000409  
GO:0000431 GO:0000429  
GO:0000432 GO:0000430  
GO:0000432 GO:0000436  
GO:0000432 GO:0046016  
GO:0000433 GO:0045014  
GO:0000433 GO:0061987  
GO:0000434 GO:0000410  
GO:0000434 GO:0000431  
GO:0000434 GO:0000437  
GO:0000435 GO:0000411  
GO:0000435 GO:0000431  
GO:0000435 GO:0000436  
GO:0000436 GO:0000429  
GO:0000436 GO:0045944  
GO:0000436 GO:0045991  
GO:0000437 GO:0000122  
GO:0000437 GO:0000429  
GO:0000437 GO:0045013  
GO:0000438 GO:0000439  
GO:0000438 GO:0044451  
GO:0000438 GO:0005675  
GO:0000439 GO:0032991  
GO:0000439 GO:0044428  
GO:0000440 GO:0000439  
GO:0000440 GO:0000112  
GO:0000444 GO:0032991  
GO:0000444 GO:0044427  
GO:0000444 GO:0000777  
GO:0000445 GO:0000347  
GO:0000445 GO:0000346  
GO:0000446 GO:0000347  
GO:0000446 GO:0008023  
GO:0000447 GO:0000479  
GO:0000447 GO:0000462  
GO:0000447 GO:0000466  
GO:0000448 GO:0000479  
GO:0000448 GO:0000463  
GO:0000448 GO:0000466  
GO:0000449 GO:0000478  
GO:0000450 GO:0000478  
GO:0000451 GO:0031167  
GO:0000452 GO:0000451  
GO:0000452 GO:0016074  
GO:0000453 GO:0000451  
GO:0000454 GO:0016074  
GO:0000454 GO:0031118  
GO:0000455 GO:0031118  
GO:0000456 GO:0070475  
GO:0000456 GO:0030490  
GO:0000457 GO:0000449  
GO:0000457 GO:0002108  
GO:0000457 GO:0002109  
GO:0000458 GO:0000449  
GO:0000458 GO:0002108  
GO:0000459 GO:0000469  
GO:0000459 GO:0090503  
GO:0000460 GO:0006364  
GO:0000461 GO:0000479  
GO:0000461 GO:0031125  
GO:0000461 GO:0000462  
GO:0000462 GO:0030490  
GO:0000463 GO:0000470  
GO:0000464 GO:0000479  
GO:0000464 GO:0000463  
GO:0000464 GO:0000466  
GO:0000465 GO:0000459  
GO:0000465 GO:0000967  
GO:0000465 GO:0000466  
GO:0000466 GO:0000460  
GO:0000467 GO:0000459  
GO:0000467 GO:0031125  
GO:0000467 GO:0000466  
GO:0000468 GO:0031125  
GO:0000468 GO:0000463  
GO:0000469 GO:0090501  
GO:0000469 GO:0006364  
GO:0000470 GO:0006364  
GO:0000470 GO:0042273  
GO:0000471 GO:0000479  
GO:0000472 GO:0000479  
GO:0000472 GO:0000967  
GO:0000472 GO:0000462  
GO:0000473 GO:0000470  
GO:0000474 GO:0030490  
GO:0000475 GO:0006364  
GO:0000476 GO:0006364  
GO:0000477 GO:0000469  
GO:0000477 GO:0000967  
GO:0000477 GO:0000463  
GO:0000478 GO:0000469  
GO:0000478 GO:0090502  
GO:0000479 GO:0000478  
GO:0000480 GO:0000479  
GO:0000480 GO:0000462  
GO:0000481 GO:0006364  
GO:0000482 GO:0000481  
GO:0000483 GO:0000478  
GO:0000484 GO:0000483  
GO:0000484 GO:0000474  
GO:0000484 GO:0000487  
GO:0000485 GO:0000483  
GO:0000485 GO:0000473  
GO:0000485 GO:0000475  
GO:0000486 GO:0000483  
GO:0000486 GO:0000475  
GO:0000486 GO:0000487  
GO:0000487 GO:0000460  
GO:0000488 GO:0000470  
GO:0000489 GO:0030490  
GO:0000491 GO:0022618  
GO:0000492 GO:0000491  
GO:0000493 GO:0000491  
GO:0000494 GO:0031126  
GO:0000494 GO:0034963  
GO:0000495 GO:0031126  
GO:0000495 GO:0034964  
GO:0000496 GO:0003676  
GO:0000497 GO:0000496  
GO:0000497 GO:0003677  
GO:0000498 GO:0000496  
GO:0000498 GO:0003723  
GO:0000499 GO:0000498  
GO:0000500 GO:0000120  
GO:0000501 GO:0000128  
GO:0000502 GO:0044424  
GO:0000502 GO:1905369  
GO:0000506 GO:0044432  
GO:0000506 GO:0098796  
GO:0000506 GO:1990234  
GO:0000506 GO:0005789  
GO:0000578 GO:0009798  
GO:0000578 GO:0009880  
GO:0000700 GO:0019104  
GO:0000701 GO:0000700  
GO:0000702 GO:0019104  
GO:0000703 GO:0000702  
GO:0000704 GO:0019104  
GO:0000705 GO:0007127  
GO:0000706 GO:0000729  
GO:0000706 GO:1903046  
GO:0000707 GO:0000730  
GO:0000707 GO:0061982  
GO:0000708 GO:0042148  
GO:0000708 GO:0061982  
GO:0000709 GO:1903046  
GO:0000709 GO:0007131  
GO:0000710 GO:0006298  
GO:0000710 GO:0061982  
GO:0000711 GO:0000731  
GO:0000711 GO:0061982  
GO:0000712 GO:0061982  
GO:0000712 GO:0007131  
GO:0000712 GO:0051307  
GO:0000713 GO:0061982  
GO:0000713 GO:0006310  
GO:0000714 GO:0000732  
GO:0000714 GO:0061982  
GO:0000715 GO:0051276  
GO:0000715 GO:0006289  
GO:0000716 GO:0000715  
GO:0000716 GO:0006283  
GO:0000717 GO:0032508  
GO:0000717 GO:0006289  
GO:0000718 GO:0044349  
GO:0000718 GO:0006289  
GO:0000719 GO:0006290  
GO:0000720 GO:0006289  
GO:0000720 GO:0006290  
GO:0000721 GO:0016616  
GO:0000722 GO:0000723  
GO:0000722 GO:0006312  
GO:0000723 GO:0006259  
GO:0000723 GO:0032200  
GO:0000723 GO:0060249  
GO:0000724 GO:0000725  
GO:0000724 GO:0006302  
GO:0000725 GO:0006281  
GO:0000725 GO:0006310  
GO:0000726 GO:0006281  
GO:0000727 GO:0000724  
GO:0000728 GO:0022414  
GO:0000728 GO:0090305  
GO:0000728 GO:0007534  
GO:0000729 GO:0006259  
GO:0000729 GO:0006302  
GO:0000730 GO:0065004  
GO:0000730 GO:0090735  
GO:0000730 GO:0045003  
GO:0000731 GO:0071897  
GO:0000731 GO:0006281  
GO:0000732 GO:0006259  
GO:0000732 GO:0006310  
GO:0000733 GO:0006259  
GO:0000733 GO:0032392  
GO:0000734 GO:0000731  
GO:0000734 GO:0022414  
GO:0000734 GO:0007534  
GO:0000735 GO:0006259  
GO:0000736 GO:0000735  
GO:0000736 GO:0045002  
GO:0000737 GO:0006308  
GO:0000737 GO:0090305  
GO:0000738 GO:0006308  
GO:0000738 GO:0090305  
GO:0000740 GO:0090174  
GO:0000741 GO:0048284  
GO:0000741 GO:0006997  
GO:0000742 GO:0000741  
GO:0000742 GO:0022414  
GO:0000742 GO:0000747  
GO:0000743 GO:0022414  
GO:0000743 GO:0030473  
GO:0000743 GO:0000747  
GO:0000744 GO:0000741  
GO:0000744 GO:0000748  
GO:0000745 GO:0007097  
GO:0000745 GO:0000744  
GO:0000746 GO:0044764  
GO:0000747 GO:0000746  
GO:0000747 GO:0019953  
GO:0000748 GO:0000746  
GO:0000749 GO:0031139  
GO:0000749 GO:0071444  
GO:0000750 GO:0032005  
GO:0000750 GO:0000749  
GO:0000751 GO:0071850  
GO:0000751 GO:0000749  
GO:0000752 GO:0000771  
GO:0000752 GO:0044703  
GO:0000752 GO:0098630  
GO:0000752 GO:0000747  
GO:0000752 GO:0000749  
GO:0000753 GO:0000767  
GO:0000753 GO:0003006  
GO:0000753 GO:0000747  
GO:0000754 GO:0023058  
GO:0000754 GO:0000749  
GO:0000755 GO:0022413  
GO:0000755 GO:0000747  
GO:0000756 GO:0007154  
GO:0000756 GO:0046999  
GO:0000756 GO:0071444  
GO:0000756 GO:0000748  
GO:0000758 GO:0000771  
GO:0000758 GO:0098630  
GO:0000758 GO:0000748  
GO:0000758 GO:0000756  
GO:0000759 GO:0000767  
GO:0000759 GO:0000748  
GO:0000760 GO:0000756  
GO:0000760 GO:0022401  
GO:0000761 GO:0000771  
GO:0000761 GO:0000748  
GO:0000762 GO:0009291  
GO:0000765 GO:0019236  
GO:0000765 GO:0046999  
GO:0000765 GO:0000762  
GO:0000766 GO:0022401  
GO:0000766 GO:0000765  
GO:0000767 GO:0000902  
GO:0000767 GO:0000746  
GO:0000768 GO:0006949  
GO:0000769 GO:0006949  
GO:0000770 GO:0009914  
GO:0000770 GO:0015833  
GO:0000771 GO:0098610  
GO:0000771 GO:0000746  
GO:0000772 GO:0005186  
GO:0000773 GO:0008170  
GO:0000773 GO:0008757  
GO:0000774 GO:0030554  
GO:0000774 GO:0060590  
GO:0000775 GO:0098687  
GO:0000776 GO:0032991  
GO:0000776 GO:0043232  
GO:0000776 GO:0044427  
GO:0000776 GO:0000775  
GO:0000777 GO:0000776  
GO:0000777 GO:0000779  
GO:0000778 GO:0000777  
GO:0000778 GO:0044454  
GO:0000778 GO:0000780  
GO:0000779 GO:0000775  
GO:0000779 GO:0000793  
GO:0000780 GO:0000779  
GO:0000780 GO:0044454  
GO:0000780 GO:0000794  
GO:0000781 GO:0098687  
GO:0000782 GO:0032993  
GO:0000782 GO:0044427  
GO:0000782 GO:0000781  
GO:0000783 GO:0000782  
GO:0000783 GO:0044454  
GO:0000783 GO:0000784  
GO:0000784 GO:0000781  
GO:0000784 GO:0044454  
GO:0000785 GO:0044427  
GO:0000786 GO:0032993  
GO:0000786 GO:0044427  
GO:0000786 GO:0044815  
GO:0000786 GO:0000785  
GO:0000787 GO:0000786  
GO:0000787 GO:0044444  
GO:0000787 GO:0000789  
GO:0000788 GO:0000786  
GO:0000788 GO:0044454  
GO:0000788 GO:0000790  
GO:0000789 GO:0000785  
GO:0000789 GO:0044444  
GO:0000789 GO:0000229  
GO:0000790 GO:0000785  
GO:0000790 GO:0044454  
GO:0000791 GO:0000785  
GO:0000792 GO:0000785  
GO:0000793 GO:0005694  
GO:0000794 GO:0000228  
GO:0000794 GO:0000793  
GO:0000795 GO:0099086  
GO:0000796 GO:0044427  
GO:0000796 GO:0044815  
GO:0000796 GO:0000793  
GO:0000797 GO:0032991  
GO:0000797 GO:0044427  
GO:0000797 GO:0000796  
GO:0000798 GO:0008278  
GO:0000798 GO:0044454  
GO:0000798 GO:0000794  
GO:0000799 GO:0000796  
GO:0000799 GO:0044454  
GO:0000799 GO:0000794  
GO:0000800 GO:0044454  
GO:0000800 GO:0000795  
GO:0000801 GO:0044454  
GO:0000801 GO:0000795  
GO:0000802 GO:0044454  
GO:0000802 GO:0000795  
GO:0000803 GO:0005694  
GO:0000804 GO:0000803  
GO:0000805 GO:0000803  
GO:0000806 GO:0000803  
GO:0000807 GO:0000803  
GO:0000808 GO:0032991  
GO:0000808 GO:0044427  
GO:0000809 GO:0000808  
GO:0000809 GO:0044444  
GO:0000809 GO:0000229  
GO:0000810 GO:0016462  
GO:0000811 GO:0031261  
GO:0000811 GO:0044454  
GO:0000812 GO:0097346  
GO:0000813 GO:0036452  
GO:0000813 GO:0098796  
GO:0000813 GO:0010008  
GO:0000814 GO:0036452  
GO:0000814 GO:0098796  
GO:0000814 GO:0010008  
GO:0000815 GO:0036452  
GO:0000815 GO:0098796  
GO:0000815 GO:0010008  
GO:0000817 GO:0032991  
GO:0000817 GO:0044454  
GO:0000817 GO:0000778  
GO:0000818 GO:0000444  
GO:0000818 GO:0044454  
GO:0000818 GO:0000778  
GO:0000819 GO:0051276  
GO:0000819 GO:0098813  
GO:0000820 GO:0006521  
GO:0000820 GO:0009064  
GO:0000821 GO:0000820  
GO:0000821 GO:0006525  
GO:0000822 GO:0008144  
GO:0000822 GO:0043168  
GO:0000822 GO:0043178  
GO:0000823 GO:0051766  
GO:0000824 GO:0051765  
GO:0000825 GO:0051765  
GO:0000827 GO:0016301  
GO:0000827 GO:0016776  
GO:0000828 GO:0016301  
GO:0000828 GO:0016776  
GO:0000829 GO:0016301  
GO:0000829 GO:0016776  
GO:0000830 GO:0000828  
GO:0000831 GO:0000828  
GO:0000832 GO:0000828  
GO:0000833 GO:0000829  
GO:0000834 GO:0000829  
GO:0000835 GO:0000153  
GO:0000835 GO:0044432  
GO:0000835 GO:0098796  
GO:0000835 GO:0005789  
GO:0000836 GO:0000835  
GO:0000837 GO:0000835  
GO:0000838 GO:0000836  
GO:0000839 GO:0000836  
GO:0000900 GO:0030371  
GO:0000900 GO:0090079  
GO:0000901 GO:0030371  
GO:0000901 GO:0045183  
GO:0000902 GO:0032989  
GO:0000903 GO:0008360  
GO:0000903 GO:0072690  
GO:0000904 GO:0000902  
GO:0000904 GO:0048468  
GO:0000905 GO:0030584  
GO:0000905 GO:0019954  
GO:0000906 GO:0016765  
GO:0000907 GO:0016706  
GO:0000908 GO:0016706  
GO:0000909 GO:0030584  
GO:0000909 GO:0019953  
GO:0000910 GO:0022402  
GO:0000910 GO:0051301  
GO:0000911 GO:1902410  
GO:0000912 GO:0022607  
GO:0000912 GO:0032506  
GO:0000912 GO:0061640  
GO:0000913 GO:0022607  
GO:0000913 GO:1903047  
GO:0000913 GO:0000911  
GO:0000914 GO:1902407  
GO:0000914 GO:0000911  
GO:0000915 GO:0000912  
GO:0000915 GO:0044837  
GO:0000916 GO:0036213  
GO:0000916 GO:0044837  
GO:0000917 GO:0090529  
GO:0000917 GO:1902410  
GO:0000918 GO:1902410  
GO:0000918 GO:0000917  
GO:0000919 GO:0022607  
GO:0000919 GO:1903047  
GO:0000919 GO:0000911  
GO:0000920 GO:0009987  
GO:0000920 GO:0051301  
GO:0000921 GO:0031106  
GO:0000921 GO:0034622  
GO:0000921 GO:0070925  
GO:0000922 GO:0044430  
GO:0000922 GO:0005819  
GO:0000923 GO:0005815  
GO:0000923 GO:0032155  
GO:0000924 GO:0008274  
GO:0000924 GO:0000242  
GO:0000927 GO:0008275  
GO:0000928 GO:0008275  
GO:0000928 GO:0005816  
GO:0000930 GO:0032991  
GO:0000930 GO:0044450  
GO:0000931 GO:0000930  
GO:0000932 GO:0036464  
GO:0000933 GO:0030428  
GO:0000934 GO:0030428  
GO:0000935 GO:0030428  
GO:0000935 GO:0032155  
GO:0000936 GO:0000935  
GO:0000937 GO:0000934  
GO:0000938 GO:0044431  
GO:0000938 GO:0044433  
GO:0000938 GO:0099023  
GO:0000939 GO:0032991  
GO:0000939 GO:0044427  
GO:0000939 GO:0000777  
GO:0000940 GO:0032991  
GO:0000940 GO:0044427  
GO:0000940 GO:0000777  
GO:0000941 GO:0000939  
GO:0000941 GO:0044454  
GO:0000941 GO:0000778  
GO:0000942 GO:0000940  
GO:0000942 GO:0044454  
GO:0000942 GO:0000778  
GO:0000943 GO:0044428  
GO:0000944 GO:0000498  
GO:0000944 GO:0019843  
GO:0000945 GO:0000498  
GO:0000945 GO:0017069  
GO:0000946 GO:0000049  
GO:0000946 GO:0000498  
GO:0000947 GO:0000955  
GO:0000947 GO:0046165  
GO:0000948 GO:0000955  
GO:0000948 GO:0046394  
GO:0000949 GO:0000947  
GO:0000949 GO:0009074  
GO:0000950 GO:0000947  
GO:0000950 GO:0009083  
GO:0000951 GO:0000947  
GO:0000951 GO:0009087  
GO:0000951 GO:0044272  
GO:0000952 GO:0000948  
GO:0000952 GO:0009074  
GO:0000953 GO:0000948  
GO:0000953 GO:0009083  
GO:0000954 GO:0000948  
GO:0000954 GO:0006633  
GO:0000954 GO:0009087  
GO:0000954 GO:0009403  
GO:0000954 GO:0044272  
GO:0000955 GO:0009063  
GO:0000956 GO:0006402  
GO:0000957 GO:0000959  
GO:0000957 GO:0006401  
GO:0000958 GO:0000957  
GO:0000958 GO:0006402  
GO:0000959 GO:0016070  
GO:0000960 GO:0031329  
GO:0000960 GO:0051252  
GO:0000960 GO:0000957  
GO:0000961 GO:0000960  
GO:0000961 GO:1902369  
GO:0000961 GO:0000957 negatively_ 
GO:0000962 GO:0000960  
GO:0000962 GO:0031331  
GO:0000962 GO:0051254  
GO:0000962 GO:0000957 positively_ 
GO:0000963 GO:0000959  
GO:0000963 GO:0006396  
GO:0000963 GO:0140053  
GO:0000964 GO:0000963  
GO:0000964 GO:0000966  
GO:0000965 GO:0000963  
GO:0000965 GO:0031123  
GO:0000966 GO:0006396  
GO:0000967 GO:0006364  
GO:0000967 GO:0034471  
GO:0000968 GO:0000378  
GO:0000968 GO:0006388  
GO:0000969 GO:0000968  
GO:0000970 GO:0000968  
GO:0000971 GO:0000968  
GO:0000972 GO:0051276  
GO:0000973 GO:0000972  
GO:0000974 GO:0032991  
GO:0000976 GO:0044212  
GO:0000976 GO:1990837  
GO:0000977 GO:0000976  
GO:0000977 GO:0001012  
GO:0000978 GO:0000977  
GO:0000978 GO:0000987  
GO:0000979 GO:0000977  
GO:0000979 GO:0001046  
GO:0000980 GO:0000977  
GO:0000980 GO:0001158  
GO:0000981 GO:0003700  
GO:0000982 GO:0000981  
GO:0000983 GO:0000981  
GO:0000984 GO:0000976  
GO:0000984 GO:0001017  
GO:0000985 GO:0000984  
GO:0000985 GO:0001046  
GO:0000986 GO:0000984  
GO:0000986 GO:0000987  
GO:0000987 GO:0000976  
GO:0000988 GO:0140110  
GO:0000989 GO:0000988  
GO:0000990 GO:0000988  
GO:0000991 GO:0000990  
GO:0000992 GO:0000976  
GO:0000992 GO:0001016  
GO:0000993 GO:0001099  
GO:0000993 GO:0043175  
GO:0000993 GO:0044877  
GO:0000994 GO:0043175  
GO:0000995 GO:0140223  
GO:0001000 GO:0043175  
GO:0001001 GO:0001050  
GO:0001002 GO:0000992  
GO:0001002 GO:0001030  
GO:0001003 GO:0000992  
GO:0001003 GO:0001031  
GO:0001004 GO:0001134  
GO:0001006 GO:0000992  
GO:0001006 GO:0001032  
GO:0001010 GO:0001134  
GO:0001010 GO:0003700  
GO:0001011 GO:0003700  
GO:0001012 GO:0044212  
GO:0001013 GO:0044212  
GO:0001014 GO:0006383  
GO:0001014 GO:0009302  
GO:0001015 GO:0006366  
GO:0001015 GO:0009302  
GO:0001016 GO:0044212  
GO:0001017 GO:0044212  
GO:0001018 GO:0044212  
GO:0001019 GO:0044212  
GO:0001025 GO:0008134  
GO:0001030 GO:0001016  
GO:0001030 GO:0080084  
GO:0001031 GO:0001016  
GO:0001032 GO:0001016  
GO:0001037 GO:0001016  
GO:0001039 GO:0000992  
GO:0001039 GO:0001037  
GO:0001042 GO:0043175  
GO:0001046 GO:0000976  
GO:0001046 GO:0001047  
GO:0001047 GO:0044212  
GO:0001048 GO:0043175  
GO:0001049 GO:0043175  
GO:0001050 GO:0070063  
GO:0001051 GO:0001050  
GO:0001052 GO:0001000  
GO:0001054 GO:0003899  
GO:0001055 GO:0003899  
GO:0001056 GO:0003899  
GO:0001057 GO:0003899  
GO:0001058 GO:0003899  
GO:0001059 GO:0006351  
GO:0001060 GO:0006351  
GO:0001061 GO:0003899  
GO:0001062 GO:0001061  
GO:0001063 GO:0001061  
GO:0001064 GO:0003899  
GO:0001065 GO:0001064  
GO:0001066 GO:0001064  
GO:0001067 GO:0003676  
GO:0001068 GO:0001069  
GO:0001069 GO:0001067  
GO:0001069 GO:0003723  
GO:0001070 GO:0140110  
GO:0001072 GO:0140110  
GO:0001073 GO:0140110  
GO:0001074 GO:0000982  
GO:0001075 GO:0000983  
GO:0001076 GO:0000989  
GO:0001077 GO:0000982  
GO:0001077 GO:0001228  
GO:0001078 GO:0000982  
GO:0001078 GO:0001227  
GO:0001079 GO:0006357  
GO:0001079 GO:0090293  
GO:0001080 GO:0001079  
GO:0001080 GO:0090294  
GO:0001081 GO:0001079  
GO:0001081 GO:0090295  
GO:0001085 GO:0008134  
GO:0001091 GO:0001085  
GO:0001091 GO:0001099  
GO:0001092 GO:0001091  
GO:0001093 GO:0001091  
GO:0001094 GO:0001091  
GO:0001095 GO:0001091  
GO:0001096 GO:0001091  
GO:0001097 GO:0001091  
GO:0001098 GO:0005515  
GO:0001099 GO:0001098  
GO:0001100 GO:0007096  
GO:0001100 GO:0045839  
GO:0001100 GO:1901991  
GO:0001100 GO:0010458 negatively_ 
GO:0001101 GO:0042221  
GO:0001102 GO:0001085  
GO:0001102 GO:0033613  
GO:0001103 GO:0001085  
GO:0001103 GO:0070491  
GO:0001108 GO:0001098  
GO:0001109 GO:0032774  
GO:0001109 GO:0006351  
GO:0001110 GO:0001109  
GO:0001110 GO:0006383  
GO:0001111 GO:0001109  
GO:0001111 GO:0006366  
GO:0001112 GO:0001120  
GO:0001112 GO:0006352  
GO:0001113 GO:0001112  
GO:0001113 GO:0006367  
GO:0001114 GO:0032991  
GO:0001115 GO:0043933  
GO:0001116 GO:0001115  
GO:0001116 GO:0034622  
GO:0001117 GO:0001115  
GO:0001117 GO:0032984  
GO:0001118 GO:0001117  
GO:0001118 GO:0006353  
GO:0001119 GO:0001115  
GO:0001119 GO:0034367  
GO:0001120 GO:0034367  
GO:0001120 GO:0071824  
GO:0001121 GO:0006351  
GO:0001122 GO:0001109  
GO:0001122 GO:0001121  
GO:0001123 GO:0006352  
GO:0001123 GO:0001121  
GO:0001124 GO:0006354  
GO:0001124 GO:0001121  
GO:0001125 GO:0006353  
GO:0001125 GO:0001121  
GO:0001126 GO:0070897  
GO:0001126 GO:0001123  
GO:0001127 GO:0001112  
GO:0001127 GO:0001123  
GO:0001128 GO:0003713  
GO:0001129 GO:0001132  
GO:0001130 GO:0003700  
GO:0001131 GO:0001130  
GO:0001132 GO:0001076  
GO:0001134 GO:0000989  
GO:0001135 GO:0001134  
GO:0001139 GO:0000991  
GO:0001140 GO:0001131  
GO:0001140 GO:0001216  
GO:0001141 GO:0001131  
GO:0001141 GO:0001217  
GO:0001145 GO:0001147  
GO:0001147 GO:0000976  
GO:0001147 GO:0001160  
GO:0001148 GO:0000984  
GO:0001148 GO:0001147  
GO:0001149 GO:0001130  
GO:0001150 GO:0000984  
GO:0001150 GO:0001158  
GO:0001151 GO:0001130  
GO:0001154 GO:0001025  
GO:0001155 GO:0001025  
GO:0001156 GO:0001025  
GO:0001158 GO:0000976  
GO:0001158 GO:0035326  
GO:0001160 GO:0044212  
GO:0001161 GO:0044213  
GO:0001162 GO:0000977  
GO:0001162 GO:0001161  
GO:0001163 GO:0001013  
GO:0001164 GO:0001046  
GO:0001164 GO:0001163  
GO:0001165 GO:0000987  
GO:0001165 GO:0001163  
GO:0001166 GO:0001158  
GO:0001166 GO:0001163  
GO:0001171 GO:0006278  
GO:0001172 GO:0097659  
GO:0001173 GO:0032774  
GO:0001173 GO:0006352  
GO:0001174 GO:0001173  
GO:0001174 GO:0006367  
GO:0001175 GO:0001173  
GO:0001175 GO:0006384  
GO:0001176 GO:0001173  
GO:0001176 GO:0001123  
GO:0001177 GO:0060260  
GO:0001177 GO:0001113  
GO:0001178 GO:0060260  
GO:0001178 GO:0001174  
GO:0001179 GO:0008134  
GO:0001181 GO:0140223  
GO:0001182 GO:0001109  
GO:0001182 GO:0006360  
GO:0001183 GO:0006362  
GO:0001183 GO:0042790  
GO:0001184 GO:0001182  
GO:0001184 GO:0042790  
GO:0001186 GO:0001134  
GO:0001188 GO:0070897  
GO:0001188 GO:0006361  
GO:0001190 GO:0001076  
GO:0001191 GO:0001076  
GO:0001192 GO:0032774  
GO:0001192 GO:0006354  
GO:0001193 GO:0001192  
GO:0001193 GO:0006368  
GO:0001194 GO:0001192  
GO:0001194 GO:0001124  
GO:0001195 GO:0001192  
GO:0001195 GO:0006385  
GO:0001196 GO:0006357  
GO:0001196 GO:0007532  
GO:0001197 GO:0001196  
GO:0001197 GO:0045895  
GO:0001198 GO:0001196  
GO:0001198 GO:0045894  
GO:0001199 GO:0003700  
GO:0001200 GO:0000981  
GO:0001200 GO:0001199  
GO:0001201 GO:0000982  
GO:0001201 GO:0001200  
GO:0001202 GO:0001201  
GO:0001203 GO:0001201  
GO:0001204 GO:0001130  
GO:0001204 GO:0001199  
GO:0001205 GO:0001228  
GO:0001205 GO:0003705  
GO:0001206 GO:0001227  
GO:0001206 GO:0003705  
GO:0001207 GO:0034728  
GO:0001208 GO:0001207  
GO:0001209 GO:0001199  
GO:0001210 GO:0001199  
GO:0001211 GO:0001202  
GO:0001211 GO:0001213  
GO:0001212 GO:0001203  
GO:0001212 GO:0001213  
GO:0001213 GO:0001077  
GO:0001213 GO:0001201  
GO:0001214 GO:0001078  
GO:0001214 GO:0001201  
GO:0001215 GO:0001204  
GO:0001215 GO:0001209  
GO:0001216 GO:0001130  
GO:0001217 GO:0001130  
GO:0001218 GO:0001204  
GO:0001218 GO:0001210  
GO:0001219 GO:0001218  
GO:0001220 GO:0001218  
GO:0001221 GO:0008134  
GO:0001222 GO:0001221  
GO:0001223 GO:0001221  
GO:0001224 GO:0001221  
GO:0001225 GO:0001223  
GO:0001225 GO:0001224  
GO:0001226 GO:0001222  
GO:0001226 GO:0001224  
GO:0001227 GO:0000981  
GO:0001228 GO:0000981  
GO:0001300 GO:0007569  
GO:0001301 GO:0006325  
GO:0001301 GO:0007569  
GO:0001302 GO:0007569  
GO:0001303 GO:0007576  
GO:0001303 GO:0001302  
GO:0001304 GO:0001301  
GO:0001304 GO:0001302  
GO:0001305 GO:0001301  
GO:0001305 GO:0001300  
GO:0001306 GO:0006979  
GO:0001306 GO:0007571  
GO:0001307 GO:0001304  
GO:0001307 GO:0007580  
GO:0001308 GO:0001304  
GO:0001308 GO:0031936  
GO:0001310 GO:0001307  
GO:0001311 GO:0001313  
GO:0001311 GO:0045458  
GO:0001311 GO:0001310  
GO:0001312 GO:0001314  
GO:0001312 GO:0001310  
GO:0001313 GO:0001325  
GO:0001313 GO:0001307  
GO:0001314 GO:0001326  
GO:0001314 GO:0001307  
GO:0001315 GO:0000302  
GO:0001315 GO:0001306  
GO:0001316 GO:0001322  
GO:0001316 GO:0072353  
GO:0001317 GO:0001316  
GO:0001318 GO:0006464  
GO:0001318 GO:0001317  
GO:0001319 GO:0008104  
GO:0001319 GO:0001317  
GO:0001320 GO:0001324  
GO:0001320 GO:0072353  
GO:0001321 GO:0007571  
GO:0001321 GO:0001302  
GO:0001322 GO:0001306  
GO:0001322 GO:0001321  
GO:0001322 GO:0034599  
GO:0001323 GO:0007571  
GO:0001323 GO:0001300  
GO:0001324 GO:0001306  
GO:0001324 GO:0034599  
GO:0001324 GO:0001323  
GO:0001325 GO:0006259  
GO:0001325 GO:0022607  
GO:0001326 GO:0006260  
GO:0001400 GO:0120038  
GO:0001400 GO:0005937  
GO:0001401 GO:0098799  
GO:0001402 GO:0007165  
GO:0001402 GO:0030447  
GO:0001403 GO:0036267  
GO:0001405 GO:0098800  
GO:0001405 GO:0005744  
GO:0001406 GO:0008514  
GO:0001406 GO:0015605  
GO:0001407 GO:0015711  
GO:0001407 GO:0015748  
GO:0001407 GO:0098656  
GO:0001408 GO:0015865  
GO:0001409 GO:0015216  
GO:0001410 GO:0043936  
GO:0001410 GO:0048468  
GO:0001411 GO:0030427  
GO:0001411 GO:0051286  
GO:0001501 GO:0048731  
GO:0001502 GO:0098743  
GO:0001502 GO:0048705  
GO:0001502 GO:0051216  
GO:0001503 GO:0032501  
GO:0001504 GO:0001505  
GO:0001504 GO:0006836  
GO:0001504 GO:0098657  
GO:0001505 GO:0065008  
GO:0001507 GO:0006581  
GO:0001507 GO:0007271  
GO:0001508 GO:0042391  
GO:0001510 GO:0009451  
GO:0001510 GO:0043414  
GO:0001512 GO:0016491  
GO:0001514 GO:0006451  
GO:0001515 GO:0048018  
GO:0001516 GO:0006693  
GO:0001516 GO:0046457  
GO:0001517 GO:0008146  
GO:0001518 GO:0034706  
GO:0001518 GO:0098797  
GO:0001518 GO:0005887  
GO:0001519 GO:0031179  
GO:0001520 GO:0044441  
GO:0001520 GO:0097223  
GO:0001520 GO:0099513  
GO:0001520 GO:0036126  
GO:0001522 GO:0009451  
GO:0001523 GO:0016101  
GO:0001525 GO:0048646  
GO:0001525 GO:0048514  
GO:0001527 GO:0044420  
GO:0001527 GO:0099512  
GO:0001530 GO:0008289  
GO:0001530 GO:0097367  
GO:0001531 GO:0005126  
GO:0001532 GO:0004896  
GO:0001533 GO:0005886  
GO:0001534 GO:0032991  
GO:0001534 GO:0044447  
GO:0001535 GO:0032991  
GO:0001535 GO:0044447  
GO:0001535 GO:0001534  
GO:0001536 GO:0032991  
GO:0001536 GO:0044447  
GO:0001536 GO:0001534  
GO:0001537 GO:0008146  
GO:0001539 GO:0048870  
GO:0001540 GO:0042277  
GO:0001541 GO:0048608  
GO:0001541 GO:0008585  
GO:0001542 GO:0022602  
GO:0001542 GO:0030728  
GO:0001542 GO:0008585  
GO:0001543 GO:0022602  
GO:0001543 GO:0001542  
GO:0001544 GO:0022602  
GO:0001544 GO:0001541  
GO:0001545 GO:0022602  
GO:0001545 GO:0040007  
GO:0001545 GO:0001541  
GO:0001546 GO:0022602  
GO:0001546 GO:0040007  
GO:0001546 GO:0001541  
GO:0001546 GO:0048162  
GO:0001547 GO:0003006  
GO:0001547 GO:0022602  
GO:0001547 GO:0048589  
GO:0001547 GO:0001541  
GO:0001548 GO:0022602  
GO:0001548 GO:0001547  
GO:0001549 GO:0003006  
GO:0001549 GO:0022412  
GO:0001549 GO:0022602  
GO:0001549 GO:0030855  
GO:0001549 GO:0001547  
GO:0001549 GO:0048165  
GO:0001550 GO:0022602  
GO:0001550 GO:0040007  
GO:0001550 GO:0001547  
GO:0001550 GO:0048165  
GO:0001551 GO:0022602  
GO:0001551 GO:0001541  
GO:0001552 GO:0003006  
GO:0001552 GO:0008585  
GO:0001553 GO:0022602  
GO:0001553 GO:0008585  
GO:0001554 GO:0022602  
GO:0001554 GO:0008585  
GO:0001555 GO:0003006  
GO:0001555 GO:0022412  
GO:0001555 GO:0048588  
GO:0001555 GO:0048599  
GO:0001556 GO:0003006  
GO:0001556 GO:0022412  
GO:0001556 GO:0048469  
GO:0001556 GO:0071695  
GO:0001556 GO:0048599  
GO:0001558 GO:0040008  
GO:0001558 GO:0051128  
GO:0001558 GO:0016049  
GO:0001559 GO:0016475  
GO:0001559 GO:0061387  
GO:0001560 GO:0001558  
GO:0001560 GO:0031668  
GO:0001561 GO:0009062  
GO:0001561 GO:0019395  
GO:0001562 GO:0051707  
GO:0001563 GO:0001562  
GO:0001563 GO:0098543  
GO:0001565 GO:0038023  
GO:0001566 GO:0001565  
GO:0001567 GO:0008395  
GO:0001567 GO:0016705  
GO:0001568 GO:0048856  
GO:0001568 GO:0001944  
GO:0001569 GO:0048754  
GO:0001569 GO:0001525  
GO:0001570 GO:0030154  
GO:0001570 GO:0048514  
GO:0001571 GO:0004888  
GO:0001572 GO:0006688  
GO:0001572 GO:0046478  
GO:0001572 GO:0046513  
GO:0001573 GO:0006672  
GO:0001573 GO:0006687  
GO:0001574 GO:0001573  
GO:0001574 GO:0006688  
GO:0001574 GO:0046513  
GO:0001575 GO:0006687  
GO:0001576 GO:0001575  
GO:0001576 GO:0006688  
GO:0001578 GO:0000226  
GO:0001579 GO:0015908  
GO:0001580 GO:0050912  
GO:0001580 GO:0050913  
GO:0001581 GO:0050912  
GO:0001581 GO:0050915  
GO:0001582 GO:0050912  
GO:0001582 GO:0050916  
GO:0001583 GO:0050912  
GO:0001583 GO:0050914  
GO:0001586 GO:0004993  
GO:0001587 GO:0004993  
GO:0001588 GO:0004952  
GO:0001591 GO:0004952  
GO:0001594 GO:0008227  
GO:0001595 GO:0008528  
GO:0001596 GO:0001595  
GO:0001601 GO:0004983  
GO:0001602 GO:0004983  
GO:0001604 GO:0008528  
GO:0001605 GO:0097642  
GO:0001607 GO:0008188  
GO:0001608 GO:0004930  
GO:0001609 GO:0004930  
GO:0001609 GO:0035586  
GO:0001614 GO:0016502  
GO:0001614 GO:0035586  
GO:0001616 GO:0004930  
GO:0001618 GO:0104005  
GO:0001621 GO:0045028  
GO:0001626 GO:0004985  
GO:0001631 GO:0004974  
GO:0001632 GO:0004974  
GO:0001634 GO:0004930  
GO:0001635 GO:0097642  
GO:0001637 GO:0008528  
GO:0001639 GO:0098988  
GO:0001640 GO:0098988  
GO:0001641 GO:0001640  
GO:0001642 GO:0001640  
GO:0001646 GO:0001614  
GO:0001646 GO:0004930  
GO:0001647 GO:0004930  
GO:0001647 GO:0009884  
GO:0001648 GO:0008528  
GO:0001649 GO:0030154  
GO:0001649 GO:0001503  
GO:0001650 GO:0044452  
GO:0001651 GO:0044452  
GO:0001652 GO:0044452  
GO:0001653 GO:0038023  
GO:0001654 GO:0007423  
GO:0001655 GO:0048731  
GO:0001656 GO:0001822  
GO:0001657 GO:0072164  
GO:0001658 GO:0048754  
GO:0001658 GO:0060675  
GO:0001659 GO:0048871  
GO:0001660 GO:0006953  
GO:0001660 GO:0031649  
GO:0001661 GO:0007631  
GO:0001661 GO:0008306  
GO:0001662 GO:0002209  
GO:0001662 GO:0042596  
GO:0001664 GO:0005102  
GO:0001665 GO:0008373  
GO:0001666 GO:0006950  
GO:0001666 GO:0036293  
GO:0001667 GO:0016477  
GO:0001669 GO:0030141  
GO:0001669 GO:0097223  
GO:0001671 GO:0008047  
GO:0001671 GO:0060590  
GO:0001672 GO:1902275  
GO:0001672 GO:0006333  
GO:0001673 GO:0043073  
GO:0001674 GO:0043073  
GO:0001675 GO:0003006  
GO:0001675 GO:0010927  
GO:0001675 GO:0022412  
GO:0001675 GO:0033363  
GO:0001675 GO:0070925  
GO:0001675 GO:0007286  
GO:0001676 GO:0006631  
GO:0001677 GO:0022618  
GO:0001677 GO:0006413  
GO:0001678 GO:0042593  
GO:0001678 GO:0055082  
GO:0001680 GO:0042780  
GO:0001681 GO:0008126  
GO:0001682 GO:0099116  
GO:0001691 GO:0019212  
GO:0001692 GO:0006576  
GO:0001692 GO:0042133  
GO:0001692 GO:0052803  
GO:0001692 GO:0097164  
GO:0001694 GO:0001692  
GO:0001694 GO:0018130  
GO:0001694 GO:0019438  
GO:0001694 GO:0042136  
GO:0001694 GO:0042401  
GO:0001694 GO:1901362  
GO:0001695 GO:0001692  
GO:0001695 GO:0042135  
GO:0001695 GO:0042402  
GO:0001695 GO:0052805  
GO:0001696 GO:0022600  
GO:0001696 GO:0046717  
GO:0001697 GO:0001696  
GO:0001698 GO:0001696  
GO:0001699 GO:0001696  
GO:0001699 GO:1905145  
GO:0001700 GO:0009792  
GO:0001701 GO:0043009  
GO:0001702 GO:0007369  
GO:0001703 GO:0007369  
GO:0001704 GO:0048646  
GO:0001704 GO:0007369  
GO:0001705 GO:0001704  
GO:0001705 GO:0007398  
GO:0001706 GO:0001704  
GO:0001706 GO:0007492  
GO:0001707 GO:0001704  
GO:0001707 GO:0048332  
GO:0001708 GO:0048869  
GO:0001708 GO:0045165  
GO:0001709 GO:0048869  
GO:0001709 GO:0045165  
GO:0001710 GO:0060795  
GO:0001710 GO:0048333  
GO:0001711 GO:0060795  
GO:0001711 GO:0035987  
GO:0001712 GO:0060795  
GO:0001712 GO:0001705  
GO:0001712 GO:0010668  
GO:0001713 GO:0001709  
GO:0001713 GO:0001712  
GO:0001714 GO:0001708  
GO:0001714 GO:0001711  
GO:0001715 GO:0001708  
GO:0001715 GO:0001712  
GO:0001716 GO:0016641  
GO:0001717 GO:0019988  
GO:0001720 GO:0019988  
GO:0001725 GO:0042641  
GO:0001725 GO:0097517  
GO:0001726 GO:0120025  
GO:0001726 GO:0031252  
GO:0001727 GO:0016301  
GO:0001729 GO:0001727  
GO:0001730 GO:0070566  
GO:0001731 GO:0022618  
GO:0001731 GO:0002183  
GO:0001732 GO:0022618  
GO:0001732 GO:0002183  
GO:0001733 GO:0050694  
GO:0001734 GO:0008174  
GO:0001735 GO:0016670  
GO:0001736 GO:0007164  
GO:0001736 GO:0001738  
GO:0001737 GO:0001736  
GO:0001737 GO:0009886  
GO:0001737 GO:0035317  
GO:0001738 GO:0002009  
GO:0001739 GO:0005720  
GO:0001739 GO:0000803  
GO:0001740 GO:0000228  
GO:0001740 GO:0000805  
GO:0001741 GO:0000803  
GO:0001742 GO:0030154  
GO:0001743 GO:0060788  
GO:0001743 GO:0048598  
GO:0001744 GO:0060788  
GO:0001745 GO:0048592  
GO:0001745 GO:0048749  
GO:0001746 GO:0048592  
GO:0001746 GO:0055034  
GO:0001748 GO:0048856  
GO:0001750 GO:0044441  
GO:0001750 GO:0097458  
GO:0001750 GO:0097733  
GO:0001751 GO:0001754  
GO:0001751 GO:0001745  
GO:0001752 GO:0042706  
GO:0001752 GO:0001751  
GO:0001754 GO:0046530  
GO:0001754 GO:0048592  
GO:0001755 GO:0001667  
GO:0001755 GO:0014032  
GO:0001756 GO:0009952  
GO:0001756 GO:0035282  
GO:0001756 GO:0048646  
GO:0001756 GO:0043009  
GO:0001756 GO:0061053  
GO:0001757 GO:0007379  
GO:0001757 GO:0009880  
GO:0001757 GO:0001756  
GO:0001758 GO:0016620  
GO:0001759 GO:0003156  
GO:0001759 GO:0031128  
GO:0001759 GO:0051094  
GO:0001759 GO:0051240  
GO:0001759 GO:0010092 positively_ 
GO:0001760 GO:0016831  
GO:0001761 GO:0005326  
GO:0001761 GO:0015175  
GO:0001762 GO:0006836  
GO:0001762 GO:0015804  
GO:0001763 GO:0009653  
GO:0001763 GO:0032501  
GO:0001764 GO:0016477  
GO:0001764 GO:0048699  
GO:0001765 GO:0031579  
GO:0001765 GO:0071709  
GO:0001766 GO:0031580  
GO:0001767 GO:0030010  
GO:0001767 GO:0046649  
GO:0001768 GO:0001767  
GO:0001768 GO:0042110  
GO:0001769 GO:0001767  
GO:0001769 GO:0042113  
GO:0001770 GO:0001767  
GO:0001770 GO:0030101  
GO:0001771 GO:0009988  
GO:0001771 GO:0046649  
GO:0001772 GO:0044459  
GO:0001773 GO:0002274  
GO:0001774 GO:0042116  
GO:0001774 GO:0061900  
GO:0001775 GO:0009987  
GO:0001776 GO:0002376  
GO:0001776 GO:0048872  
GO:0001777 GO:0042098  
GO:0001777 GO:0043029  
GO:0001778 GO:0007009  
GO:0001778 GO:0042060  
GO:0001779 GO:0030098  
GO:0001779 GO:0030101  
GO:0001780 GO:0001776  
GO:0001780 GO:0002262  
GO:0001781 GO:0006925  
GO:0001781 GO:0033028  
GO:0001781 GO:0071887  
GO:0001781 GO:0001780  
GO:0001782 GO:0002260  
GO:0001783 GO:0070227  
GO:0001784 GO:0045309  
GO:0001785 GO:0004955  
GO:0001786 GO:0005543  
GO:0001786 GO:0072341  
GO:0001787 GO:0030101  
GO:0001787 GO:0046651  
GO:0001788 GO:0001794  
GO:0001788 GO:0001909  
GO:0001789 GO:0007186  
GO:0001790 GO:0019865  
GO:0001791 GO:0019865  
GO:0001792 GO:0019763  
GO:0001793 GO:0019763  
GO:0001794 GO:0002445  
GO:0001795 GO:0002445  
GO:0001796 GO:0002892  
GO:0001796 GO:0001794  
GO:0001797 GO:0001796  
GO:0001797 GO:0002893  
GO:0001797 GO:0001794 negatively_ 
GO:0001798 GO:0001796  
GO:0001798 GO:0002894  
GO:0001798 GO:0001794 positively_ 
GO:0001799 GO:0002892  
GO:0001799 GO:0001795  
GO:0001800 GO:0001799  
GO:0001800 GO:0002893  
GO:0001800 GO:0001795 negatively_ 
GO:0001801 GO:0001799  
GO:0001801 GO:0002894  
GO:0001801 GO:0001795 positively_ 
GO:0001802 GO:0002444  
GO:0001802 GO:0002524  
GO:0001802 GO:0016064  
GO:0001803 GO:0002883  
GO:0001803 GO:0002886  
GO:0001803 GO:0002889  
GO:0001803 GO:0001802  
GO:0001804 GO:0001803  
GO:0001804 GO:0002884  
GO:0001804 GO:0002887  
GO:0001804 GO:0002890  
GO:0001804 GO:0001802 negatively_ 
GO:0001805 GO:0001803  
GO:0001805 GO:0002885  
GO:0001805 GO:0002888  
GO:0001805 GO:0002891  
GO:0001805 GO:0001802 positively_ 
GO:0001806 GO:0002456  
GO:0001806 GO:0002524  
GO:0001807 GO:0002709  
GO:0001807 GO:0002883  
GO:0001807 GO:0001806  
GO:0001808 GO:0001807  
GO:0001808 GO:0002710  
GO:0001808 GO:0002884  
GO:0001808 GO:0001806 negatively_ 
GO:0001809 GO:0001807  
GO:0001809 GO:0002711  
GO:0001809 GO:0002885  
GO:0001809 GO:0001806 positively_ 
GO:0001810 GO:0002883  
GO:0001810 GO:0002889  
GO:0001810 GO:0016068  
GO:0001811 GO:0001810  
GO:0001811 GO:0002884  
GO:0001811 GO:0002890  
GO:0001811 GO:0016068 negatively_ 
GO:0001812 GO:0001810  
GO:0001812 GO:0002885  
GO:0001812 GO:0002891  
GO:0001812 GO:0016068 positively_ 
GO:0001813 GO:0001796  
GO:0001813 GO:0001910  
GO:0001813 GO:0001788  
GO:0001814 GO:0001797  
GO:0001814 GO:0001813  
GO:0001814 GO:0001911  
GO:0001814 GO:0001788 negatively_ 
GO:0001815 GO:0001798  
GO:0001815 GO:0001813  
GO:0001815 GO:0001912  
GO:0001815 GO:0001788 positively_ 
GO:0001816 GO:0032501  
GO:0001817 GO:0051239  
GO:0001817 GO:0001816  
GO:0001818 GO:0001817  
GO:0001818 GO:0051241  
GO:0001818 GO:0001816 negatively_ 
GO:0001819 GO:0001817  
GO:0001819 GO:0051240  
GO:0001819 GO:0001816 positively_ 
GO:0001820 GO:0006837  
GO:0001820 GO:0032940  
GO:0001821 GO:0046903  
GO:0001821 GO:0051608  
GO:0001822 GO:0048513  
GO:0001822 GO:0072001  
GO:0001823 GO:0001822  
GO:0001824 GO:0048856  
GO:0001824 GO:0001701  
GO:0001825 GO:0048646  
GO:0001825 GO:0001824  
GO:0001826 GO:0030154  
GO:0001826 GO:0001825  
GO:0001827 GO:0045165  
GO:0001827 GO:0001826  
GO:0001828 GO:0000904  
GO:0001828 GO:0048598  
GO:0001828 GO:0001826  
GO:0001829 GO:0030154  
GO:0001829 GO:0001825  
GO:0001830 GO:0045165  
GO:0001830 GO:0001829  
GO:0001831 GO:0000904  
GO:0001831 GO:0048598  
GO:0001831 GO:0001829  
GO:0001832 GO:0048589  
GO:0001832 GO:0001824  
GO:0001833 GO:0008283  
GO:0001833 GO:0001832  
GO:0001834 GO:0008283  
GO:0001834 GO:0001832  
GO:0001835 GO:0035188  
GO:0001835 GO:0001824  
GO:0001836 GO:0008637  
GO:0001836 GO:0097190  
GO:0001837 GO:0048762  
GO:0001838 GO:0072175  
GO:0001838 GO:0016331  
GO:0001839 GO:0016331  
GO:0001839 GO:0001840  
GO:0001840 GO:0060429  
GO:0001840 GO:0043009  
GO:0001841 GO:0001838  
GO:0001841 GO:0021915  
GO:0001842 GO:0016331  
GO:0001842 GO:0048646  
GO:0001842 GO:0060571  
GO:0001842 GO:0014020  
GO:0001843 GO:0060606  
GO:0001843 GO:0014020  
GO:0001844 GO:0051204  
GO:0001844 GO:0097345  
GO:0001845 GO:0007040  
GO:0001845 GO:0016050  
GO:0001845 GO:0070925  
GO:0001845 GO:0006909  
GO:0001845 GO:0090382  
GO:0001846 GO:0005515  
GO:0001847 GO:0004888  
GO:0001848 GO:0005515  
GO:0001849 GO:0001846  
GO:0001849 GO:0001848  
GO:0001850 GO:0001848  
GO:0001851 GO:0001846  
GO:0001851 GO:0001848  
GO:0001852 GO:0001846  
GO:0001852 GO:0001848  
GO:0001853 GO:0001848  
GO:0001854 GO:0001848  
GO:0001855 GO:0001846  
GO:0001855 GO:0001848  
GO:0001856 GO:0001848  
GO:0001857 GO:0001847  
GO:0001857 GO:0004875  
GO:0001858 GO:0001847  
GO:0001858 GO:0004875  
GO:0001859 GO:0004875  
GO:0001860 GO:0004875  
GO:0001861 GO:0001847  
GO:0001861 GO:0004875  
GO:0001862 GO:0001846  
GO:0001863 GO:0001847  
GO:0001864 GO:0001846  
GO:0001865 GO:0046632  
GO:0001866 GO:0046633  
GO:0001866 GO:0051132  
GO:0001867 GO:0006956  
GO:0001867 GO:0045087  
GO:0001868 GO:0030449  
GO:0001868 GO:0045088  
GO:0001868 GO:0001867  
GO:0001869 GO:0001868  
GO:0001869 GO:0045824  
GO:0001869 GO:0045916  
GO:0001869 GO:0001867 negatively_ 
GO:0001870 GO:0001868  
GO:0001870 GO:0045089  
GO:0001870 GO:0045917  
GO:0001870 GO:0001867 positively_ 
GO:0001871 GO:0005488  
GO:0001872 GO:0030247  
GO:0001873 GO:0008329  
GO:0001874 GO:0001873  
GO:0001875 GO:0008329  
GO:0001876 GO:0001871  
GO:0001876 GO:0034235  
GO:0001877 GO:0008329  
GO:0001878 GO:0009620  
GO:0001879 GO:0001878  
GO:0001879 GO:0016046  
GO:0001880 GO:0003006  
GO:0001880 GO:0060033  
GO:0001880 GO:0046661  
GO:0001881 GO:0043112  
GO:0001881 GO:0023051  
GO:0001882 GO:0036094  
GO:0001882 GO:0097159  
GO:0001882 GO:0097367  
GO:0001882 GO:1901363  
GO:0001883 GO:0001882  
GO:0001884 GO:0001882  
GO:0001885 GO:0002064  
GO:0001885 GO:0045446  
GO:0001886 GO:0003382  
GO:0001886 GO:0001885  
GO:0001887 GO:0044237  
GO:0001888 GO:0008375  
GO:0001889 GO:0048732  
GO:0001889 GO:0061008  
GO:0001890 GO:0048513  
GO:0001890 GO:0048608  
GO:0001891 GO:0044459  
GO:0001892 GO:0003006  
GO:0001892 GO:0048568  
GO:0001892 GO:0001701  
GO:0001892 GO:0001890  
GO:0001893 GO:0003006  
GO:0001893 GO:0048856  
GO:0001893 GO:0060135  
GO:0001893 GO:0001890  
GO:0001894 GO:0060249  
GO:0001894 GO:0048871  
GO:0001895 GO:0001894  
GO:0001896 GO:0012501  
GO:0001897 GO:0001907  
GO:0001897 GO:0051801  
GO:0001898 GO:0051802  
GO:0001898 GO:0001897  
GO:0001899 GO:0001898  
GO:0001899 GO:0051803  
GO:0001899 GO:0001897 negatively_ 
GO:0001900 GO:0001898  
GO:0001900 GO:0051804  
GO:0001900 GO:0001897 positively_ 
GO:0001905 GO:0006956  
GO:0001906 GO:0008150  
GO:0001907 GO:0044004  
GO:0001907 GO:0051883  
GO:0001909 GO:0001906  
GO:0001910 GO:0031341  
GO:0001910 GO:0001909  
GO:0001911 GO:0001910  
GO:0001911 GO:0031342  
GO:0001911 GO:0001909 negatively_ 
GO:0001912 GO:0001910  
GO:0001912 GO:0031343  
GO:0001912 GO:0001909 positively_ 
GO:0001913 GO:0001909  
GO:0001913 GO:0002456  
GO:0001914 GO:0001910  
GO:0001914 GO:0002709  
GO:0001914 GO:0001913  
GO:0001915 GO:0001911  
GO:0001915 GO:0001914  
GO:0001915 GO:0002710  
GO:0001915 GO:0001913 negatively_ 
GO:0001916 GO:0001912  
GO:0001916 GO:0001914  
GO:0001916 GO:0002711  
GO:0001916 GO:0001913 positively_ 
GO:0001917 GO:0097458  
GO:0001918 GO:0005515  
GO:0001919 GO:0023051  
GO:0001919 GO:0031323  
GO:0001919 GO:0060255  
GO:0001919 GO:0001881  
GO:0001920 GO:0001919  
GO:0001920 GO:0010605  
GO:0001920 GO:0023057  
GO:0001920 GO:0031324  
GO:0001920 GO:0001881 negatively_ 
GO:0001921 GO:0001919  
GO:0001921 GO:0010604  
GO:0001921 GO:0023056  
GO:0001921 GO:0031325  
GO:0001921 GO:0001881 positively_ 
GO:0001922 GO:0001782  
GO:0001923 GO:0002335  
GO:0001924 GO:0045577  
GO:0001924 GO:0001923  
GO:0001925 GO:0001924  
GO:0001925 GO:0045578  
GO:0001925 GO:0001923 negatively_ 
GO:0001926 GO:0001924  
GO:0001926 GO:0045579  
GO:0001926 GO:0001923 positively_ 
GO:0001927 GO:0034622  
GO:0001927 GO:0140029  
GO:0001927 GO:0006904  
GO:0001928 GO:0017157  
GO:0001928 GO:0043254  
GO:0001928 GO:0106020  
GO:0001928 GO:0001927  
GO:0001929 GO:0001928  
GO:0001929 GO:0031333  
GO:0001929 GO:0045920  
GO:0001929 GO:0106021  
GO:0001929 GO:0001927 negatively_ 
GO:0001930 GO:0001928  
GO:0001930 GO:0031334  
GO:0001930 GO:0045921  
GO:0001930 GO:0106022  
GO:0001930 GO:0001927 positively_ 
GO:0001931 GO:0120025  
GO:0001931 GO:0031254  
GO:0001932 GO:0031399  
GO:0001932 GO:0042325  
GO:0001932 GO:0006468  
GO:0001933 GO:0001932  
GO:0001933 GO:0031400  
GO:0001933 GO:0042326  
GO:0001933 GO:0006468 negatively_ 
GO:0001934 GO:0001932  
GO:0001934 GO:0031401  
GO:0001934 GO:0042327  
GO:0001934 GO:0006468 positively_ 
GO:0001935 GO:0050673  
GO:0001936 GO:0050678  
GO:0001936 GO:0001935  
GO:0001937 GO:0001936  
GO:0001937 GO:0050680  
GO:0001937 GO:0001935 negatively_ 
GO:0001938 GO:0001936  
GO:0001938 GO:0050679  
GO:0001938 GO:0001935 positively_ 
GO:0001939 GO:0045120  
GO:0001940 GO:0045120  
GO:0001941 GO:0061024  
GO:0001941 GO:0099173  
GO:0001942 GO:0022405  
GO:0001942 GO:0048856  
GO:0001942 GO:0098773  
GO:0001944 GO:0048731  
GO:0001944 GO:0072358  
GO:0001945 GO:0048856  
GO:0001945 GO:0001944  
GO:0001946 GO:0009653  
GO:0001946 GO:0048646  
GO:0001946 GO:0036303  
GO:0001947 GO:0003143  
GO:0001947 GO:0061371  
GO:0001949 GO:0009913  
GO:0001949 GO:0048733  
GO:0001951 GO:0106001  
GO:0001952 GO:0010810  
GO:0001952 GO:0007160  
GO:0001953 GO:0001952  
GO:0001953 GO:0010812  
GO:0001953 GO:0007160 negatively_ 
GO:0001954 GO:0001952  
GO:0001954 GO:0010811  
GO:0001954 GO:0007160 positively_ 
GO:0001955 GO:0071695  
GO:0001955 GO:0001568  
GO:0001956 GO:0046928  
GO:0001956 GO:0050806  
GO:0001956 GO:0051590  
GO:0001956 GO:1903532  
GO:0001956 GO:0007269 positively_ 
GO:0001957 GO:0036072  
GO:0001958 GO:0036075  
GO:0001958 GO:0060350  
GO:0001959 GO:0009966  
GO:0001959 GO:0060759  
GO:0001959 GO:0019221  
GO:0001960 GO:0001959  
GO:0001960 GO:0009968  
GO:0001960 GO:0060761  
GO:0001960 GO:0019221 negatively_ 
GO:0001961 GO:0001959  
GO:0001961 GO:0009967  
GO:0001961 GO:0060760  
GO:0001961 GO:0019221 positively_ 
GO:0001962 GO:0008378  
GO:0001963 GO:0007268  
GO:0001964 GO:0009605  
GO:0001964 GO:0050905  
GO:0001965 GO:0005515  
GO:0001966 GO:0042330  
GO:0001967 GO:0007631  
GO:0001967 GO:0051705  
GO:0001968 GO:0005515  
GO:0001969 GO:0030449  
GO:0001969 GO:0001905  
GO:0001970 GO:0001969  
GO:0001970 GO:0045917  
GO:0001970 GO:0001905 positively_ 
GO:0001971 GO:0001969  
GO:0001971 GO:0045916  
GO:0001971 GO:0001905 negatively_ 
GO:0001972 GO:0005501  
GO:0001972 GO:0033293  
GO:0001973 GO:0035588  
GO:0001974 GO:0048771  
GO:0001975 GO:0009410  
GO:0001975 GO:0009636  
GO:0001975 GO:0014075  
GO:0001975 GO:0097366  
GO:0001976 GO:0050877  
GO:0001976 GO:0003073  
GO:0001977 GO:0003071  
GO:0001977 GO:0050878  
GO:0001978 GO:0001976  
GO:0001978 GO:0003025  
GO:0001979 GO:0001976  
GO:0001980 GO:0001976  
GO:0001981 GO:0003018  
GO:0001981 GO:0050982  
GO:0001981 GO:0001978  
GO:0001982 GO:0001978  
GO:0001982 GO:0003084  
GO:0001983 GO:0001978  
GO:0001983 GO:0003085  
GO:0001984 GO:0042311  
GO:0001984 GO:0001983  
GO:0001985 GO:0010459  
GO:0001985 GO:0001983  
GO:0001986 GO:0045822  
GO:0001986 GO:0001983  
GO:0001987 GO:0042310  
GO:0001987 GO:0001982  
GO:0001988 GO:0010460  
GO:0001988 GO:0001982  
GO:0001989 GO:0045823  
GO:0001989 GO:0001982  
GO:0001990 GO:0003044  
GO:0001990 GO:0050886  
GO:0001991 GO:0003081  
GO:0001992 GO:0001990  
GO:0001993 GO:0003044  
GO:0001994 GO:0042310  
GO:0001994 GO:0003321  
GO:0001995 GO:0042419  
GO:0001995 GO:0001993  
GO:0001996 GO:0010460  
GO:0001996 GO:0003321  
GO:0001997 GO:0003099  
GO:0001997 GO:0003321  
GO:0001998 GO:0003084  
GO:0001998 GO:0042310  
GO:0001998 GO:0002034  
GO:0001999 GO:0003071  
GO:0001999 GO:0001991  
GO:0002000 GO:0050982  
GO:0002000 GO:0001999  
GO:0002001 GO:0009306  
GO:0002001 GO:0001999  
GO:0002002 GO:0010817  
GO:0002002 GO:0001991  
GO:0002003 GO:0016486  
GO:0002003 GO:0002002  
GO:0002004 GO:0030103  
GO:0002004 GO:0001992  
GO:0002006 GO:0003084  
GO:0002006 GO:0042310  
GO:0002006 GO:0001992  
GO:0002007 GO:0009593  
GO:0002007 GO:0001979  
GO:0002007 GO:0070887  
GO:0002008 GO:0001976  
GO:0002008 GO:0001979  
GO:0002008 GO:0003084  
GO:0002009 GO:0048729  
GO:0002009 GO:0060429  
GO:0002010 GO:0001976  
GO:0002010 GO:0001982  
GO:0002011 GO:0002009  
GO:0002012 GO:0003084  
GO:0002012 GO:0042310  
GO:0002012 GO:0001979  
GO:0002013 GO:0003031  
GO:0002013 GO:0001980  
GO:0002014 GO:0003084  
GO:0002014 GO:0042310  
GO:0002014 GO:0001980  
GO:0002015 GO:0003015  
GO:0002015 GO:0003025  
GO:0002016 GO:0003081  
GO:0002017 GO:0001977  
GO:0002017 GO:0001990  
GO:0002017 GO:0003084  
GO:0002018 GO:0003071  
GO:0002018 GO:2000858  
GO:0002018 GO:0002016  
GO:0002019 GO:0002016  
GO:0002020 GO:0019899  
GO:0002021 GO:0031667  
GO:0002021 GO:0032501  
GO:0002022 GO:0050877  
GO:0002022 GO:0002021  
GO:0002023 GO:0042755  
GO:0002023 GO:0002021  
GO:0002024 GO:1990845  
GO:0002024 GO:0002021  
GO:0002025 GO:0003085  
GO:0002025 GO:0042311  
GO:0002025 GO:0001993  
GO:0002026 GO:0008016  
GO:0002026 GO:0065008  
GO:0002027 GO:0008016  
GO:0002027 GO:0065008  
GO:0002028 GO:0010959  
GO:0002028 GO:0006814  
GO:0002029 GO:0022401  
GO:0002029 GO:0045744  
GO:0002030 GO:0006468  
GO:0002030 GO:0002029  
GO:0002031 GO:0031623  
GO:0002031 GO:0002029  
GO:0002032 GO:0002029  
GO:0002032 GO:0032091  
GO:0002033 GO:0003085  
GO:0002033 GO:0042311  
GO:0002033 GO:0002034  
GO:0002034 GO:0003072  
GO:0002034 GO:0003081  
GO:0002034 GO:0097746  
GO:0002035 GO:0001976  
GO:0002035 GO:0002016  
GO:0002036 GO:0010958  
GO:0002036 GO:0051580  
GO:0002036 GO:2001023  
GO:0002036 GO:0098712  
GO:0002037 GO:0002036  
GO:0002037 GO:0051581  
GO:0002037 GO:0051956  
GO:0002037 GO:1903960  
GO:0002037 GO:2001024  
GO:0002037 GO:0098712 negatively_ 
GO:0002038 GO:0002036  
GO:0002038 GO:0051582  
GO:0002038 GO:0051957  
GO:0002038 GO:1903961  
GO:0002038 GO:2001025  
GO:0002038 GO:0098712 positively_ 
GO:0002039 GO:0005515  
GO:0002040 GO:0001525  
GO:0002041 GO:0001525  
GO:0002042 GO:0043534  
GO:0002042 GO:0002040  
GO:0002043 GO:0001935  
GO:0002043 GO:0002040  
GO:0002044 GO:0043534  
GO:0002044 GO:0002041  
GO:0002045 GO:0030155  
GO:0002045 GO:0002041  
GO:0002046 GO:0005515  
GO:0002047 GO:0017000  
GO:0002047 GO:0018130  
GO:0002047 GO:0019438  
GO:0002047 GO:0044271  
GO:0002047 GO:1901362  
GO:0002047 GO:1901566  
GO:0002048 GO:0009237  
GO:0002049 GO:0002048  
GO:0002049 GO:0019290  
GO:0002050 GO:0002048  
GO:0002050 GO:0046215  
GO:0002051 GO:0045165  
GO:0002051 GO:0001649  
GO:0002052 GO:0050769  
GO:0002052 GO:1902692  
GO:0002052 GO:2000179  
GO:0002052 GO:2000648  
GO:0002052 GO:0007405 positively_ 
GO:0002053 GO:0008284  
GO:0002053 GO:0010464  
GO:0002053 GO:0010463 positively_ 
GO:0002054 GO:0036094  
GO:0002054 GO:0097159  
GO:0002054 GO:1901363  
GO:0002055 GO:0002060  
GO:0002056 GO:0002061  
GO:0002057 GO:0002060  
GO:0002058 GO:0002061  
GO:0002058 GO:0008144  
GO:0002059 GO:0002061  
GO:0002060 GO:0002054  
GO:0002061 GO:0002054  
GO:0002062 GO:0030154  
GO:0002062 GO:0051216  
GO:0002063 GO:0048468  
GO:0002063 GO:0002062  
GO:0002064 GO:0048468  
GO:0002064 GO:0030855  
GO:0002065 GO:0030855  
GO:0002066 GO:0002064  
GO:0002066 GO:0002065  
GO:0002067 GO:0002065  
GO:0002068 GO:0002066  
GO:0002068 GO:0002067  
GO:0002069 GO:0002070  
GO:0002069 GO:0002066  
GO:0002070 GO:0048469  
GO:0002070 GO:0071695  
GO:0002070 GO:0002064  
GO:0002071 GO:0002069  
GO:0002071 GO:0002068  
GO:0002072 GO:0016331  
GO:0002072 GO:0060900  
GO:0002074 GO:0007519  
GO:0002074 GO:0060538  
GO:0002074 GO:0043010  
GO:0002075 GO:0060538  
GO:0002076 GO:0048468  
GO:0002076 GO:0001649  
GO:0002077 GO:0022414  
GO:0002077 GO:0051603  
GO:0002077 GO:0007340  
GO:0002078 GO:0022412  
GO:0002078 GO:0061025  
GO:0002078 GO:0007340  
GO:0002079 GO:0044433  
GO:0002079 GO:0097223  
GO:0002079 GO:0098589  
GO:0002079 GO:0002080  
GO:0002080 GO:0030667  
GO:0002080 GO:0097223  
GO:0002080 GO:0001669  
GO:0002081 GO:0044433  
GO:0002081 GO:0097223  
GO:0002081 GO:0098589  
GO:0002081 GO:0002080  
GO:0002082 GO:0042325  
GO:0002082 GO:0043467  
GO:0002082 GO:1903578  
GO:0002082 GO:0006119  
GO:0002083 GO:0002094  
GO:0002084 GO:0035601  
GO:0002084 GO:0042159  
GO:0002084 GO:0098734  
GO:0002085 GO:0022603  
GO:0002085 GO:0030857  
GO:0002085 GO:0045995  
GO:0002085 GO:0048505  
GO:0002085 GO:0060563 negatively_ 
GO:0002086 GO:0003011  
GO:0002086 GO:0003016  
GO:0002087 GO:0044065  
GO:0002087 GO:0050877  
GO:0002088 GO:0048856  
GO:0002088 GO:0043010  
GO:0002089 GO:0009653  
GO:0002089 GO:0002088  
GO:0002089 GO:0048593  
GO:0002090 GO:0031323  
GO:0002090 GO:0048259  
GO:0002090 GO:0060255  
GO:0002090 GO:0031623  
GO:0002091 GO:0002090  
GO:0002091 GO:0010605  
GO:0002091 GO:0031324  
GO:0002091 GO:0048261  
GO:0002091 GO:0031623 negatively_ 
GO:0002092 GO:0002090  
GO:0002092 GO:0010604  
GO:0002092 GO:0031325  
GO:0002092 GO:0048260  
GO:0002092 GO:0031623 positively_ 
GO:0002093 GO:0048598  
GO:0002093 GO:0048667  
GO:0002093 GO:0042472  
GO:0002093 GO:0060117  
GO:0002094 GO:0004659  
GO:0002095 GO:0098797  
GO:0002095 GO:0005901  
GO:0002096 GO:0032991  
GO:0002096 GO:0044444  
GO:0002097 GO:0006400  
GO:0002098 GO:0002097  
GO:0002099 GO:0002097  
GO:0002100 GO:0002097  
GO:0002100 GO:0006382  
GO:0002101 GO:0002097  
GO:0002102 GO:0032991  
GO:0002102 GO:0043232  
GO:0002102 GO:0044430  
GO:0002102 GO:0015629  
GO:0002103 GO:0000478  
GO:0002104 GO:0002103  
GO:0002105 GO:0002103  
GO:0002106 GO:0002103  
GO:0002107 GO:0000481  
GO:0002107 GO:0031125  
GO:0002108 GO:0000470  
GO:0002109 GO:0030490  
GO:0002110 GO:0000154  
GO:0002110 GO:0070705  
GO:0002111 GO:0032991  
GO:0002111 GO:0044428  
GO:0002112 GO:0005126  
GO:0002113 GO:0019955  
GO:0002114 GO:0004896  
GO:0002115 GO:0006816  
GO:0002116 GO:0043235  
GO:0002117 GO:0002164  
GO:0002118 GO:0051705  
GO:0002119 GO:0002164  
GO:0002120 GO:0002118  
GO:0002120 GO:0044366  
GO:0002121 GO:0002118  
GO:0002122 GO:0002118  
GO:0002123 GO:0002118  
GO:0002124 GO:0002118  
GO:0002125 GO:0002118  
GO:0002126 GO:0002118  
GO:0002127 GO:0002101  
GO:0002127 GO:0002946  
GO:0002128 GO:0030488  
GO:0002129 GO:0002130  
GO:0002129 GO:0002938  
GO:0002130 GO:0002128  
GO:0002131 GO:0002130  
GO:0002132 GO:0002130  
GO:0002133 GO:0032991  
GO:0002134 GO:0032551  
GO:0002134 GO:0032557  
GO:0002134 GO:0043168  
GO:0002135 GO:0032551  
GO:0002135 GO:0032557  
GO:0002135 GO:0043168  
GO:0002136 GO:0002101  
GO:0002138 GO:0016102  
GO:0002138 GO:0042573  
GO:0002138 GO:0072330  
GO:0002139 GO:0097458  
GO:0002139 GO:0032421  
GO:0002140 GO:0002139  
GO:0002141 GO:0002139  
GO:0002142 GO:0032991  
GO:0002142 GO:0097458  
GO:0002142 GO:0002141  
GO:0002143 GO:0002098  
GO:0002143 GO:0034227  
GO:0002144 GO:0032991  
GO:0002144 GO:0044445  
GO:0002145 GO:0016462  
GO:0002148 GO:0043436  
GO:0002148 GO:0072593  
GO:0002149 GO:0002148  
GO:0002149 GO:0044283  
GO:0002149 GO:1903409  
GO:0002150 GO:0002148  
GO:0002150 GO:0044282  
GO:0002151 GO:0003723  
GO:0002152 GO:0008206  
GO:0002153 GO:0003727  
GO:0002154 GO:0009755  
GO:0002154 GO:0030522  
GO:0002155 GO:0009966  
GO:0002155 GO:0002154  
GO:0002156 GO:0002155  
GO:0002156 GO:0009968  
GO:0002156 GO:0002154 negatively_ 
GO:0002157 GO:0002155  
GO:0002157 GO:0009967  
GO:0002157 GO:0002154 positively_ 
GO:0002158 GO:0070661  
GO:0002159 GO:0002934  
GO:0002159 GO:0007043  
GO:0002160 GO:0002934  
GO:0002160 GO:0045217  
GO:0002161 GO:0052689  
GO:0002161 GO:0140101  
GO:0002162 GO:0005515  
GO:0002164 GO:0007275  
GO:0002164 GO:0009791  
GO:0002165 GO:0007275  
GO:0002165 GO:0009791  
GO:0002167 GO:0032991  
GO:0002168 GO:0002164  
GO:0002168 GO:0002165  
GO:0002169 GO:0098798  
GO:0002169 GO:1905202  
GO:0002170 GO:0019766  
GO:0002171 GO:0019766  
GO:0002172 GO:0001793  
GO:0002173 GO:0001793  
GO:0002174 GO:0008283  
GO:0002174 GO:0030879  
GO:0002175 GO:0034613  
GO:0002175 GO:0099612  
GO:0002176 GO:0036093  
GO:0002177 GO:0044430  
GO:0002177 GO:0015630  
GO:0002178 GO:1990234  
GO:0002179 GO:0017059  
GO:0002180 GO:0044453  
GO:0002180 GO:0098796  
GO:0002180 GO:1990204  
GO:0002181 GO:0006412  
GO:0002182 GO:0006414  
GO:0002182 GO:0002181  
GO:0002183 GO:0006413  
GO:0002183 GO:0002181  
GO:0002184 GO:0006415  
GO:0002184 GO:0002181  
GO:0002185 GO:0061695  
GO:0002186 GO:0002185  
GO:0002186 GO:0044445  
GO:0002187 GO:0002185  
GO:0002187 GO:0098798  
GO:0002188 GO:0002183  
GO:0002189 GO:0061695  
GO:0002190 GO:0002183  
GO:0002191 GO:0002183  
GO:0002192 GO:0110017  
GO:0002193 GO:0032991  
GO:0002194 GO:0016477  
GO:0002195 GO:0006400  
GO:0002196 GO:0002161  
GO:0002197 GO:1902494  
GO:0002199 GO:0032991  
GO:0002200 GO:0002376  
GO:0002200 GO:0002520  
GO:0002201 GO:0002200  
GO:0002202 GO:0002200  
GO:0002203 GO:0002496  
GO:0002204 GO:0002208  
GO:0002204 GO:0016447  
GO:0002205 GO:0002208  
GO:0002205 GO:0016446  
GO:0002205 GO:0002344  
GO:0002206 GO:0002565  
GO:0002206 GO:0016445  
GO:0002206 GO:0035822  
GO:0002207 GO:0002206  
GO:0002207 GO:0002208  
GO:0002208 GO:0016445  
GO:0002208 GO:0002381  
GO:0002209 GO:0006952  
GO:0002209 GO:0007610  
GO:0002210 GO:0007610  
GO:0002210 GO:0009611  
GO:0002211 GO:0002209  
GO:0002211 GO:0002213  
GO:0002211 GO:0051705  
GO:0002212 GO:0002209  
GO:0002212 GO:0002215  
GO:0002212 GO:0051705  
GO:0002213 GO:0006952  
GO:0002215 GO:0006952  
GO:0002218 GO:0002253  
GO:0002218 GO:0045089  
GO:0002220 GO:0002429  
GO:0002220 GO:0002758  
GO:0002221 GO:0002758  
GO:0002222 GO:0002220  
GO:0002223 GO:0002220  
GO:0002224 GO:0002221  
GO:0002225 GO:0002702  
GO:0002225 GO:0002760  
GO:0002225 GO:0002784  
GO:0002225 GO:0002775 positively_ 
GO:0002227 GO:0002385  
GO:0002227 GO:0045087  
GO:0002228 GO:0002449  
GO:0002228 GO:0045087  
GO:0002229 GO:0002239  
GO:0002229 GO:0098542  
GO:0002230 GO:0050691  
GO:0002231 GO:0002239  
GO:0002231 GO:0098543  
GO:0002232 GO:0002523  
GO:0002232 GO:0030595  
GO:0002233 GO:0002522  
GO:0002233 GO:0030595  
GO:0002234 GO:0006983  
GO:0002234 GO:0009595  
GO:0002235 GO:0006986  
GO:0002235 GO:0009593  
GO:0002236 GO:0009593  
GO:0002236 GO:0051788  
GO:0002237 GO:0010033  
GO:0002237 GO:0043207  
GO:0002237 GO:0009617  
GO:0002238 GO:0010033  
GO:0002238 GO:0043207  
GO:0002238 GO:0009620  
GO:0002239 GO:0051707  
GO:0002240 GO:0010033  
GO:0002240 GO:0043207  
GO:0002240 GO:0002239  
GO:0002241 GO:0009608  
GO:0002242 GO:0002241  
GO:0002242 GO:0098542  
GO:0002243 GO:0002241  
GO:0002243 GO:0009602  
GO:0002244 GO:0030154  
GO:0002244 GO:0030097  
GO:0002246 GO:0042060  
GO:0002246 GO:0090594  
GO:0002247 GO:0048771  
GO:0002247 GO:0002246  
GO:0002248 GO:0097709  
GO:0002248 GO:0002246  
GO:0002249 GO:0002507  
GO:0002250 GO:0006955  
GO:0002251 GO:0006955  
GO:0002252 GO:0002376  
GO:0002253 GO:0002376  
GO:0002253 GO:0050778  
GO:0002254 GO:0002526  
GO:0002254 GO:0072376  
GO:0002255 GO:0002254  
GO:0002256 GO:0002673  
GO:0002256 GO:2000257  
GO:0002256 GO:0002254  
GO:0002257 GO:0002256  
GO:0002257 GO:0002674  
GO:0002257 GO:2000258  
GO:0002257 GO:0002254 negatively_ 
GO:0002258 GO:0002256  
GO:0002258 GO:0002675  
GO:0002258 GO:2000259  
GO:0002258 GO:0002254 positively_ 
GO:0002259 GO:0002264  
GO:0002260 GO:0001776  
GO:0002261 GO:0002260  
GO:0002262 GO:0002376  
GO:0002262 GO:0048872  
GO:0002263 GO:0001775  
GO:0002263 GO:0002252  
GO:0002263 GO:0006955  
GO:0002264 GO:0002263  
GO:0002264 GO:0042118  
GO:0002265 GO:0002263  
GO:0002265 GO:0048143  
GO:0002266 GO:0001775  
GO:0002267 GO:0002263  
GO:0002267 GO:0002266  
GO:0002268 GO:0002266  
GO:0002268 GO:0030154  
GO:0002269 GO:0045321  
GO:0002269 GO:0006954  
GO:0002270 GO:0045321  
GO:0002271 GO:0002270  
GO:0002271 GO:0002366  
GO:0002272 GO:0002271  
GO:0002272 GO:0002273  
GO:0002273 GO:0002270  
GO:0002273 GO:0097028  
GO:0002274 GO:0045321  
GO:0002275 GO:0002274  
GO:0002275 GO:0002366  
GO:0002276 GO:0002275  
GO:0002276 GO:0045575  
GO:0002277 GO:0001773  
GO:0002277 GO:0002275  
GO:0002278 GO:0002275  
GO:0002278 GO:0043307  
GO:0002279 GO:0002275  
GO:0002279 GO:0045576  
GO:0002280 GO:0002275  
GO:0002280 GO:0042117  
GO:0002281 GO:0002275  
GO:0002281 GO:0042116  
GO:0002282 GO:0001774  
GO:0002282 GO:0002281  
GO:0002283 GO:0002275  
GO:0002283 GO:0042119  
GO:0002284 GO:0002277  
GO:0002284 GO:0043011  
GO:0002285 GO:0002366  
GO:0002285 GO:0046649  
GO:0002286 GO:0002285  
GO:0002286 GO:0042110  
GO:0002287 GO:0002286  
GO:0002287 GO:0046631  
GO:0002288 GO:0002287  
GO:0002288 GO:0051132  
GO:0002289 GO:0001866  
GO:0002289 GO:0002288  
GO:0002289 GO:0002310  
GO:0002290 GO:0002286  
GO:0002290 GO:0046629  
GO:0002291 GO:0002286  
GO:0002292 GO:0002286  
GO:0002292 GO:0030217  
GO:0002293 GO:0002287  
GO:0002293 GO:0002292  
GO:0002293 GO:0046632  
GO:0002294 GO:0002293  
GO:0002294 GO:0043367  
GO:0002295 GO:0043373  
GO:0002295 GO:0042093  
GO:0002296 GO:0002295  
GO:0002296 GO:0045063  
GO:0002297 GO:0002295  
GO:0002297 GO:0045064  
GO:0002298 GO:0002294  
GO:0002298 GO:0002361  
GO:0002299 GO:0046632  
GO:0002300 GO:0002299  
GO:0002300 GO:0043374  
GO:0002301 GO:0002299  
GO:0002301 GO:0043367  
GO:0002302 GO:0002293  
GO:0002302 GO:0043374  
GO:0002303 GO:0002290  
GO:0002303 GO:0002292  
GO:0002303 GO:0042492  
GO:0002304 GO:0042492  
GO:0002305 GO:0002304  
GO:0002306 GO:0002304  
GO:0002307 GO:0043374  
GO:0002307 GO:0045066  
GO:0002308 GO:0043374  
GO:0002308 GO:0045065  
GO:0002309 GO:0002286  
GO:0002309 GO:0042098  
GO:0002310 GO:0002287  
GO:0002310 GO:0002309  
GO:0002310 GO:0046633  
GO:0002311 GO:0002290  
GO:0002311 GO:0002309  
GO:0002311 GO:0046630  
GO:0002312 GO:0002285  
GO:0002312 GO:0042113  
GO:0002313 GO:0002312  
GO:0002313 GO:0002335  
GO:0002314 GO:0002313  
GO:0002315 GO:0002313  
GO:0002316 GO:0002313  
GO:0002317 GO:0002313  
GO:0002318 GO:0002244  
GO:0002319 GO:0002313  
GO:0002319 GO:0090715  
GO:0002320 GO:0002244  
GO:0002321 GO:0002320  
GO:0002322 GO:0002312  
GO:0002322 GO:0042100  
GO:0002323 GO:0002285  
GO:0002323 GO:0030101  
GO:0002324 GO:0001787  
GO:0002324 GO:0002323  
GO:0002325 GO:0001779  
GO:0002325 GO:0002323  
GO:0002326 GO:0045165  
GO:0002326 GO:0030183  
GO:0002327 GO:0030183  
GO:0002328 GO:0002320  
GO:0002329 GO:0002327  
GO:0002330 GO:0010467  
GO:0002330 GO:0002329  
GO:0002331 GO:0010468  
GO:0002331 GO:0002329  
GO:0002332 GO:0002327  
GO:0002333 GO:0002332  
GO:0002334 GO:0002332  
GO:0002335 GO:0030183  
GO:0002336 GO:0002326  
GO:0002336 GO:0001923  
GO:0002337 GO:0001923  
GO:0002338 GO:0001923  
GO:0002339 GO:0002376  
GO:0002339 GO:0030183  
GO:0002340 GO:0002339  
GO:0002341 GO:0002515  
GO:0002341 GO:0002340  
GO:0002341 GO:0002510  
GO:0002342 GO:0002516  
GO:0002342 GO:0002340  
GO:0002342 GO:0002510  
GO:0002343 GO:0002339  
GO:0002344 GO:0002343  
GO:0002344 GO:0002381  
GO:0002345 GO:0002452  
GO:0002346 GO:0002339  
GO:0002347 GO:0009607  
GO:0002348 GO:0002340  
GO:0002348 GO:0002346  
GO:0002349 GO:0002532  
GO:0002350 GO:0002343  
GO:0002350 GO:0002346  
GO:0002351 GO:0002532  
GO:0002352 GO:0002339  
GO:0002353 GO:0002254  
GO:0002354 GO:0002340  
GO:0002354 GO:0002352  
GO:0002355 GO:0002347  
GO:0002355 GO:0009595  
GO:0002356 GO:0002343  
GO:0002356 GO:0002352  
GO:0002357 GO:0002347  
GO:0002357 GO:0006952  
GO:0002358 GO:0042100  
GO:0002358 GO:0042592  
GO:0002359 GO:0042100  
GO:0002360 GO:0045165  
GO:0002360 GO:0030217  
GO:0002361 GO:0043367  
GO:0002361 GO:0045066  
GO:0002362 GO:0043373  
GO:0002362 GO:0002361  
GO:0002363 GO:0002360  
GO:0002363 GO:0046632  
GO:0002364 GO:0002363  
GO:0002364 GO:0001865  
GO:0002365 GO:0002360  
GO:0002365 GO:0042492  
GO:0002366 GO:0002263  
GO:0002366 GO:0045321  
GO:0002367 GO:0001816  
GO:0002367 GO:0002440  
GO:0002367 GO:0006955  
GO:0002368 GO:0002367  
GO:0002368 GO:0019724  
GO:0002369 GO:0002367  
GO:0002369 GO:0002456  
GO:0002370 GO:0002228  
GO:0002370 GO:0002367  
GO:0002371 GO:0002367  
GO:0002371 GO:0002443  
GO:0002372 GO:0002371  
GO:0002372 GO:0002444  
GO:0002372 GO:0061082  
GO:0002373 GO:0002371  
GO:0002374 GO:0050663  
GO:0002374 GO:0002367  
GO:0002375 GO:0042089  
GO:0002375 GO:0002367  
GO:0002376 GO:0008150  
GO:0002377 GO:0002440  
GO:0002378 GO:0009059  
GO:0002378 GO:0002377  
GO:0002379 GO:0002378  
GO:0002379 GO:0002381  
GO:0002380 GO:0048305  
GO:0002380 GO:0002381  
GO:0002381 GO:0002377  
GO:0002381 GO:0016064  
GO:0002382 GO:0002256  
GO:0002382 GO:0002255  
GO:0002383 GO:0002251  
GO:0002384 GO:0002251  
GO:0002385 GO:0002251  
GO:0002386 GO:0002385  
GO:0002387 GO:0002386  
GO:0002388 GO:0002387  
GO:0002389 GO:0002388  
GO:0002389 GO:0002394  
GO:0002390 GO:0001816  
GO:0002391 GO:0002390  
GO:0002391 GO:0002534  
GO:0002392 GO:0015697  
GO:0002392 GO:0015893  
GO:0002392 GO:0015914  
GO:0002392 GO:0050663  
GO:0002393 GO:0002532  
GO:0002394 GO:0002387  
GO:0002394 GO:0002401  
GO:0002395 GO:0002387  
GO:0002396 GO:0034622  
GO:0002397 GO:0002396  
GO:0002398 GO:0002396  
GO:0002399 GO:0002396  
GO:0002400 GO:0002394  
GO:0002400 GO:0002395  
GO:0002401 GO:0002386  
GO:0002401 GO:0002427  
GO:0002402 GO:0002401  
GO:0002402 GO:0002451  
GO:0002403 GO:0002401  
GO:0002403 GO:0002458  
GO:0002404 GO:0002376  
GO:0002404 GO:0002386  
GO:0002405 GO:0002404  
GO:0002405 GO:0002468  
GO:0002406 GO:0002404  
GO:0002407 GO:0030595  
GO:0002407 GO:0036336  
GO:0002408 GO:0002407  
GO:0002408 GO:0097529  
GO:0002409 GO:0002408  
GO:0002410 GO:0002407  
GO:0002411 GO:0002413  
GO:0002411 GO:0002424  
GO:0002411 GO:0002458  
GO:0002412 GO:0045056  
GO:0002412 GO:0002406  
GO:0002413 GO:0002418  
GO:0002413 GO:0002465  
GO:0002414 GO:0045056  
GO:0002415 GO:0002414  
GO:0002415 GO:0002386  
GO:0002416 GO:0002414  
GO:0002417 GO:0002450  
GO:0002417 GO:0002751  
GO:0002418 GO:0002347  
GO:0002418 GO:0006955  
GO:0002419 GO:0001913  
GO:0002419 GO:0002424  
GO:0002420 GO:0002423  
GO:0002420 GO:0042267  
GO:0002421 GO:0002450  
GO:0002421 GO:0002746  
GO:0002422 GO:0002385  
GO:0002423 GO:0002228  
GO:0002423 GO:0002418  
GO:0002424 GO:0002418  
GO:0002424 GO:0002456  
GO:0002425 GO:0002422  
GO:0002425 GO:0002427  
GO:0002426 GO:0002381  
GO:0002426 GO:0002385  
GO:0002427 GO:0002385  
GO:0002427 GO:0002462  
GO:0002428 GO:0002475  
GO:0002428 GO:0048002  
GO:0002429 GO:0002757  
GO:0002429 GO:0002768  
GO:0002430 GO:0002429  
GO:0002431 GO:0002429  
GO:0002432 GO:0002252  
GO:0002432 GO:0002544  
GO:0002433 GO:0002252  
GO:0002433 GO:0002768  
GO:0002433 GO:0006909  
GO:0002434 GO:0002252  
GO:0002435 GO:0002434  
GO:0002436 GO:0002434  
GO:0002437 GO:0006954  
GO:0002437 GO:0006955  
GO:0002438 GO:0002437  
GO:0002438 GO:0002526  
GO:0002439 GO:0002437  
GO:0002439 GO:0002544  
GO:0002440 GO:0002376  
GO:0002441 GO:0001821  
GO:0002441 GO:0046879  
GO:0002441 GO:0002349  
GO:0002442 GO:0001820  
GO:0002442 GO:0002351  
GO:0002443 GO:0002252  
GO:0002444 GO:0002443  
GO:0002445 GO:0002444  
GO:0002445 GO:0002524  
GO:0002445 GO:0016064  
GO:0002446 GO:0002444  
GO:0002447 GO:0002444  
GO:0002448 GO:0002444  
GO:0002449 GO:0002443  
GO:0002450 GO:0019882  
GO:0002450 GO:0019724  
GO:0002451 GO:0002465  
GO:0002451 GO:0002514  
GO:0002451 GO:0019724  
GO:0002452 GO:0016447  
GO:0002453 GO:0002515  
GO:0002453 GO:0002451  
GO:0002454 GO:0002516  
GO:0002454 GO:0002451  
GO:0002455 GO:0006959  
GO:0002455 GO:0016064  
GO:0002456 GO:0002449  
GO:0002456 GO:0002460  
GO:0002457 GO:0019882  
GO:0002457 GO:0002456  
GO:0002458 GO:0002456  
GO:0002458 GO:0002465  
GO:0002458 GO:0002517  
GO:0002459 GO:0002250  
GO:0002460 GO:0002250  
GO:0002461 GO:0002460  
GO:0002461 GO:0002507  
GO:0002462 GO:0002461  
GO:0002463 GO:0002462  
GO:0002463 GO:0002508  
GO:0002464 GO:0002462  
GO:0002464 GO:0002465  
GO:0002465 GO:0002461  
GO:0002466 GO:0002465  
GO:0002466 GO:0002513  
GO:0002467 GO:0002460  
GO:0002467 GO:0048646  
GO:0002468 GO:0019882  
GO:0002469 GO:0002468  
GO:0002470 GO:0002468  
GO:0002471 GO:0019882  
GO:0002472 GO:0019882  
GO:0002473 GO:0019882  
GO:0002474 GO:0048002  
GO:0002475 GO:0019882  
GO:0002476 GO:0002428  
GO:0002476 GO:0002483  
GO:0002477 GO:0002428  
GO:0002477 GO:0002478  
GO:0002478 GO:0019884  
GO:0002478 GO:0048002  
GO:0002479 GO:0042590  
GO:0002480 GO:0042590  
GO:0002481 GO:0002477  
GO:0002482 GO:0002477  
GO:0002483 GO:0019883  
GO:0002483 GO:0048002  
GO:0002484 GO:0019885  
GO:0002485 GO:0002484  
GO:0002486 GO:0002484  
GO:0002487 GO:0019885  
GO:0002488 GO:0002476  
GO:0002489 GO:0002488  
GO:0002490 GO:0002488  
GO:0002491 GO:0002483  
GO:0002491 GO:0002495  
GO:0002492 GO:0002501  
GO:0002492 GO:0002398  
GO:0002492 GO:0002428  
GO:0002493 GO:0065005  
GO:0002493 GO:0002398  
GO:0002493 GO:0048003  
GO:0002494 GO:0006869  
GO:0002494 GO:0048003  
GO:0002495 GO:0002504  
GO:0002495 GO:0048002  
GO:0002496 GO:0051603  
GO:0002496 GO:0048002  
GO:0002497 GO:0002496  
GO:0002498 GO:0002496  
GO:0002499 GO:0002496  
GO:0002500 GO:0002496  
GO:0002501 GO:0034622  
GO:0002501 GO:0002396  
GO:0002501 GO:0048002  
GO:0002502 GO:0002501  
GO:0002502 GO:0002397  
GO:0002502 GO:0002474  
GO:0002503 GO:0002501  
GO:0002503 GO:0002399  
GO:0002503 GO:0002495  
GO:0002504 GO:0019882  
GO:0002505 GO:0002504  
GO:0002506 GO:0065006  
GO:0002506 GO:0002399  
GO:0002506 GO:0002505  
GO:0002507 GO:0002376  
GO:0002507 GO:0002520  
GO:0002508 GO:0002507  
GO:0002509 GO:0002508  
GO:0002509 GO:0002513  
GO:0002510 GO:0002508  
GO:0002510 GO:0002514  
GO:0002511 GO:0002452  
GO:0002512 GO:0002508  
GO:0002512 GO:0002517  
GO:0002513 GO:0002507  
GO:0002514 GO:0002507  
GO:0002515 GO:0002249  
GO:0002515 GO:0002514  
GO:0002516 GO:0001783  
GO:0002516 GO:1902742  
GO:0002516 GO:0002514  
GO:0002517 GO:0002507  
GO:0002518 GO:0048247  
GO:0002519 GO:0002507  
GO:0002520 GO:0002376  
GO:0002520 GO:0048731  
GO:0002521 GO:0030154  
GO:0002521 GO:0030097  
GO:0002522 GO:0002252  
GO:0002522 GO:0050900  
GO:0002522 GO:0006955  
GO:0002523 GO:0050900  
GO:0002523 GO:0006954  
GO:0002524 GO:0002438  
GO:0002525 GO:0002526  
GO:0002526 GO:0006954  
GO:0002527 GO:0042311  
GO:0002527 GO:0002526  
GO:0002528 GO:0043114  
GO:0002528 GO:0002526  
GO:0002529 GO:0002256  
GO:0002529 GO:0002353  
GO:0002530 GO:0003073  
GO:0002530 GO:0006953  
GO:0002531 GO:0008016  
GO:0002531 GO:0006953  
GO:0002532 GO:0032501  
GO:0002532 GO:0006954  
GO:0002533 GO:0033299  
GO:0002533 GO:0002393  
GO:0002534 GO:0001816  
GO:0002534 GO:0002532  
GO:0002535 GO:0002392  
GO:0002535 GO:0002391  
GO:0002536 GO:0002532  
GO:0002536 GO:0002679  
GO:0002537 GO:0002532  
GO:0002538 GO:0002532  
GO:0002539 GO:0002538  
GO:0002540 GO:0002538  
GO:0002541 GO:0016485  
GO:0002541 GO:0002526  
GO:0002542 GO:0002675  
GO:0002542 GO:0010954  
GO:0002542 GO:0002353  
GO:0002542 GO:0002541 positively_ 
GO:0002543 GO:0030194  
GO:0002543 GO:0002526  
GO:0002544 GO:0006954  
GO:0002545 GO:0002544  
GO:0002546 GO:0002257  
GO:0002546 GO:0002382  
GO:0002546 GO:0002255 negatively_ 
GO:0002547 GO:0002258  
GO:0002547 GO:0002382  
GO:0002547 GO:0002255 positively_ 
GO:0002548 GO:0030595  
GO:0002548 GO:0071674  
GO:0002548 GO:0097529  
GO:0002549 GO:0002257  
GO:0002549 GO:0002529  
GO:0002549 GO:0002353 negatively_ 
GO:0002550 GO:0002258  
GO:0002550 GO:0002529  
GO:0002550 GO:0002353 positively_ 
GO:0002551 GO:0030595  
GO:0002551 GO:0097531  
GO:0002552 GO:0002442  
GO:0002552 GO:0046907  
GO:0002552 GO:0140029  
GO:0002552 GO:0043303  
GO:0002553 GO:0002441  
GO:0002553 GO:0046907  
GO:0002553 GO:0140029  
GO:0002553 GO:0043303  
GO:0002554 GO:0002442  
GO:0002554 GO:0140029  
GO:0002554 GO:0002576  
GO:0002555 GO:0002441  
GO:0002555 GO:0140029  
GO:0002555 GO:0002576  
GO:0002556 GO:0002442  
GO:0002556 GO:0140029  
GO:0002556 GO:0002561  
GO:0002557 GO:0002441  
GO:0002557 GO:0140029  
GO:0002557 GO:0002561  
GO:0002558 GO:0002448  
GO:0002558 GO:0016068  
GO:0002559 GO:0002560  
GO:0002559 GO:0016068  
GO:0002560 GO:0002444  
GO:0002561 GO:0002276  
GO:0002561 GO:0043299  
GO:0002561 GO:0002560  
GO:0002562 GO:0002200  
GO:0002562 GO:0016444  
GO:0002563 GO:0002200  
GO:0002564 GO:0002563  
GO:0002564 GO:0016445  
GO:0002565 GO:0002200  
GO:0002565 GO:0016444  
GO:0002566 GO:0002200  
GO:0002567 GO:0002200  
GO:0002568 GO:0002200  
GO:0002568 GO:0030217  
GO:0002569 GO:0002200  
GO:0002570 GO:0002569  
GO:0002570 GO:0016445  
GO:0002570 GO:0016447  
GO:0002571 GO:0002568  
GO:0002571 GO:0002569  
GO:0002571 GO:0002681  
GO:0002572 GO:0002320  
GO:0002572 GO:0030217  
GO:0002573 GO:0002521  
GO:0002573 GO:0030099  
GO:0002574 GO:0030099  
GO:0002575 GO:0071621  
GO:0002576 GO:0045055  
GO:0002577 GO:0002682  
GO:0002577 GO:0019882  
GO:0002578 GO:0002577  
GO:0002578 GO:0002683  
GO:0002578 GO:0019882 negatively_ 
GO:0002579 GO:0002577  
GO:0002579 GO:0002684  
GO:0002579 GO:0019882 positively_ 
GO:0002580 GO:0002577  
GO:0002580 GO:0002504  
GO:0002581 GO:0002578  
GO:0002581 GO:0002580  
GO:0002581 GO:0002504 negatively_ 
GO:0002582 GO:0002579  
GO:0002582 GO:0002580  
GO:0002582 GO:0002504 positively_ 
GO:0002583 GO:0002577  
GO:0002583 GO:0048002  
GO:0002584 GO:0002578  
GO:0002584 GO:0002583  
GO:0002584 GO:0048002 negatively_ 
GO:0002585 GO:0002579  
GO:0002585 GO:0002583  
GO:0002585 GO:0048002 positively_ 
GO:0002586 GO:0002580  
GO:0002586 GO:0002583  
GO:0002586 GO:0002495  
GO:0002587 GO:0002581  
GO:0002587 GO:0002584  
GO:0002587 GO:0002586  
GO:0002587 GO:0002495 negatively_ 
GO:0002588 GO:0002582  
GO:0002588 GO:0002585  
GO:0002588 GO:0002586  
GO:0002588 GO:0002495 positively_ 
GO:0002589 GO:0002583  
GO:0002589 GO:0002474  
GO:0002590 GO:0002584  
GO:0002590 GO:0002589  
GO:0002590 GO:0002474 negatively_ 
GO:0002591 GO:0002585  
GO:0002591 GO:0002589  
GO:0002591 GO:0002474 positively_ 
GO:0002592 GO:0002577  
GO:0002592 GO:0002475  
GO:0002593 GO:0002578  
GO:0002593 GO:0002592  
GO:0002593 GO:0002475 negatively_ 
GO:0002594 GO:0002579  
GO:0002594 GO:0002592  
GO:0002594 GO:0002475 positively_ 
GO:0002595 GO:0002583  
GO:0002595 GO:0002592  
GO:0002595 GO:0002428  
GO:0002596 GO:0002584  
GO:0002596 GO:0002593  
GO:0002596 GO:0002595  
GO:0002596 GO:0002428 negatively_ 
GO:0002597 GO:0002585  
GO:0002597 GO:0002594  
GO:0002597 GO:0002595  
GO:0002597 GO:0002428 positively_ 
GO:0002598 GO:0002592  
GO:0002598 GO:0048003  
GO:0002599 GO:0002593  
GO:0002599 GO:0002598  
GO:0002599 GO:0048003 negatively_ 
GO:0002600 GO:0002594  
GO:0002600 GO:0002598  
GO:0002600 GO:0048003 positively_ 
GO:0002601 GO:0002580  
GO:0002601 GO:0002505  
GO:0002602 GO:0002581  
GO:0002602 GO:0002601  
GO:0002602 GO:0002505 negatively_ 
GO:0002603 GO:0002582  
GO:0002603 GO:0002601  
GO:0002603 GO:0002505 positively_ 
GO:0002604 GO:0002577  
GO:0002604 GO:0002468  
GO:0002605 GO:0002578  
GO:0002605 GO:0002604  
GO:0002605 GO:0002468 negatively_ 
GO:0002606 GO:0002579  
GO:0002606 GO:0002604  
GO:0002606 GO:0002468 positively_ 
GO:0002607 GO:0002604  
GO:0002607 GO:0002469  
GO:0002608 GO:0002605  
GO:0002608 GO:0002607  
GO:0002608 GO:0002469 negatively_ 
GO:0002609 GO:0002606  
GO:0002609 GO:0002607  
GO:0002609 GO:0002469 positively_ 
GO:0002610 GO:0002604  
GO:0002610 GO:0002470  
GO:0002611 GO:0002605  
GO:0002611 GO:0002610  
GO:0002611 GO:0002470 negatively_ 
GO:0002612 GO:0002606  
GO:0002612 GO:0002610  
GO:0002612 GO:0002470 positively_ 
GO:0002613 GO:0002577  
GO:0002613 GO:0002471  
GO:0002614 GO:0002578  
GO:0002614 GO:0002613  
GO:0002614 GO:0002471 negatively_ 
GO:0002615 GO:0002579  
GO:0002615 GO:0002613  
GO:0002615 GO:0002471 positively_ 
GO:0002616 GO:0002577  
GO:0002616 GO:0002472  
GO:0002617 GO:0002578  
GO:0002617 GO:0002616  
GO:0002617 GO:0002472 negatively_ 
GO:0002618 GO:0002579  
GO:0002618 GO:0002616  
GO:0002618 GO:0002472 positively_ 
GO:0002619 GO:0002577  
GO:0002619 GO:0002473  
GO:0002620 GO:0002578  
GO:0002620 GO:0002619  
GO:0002620 GO:0002473 negatively_ 
GO:0002621 GO:0002579  
GO:0002621 GO:0002619  
GO:0002621 GO:0002473 positively_ 
GO:0002622 GO:0002577  
GO:0002622 GO:0002712  
GO:0002622 GO:0002450  
GO:0002623 GO:0002578  
GO:0002623 GO:0002622  
GO:0002623 GO:0002713  
GO:0002623 GO:0002450 negatively_ 
GO:0002624 GO:0002579  
GO:0002624 GO:0002622  
GO:0002624 GO:0002714  
GO:0002624 GO:0002450 positively_ 
GO:0002625 GO:0002577  
GO:0002625 GO:0002709  
GO:0002625 GO:0002457  
GO:0002626 GO:0002578  
GO:0002626 GO:0002625  
GO:0002626 GO:0002710  
GO:0002626 GO:0002457 negatively_ 
GO:0002627 GO:0002579  
GO:0002627 GO:0002625  
GO:0002627 GO:0002711  
GO:0002627 GO:0002457 positively_ 
GO:0002628 GO:0002583  
GO:0002628 GO:1903050  
GO:0002628 GO:0002496  
GO:0002629 GO:0002584  
GO:0002629 GO:0002628  
GO:0002629 GO:1903051  
GO:0002629 GO:0002496 negatively_ 
GO:0002630 GO:0002585  
GO:0002630 GO:0002628  
GO:0002630 GO:1903052  
GO:0002630 GO:0002496 positively_ 
GO:0002631 GO:0002676  
GO:0002631 GO:0002697  
GO:0002631 GO:0002432  
GO:0002632 GO:0002631  
GO:0002632 GO:0002677  
GO:0002632 GO:0002698  
GO:0002632 GO:0002432 negatively_ 
GO:0002633 GO:0002631  
GO:0002633 GO:0002678  
GO:0002633 GO:0002699  
GO:0002633 GO:0002432 positively_ 
GO:0002634 GO:0002822  
GO:0002634 GO:0022603  
GO:0002634 GO:0002467  
GO:0002635 GO:0002634  
GO:0002635 GO:0002823  
GO:0002635 GO:0051093  
GO:0002635 GO:0002467 negatively_ 
GO:0002636 GO:0002634  
GO:0002636 GO:0002824  
GO:0002636 GO:0051094  
GO:0002636 GO:0002467 positively_ 
GO:0002637 GO:0002700  
GO:0002637 GO:0002377  
GO:0002638 GO:0002637  
GO:0002638 GO:0002701  
GO:0002638 GO:0002377 negatively_ 
GO:0002639 GO:0002637  
GO:0002639 GO:0002702  
GO:0002639 GO:0002377 positively_ 
GO:0002640 GO:0002637  
GO:0002640 GO:0010556  
GO:0002640 GO:0002378  
GO:0002641 GO:0002638  
GO:0002641 GO:0002640  
GO:0002641 GO:0010558  
GO:0002641 GO:0002378 negatively_ 
GO:0002642 GO:0002639  
GO:0002642 GO:0002640  
GO:0002642 GO:0010557  
GO:0002642 GO:0002378 positively_ 
GO:0002643 GO:0002682  
GO:0002643 GO:2000026  
GO:0002643 GO:0002507  
GO:0002644 GO:0002643  
GO:0002644 GO:0002683  
GO:0002644 GO:0051093  
GO:0002644 GO:0051241  
GO:0002644 GO:0002507 negatively_ 
GO:0002645 GO:0002643  
GO:0002645 GO:0002684  
GO:0002645 GO:0051094  
GO:0002645 GO:0051240  
GO:0002645 GO:0002507 positively_ 
GO:0002646 GO:0002643  
GO:0002646 GO:0002508  
GO:0002647 GO:0002644  
GO:0002647 GO:0002646  
GO:0002647 GO:0002508 negatively_ 
GO:0002648 GO:0002645  
GO:0002648 GO:0002646  
GO:0002648 GO:0002508 positively_ 
GO:0002649 GO:0002643  
GO:0002649 GO:0002513  
GO:0002650 GO:0002644  
GO:0002650 GO:0002649  
GO:0002650 GO:0002513 negatively_ 
GO:0002651 GO:0002645  
GO:0002651 GO:0002649  
GO:0002651 GO:0002513 positively_ 
GO:0002652 GO:0002643  
GO:0002652 GO:0002822  
GO:0002652 GO:0002461  
GO:0002653 GO:0002644  
GO:0002653 GO:0002652  
GO:0002653 GO:0002823  
GO:0002653 GO:0002461 negatively_ 
GO:0002654 GO:0002645  
GO:0002654 GO:0002652  
GO:0002654 GO:0002824  
GO:0002654 GO:0002461 positively_ 
GO:0002655 GO:0002652  
GO:0002655 GO:0002462  
GO:0002656 GO:0002653  
GO:0002656 GO:0002655  
GO:0002656 GO:0002462 negatively_ 
GO:0002657 GO:0002654  
GO:0002657 GO:0002655  
GO:0002657 GO:0002462 positively_ 
GO:0002658 GO:0002652  
GO:0002658 GO:0002465  
GO:0002659 GO:0002653  
GO:0002659 GO:0002658  
GO:0002659 GO:0002465 negatively_ 
GO:0002660 GO:0002654  
GO:0002660 GO:0002658  
GO:0002660 GO:0002465 positively_ 
GO:0002661 GO:0002643  
GO:0002661 GO:0002514  
GO:0002662 GO:0002644  
GO:0002662 GO:0002661  
GO:0002662 GO:0002514 negatively_ 
GO:0002663 GO:0002645  
GO:0002663 GO:0002661  
GO:0002663 GO:0002514 positively_ 
GO:0002664 GO:0002643  
GO:0002664 GO:0002517  
GO:0002665 GO:0002644  
GO:0002665 GO:0002664  
GO:0002665 GO:0002517 negatively_ 
GO:0002666 GO:0002645  
GO:0002666 GO:0002664  
GO:0002666 GO:0002517 positively_ 
GO:0002667 GO:0002664  
GO:0002667 GO:0002911  
GO:0002667 GO:0002870  
GO:0002668 GO:0002665  
GO:0002668 GO:0002667  
GO:0002668 GO:0002912  
GO:0002668 GO:0002870 negatively_ 
GO:0002669 GO:0002666  
GO:0002669 GO:0002667  
GO:0002669 GO:0002913  
GO:0002669 GO:0002870 positively_ 
GO:0002670 GO:0002661  
GO:0002670 GO:0002911  
GO:0002670 GO:0002515  
GO:0002671 GO:0002662  
GO:0002671 GO:0002670  
GO:0002671 GO:0002912  
GO:0002671 GO:0002515 negatively_ 
GO:0002672 GO:0002663  
GO:0002672 GO:0002670  
GO:0002672 GO:0002913  
GO:0002672 GO:0002515 positively_ 
GO:0002673 GO:0050727  
GO:0002673 GO:0002526  
GO:0002674 GO:0002673  
GO:0002674 GO:0050728  
GO:0002674 GO:0002526 negatively_ 
GO:0002675 GO:0002673  
GO:0002675 GO:0050729  
GO:0002675 GO:0002526 positively_ 
GO:0002676 GO:0050727  
GO:0002676 GO:0002544  
GO:0002677 GO:0002676  
GO:0002677 GO:0050728  
GO:0002677 GO:0002544 negatively_ 
GO:0002678 GO:0002676  
GO:0002678 GO:0050729  
GO:0002678 GO:0002544 positively_ 
GO:0002679 GO:0002252  
GO:0002679 GO:0045730  
GO:0002679 GO:0006952  
GO:0002680 GO:0045165  
GO:0002680 GO:0002572  
GO:0002681 GO:0002562  
GO:0002681 GO:0002568  
GO:0002682 GO:0050789  
GO:0002682 GO:0002376  
GO:0002683 GO:0002682  
GO:0002683 GO:0048519  
GO:0002683 GO:0002376 negatively_ 
GO:0002684 GO:0002682  
GO:0002684 GO:0048518  
GO:0002684 GO:0002376 positively_ 
GO:0002685 GO:0002682  
GO:0002685 GO:0030334  
GO:0002685 GO:0050900  
GO:0002686 GO:0002683  
GO:0002686 GO:0002685  
GO:0002686 GO:0030336  
GO:0002686 GO:0050900 negatively_ 
GO:0002687 GO:0002684  
GO:0002687 GO:0002685  
GO:0002687 GO:0030335  
GO:0002687 GO:0050900 positively_ 
GO:0002688 GO:0002685  
GO:0002688 GO:0050920  
GO:0002688 GO:0030595  
GO:0002689 GO:0002686  
GO:0002689 GO:0002688  
GO:0002689 GO:0050922  
GO:0002689 GO:0030595 negatively_ 
GO:0002690 GO:0002687  
GO:0002690 GO:0002688  
GO:0002690 GO:0050921  
GO:0002690 GO:0030595 positively_ 
GO:0002691 GO:0002685  
GO:0002691 GO:0045123  
GO:0002692 GO:0002686  
GO:0002692 GO:0002691  
GO:0002692 GO:0045123 negatively_ 
GO:0002693 GO:0002687  
GO:0002693 GO:0002691  
GO:0002693 GO:0045123 positively_ 
GO:0002694 GO:0002682  
GO:0002694 GO:0050865  
GO:0002694 GO:0045321  
GO:0002695 GO:0002683  
GO:0002695 GO:0002694  
GO:0002695 GO:0050866  
GO:0002695 GO:0045321 negatively_ 
GO:0002696 GO:0002684  
GO:0002696 GO:0002694  
GO:0002696 GO:0050867  
GO:0002696 GO:0045321 positively_ 
GO:0002697 GO:0002682  
GO:0002697 GO:0002252  
GO:0002698 GO:0002683  
GO:0002698 GO:0002697  
GO:0002698 GO:0002252 negatively_ 
GO:0002699 GO:0002684  
GO:0002699 GO:0002697  
GO:0002699 GO:0002252 positively_ 
GO:0002700 GO:0002697  
GO:0002700 GO:0002440  
GO:0002701 GO:0002698  
GO:0002701 GO:0002700  
GO:0002701 GO:0002440 negatively_ 
GO:0002702 GO:0002699  
GO:0002702 GO:0002700  
GO:0002702 GO:0002440 positively_ 
GO:0002703 GO:0002697  
GO:0002703 GO:0002443  
GO:0002704 GO:0002698  
GO:0002704 GO:0002703  
GO:0002704 GO:0002443 negatively_ 
GO:0002705 GO:0002699  
GO:0002705 GO:0002703  
GO:0002705 GO:0002443 positively_ 
GO:0002706 GO:0002703  
GO:0002706 GO:0002449  
GO:0002707 GO:0002704  
GO:0002707 GO:0002706  
GO:0002707 GO:0002449 negatively_ 
GO:0002708 GO:0002705  
GO:0002708 GO:0002706  
GO:0002708 GO:0002449 positively_ 
GO:0002709 GO:0002706  
GO:0002709 GO:0002822  
GO:0002709 GO:0002456  
GO:0002710 GO:0002707  
GO:0002710 GO:0002709  
GO:0002710 GO:0002823  
GO:0002710 GO:0002456 negatively_ 
GO:0002711 GO:0002708  
GO:0002711 GO:0002709  
GO:0002711 GO:0002824  
GO:0002711 GO:0002456 positively_ 
GO:0002712 GO:0002706  
GO:0002712 GO:0002822  
GO:0002712 GO:0019724  
GO:0002713 GO:0002707  
GO:0002713 GO:0002712  
GO:0002713 GO:0002823  
GO:0002713 GO:0019724 negatively_ 
GO:0002714 GO:0002708  
GO:0002714 GO:0002712  
GO:0002714 GO:0002824  
GO:0002714 GO:0019724 positively_ 
GO:0002715 GO:0002706  
GO:0002715 GO:0045088  
GO:0002715 GO:0002228  
GO:0002716 GO:0002707  
GO:0002716 GO:0002715  
GO:0002716 GO:0045824  
GO:0002716 GO:0002228 negatively_ 
GO:0002717 GO:0002708  
GO:0002717 GO:0002715  
GO:0002717 GO:0045089  
GO:0002717 GO:0002228 positively_ 
GO:0002718 GO:0001817  
GO:0002718 GO:0002700  
GO:0002718 GO:0050776  
GO:0002718 GO:0002367  
GO:0002719 GO:0001818  
GO:0002719 GO:0002701  
GO:0002719 GO:0002718  
GO:0002719 GO:0050777  
GO:0002719 GO:0002367 negatively_ 
GO:0002720 GO:0001819  
GO:0002720 GO:0002702  
GO:0002720 GO:0002718  
GO:0002720 GO:0050778  
GO:0002720 GO:0002367 positively_ 
GO:0002721 GO:0002712  
GO:0002721 GO:0002718  
GO:0002721 GO:0002368  
GO:0002722 GO:0002713  
GO:0002722 GO:0002719  
GO:0002722 GO:0002721  
GO:0002722 GO:0002368 negatively_ 
GO:0002723 GO:0002714  
GO:0002723 GO:0002720  
GO:0002723 GO:0002721  
GO:0002723 GO:0002368 positively_ 
GO:0002724 GO:0002709  
GO:0002724 GO:0002718  
GO:0002724 GO:0002369  
GO:0002725 GO:0002710  
GO:0002725 GO:0002719  
GO:0002725 GO:0002724  
GO:0002725 GO:0002369 negatively_ 
GO:0002726 GO:0002711  
GO:0002726 GO:0002720  
GO:0002726 GO:0002724  
GO:0002726 GO:0002369 positively_ 
GO:0002727 GO:0002715  
GO:0002727 GO:0002718  
GO:0002727 GO:0002370  
GO:0002728 GO:0002716  
GO:0002728 GO:0002719  
GO:0002728 GO:0002727  
GO:0002728 GO:0002370 negatively_ 
GO:0002729 GO:0002717  
GO:0002729 GO:0002720  
GO:0002729 GO:0002727  
GO:0002729 GO:0002370 positively_ 
GO:0002730 GO:0002703  
GO:0002730 GO:0002718  
GO:0002730 GO:0002371  
GO:0002731 GO:0002704  
GO:0002731 GO:0002719  
GO:0002731 GO:0002730  
GO:0002731 GO:0002371 negatively_ 
GO:0002732 GO:0002705  
GO:0002732 GO:0002720  
GO:0002732 GO:0002730  
GO:0002732 GO:0002371 positively_ 
GO:0002733 GO:0002730  
GO:0002733 GO:0002886  
GO:0002733 GO:0002372  
GO:0002734 GO:0002731  
GO:0002734 GO:0002733  
GO:0002734 GO:0002887  
GO:0002734 GO:0002372 negatively_ 
GO:0002735 GO:0002732  
GO:0002735 GO:0002733  
GO:0002735 GO:0002888  
GO:0002735 GO:0061081  
GO:0002735 GO:0002372 positively_ 
GO:0002736 GO:0002730  
GO:0002736 GO:0002373  
GO:0002737 GO:0002731  
GO:0002737 GO:0002736  
GO:0002737 GO:0002373 negatively_ 
GO:0002738 GO:0002732  
GO:0002738 GO:0002736  
GO:0002738 GO:0002373 positively_ 
GO:0002739 GO:0002718  
GO:0002739 GO:0050707  
GO:0002739 GO:0002374  
GO:0002740 GO:0002719  
GO:0002740 GO:0002739  
GO:0002740 GO:0050710  
GO:0002740 GO:0002374 negatively_ 
GO:0002741 GO:0002720  
GO:0002741 GO:0002739  
GO:0002741 GO:0050715  
GO:0002741 GO:0002374 positively_ 
GO:0002742 GO:0002718  
GO:0002742 GO:0042035  
GO:0002742 GO:0002375  
GO:0002743 GO:0002719  
GO:0002743 GO:0002742  
GO:0002743 GO:0042036  
GO:0002743 GO:0002375 negatively_ 
GO:0002744 GO:0002720  
GO:0002744 GO:0002742  
GO:0002744 GO:0042108  
GO:0002744 GO:0002375 positively_ 
GO:0002745 GO:0019882  
GO:0002746 GO:0019882  
GO:0002747 GO:0019882  
GO:0002748 GO:0002745  
GO:0002749 GO:0002747  
GO:0002749 GO:0002748  
GO:0002750 GO:0002746  
GO:0002751 GO:0002745  
GO:0002752 GO:0002220  
GO:0002752 GO:0002221  
GO:0002753 GO:0002221  
GO:0002753 GO:0030522  
GO:0002753 GO:0035556  
GO:0002754 GO:0002221  
GO:0002754 GO:0030522  
GO:0002755 GO:0002224  
GO:0002756 GO:0002224  
GO:0002757 GO:0002253  
GO:0002757 GO:0002764  
GO:0002758 GO:0002218  
GO:0002758 GO:0002757  
GO:0002759 GO:0002831  
GO:0002759 GO:0002920  
GO:0002759 GO:0032101  
GO:0002759 GO:0043900  
GO:0002759 GO:0019730  
GO:0002760 GO:0002759  
GO:0002760 GO:0002833  
GO:0002760 GO:0002922  
GO:0002760 GO:0032103  
GO:0002760 GO:0043902  
GO:0002760 GO:0019730 positively_ 
GO:0002761 GO:0045637  
GO:0002761 GO:1902105  
GO:0002761 GO:0002573  
GO:0002762 GO:0002761  
GO:0002762 GO:0045638  
GO:0002762 GO:1902106  
GO:0002762 GO:0002573 negatively_ 
GO:0002763 GO:0002761  
GO:0002763 GO:0045639  
GO:0002763 GO:1902107  
GO:0002763 GO:0002573 positively_ 
GO:0002764 GO:0007165  
GO:0002764 GO:0050776  
GO:0002765 GO:0002764  
GO:0002766 GO:0002765  
GO:0002767 GO:0002765  
GO:0002767 GO:0002768  
GO:0002768 GO:0002764  
GO:0002768 GO:0007166  
GO:0002769 GO:0002767  
GO:0002770 GO:0002767  
GO:0002771 GO:0002767  
GO:0002772 GO:0002767  
GO:0002773 GO:0002767  
GO:0002774 GO:0002767  
GO:0002775 GO:0002440  
GO:0002775 GO:0061844  
GO:0002776 GO:0002790  
GO:0002776 GO:0002775  
GO:0002777 GO:0043043  
GO:0002777 GO:0002775  
GO:0002778 GO:0002775  
GO:0002778 GO:0019731  
GO:0002779 GO:0002776  
GO:0002779 GO:0002778  
GO:0002780 GO:0002777  
GO:0002780 GO:0002778  
GO:0002781 GO:0002775  
GO:0002781 GO:0019732  
GO:0002782 GO:0002776  
GO:0002782 GO:0002781  
GO:0002783 GO:0002777  
GO:0002783 GO:0002781  
GO:0002784 GO:0002700  
GO:0002784 GO:0002759  
GO:0002784 GO:0002775  
GO:0002785 GO:0002701  
GO:0002785 GO:0002784  
GO:0002785 GO:0008348  
GO:0002785 GO:0002775 negatively_ 
GO:0002786 GO:0002784  
GO:0002786 GO:1900424  
GO:0002786 GO:0002778  
GO:0002787 GO:0002785  
GO:0002787 GO:0002786  
GO:0002787 GO:1900425  
GO:0002787 GO:0002778 negatively_ 
GO:0002788 GO:0002784  
GO:0002788 GO:1900150  
GO:0002788 GO:0002781  
GO:0002789 GO:0002785  
GO:0002789 GO:0002788  
GO:0002789 GO:0031348  
GO:0002789 GO:0002781 negatively_ 
GO:0002790 GO:0015833  
GO:0002790 GO:0046903  
GO:0002791 GO:0051046  
GO:0002791 GO:0090087  
GO:0002791 GO:0002790  
GO:0002792 GO:0002791  
GO:0002792 GO:0051048  
GO:0002792 GO:0002790 negatively_ 
GO:0002793 GO:0002791  
GO:0002793 GO:0051047  
GO:0002793 GO:0002790 positively_ 
GO:0002794 GO:0002784  
GO:0002794 GO:0002791  
GO:0002794 GO:0002776  
GO:0002795 GO:0002785  
GO:0002795 GO:0002792  
GO:0002795 GO:0002794  
GO:0002795 GO:0002776 negatively_ 
GO:0002796 GO:0002225  
GO:0002796 GO:0002793  
GO:0002796 GO:0002794  
GO:0002796 GO:0002776 positively_ 
GO:0002797 GO:0002786  
GO:0002797 GO:0002794  
GO:0002797 GO:0002779  
GO:0002798 GO:0002787  
GO:0002798 GO:0002795  
GO:0002798 GO:0002797  
GO:0002798 GO:0002779 negatively_ 
GO:0002799 GO:0002796  
GO:0002799 GO:0002797  
GO:0002799 GO:0002803  
GO:0002799 GO:0002779 positively_ 
GO:0002800 GO:0002788  
GO:0002800 GO:0002794  
GO:0002800 GO:0002782  
GO:0002801 GO:0002789  
GO:0002801 GO:0002795  
GO:0002801 GO:0002800  
GO:0002801 GO:0002782 negatively_ 
GO:0002802 GO:0002796  
GO:0002802 GO:0002800  
GO:0002802 GO:0002804  
GO:0002802 GO:0002782 positively_ 
GO:0002803 GO:0002225  
GO:0002803 GO:0002786  
GO:0002803 GO:1900426  
GO:0002803 GO:0002778 positively_ 
GO:0002804 GO:0002225  
GO:0002804 GO:0002788  
GO:0002804 GO:0031349  
GO:0002804 GO:0002781 positively_ 
GO:0002805 GO:0002784  
GO:0002805 GO:0031326  
GO:0002805 GO:0034248  
GO:0002805 GO:0002777  
GO:0002806 GO:0002785  
GO:0002806 GO:0002805  
GO:0002806 GO:0031327  
GO:0002806 GO:0034249  
GO:0002806 GO:0002777 negatively_ 
GO:0002807 GO:0002225  
GO:0002807 GO:0002805  
GO:0002807 GO:0031328  
GO:0002807 GO:0034250  
GO:0002807 GO:0002777 positively_ 
GO:0002808 GO:0002786  
GO:0002808 GO:0002805  
GO:0002808 GO:0002780  
GO:0002809 GO:0002787  
GO:0002809 GO:0002806  
GO:0002809 GO:0002808  
GO:0002809 GO:0002780 negatively_ 
GO:0002810 GO:0002788  
GO:0002810 GO:0002805  
GO:0002810 GO:0002783  
GO:0002811 GO:0002789  
GO:0002811 GO:0002806  
GO:0002811 GO:0002810  
GO:0002811 GO:0002783 negatively_ 
GO:0002812 GO:0002780  
GO:0002812 GO:0050829  
GO:0002813 GO:0002808  
GO:0002813 GO:0002812  
GO:0002814 GO:0002809  
GO:0002814 GO:0002813  
GO:0002814 GO:0002812 negatively_ 
GO:0002815 GO:0002780  
GO:0002815 GO:0050830  
GO:0002816 GO:0002808  
GO:0002816 GO:0002815  
GO:0002817 GO:0002809  
GO:0002817 GO:0002816  
GO:0002817 GO:0002815 negatively_ 
GO:0002818 GO:0006968  
GO:0002818 GO:0033554  
GO:0002819 GO:0050776  
GO:0002819 GO:0002250  
GO:0002820 GO:0002819  
GO:0002820 GO:0050777  
GO:0002820 GO:0002250 negatively_ 
GO:0002821 GO:0002819  
GO:0002821 GO:0050778  
GO:0002821 GO:0002250 positively_ 
GO:0002822 GO:0002819  
GO:0002822 GO:0002460  
GO:0002823 GO:0002820  
GO:0002823 GO:0002822  
GO:0002823 GO:0002460 negatively_ 
GO:0002824 GO:0002821  
GO:0002824 GO:0002822  
GO:0002824 GO:0002460 positively_ 
GO:0002825 GO:0002822  
GO:0002825 GO:0042088  
GO:0002826 GO:0002823  
GO:0002826 GO:0002825  
GO:0002826 GO:0042088 negatively_ 
GO:0002827 GO:0002824  
GO:0002827 GO:0002825  
GO:0002827 GO:0042088 positively_ 
GO:0002828 GO:0050776  
GO:0002828 GO:0042092  
GO:0002829 GO:0002828  
GO:0002829 GO:0050777  
GO:0002829 GO:0042092 negatively_ 
GO:0002830 GO:0002828  
GO:0002830 GO:0050778  
GO:0002830 GO:0042092 positively_ 
GO:0002831 GO:0048583  
GO:0002831 GO:0009607  
GO:0002832 GO:0002831  
GO:0002832 GO:0048585  
GO:0002832 GO:0009607 negatively_ 
GO:0002833 GO:0002831  
GO:0002833 GO:0048584  
GO:0002833 GO:0009607 positively_ 
GO:0002834 GO:0002831  
GO:0002834 GO:0002347  
GO:0002835 GO:0002832  
GO:0002835 GO:0002834  
GO:0002835 GO:0002347 negatively_ 
GO:0002836 GO:0002833  
GO:0002836 GO:0002834  
GO:0002836 GO:0002347 positively_ 
GO:0002837 GO:0002834  
GO:0002837 GO:0050776  
GO:0002837 GO:0002418  
GO:0002838 GO:0002835  
GO:0002838 GO:0002837  
GO:0002838 GO:0050777  
GO:0002838 GO:0002418 negatively_ 
GO:0002839 GO:0002836  
GO:0002839 GO:0002837  
GO:0002839 GO:0050778  
GO:0002839 GO:0002418 positively_ 
GO:0002840 GO:0002709  
GO:0002840 GO:0002837  
GO:0002840 GO:0002424  
GO:0002841 GO:0002710  
GO:0002841 GO:0002838  
GO:0002841 GO:0002840  
GO:0002841 GO:0002424 negatively_ 
GO:0002842 GO:0002711  
GO:0002842 GO:0002839  
GO:0002842 GO:0002840  
GO:0002842 GO:0002424 positively_ 
GO:0002843 GO:0002658  
GO:0002843 GO:0002837  
GO:0002843 GO:0002413  
GO:0002844 GO:0002659  
GO:0002844 GO:0002838  
GO:0002844 GO:0002843  
GO:0002844 GO:0002413 negatively_ 
GO:0002845 GO:0002660  
GO:0002845 GO:0002839  
GO:0002845 GO:0002843  
GO:0002845 GO:0002413 positively_ 
GO:0002846 GO:0002840  
GO:0002846 GO:0002843  
GO:0002846 GO:0002849  
GO:0002846 GO:0002411  
GO:0002847 GO:0002841  
GO:0002847 GO:0002844  
GO:0002847 GO:0002846  
GO:0002847 GO:0002850  
GO:0002847 GO:0002411 negatively_ 
GO:0002848 GO:0002842  
GO:0002848 GO:0002845  
GO:0002848 GO:0002846  
GO:0002848 GO:0002851  
GO:0002848 GO:0002411 positively_ 
GO:0002849 GO:0002658  
GO:0002849 GO:0002664  
GO:0002849 GO:0002709  
GO:0002849 GO:0002458  
GO:0002850 GO:0002659  
GO:0002850 GO:0002665  
GO:0002850 GO:0002710  
GO:0002850 GO:0002849  
GO:0002850 GO:0002458 negatively_ 
GO:0002851 GO:0002660  
GO:0002851 GO:0002666  
GO:0002851 GO:0002711  
GO:0002851 GO:0002849  
GO:0002851 GO:0002458 positively_ 
GO:0002852 GO:0001914  
GO:0002852 GO:0002840  
GO:0002852 GO:0002419  
GO:0002853 GO:0001915  
GO:0002853 GO:0002841  
GO:0002853 GO:0002852  
GO:0002853 GO:0002419 negatively_ 
GO:0002854 GO:0001916  
GO:0002854 GO:0002842  
GO:0002854 GO:0002852  
GO:0002854 GO:0002419 positively_ 
GO:0002855 GO:0002715  
GO:0002855 GO:0002837  
GO:0002855 GO:0002423  
GO:0002856 GO:0002716  
GO:0002856 GO:0002838  
GO:0002856 GO:0002855  
GO:0002856 GO:0002423 negatively_ 
GO:0002857 GO:0002717  
GO:0002857 GO:0002839  
GO:0002857 GO:0002855  
GO:0002857 GO:0002423 positively_ 
GO:0002858 GO:0002855  
GO:0002858 GO:0042269  
GO:0002858 GO:0002420  
GO:0002859 GO:0002856  
GO:0002859 GO:0002858  
GO:0002859 GO:0045953  
GO:0002859 GO:0002420 negatively_ 
GO:0002860 GO:0002857  
GO:0002860 GO:0002858  
GO:0002860 GO:0045954  
GO:0002860 GO:0002420 positively_ 
GO:0002861 GO:0050727  
GO:0002861 GO:0050776  
GO:0002861 GO:0002437  
GO:0002862 GO:0002861  
GO:0002862 GO:0050728  
GO:0002862 GO:0050777  
GO:0002862 GO:0002437 negatively_ 
GO:0002863 GO:0002861  
GO:0002863 GO:0050729  
GO:0002863 GO:0050778  
GO:0002863 GO:0002437 positively_ 
GO:0002864 GO:0002673  
GO:0002864 GO:0002861  
GO:0002864 GO:0002438  
GO:0002865 GO:0002674  
GO:0002865 GO:0002862  
GO:0002865 GO:0002864  
GO:0002865 GO:0002438 negatively_ 
GO:0002866 GO:0002675  
GO:0002866 GO:0002863  
GO:0002866 GO:0002864  
GO:0002866 GO:0002438 positively_ 
GO:0002867 GO:0002661  
GO:0002867 GO:0002902  
GO:0002867 GO:1904748  
GO:0002867 GO:0002516  
GO:0002868 GO:0002662  
GO:0002868 GO:0002673  
GO:0002868 GO:0002867  
GO:0002868 GO:0002903  
GO:0002868 GO:1904746  
GO:0002868 GO:0002516 negatively_ 
GO:0002869 GO:0002663  
GO:0002869 GO:0002673  
GO:0002869 GO:0002867  
GO:0002869 GO:0002904  
GO:0002869 GO:1904747  
GO:0002869 GO:0002516 positively_ 
GO:0002870 GO:0002249  
GO:0002870 GO:0002517  
GO:0002871 GO:0002643  
GO:0002871 GO:0002519  
GO:0002872 GO:0002644  
GO:0002872 GO:0002673  
GO:0002872 GO:0002871  
GO:0002872 GO:0002519 negatively_ 
GO:0002873 GO:0002645  
GO:0002873 GO:0002673  
GO:0002873 GO:0002871  
GO:0002873 GO:0002519 positively_ 
GO:0002874 GO:0002676  
GO:0002874 GO:0002861  
GO:0002874 GO:0002439  
GO:0002875 GO:0002677  
GO:0002875 GO:0002862  
GO:0002875 GO:0002874  
GO:0002875 GO:0002439 negatively_ 
GO:0002876 GO:0002678  
GO:0002876 GO:0002863  
GO:0002876 GO:0002874  
GO:0002876 GO:0002439 positively_ 
GO:0002877 GO:0002673  
GO:0002877 GO:0002525  
GO:0002878 GO:0002674  
GO:0002878 GO:0002877  
GO:0002878 GO:0002525 negatively_ 
GO:0002879 GO:0002675  
GO:0002879 GO:0002877  
GO:0002879 GO:0002525 positively_ 
GO:0002880 GO:0002676  
GO:0002880 GO:0002545  
GO:0002881 GO:0002677  
GO:0002881 GO:0002880  
GO:0002881 GO:0002545 negatively_ 
GO:0002882 GO:0002678  
GO:0002882 GO:0002880  
GO:0002882 GO:0002545 positively_ 
GO:0002883 GO:0002864  
GO:0002883 GO:0002524  
GO:0002884 GO:0002865  
GO:0002884 GO:0002883  
GO:0002884 GO:0002524 negatively_ 
GO:0002885 GO:0002866  
GO:0002885 GO:0002883  
GO:0002885 GO:0002524 positively_ 
GO:0002886 GO:0002703  
GO:0002886 GO:0002444  
GO:0002887 GO:0002704  
GO:0002887 GO:0002886  
GO:0002887 GO:0002444 negatively_ 
GO:0002888 GO:0002705  
GO:0002888 GO:0002886  
GO:0002888 GO:0002444 positively_ 
GO:0002889 GO:0002712  
GO:0002889 GO:0016064  
GO:0002890 GO:0002713  
GO:0002890 GO:0002889  
GO:0002890 GO:0016064 negatively_ 
GO:0002891 GO:0002714  
GO:0002891 GO:0002889  
GO:0002891 GO:0016064 positively_ 
GO:0002892 GO:0002883  
GO:0002892 GO:0002886  
GO:0002892 GO:0002889  
GO:0002892 GO:0002445  
GO:0002893 GO:0002884  
GO:0002893 GO:0002887  
GO:0002893 GO:0002890  
GO:0002893 GO:0002892  
GO:0002893 GO:0002445 negatively_ 
GO:0002894 GO:0002885  
GO:0002894 GO:0002888  
GO:0002894 GO:0002891  
GO:0002894 GO:0002892  
GO:0002894 GO:0002445 positively_ 
GO:0002895 GO:0002646  
GO:0002895 GO:0002661  
GO:0002895 GO:0002510  
GO:0002896 GO:0002647  
GO:0002896 GO:0002662  
GO:0002896 GO:0002895  
GO:0002896 GO:0002510 negatively_ 
GO:0002897 GO:0002648  
GO:0002897 GO:0002663  
GO:0002897 GO:0002895  
GO:0002897 GO:0002510 positively_ 
GO:0002898 GO:0002867  
GO:0002898 GO:0002895  
GO:0002898 GO:0045577  
GO:0002898 GO:0002342  
GO:0002899 GO:0002868  
GO:0002899 GO:0002896  
GO:0002899 GO:0002898  
GO:0002899 GO:0045578  
GO:0002899 GO:0002342 negatively_ 
GO:0002900 GO:0002869  
GO:0002900 GO:0002897  
GO:0002900 GO:0002898  
GO:0002900 GO:0045579  
GO:0002900 GO:0002342 positively_ 
GO:0002901 GO:0001783  
GO:0002901 GO:0001782  
GO:0002902 GO:0070228  
GO:0002902 GO:0001783  
GO:0002903 GO:0002902  
GO:0002903 GO:0070229  
GO:0002903 GO:0001783 negatively_ 
GO:0002904 GO:0002902  
GO:0002904 GO:0070230  
GO:0002904 GO:0001783 positively_ 
GO:0002905 GO:0002682  
GO:0002905 GO:0002902  
GO:0002905 GO:0065008  
GO:0002905 GO:0002901  
GO:0002906 GO:0002683  
GO:0002906 GO:0002903  
GO:0002906 GO:0002905  
GO:0002906 GO:0002901 negatively_ 
GO:0002907 GO:0002684  
GO:0002907 GO:0002904  
GO:0002907 GO:0002905  
GO:0002907 GO:0002901 positively_ 
GO:0002908 GO:0002658  
GO:0002908 GO:0002712  
GO:0002908 GO:0002867  
GO:0002908 GO:0002454  
GO:0002909 GO:0002659  
GO:0002909 GO:0002713  
GO:0002909 GO:0002868  
GO:0002909 GO:0002908  
GO:0002909 GO:0002454 negatively_ 
GO:0002910 GO:0002660  
GO:0002910 GO:0002714  
GO:0002910 GO:0002869  
GO:0002910 GO:0002908  
GO:0002910 GO:0002454 positively_ 
GO:0002911 GO:0002643  
GO:0002911 GO:0002249  
GO:0002912 GO:0002644  
GO:0002912 GO:0002911  
GO:0002912 GO:0002249 negatively_ 
GO:0002913 GO:0002645  
GO:0002913 GO:0002911  
GO:0002913 GO:0002249 positively_ 
GO:0002914 GO:0002670  
GO:0002914 GO:0002895  
GO:0002914 GO:0045577  
GO:0002914 GO:0002341  
GO:0002915 GO:0002671  
GO:0002915 GO:0002896  
GO:0002915 GO:0002914  
GO:0002915 GO:0045578  
GO:0002915 GO:0002341 negatively_ 
GO:0002916 GO:0002672  
GO:0002916 GO:0002897  
GO:0002916 GO:0002914  
GO:0002916 GO:0045579  
GO:0002916 GO:0002341 positively_ 
GO:0002917 GO:0002658  
GO:0002917 GO:0002670  
GO:0002917 GO:0002712  
GO:0002917 GO:0002453  
GO:0002918 GO:0002659  
GO:0002918 GO:0002671  
GO:0002918 GO:0002713  
GO:0002918 GO:0002917  
GO:0002918 GO:0002453 negatively_ 
GO:0002919 GO:0002660  
GO:0002919 GO:0002672  
GO:0002919 GO:0002714  
GO:0002919 GO:0002917  
GO:0002919 GO:0002453 positively_ 
GO:0002920 GO:0050776  
GO:0002920 GO:0006959  
GO:0002921 GO:0002920  
GO:0002921 GO:0050777  
GO:0002921 GO:0006959 negatively_ 
GO:0002922 GO:0002920  
GO:0002922 GO:0050778  
GO:0002922 GO:0006959 positively_ 
GO:0002923 GO:0002889  
GO:0002923 GO:0002920  
GO:0002923 GO:0002455  
GO:0002924 GO:0002890  
GO:0002924 GO:0002921  
GO:0002924 GO:0002923  
GO:0002924 GO:0002455 negatively_ 
GO:0002925 GO:0002891  
GO:0002925 GO:0002922  
GO:0002925 GO:0002923  
GO:0002925 GO:0002455 positively_ 
GO:0002926 GO:0002098  
GO:0002927 GO:0006400  
GO:0002927 GO:0009058  
GO:0002929 GO:0032991  
GO:0002930 GO:0009888  
GO:0002930 GO:0043010  
GO:0002931 GO:0006950  
GO:0002932 GO:0061448  
GO:0002932 GO:0035989  
GO:0002933 GO:0030258  
GO:0002934 GO:0045216  
GO:0002935 GO:0008169  
GO:0002935 GO:0016426  
GO:0002936 GO:0017144  
GO:0002936 GO:0043043  
GO:0002937 GO:0034227  
GO:0002938 GO:0002128  
GO:0002939 GO:0030488  
GO:0002940 GO:0030488  
GO:0002941 GO:0008283  
GO:0002942 GO:0030488  
GO:0002943 GO:0006400  
GO:0002944 GO:0000307  
GO:0002945 GO:0000307  
GO:0002946 GO:0030488  
GO:0002947 GO:0043235  
GO:0002948 GO:0015067  
GO:0002949 GO:0006400  
GO:0002949 GO:0070525  
GO:0002950 GO:0016780  
GO:0002951 GO:0070122  
GO:0002952 GO:0016853  
GO:0002953 GO:0016791  
GO:0003002 GO:0007389  
GO:0003003 GO:0001548  
GO:0003003 GO:0048165  
GO:0003004 GO:0001548  
GO:0003004 GO:0048164  
GO:0003005 GO:0001548  
GO:0003005 GO:0048163  
GO:0003006 GO:0022414  
GO:0003006 GO:0032502  
GO:0003007 GO:0009887  
GO:0003007 GO:0007507  
GO:0003008 GO:0032501  
GO:0003009 GO:0006941  
GO:0003009 GO:0050881  
GO:0003010 GO:0003009  
GO:0003011 GO:0003009  
GO:0003012 GO:0003008  
GO:0003013 GO:0003008  
GO:0003014 GO:0003008  
GO:0003015 GO:0003013  
GO:0003016 GO:0003008  
GO:0003016 GO:0007585  
GO:0003017 GO:0003013  
GO:0003018 GO:0003013  
GO:0003019 GO:0001976  
GO:0003019 GO:0001978  
GO:0003020 GO:0070483  
GO:0003020 GO:0002007  
GO:0003021 GO:0003031  
GO:0003021 GO:0002007  
GO:0003022 GO:0003030  
GO:0003023 GO:0001981  
GO:0003023 GO:0001983  
GO:0003024 GO:0001981  
GO:0003024 GO:0001982  
GO:0003025 GO:0001976  
GO:0003026 GO:0001976  
GO:0003026 GO:0003025  
GO:0003027 GO:0001979  
GO:0003028 GO:0001979  
GO:0003029 GO:0002007  
GO:0003029 GO:0003027  
GO:0003030 GO:0009593  
GO:0003031 GO:0009593  
GO:0003032 GO:0009593  
GO:0003032 GO:0070482  
GO:0003033 GO:0002007  
GO:0003033 GO:0003028  
GO:0003034 GO:0003021  
GO:0003034 GO:0003033  
GO:0003035 GO:0003021  
GO:0003035 GO:0003029  
GO:0003036 GO:0003022  
GO:0003036 GO:0003033  
GO:0003037 GO:0003022  
GO:0003037 GO:0003029  
GO:0003038 GO:0003020  
GO:0003038 GO:0003033  
GO:0003039 GO:0003020  
GO:0003039 GO:0003029  
GO:0003040 GO:0002008  
GO:0003040 GO:0003028  
GO:0003041 GO:0002008  
GO:0003041 GO:0003027  
GO:0003042 GO:0002012  
GO:0003042 GO:0003027  
GO:0003043 GO:0002012  
GO:0003043 GO:0003028  
GO:0003044 GO:0003073  
GO:0003045 GO:0003073  
GO:0003046 GO:0003045  
GO:0003046 GO:0003085  
GO:0003047 GO:0003044  
GO:0003047 GO:0001993  
GO:0003048 GO:0003044  
GO:0003048 GO:0001993  
GO:0003049 GO:0003045  
GO:0003050 GO:0001990  
GO:0003051 GO:0042756  
GO:0003051 GO:0002035  
GO:0003052 GO:0003073  
GO:0003052 GO:0007623  
GO:0003053 GO:0002027  
GO:0003053 GO:0007623  
GO:0003053 GO:0032501  
GO:0003054 GO:0001976  
GO:0003054 GO:0003052  
GO:0003055 GO:0003053  
GO:0003056 GO:0006940  
GO:0003056 GO:0019229  
GO:0003056 GO:0014829  
GO:0003057 GO:0002026  
GO:0003058 GO:0003057  
GO:0003059 GO:0003099  
GO:0003059 GO:0001997  
GO:0003060 GO:0003108  
GO:0003060 GO:0003068  
GO:0003061 GO:0003099  
GO:0003061 GO:0001997  
GO:0003062 GO:0002027  
GO:0003063 GO:0003062  
GO:0003063 GO:0010459  
GO:0003063 GO:0003068  
GO:0003064 GO:0003062  
GO:0003065 GO:0003062  
GO:0003065 GO:0010460  
GO:0003065 GO:0001996  
GO:0003066 GO:0003062  
GO:0003066 GO:0010460  
GO:0003066 GO:0001996  
GO:0003067 GO:0001990  
GO:0003067 GO:0003052  
GO:0003068 GO:0003070  
GO:0003069 GO:0003085  
GO:0003069 GO:0042311  
GO:0003069 GO:0003068  
GO:0003070 GO:0001976  
GO:0003070 GO:0003044  
GO:0003071 GO:0003014  
GO:0003071 GO:0003073  
GO:0003072 GO:0003071  
GO:0003073 GO:0008217  
GO:0003075 GO:0003072  
GO:0003081 GO:0001990  
GO:0003083 GO:0002019  
GO:0003083 GO:0003084  
GO:0003084 GO:0045777  
GO:0003084 GO:0003073  
GO:0003085 GO:0045776  
GO:0003085 GO:0003073  
GO:0003086 GO:0003081  
GO:0003087 GO:0003059  
GO:0003087 GO:0003090  
GO:0003088 GO:0003059  
GO:0003088 GO:0003089  
GO:0003089 GO:0001997  
GO:0003090 GO:0001997  
GO:0003091 GO:0003014  
GO:0003091 GO:0050891  
GO:0003092 GO:0035811  
GO:0003093 GO:0001977  
GO:0003093 GO:0098801  
GO:0003093 GO:0003094  
GO:0003094 GO:0097205  
GO:0003095 GO:0001977  
GO:0003096 GO:0003014  
GO:0003096 GO:0006814  
GO:0003097 GO:0003014  
GO:0003097 GO:0006833  
GO:0003097 GO:0003091  
GO:0003098 GO:0001977  
GO:0003098 GO:0003093  
GO:0003099 GO:0003057  
GO:0003099 GO:0045823  
GO:0003100 GO:0001990  
GO:0003101 GO:0001990  
GO:0003104 GO:0003093  
GO:0003104 GO:0051240  
GO:0003104 GO:0003094 positively_ 
GO:0003105 GO:0003093  
GO:0003105 GO:0051241  
GO:0003105 GO:0003094 negatively_ 
GO:0003106 GO:0003083  
GO:0003106 GO:0003105  
GO:0003108 GO:0003057  
GO:0003108 GO:0045822  
GO:0003109 GO:0003061  
GO:0003110 GO:0003061  
GO:0003111 GO:0003065  
GO:0003112 GO:0003065  
GO:0003113 GO:0003066  
GO:0003114 GO:0003066  
GO:0003115 GO:0019229  
GO:0003116 GO:0019229  
GO:0003117 GO:0003116  
GO:0003118 GO:0003116  
GO:0003119 GO:0003115  
GO:0003120 GO:0003115  
GO:0003121 GO:0042311  
GO:0003122 GO:0042311  
GO:0003127 GO:0009726  
GO:0003127 GO:0007368  
GO:0003128 GO:0010092  
GO:0003128 GO:0060914  
GO:0003129 GO:0001759  
GO:0003129 GO:2000826  
GO:0003129 GO:0003128 positively_ 
GO:0003130 GO:0030509  
GO:0003130 GO:1905114  
GO:0003130 GO:0003134  
GO:0003131 GO:0007267  
GO:0003132 GO:0003131  
GO:0003132 GO:0003129  
GO:0003133 GO:0007267  
GO:0003134 GO:0003133  
GO:0003134 GO:0003129  
GO:0003135 GO:0008543  
GO:0003135 GO:0003129  
GO:0003136 GO:0009997  
GO:0003136 GO:0061316  
GO:0003136 GO:0100012  
GO:0003136 GO:1901320  
GO:0003137 GO:0007219  
GO:0003137 GO:0003129  
GO:0003138 GO:0003128  
GO:0003139 GO:0003128  
GO:0003140 GO:0007368  
GO:0003140 GO:0048368  
GO:0003142 GO:0009653  
GO:0003142 GO:0003007  
GO:0003143 GO:0048598  
GO:0003143 GO:0060562  
GO:0003143 GO:0003007  
GO:0003143 GO:0035050  
GO:0003143 GO:0048562  
GO:0003144 GO:0001838  
GO:0003144 GO:0003143  
GO:0003145 GO:0003144  
GO:0003146 GO:0003143  
GO:0003146 GO:0061371  
GO:0003147 GO:0001755  
GO:0003147 GO:0060974  
GO:0003147 GO:0061308  
GO:0003148 GO:0060411  
GO:0003148 GO:0003151  
GO:0003149 GO:0009653  
GO:0003149 GO:0060412  
GO:0003150 GO:0060415  
GO:0003150 GO:0060412  
GO:0003151 GO:0009653  
GO:0003151 GO:0003007  
GO:0003152 GO:0048598  
GO:0003152 GO:0060571  
GO:0003152 GO:0003145  
GO:0003153 GO:0060606  
GO:0003153 GO:0003145  
GO:0003154 GO:0030509  
GO:0003154 GO:1900094  
GO:0003155 GO:0003154  
GO:0003155 GO:0003140  
GO:0003156 GO:2000027  
GO:0003156 GO:0048645  
GO:0003157 GO:0048856  
GO:0003157 GO:0007507  
GO:0003158 GO:0060429  
GO:0003159 GO:0002009  
GO:0003159 GO:0003158  
GO:0003160 GO:0009653  
GO:0003160 GO:0003157  
GO:0003161 GO:0048738  
GO:0003162 GO:0048738  
GO:0003162 GO:0003161  
GO:0003163 GO:0048738  
GO:0003163 GO:0003161  
GO:0003164 GO:0003229  
GO:0003164 GO:0003161  
GO:0003165 GO:0003229  
GO:0003165 GO:0003164  
GO:0003166 GO:0003229  
GO:0003166 GO:0003164  
GO:0003167 GO:0060932  
GO:0003167 GO:0003166  
GO:0003168 GO:0060932  
GO:0003168 GO:0003165  
GO:0003169 GO:0048845  
GO:0003169 GO:0060977  
GO:0003170 GO:0048856  
GO:0003170 GO:0007507  
GO:0003171 GO:0003170  
GO:0003172 GO:0003170  
GO:0003173 GO:0003170  
GO:0003174 GO:0003171  
GO:0003175 GO:0003171  
GO:0003176 GO:1905314  
GO:0003177 GO:1905314  
GO:0003178 GO:0003170  
GO:0003179 GO:0009653  
GO:0003179 GO:0003170  
GO:0003180 GO:0003179  
GO:0003180 GO:0003176  
GO:0003181 GO:0003179  
GO:0003181 GO:0003171  
GO:0003182 GO:0003179  
GO:0003182 GO:0003178  
GO:0003183 GO:0003181  
GO:0003183 GO:0003174  
GO:0003184 GO:0003179  
GO:0003184 GO:0003177  
GO:0003185 GO:0003179  
GO:0003185 GO:0003172  
GO:0003186 GO:0003181  
GO:0003186 GO:0003175  
GO:0003187 GO:0003179  
GO:0003187 GO:0003173  
GO:0003188 GO:0048646  
GO:0003188 GO:0003179  
GO:0003189 GO:0003188  
GO:0003189 GO:0003180  
GO:0003190 GO:0003188  
GO:0003190 GO:0003181  
GO:0003191 GO:0003188  
GO:0003191 GO:0003182  
GO:0003192 GO:0003190  
GO:0003192 GO:0003183  
GO:0003193 GO:0003188  
GO:0003193 GO:0003184  
GO:0003194 GO:0003188  
GO:0003194 GO:0003185  
GO:0003195 GO:0003190  
GO:0003195 GO:0003186  
GO:0003196 GO:0003188  
GO:0003196 GO:0003187  
GO:0003197 GO:0060485  
GO:0003197 GO:0007507  
GO:0003198 GO:0060317  
GO:0003198 GO:0003272  
GO:0003199 GO:0090500  
GO:0003199 GO:0003188  
GO:0003200 GO:0090500  
GO:0003200 GO:0060411  
GO:0003201 GO:0060317  
GO:0003201 GO:0060977  
GO:0003202 GO:0090500  
GO:0003202 GO:0003204  
GO:0003203 GO:0072132  
GO:0003203 GO:0003007  
GO:0003203 GO:0003197  
GO:0003204 GO:0061448  
GO:0003204 GO:0007507  
GO:0003205 GO:0048856  
GO:0003205 GO:0007507  
GO:0003206 GO:0009653  
GO:0003206 GO:0003007  
GO:0003206 GO:0003205  
GO:0003207 GO:0048646  
GO:0003207 GO:0003206  
GO:0003208 GO:0003206  
GO:0003208 GO:0003231  
GO:0003209 GO:0003206  
GO:0003209 GO:0003230  
GO:0003210 GO:0003207  
GO:0003210 GO:0003209  
GO:0003211 GO:0003207  
GO:0003211 GO:0003208  
GO:0003212 GO:0003209  
GO:0003213 GO:0003209  
GO:0003214 GO:0003208  
GO:0003215 GO:0003208  
GO:0003216 GO:0003210  
GO:0003216 GO:0003212  
GO:0003217 GO:0003210  
GO:0003217 GO:0003213  
GO:0003218 GO:0003211  
GO:0003218 GO:0003214  
GO:0003219 GO:0003211  
GO:0003219 GO:0003215  
GO:0003220 GO:0055010  
GO:0003220 GO:0003214  
GO:0003221 GO:0055010  
GO:0003221 GO:0003215  
GO:0003222 GO:0055010  
GO:0003222 GO:0061384  
GO:0003223 GO:0055010  
GO:0003224 GO:0003220  
GO:0003224 GO:0003223  
GO:0003225 GO:0003220  
GO:0003225 GO:0003222  
GO:0003226 GO:0003221  
GO:0003226 GO:0003223  
GO:0003227 GO:0003221  
GO:0003227 GO:0003222  
GO:0003228 GO:0048856  
GO:0003229 GO:0048738  
GO:0003230 GO:0003205  
GO:0003231 GO:0003205  
GO:0003232 GO:0003205  
GO:0003233 GO:0003206  
GO:0003233 GO:0003232  
GO:0003234 GO:0003207  
GO:0003234 GO:0003233  
GO:0003235 GO:0003205  
GO:0003236 GO:0003206  
GO:0003236 GO:0003235  
GO:0003237 GO:0003207  
GO:0003237 GO:0003236  
GO:0003238 GO:0003205  
GO:0003239 GO:0003206  
GO:0003239 GO:0003238  
GO:0003240 GO:0003207  
GO:0003240 GO:0003239  
GO:0003241 GO:0060560  
GO:0003241 GO:0003007  
GO:0003241 GO:0060419  
GO:0003242 GO:0003241  
GO:0003242 GO:0003206  
GO:0003243 GO:0003241  
GO:0003243 GO:0003214  
GO:0003244 GO:0003241  
GO:0003244 GO:0003215  
GO:0003245 GO:0003241  
GO:0003245 GO:0055017  
GO:0003245 GO:0055008  
GO:0003246 GO:0003241  
GO:0003246 GO:0061049  
GO:0003246 GO:0003245  
GO:0003247 GO:0003241  
GO:0003247 GO:0048588  
GO:0003247 GO:0003245  
GO:0003248 GO:0048589  
GO:0003248 GO:0060419  
GO:0003248 GO:0060976  
GO:0003249 GO:0061323  
GO:0003249 GO:2000793  
GO:0003249 GO:0003179  
GO:0003250 GO:2000136  
GO:0003250 GO:0003249  
GO:0003251 GO:0003250  
GO:0003251 GO:2000138  
GO:0003251 GO:0003249 positively_ 
GO:0003252 GO:0003250  
GO:0003252 GO:2000137  
GO:0003252 GO:0003249 negatively_ 
GO:0003253 GO:0001755  
GO:0003253 GO:0060973  
GO:0003253 GO:0061309  
GO:0003254 GO:0042391  
GO:0003254 GO:0050794  
GO:0003254 GO:0050801  
GO:0003254 GO:0051899  
GO:0003255 GO:0010002  
GO:0003256 GO:1901213  
GO:0003256 GO:0060379  
GO:0003257 GO:0003256  
GO:0003257 GO:1901228  
GO:0003258 GO:1901213  
GO:0003258 GO:0003255  
GO:0003259 GO:0003260  
GO:0003260 GO:0060974  
GO:0003261 GO:0060975  
GO:0003262 GO:0060975  
GO:0003263 GO:0061323  
GO:0003263 GO:0060914  
GO:0003264 GO:0003156  
GO:0003264 GO:2000136  
GO:0003264 GO:0003263  
GO:0003265 GO:0003264  
GO:0003266 GO:0003264  
GO:0003267 GO:0044340  
GO:0003267 GO:0061316  
GO:0003267 GO:0072513  
GO:0003268 GO:0061313  
GO:0003268 GO:0003266  
GO:0003269 GO:0061312  
GO:0003269 GO:0003266  
GO:0003270 GO:0061314  
GO:0003270 GO:0003266  
GO:0003271 GO:0007224  
GO:0003271 GO:0061311  
GO:0003271 GO:0003266  
GO:0003272 GO:0048646  
GO:0003272 GO:0003203  
GO:0003273 GO:0060973  
GO:0003273 GO:0003272  
GO:0003274 GO:0061343  
GO:0003274 GO:0098742  
GO:0003274 GO:0003203  
GO:0003275 GO:0003278  
GO:0003275 GO:0003151  
GO:0003276 GO:0003278  
GO:0003276 GO:0003179  
GO:0003277 GO:0003278  
GO:0003277 GO:0003203  
GO:0003278 GO:0060561  
GO:0003278 GO:0003007  
GO:0003279 GO:0048856  
GO:0003279 GO:0003205  
GO:0003281 GO:0003279  
GO:0003281 GO:0003231  
GO:0003282 GO:0003281  
GO:0003283 GO:0003279  
GO:0003283 GO:0003230  
GO:0003284 GO:0003283  
GO:0003285 GO:0003283  
GO:0003286 GO:0003283  
GO:0003288 GO:0060412  
GO:0003289 GO:0060413  
GO:0003289 GO:0003284  
GO:0003290 GO:0060413  
GO:0003290 GO:0003285  
GO:0003291 GO:0060413  
GO:0003291 GO:0003286  
GO:0003292 GO:0035051  
GO:0003292 GO:0003279  
GO:0003293 GO:0035051  
GO:0003293 GO:0003170  
GO:0003294 GO:0048771  
GO:0003294 GO:0003007  
GO:0003295 GO:0061323  
GO:0003295 GO:0003294  
GO:0003296 GO:0003278  
GO:0003296 GO:0003294  
GO:0003297 GO:0009653  
GO:0003297 GO:0003007  
GO:0003298 GO:0014896  
GO:0003299 GO:0006950  
GO:0003299 GO:0014896  
GO:0003299 GO:0043500  
GO:0003300 GO:0014897  
GO:0003301 GO:0003298  
GO:0003301 GO:0003300  
GO:0003301 GO:0055017  
GO:0003302 GO:0035463  
GO:0003302 GO:1905313  
GO:0003302 GO:0003146  
GO:0003303 GO:0003154  
GO:0003303 GO:0061312  
GO:0003303 GO:0003146  
GO:0003304 GO:0060571  
GO:0003304 GO:0003146  
GO:0003305 GO:0060973  
GO:0003305 GO:0003146  
GO:0003306 GO:0016055  
GO:0003306 GO:0061311  
GO:0003307 GO:0030111  
GO:0003307 GO:2000026  
GO:0003307 GO:0003306  
GO:0003308 GO:0003307  
GO:0003308 GO:0030178  
GO:0003308 GO:0051093  
GO:0003308 GO:0051241  
GO:0003308 GO:0003306 negatively_ 
GO:0003309 GO:0035883  
GO:0003309 GO:0031018  
GO:0003310 GO:0035883  
GO:0003310 GO:0031018  
GO:0003311 GO:0035883  
GO:0003311 GO:0031018  
GO:0003312 GO:0035883  
GO:0003312 GO:0031018  
GO:0003313 GO:0060429  
GO:0003313 GO:0035050  
GO:0003314 GO:0002009  
GO:0003314 GO:0048598  
GO:0003314 GO:0003313  
GO:0003315 GO:0048646  
GO:0003315 GO:0003314  
GO:0003316 GO:0045198  
GO:0003316 GO:0003315  
GO:0003317 GO:0034109  
GO:0003317 GO:0003315  
GO:0003318 GO:0060973  
GO:0003319 GO:0003318  
GO:0003319 GO:0003315  
GO:0003320 GO:0003152  
GO:0003321 GO:0001993  
GO:0003321 GO:0045777  
GO:0003322 GO:0002068  
GO:0003322 GO:0003310  
GO:0003323 GO:0002068  
GO:0003323 GO:0003309  
GO:0003324 GO:0002068  
GO:0003324 GO:0003311  
GO:0003325 GO:0002068  
GO:0003325 GO:0003312  
GO:0003326 GO:0072148  
GO:0003326 GO:0003310  
GO:0003327 GO:0072148  
GO:0003327 GO:0003309  
GO:0003328 GO:0072148  
GO:0003328 GO:0003311  
GO:0003329 GO:0072148  
GO:0003329 GO:0003312  
GO:0003330 GO:1903053  
GO:0003330 GO:1903530  
GO:0003330 GO:0070278  
GO:0003331 GO:0003330  
GO:0003331 GO:1903055  
GO:0003331 GO:1903532  
GO:0003331 GO:0070278 positively_ 
GO:0003332 GO:0003330  
GO:0003332 GO:1903054  
GO:0003332 GO:1903531  
GO:0003332 GO:0070278 negatively_ 
GO:0003333 GO:0006865  
GO:0003333 GO:1905039  
GO:0003334 GO:0002064  
GO:0003334 GO:0030216  
GO:0003335 GO:0048468  
GO:0003335 GO:0003334  
GO:0003336 GO:0060232  
GO:0003336 GO:0003335  
GO:0003337 GO:0035850  
GO:0003337 GO:0060231  
GO:0003337 GO:0072202  
GO:0003337 GO:0072283  
GO:0003338 GO:0060993  
GO:0003338 GO:0001656  
GO:0003339 GO:0072215  
GO:0003339 GO:1905330  
GO:0003339 GO:2000027  
GO:0003339 GO:2000696  
GO:0003339 GO:0003337  
GO:0003340 GO:0003339  
GO:0003340 GO:0072217  
GO:0003340 GO:1905331  
GO:0003340 GO:2000697  
GO:0003340 GO:0003337 negatively_ 
GO:0003341 GO:0007018  
GO:0003342 GO:0060485  
GO:0003342 GO:0003343  
GO:0003343 GO:0060485  
GO:0003344 GO:0002011  
GO:0003344 GO:0048598  
GO:0003344 GO:0060039  
GO:0003345 GO:0060973  
GO:0003345 GO:0003344  
GO:0003346 GO:0060973  
GO:0003347 GO:0001837  
GO:0003348 GO:0035051  
GO:0003348 GO:0045446  
GO:0003349 GO:0003348  
GO:0003350 GO:0014706  
GO:0003350 GO:0060841  
GO:0003351 GO:0003341  
GO:0003352 GO:0060632  
GO:0003352 GO:0003341  
GO:0003353 GO:0003352  
GO:0003353 GO:0051272  
GO:0003353 GO:0003341 positively_ 
GO:0003354 GO:0003352  
GO:0003354 GO:0051271  
GO:0003354 GO:0003341 negatively_ 
GO:0003355 GO:0003351  
GO:0003355 GO:0032475  
GO:0003356 GO:0003352  
GO:0003357 GO:0030182  
GO:0003358 GO:0048666  
GO:0003358 GO:0003357  
GO:0003359 GO:0048663  
GO:0003359 GO:0003357  
GO:0003360 GO:0048856  
GO:0003361 GO:0003357  
GO:0003361 GO:0003360  
GO:0003362 GO:0003359  
GO:0003362 GO:0003361  
GO:0003363 GO:0030032  
GO:0003363 GO:0001667  
GO:0003364 GO:0003363  
GO:0003364 GO:0010927  
GO:0003364 GO:0090134  
GO:0003365 GO:0030010  
GO:0003365 GO:0001667  
GO:0003366 GO:0007160  
GO:0003366 GO:0001667  
GO:0003367 GO:0098742  
GO:0003367 GO:0003365  
GO:0003368 GO:0003366  
GO:0003368 GO:0090134  
GO:0003369 GO:0003379  
GO:0003369 GO:0090134  
GO:0003370 GO:0003367  
GO:0003370 GO:0070586  
GO:0003370 GO:0003369  
GO:0003371 GO:0030952  
GO:0003371 GO:0003365  
GO:0003372 GO:0003380  
GO:0003372 GO:0003369  
GO:0003373 GO:0051258  
GO:0003373 GO:0090148  
GO:0003374 GO:0003373  
GO:0003375 GO:0032271  
GO:0003375 GO:0003373  
GO:0003376 GO:0007186  
GO:0003376 GO:0090520  
GO:0003377 GO:0003376  
GO:0003377 GO:0042981  
GO:0003378 GO:0003376  
GO:0003378 GO:0050727  
GO:0003379 GO:0003365  
GO:0003379 GO:0042074  
GO:0003380 GO:0003371  
GO:0003380 GO:0003379  
GO:0003381 GO:0003382  
GO:0003381 GO:0007369  
GO:0003382 GO:0000904  
GO:0003382 GO:0002064  
GO:0003383 GO:0070252  
GO:0003383 GO:0003382  
GO:0003384 GO:0003383  
GO:0003384 GO:0003381  
GO:0003385 GO:0007267  
GO:0003385 GO:0003386  
GO:0003386 GO:0007423  
GO:0003387 GO:0030182  
GO:0003387 GO:0003386  
GO:0003388 GO:0048666  
GO:0003388 GO:0003387  
GO:0003389 GO:0031175  
GO:0003390 GO:0003389  
GO:0003390 GO:0016358  
GO:0003391 GO:0003390  
GO:0003391 GO:0003388  
GO:0003392 GO:0007155  
GO:0003392 GO:0003389  
GO:0003393 GO:0001764  
GO:0003393 GO:0003389  
GO:0003394 GO:0003392  
GO:0003394 GO:0003390  
GO:0003395 GO:0003393  
GO:0003395 GO:0003390  
GO:0003396 GO:0003394  
GO:0003396 GO:0003391  
GO:0003397 GO:0003395  
GO:0003397 GO:0003391  
GO:0003398 GO:0010001  
GO:0003398 GO:0003386  
GO:0003399 GO:0120039  
GO:0003400 GO:0033043  
GO:0003400 GO:0043254  
GO:0003400 GO:0048209  
GO:0003400 GO:0090113  
GO:0003400 GO:0048208  
GO:0003401 GO:0060560  
GO:0003402 GO:0060071  
GO:0003402 GO:0003401  
GO:0003403 GO:0048646  
GO:0003403 GO:0003404  
GO:0003403 GO:0060900  
GO:0003404 GO:0048598  
GO:0003404 GO:0048729  
GO:0003404 GO:0048596  
GO:0003405 GO:0060560  
GO:0003405 GO:0003404  
GO:0003406 GO:0060429  
GO:0003406 GO:0060041  
GO:0003407 GO:0048856  
GO:0003407 GO:0060041  
GO:0003408 GO:0048646  
GO:0003408 GO:0002072  
GO:0003409 GO:0048532  
GO:0003409 GO:0002072  
GO:0003410 GO:0048856  
GO:0003410 GO:0043010  
GO:0003411 GO:0048870  
GO:0003411 GO:0048593  
GO:0003412 GO:0045198  
GO:0003412 GO:0048593  
GO:0003413 GO:0002062  
GO:0003413 GO:0060351  
GO:0003414 GO:0090171  
GO:0003414 GO:0003433  
GO:0003415 GO:0048588  
GO:0003415 GO:0002063  
GO:0003416 GO:0098868  
GO:0003417 GO:0060351  
GO:0003417 GO:0061448  
GO:0003417 GO:0003416  
GO:0003418 GO:0003413  
GO:0003418 GO:0003417  
GO:0003419 GO:0008283  
GO:0003419 GO:0003417  
GO:0003420 GO:0042127  
GO:0003420 GO:0046620  
GO:0003420 GO:0061035  
GO:0003420 GO:1903010  
GO:0003420 GO:2000027  
GO:0003420 GO:0003419  
GO:0003421 GO:0009798  
GO:0003421 GO:0003422  
GO:0003422 GO:0060536  
GO:0003422 GO:0003417  
GO:0003423 GO:0051301  
GO:0003423 GO:0003419  
GO:0003424 GO:0001736  
GO:0003424 GO:0030010  
GO:0003424 GO:0003423  
GO:0003425 GO:0000132  
GO:0003425 GO:0003426  
GO:0003425 GO:0090176  
GO:0003426 GO:0030952  
GO:0003426 GO:0003424  
GO:0003427 GO:0003420  
GO:0003427 GO:0051302  
GO:0003427 GO:0051493  
GO:0003427 GO:0060071  
GO:0003427 GO:2000114  
GO:0003427 GO:0003426  
GO:0003428 GO:0016477  
GO:0003428 GO:0003422  
GO:0003428 GO:0060029  
GO:0003429 GO:0003414  
GO:0003429 GO:0003422  
GO:0003429 GO:0003418  
GO:0003430 GO:0003415  
GO:0003430 GO:0060560  
GO:0003430 GO:0003431  
GO:0003431 GO:0003433  
GO:0003431 GO:0003418  
GO:0003432 GO:0003430  
GO:0003432 GO:0003429  
GO:0003433 GO:0002063  
GO:0003433 GO:0003413  
GO:0003434 GO:0030509  
GO:0003434 GO:0003431  
GO:0003435 GO:0007224  
GO:0003435 GO:0003431  
GO:0003436 GO:0030155  
GO:0003436 GO:0003422  
GO:0003437 GO:0010646  
GO:0003437 GO:0003422  
GO:0003676 GO:0097159  
GO:0003676 GO:1901363  
GO:0003677 GO:0003676  
GO:0003678 GO:0004386  
GO:0003678 GO:0140097  
GO:0003680 GO:1990837  
GO:0003681 GO:0003677  
GO:0003682 GO:0005488  
GO:0003684 GO:0003677  
GO:0003688 GO:1990837  
GO:0003689 GO:0003677  
GO:0003689 GO:0033170  
GO:0003690 GO:0003677  
GO:0003691 GO:0003690  
GO:0003691 GO:0042162  
GO:0003692 GO:0003690  
GO:0003693 GO:1990837  
GO:0003695 GO:0003677  
GO:0003696 GO:1990837  
GO:0003697 GO:0003677  
GO:0003700 GO:0140110  
GO:0003705 GO:0000981  
GO:0003707 GO:0038023  
GO:0003708 GO:0004879  
GO:0003708 GO:0038023  
GO:0003712 GO:0140110  
GO:0003713 GO:0003712  
GO:0003714 GO:0003712  
GO:0003720 GO:0003964  
GO:0003721 GO:0003964  
GO:0003721 GO:0003720  
GO:0003723 GO:0003676  
GO:0003724 GO:0004386  
GO:0003724 GO:0140098  
GO:0003725 GO:0003723  
GO:0003726 GO:0004000  
GO:0003727 GO:0003723  
GO:0003729 GO:0003723  
GO:0003730 GO:0003729  
GO:0003735 GO:0005198  
GO:0003743 GO:0008135  
GO:0003746 GO:0008135  
GO:0003747 GO:0008079  
GO:0003755 GO:0016859  
GO:0003755 GO:0140096  
GO:0003756 GO:0016864  
GO:0003756 GO:0140096  
GO:0003774 GO:0017111  
GO:0003777 GO:0003774  
GO:0003779 GO:0008092  
GO:0003785 GO:0003779  
GO:0003786 GO:0051015  
GO:0003796 GO:0004553  
GO:0003796 GO:0061783  
GO:0003810 GO:0016755  
GO:0003823 GO:0005488  
GO:0003824 GO:0003674  
GO:0003825 GO:0035251  
GO:0003826 GO:0016491  
GO:0003827 GO:0008375  
GO:0003827 GO:0140103  
GO:0003828 GO:0008373  
GO:0003829 GO:0008375  
GO:0003829 GO:0140103  
GO:0003830 GO:0008375  
GO:0003830 GO:0140103  
GO:0003831 GO:0035250  
GO:0003832 GO:0016787  
GO:0003833 GO:0016874  
GO:0003834 GO:0016702  
GO:0003835 GO:0008373  
GO:0003836 GO:0008373  
GO:0003837 GO:0016811  
GO:0003838 GO:0008169  
GO:0003838 GO:0008757  
GO:0003839 GO:0016842  
GO:0003841 GO:0016411  
GO:0003841 GO:0042171  
GO:0003842 GO:0016646  
GO:0003843 GO:0035251  
GO:0003844 GO:0016758  
GO:0003845 GO:0033764  
GO:0003846 GO:0016411  
GO:0003847 GO:0052689  
GO:0003848 GO:0016778  
GO:0003849 GO:0016765  
GO:0003850 GO:0050308  
GO:0003851 GO:0035250  
GO:0003852 GO:0046912  
GO:0003853 GO:0003995  
GO:0003854 GO:0033764  
GO:0003855 GO:0016836  
GO:0003856 GO:0016838  
GO:0003857 GO:0016616  
GO:0003858 GO:0016616  
GO:0003859 GO:0016836  
GO:0003860 GO:0016289  
GO:0003861 GO:0016836  
GO:0003862 GO:0016616  
GO:0003863 GO:0016624  
GO:0003864 GO:0016742  
GO:0003865 GO:0033765  
GO:0003866 GO:0016765  
GO:0003867 GO:0008483  
GO:0003868 GO:0016702  
GO:0003870 GO:0016749  
GO:0003871 GO:0008172  
GO:0003871 GO:0042085  
GO:0003872 GO:0008443  
GO:0003873 GO:0008443  
GO:0003874 GO:0016838  
GO:0003875 GO:0016799  
GO:0003876 GO:0047623  
GO:0003877 GO:0070566  
GO:0003878 GO:0046912  
GO:0003879 GO:0016763  
GO:0003880 GO:0051998  
GO:0003881 GO:0017169  
GO:0003882 GO:0017169  
GO:0003883 GO:0016879  
GO:0003884 GO:0016641  
GO:0003885 GO:0016899  
GO:0003886 GO:0008757  
GO:0003886 GO:0009008  
GO:0003887 GO:0034061  
GO:0003896 GO:0003899  
GO:0003899 GO:0034062  
GO:0003904 GO:0003913  
GO:0003905 GO:0019104  
GO:0003906 GO:0140097  
GO:0003908 GO:0008172  
GO:0003909 GO:0016886  
GO:0003909 GO:0140097  
GO:0003910 GO:0003909  
GO:0003911 GO:0003909  
GO:0003912 GO:0016779  
GO:0003912 GO:0140097  
GO:0003913 GO:0016830  
GO:0003913 GO:0140097  
GO:0003914 GO:0003913  
GO:0003916 GO:0016853  
GO:0003916 GO:0140097  
GO:0003917 GO:0003916  
GO:0003918 GO:0008094  
GO:0003918 GO:0061505  
GO:0003919 GO:0070566  
GO:0003920 GO:0016657  
GO:0003921 GO:0016879  
GO:0003922 GO:0016884  
GO:0003923 GO:0016787  
GO:0003923 GO:0140096  
GO:0003924 GO:0017111  
GO:0003933 GO:0019238  
GO:0003934 GO:0003933  
GO:0003935 GO:0003933  
GO:0003937 GO:0019238  
GO:0003938 GO:0016616  
GO:0003939 GO:0016616  
GO:0003940 GO:0004553  
GO:0003941 GO:0016841  
GO:0003942 GO:0016620  
GO:0003943 GO:0008484  
GO:0003944 GO:0015929  
GO:0003945 GO:0035250  
GO:0003947 GO:0008376  
GO:0003948 GO:0016811  
GO:0003949 GO:0016861  
GO:0003950 GO:0016763  
GO:0003951 GO:0016301  
GO:0003951 GO:0016773  
GO:0003952 GO:0016884  
GO:0003953 GO:0016799  
GO:0003954 GO:0016651  
GO:0003955 GO:0016655  
GO:0003956 GO:0016763  
GO:0003957 GO:0008746  
GO:0003957 GO:0015078  
GO:0003958 GO:0016653  
GO:0003959 GO:0016651  
GO:0003960 GO:0016655  
GO:0003961 GO:0016765  
GO:0003962 GO:0016765  
GO:0003963 GO:0009975  
GO:0003963 GO:0016886  
GO:0003963 GO:0140098  
GO:0003964 GO:0034061  
GO:0003968 GO:0034062  
GO:0003972 GO:0008452  
GO:0003973 GO:0016899  
GO:0003974 GO:0016857  
GO:0003975 GO:0016780  
GO:0003976 GO:0016780  
GO:0003977 GO:0070569  
GO:0003978 GO:0016857  
GO:0003979 GO:0016616  
GO:0003980 GO:0035251  
GO:0003983 GO:0051748  
GO:0003984 GO:0016744  
GO:0003985 GO:0003988  
GO:0003985 GO:0016453  
GO:0003986 GO:0016289  
GO:0003987 GO:0016405  
GO:0003987 GO:0016878  
GO:0003988 GO:0016408  
GO:0003989 GO:0016421  
GO:0003990 GO:0004104  
GO:0003991 GO:0016301  
GO:0003991 GO:0016774  
GO:0003992 GO:0008483  
GO:0003993 GO:0016791  
GO:0003994 GO:0016836  
GO:0003995 GO:0016627  
GO:0003996 GO:0016405  
GO:0003996 GO:0016878  
GO:0003997 GO:0016634  
GO:0003998 GO:0016818  
GO:0003999 GO:0106130  
GO:0004000 GO:0016814  
GO:0004000 GO:0019239  
GO:0004001 GO:0016773  
GO:0004001 GO:0019206  
GO:0004003 GO:0003678  
GO:0004003 GO:0008026  
GO:0004003 GO:0008094  
GO:0004004 GO:0003724  
GO:0004004 GO:0008026  
GO:0004004 GO:0008186  
GO:0004008 GO:0043682  
GO:0004012 GO:0005548  
GO:0004012 GO:0043492  
GO:0004013 GO:0016802  
GO:0004014 GO:0016831  
GO:0004015 GO:0008483  
GO:0004016 GO:0009975  
GO:0004016 GO:0016849  
GO:0004017 GO:0050145  
GO:0004018 GO:0016842  
GO:0004019 GO:0016879  
GO:0004020 GO:0016301  
GO:0004020 GO:0016773  
GO:0004021 GO:0047635  
GO:0004022 GO:0016616  
GO:0004023 GO:0004022  
GO:0004024 GO:0004022  
GO:0004025 GO:0004022  
GO:0004026 GO:0016413  
GO:0004026 GO:0034318  
GO:0004027 GO:0008146  
GO:0004028 GO:0016620  
GO:0004029 GO:0016620  
GO:0004030 GO:0016620  
GO:0004031 GO:0016623  
GO:0004032 GO:0008106  
GO:0004033 GO:0016616  
GO:0004034 GO:0016857  
GO:0004035 GO:0016791  
GO:0004037 GO:0016813  
GO:0004038 GO:0016812  
GO:0004039 GO:0016811  
GO:0004040 GO:0016811  
GO:0004042 GO:0008080  
GO:0004043 GO:0016620  
GO:0004044 GO:0016763  
GO:0004045 GO:0052689  
GO:0004045 GO:0140101  
GO:0004046 GO:0016811  
GO:0004047 GO:0008168  
GO:0004048 GO:0016763  
GO:0004049 GO:0016833  
GO:0004051 GO:0016702  
GO:0004052 GO:0016702  
GO:0004053 GO:0016813  
GO:0004054 GO:0016775  
GO:0004054 GO:0019202  
GO:0004055 GO:0016879  
GO:0004056 GO:0016842  
GO:0004057 GO:0016755  
GO:0004058 GO:0016831  
GO:0004059 GO:0008080  
GO:0004060 GO:0008080  
GO:0004061 GO:0016811  
GO:0004062 GO:0008146  
GO:0004063 GO:0016791  
GO:0004064 GO:0052689  
GO:0004065 GO:0008484  
GO:0004066 GO:0016884  
GO:0004067 GO:0016811  
GO:0004068 GO:0016831  
GO:0004069 GO:0008483  
GO:0004070 GO:0016743  
GO:0004071 GO:0016211  
GO:0004072 GO:0016774  
GO:0004072 GO:0019202  
GO:0004073 GO:0016620  
GO:0004074 GO:0016628  
GO:0004075 GO:0016879  
GO:0004076 GO:0016783  
GO:0004076 GO:0070283  
GO:0004077 GO:0018271  
GO:0004078 GO:0018271  
GO:0004079 GO:0018271  
GO:0004080 GO:0018271  
GO:0004081 GO:0008796  
GO:0004082 GO:0016868  
GO:0004083 GO:0034416  
GO:0004084 GO:0008483  
GO:0004085 GO:0052890  
GO:0004087 GO:0016879  
GO:0004088 GO:0016884  
GO:0004089 GO:0016836  
GO:0004090 GO:0016616  
GO:0004092 GO:0016406  
GO:0004092 GO:0016413  
GO:0004095 GO:0016406  
GO:0004095 GO:0016416  
GO:0004096 GO:0004601  
GO:0004097 GO:0016682  
GO:0004098 GO:0008484  
GO:0004099 GO:0016811  
GO:0004099 GO:0019213  
GO:0004100 GO:0008375  
GO:0004102 GO:0016413  
GO:0004103 GO:0016301  
GO:0004103 GO:0016773  
GO:0004104 GO:0052689  
GO:0004105 GO:0070567  
GO:0004106 GO:0016866  
GO:0004107 GO:0016838  
GO:0004108 GO:0036440  
GO:0004109 GO:0016634  
GO:0004110 GO:0016861  
GO:0004111 GO:0016301  
GO:0004111 GO:0016775  
GO:0004112 GO:0008081  
GO:0004113 GO:0004112  
GO:0004114 GO:0004112  
GO:0004115 GO:0004114  
GO:0004117 GO:0004114  
GO:0004118 GO:0004114  
GO:0004119 GO:0004114  
GO:0004120 GO:0004114  
GO:0004121 GO:0016846  
GO:0004122 GO:0016836  
GO:0004123 GO:0016846  
GO:0004124 GO:0016765  
GO:0004125 GO:0016785  
GO:0004125 GO:0140101  
GO:0004126 GO:0016814  
GO:0004126 GO:0019239  
GO:0004127 GO:0050145  
GO:0004128 GO:0016653  
GO:0004129 GO:0009055  
GO:0004129 GO:0015002  
GO:0004129 GO:0015078  
GO:0004129 GO:0016676  
GO:0004130 GO:0004601  
GO:0004131 GO:0016814  
GO:0004131 GO:0019239  
GO:0004132 GO:0016814  
GO:0004132 GO:0019239  
GO:0004133 GO:0003824  
GO:0004134 GO:0004133  
GO:0004134 GO:0016758  
GO:0004135 GO:0004133  
GO:0004135 GO:0090599  
GO:0004136 GO:0019136  
GO:0004137 GO:0019136  
GO:0004138 GO:0019136  
GO:0004139 GO:0016832  
GO:0004140 GO:0016301  
GO:0004140 GO:0016773  
GO:0004141 GO:0016882  
GO:0004142 GO:0017169  
GO:0004143 GO:0016301  
GO:0004143 GO:0016773  
GO:0004144 GO:0016411  
GO:0004145 GO:0008080  
GO:0004146 GO:0016646  
GO:0004147 GO:0030523  
GO:0004148 GO:0016668  
GO:0004149 GO:0016751  
GO:0004149 GO:0140096  
GO:0004150 GO:0016832  
GO:0004151 GO:0016812  
GO:0004152 GO:0016635  
GO:0004153 GO:0019239  
GO:0004154 GO:0016491  
GO:0004155 GO:0016646  
GO:0004156 GO:0016765  
GO:0004157 GO:0016812  
GO:0004158 GO:0004152  
GO:0004158 GO:0016634  
GO:0004159 GO:0016628  
GO:0004160 GO:0016836  
GO:0004161 GO:0004659  
GO:0004162 GO:0032451  
GO:0004163 GO:0016831  
GO:0004164 GO:0008757  
GO:0004165 GO:0016863  
GO:0004166 GO:0008375  
GO:0004167 GO:0016863  
GO:0004168 GO:0016301  
GO:0004168 GO:0016773  
GO:0004169 GO:0000030  
GO:0004170 GO:0047429  
GO:0004173 GO:0008374  
GO:0004174 GO:0009055  
GO:0004174 GO:0016649  
GO:0004175 GO:0070011  
GO:0004176 GO:0042623  
GO:0004176 GO:0070011  
GO:0004177 GO:0008238  
GO:0004180 GO:0008238  
GO:0004181 GO:0004180  
GO:0004181 GO:0008235  
GO:0004185 GO:0004180  
GO:0004185 GO:0070008  
GO:0004190 GO:0004175  
GO:0004190 GO:0070001  
GO:0004197 GO:0004175  
GO:0004197 GO:0008234  
GO:0004198 GO:0004197  
GO:0004222 GO:0004175  
GO:0004222 GO:0008237  
GO:0004252 GO:0004175  
GO:0004252 GO:0008236  
GO:0004298 GO:0004175  
GO:0004298 GO:0070003  
GO:0004300 GO:0016836  
GO:0004301 GO:0016803  
GO:0004303 GO:0033764  
GO:0004304 GO:0008146  
GO:0004305 GO:0016301  
GO:0004305 GO:0016773  
GO:0004306 GO:0070567  
GO:0004307 GO:0017169  
GO:0004308 GO:0016997  
GO:0004309 GO:0016462  
GO:0004310 GO:0004311  
GO:0004311 GO:0004659  
GO:0004312 GO:0016747  
GO:0004313 GO:0004312  
GO:0004313 GO:0016418  
GO:0004314 GO:0004312  
GO:0004314 GO:0016419  
GO:0004315 GO:0004312  
GO:0004316 GO:0004312  
GO:0004316 GO:0016616  
GO:0004317 GO:0004312  
GO:0004317 GO:0019171  
GO:0004318 GO:0004312  
GO:0004318 GO:0016628  
GO:0004319 GO:0004312  
GO:0004319 GO:0016628  
GO:0004320 GO:0016297  
GO:0004321 GO:0016408  
GO:0004322 GO:0016724  
GO:0004324 GO:0016731  
GO:0004325 GO:0016829  
GO:0004326 GO:0016881  
GO:0004328 GO:0016811  
GO:0004329 GO:0016879  
GO:0004331 GO:0050308  
GO:0004332 GO:0016832  
GO:0004333 GO:0016836  
GO:0004334 GO:0016823  
GO:0004335 GO:0016773  
GO:0004335 GO:0019200  
GO:0004336 GO:0004553  
GO:0004337 GO:0004659  
GO:0004338 GO:0008422  
GO:0004339 GO:0015926  
GO:0004340 GO:0004396  
GO:0004341 GO:0052689  
GO:0004342 GO:0016861  
GO:0004342 GO:0019239  
GO:0004343 GO:0008080  
GO:0004344 GO:0016614  
GO:0004345 GO:0016616  
GO:0004346 GO:0050309  
GO:0004347 GO:0016861  
GO:0004348 GO:0004553  
GO:0004349 GO:0016774  
GO:0004349 GO:0019202  
GO:0004350 GO:0016620  
GO:0004351 GO:0016831  
GO:0004352 GO:0004353  
GO:0004353 GO:0016639  
GO:0004354 GO:0004353  
GO:0004355 GO:0045181  
GO:0004356 GO:0016211  
GO:0004357 GO:0016881  
GO:0004358 GO:0008080  
GO:0004359 GO:0016811  
GO:0004360 GO:0070548  
GO:0004361 GO:0003995  
GO:0004362 GO:0015038  
GO:0004362 GO:0016209  
GO:0004362 GO:0016668  
GO:0004363 GO:0016881  
GO:0004364 GO:0016765  
GO:0004365 GO:0043891  
GO:0004366 GO:0008374  
GO:0004367 GO:0016616  
GO:0004368 GO:0016901  
GO:0004369 GO:0016899  
GO:0004370 GO:0016301  
GO:0004370 GO:0016773  
GO:0004371 GO:0016301  
GO:0004371 GO:0016773  
GO:0004372 GO:0016742  
GO:0004373 GO:0035251  
GO:0004375 GO:0016642  
GO:0004376 GO:0000030  
GO:0004377 GO:0000026  
GO:0004377 GO:0004376  
GO:0004378 GO:0004376  
GO:0004379 GO:0016410  
GO:0004379 GO:0019107  
GO:0004380 GO:0008376  
GO:0004380 GO:0140103  
GO:0004381 GO:0035250  
GO:0004382 GO:0017110  
GO:0004383 GO:0009975  
GO:0004383 GO:0016849  
GO:0004385 GO:0050145  
GO:0004386 GO:0017111  
GO:0004392 GO:0016705  
GO:0004394 GO:0034483  
GO:0004395 GO:0010420  
GO:0004396 GO:0016773  
GO:0004396 GO:0019200  
GO:0004397 GO:0016841  
GO:0004398 GO:0016831  
GO:0004399 GO:0016616  
GO:0004400 GO:0008483  
GO:0004401 GO:0016791  
GO:0004402 GO:0061733  
GO:0004407 GO:0016811  
GO:0004407 GO:0033558  
GO:0004408 GO:0016846  
GO:0004409 GO:0016836  
GO:0004410 GO:0046912  
GO:0004411 GO:0016702  
GO:0004412 GO:0016616  
GO:0004413 GO:0016773  
GO:0004413 GO:0019202  
GO:0004414 GO:0016413  
GO:0004415 GO:0015929  
GO:0004416 GO:0016790  
GO:0004417 GO:0016301  
GO:0004417 GO:0016773  
GO:0004418 GO:0016765  
GO:0004419 GO:0016833  
GO:0004420 GO:0016616  
GO:0004421 GO:0046912  
GO:0004422 GO:0106130  
GO:0004423 GO:0008484  
GO:0004424 GO:0016836  
GO:0004425 GO:0016831  
GO:0004427 GO:0016462  
GO:0004430 GO:0052742  
GO:0004435 GO:0004629  
GO:0004436 GO:0016849  
GO:0004438 GO:0052744  
GO:0004439 GO:0034595  
GO:0004439 GO:0106019  
GO:0004441 GO:0016312  
GO:0004445 GO:0046030  
GO:0004446 GO:0052745  
GO:0004447 GO:0004601  
GO:0004448 GO:0016616  
GO:0004449 GO:0004448  
GO:0004450 GO:0004448  
GO:0004451 GO:0016833  
GO:0004452 GO:0016863  
GO:0004453 GO:0052689  
GO:0004454 GO:0016773  
GO:0004454 GO:0019200  
GO:0004455 GO:0016616  
GO:0004456 GO:0016836  
GO:0004457 GO:0016614  
GO:0004458 GO:0004457  
GO:0004458 GO:0016898  
GO:0004459 GO:0004457  
GO:0004459 GO:0016616  
GO:0004460 GO:0004457  
GO:0004460 GO:0016898  
GO:0004461 GO:0035250  
GO:0004462 GO:0016846  
GO:0004463 GO:0016803  
GO:0004464 GO:0016846  
GO:0004465 GO:0004806  
GO:0004466 GO:0003995  
GO:0004467 GO:0015645  
GO:0004467 GO:0016405  
GO:0004468 GO:0008080  
GO:0004470 GO:0016615  
GO:0004471 GO:0004470  
GO:0004471 GO:0016616  
GO:0004473 GO:0004470  
GO:0004473 GO:0016616  
GO:0004474 GO:0046912  
GO:0004475 GO:0008905  
GO:0004476 GO:0016861  
GO:0004477 GO:0019238  
GO:0004478 GO:0016765  
GO:0004479 GO:0016742  
GO:0004479 GO:0140101  
GO:0004481 GO:0008757  
GO:0004482 GO:0008170  
GO:0004482 GO:0008174  
GO:0004483 GO:0008171  
GO:0004483 GO:0008174  
GO:0004484 GO:0008192  
GO:0004485 GO:0016421  
GO:0004486 GO:0016646  
GO:0004487 GO:0016646  
GO:0004488 GO:0016646  
GO:0004489 GO:0016646  
GO:0004490 GO:0016836  
GO:0004491 GO:0016620  
GO:0004492 GO:0016831  
GO:0004493 GO:0016854  
GO:0004494 GO:0016866  
GO:0004495 GO:0016616  
GO:0004496 GO:0016301  
GO:0004496 GO:0016773  
GO:0004497 GO:0016491  
GO:0004498 GO:0016709  
GO:0004499 GO:0016709  
GO:0004500 GO:0016715  
GO:0004501 GO:0008395  
GO:0004501 GO:0016705  
GO:0004502 GO:0016709  
GO:0004503 GO:0016716  
GO:0004504 GO:0016715  
GO:0004505 GO:0016714  
GO:0004506 GO:0016709  
GO:0004507 GO:0008395  
GO:0004507 GO:0016713  
GO:0004508 GO:0008395  
GO:0004508 GO:0016705  
GO:0004509 GO:0008395  
GO:0004509 GO:0016705  
GO:0004510 GO:0016714  
GO:0004511 GO:0016714  
GO:0004512 GO:0016872  
GO:0004513 GO:0008373  
GO:0004514 GO:0016763  
GO:0004515 GO:0070566  
GO:0004516 GO:0016879  
GO:0004517 GO:0016709  
GO:0004518 GO:0016788  
GO:0004519 GO:0004518  
GO:0004520 GO:0004519  
GO:0004520 GO:0004536  
GO:0004521 GO:0004519  
GO:0004521 GO:0004540  
GO:0004522 GO:0016892  
GO:0004523 GO:0016891  
GO:0004525 GO:0016891  
GO:0004525 GO:0032296  
GO:0004526 GO:0004549  
GO:0004526 GO:0016891  
GO:0004527 GO:0004518  
GO:0004528 GO:0004527  
GO:0004528 GO:0008081  
GO:0004529 GO:0004527  
GO:0004529 GO:0004536  
GO:0004530 GO:0016888  
GO:0004531 GO:0016889  
GO:0004532 GO:0004527  
GO:0004532 GO:0004540  
GO:0004533 GO:0016896  
GO:0004534 GO:0008409  
GO:0004534 GO:0016896  
GO:0004535 GO:0000175  
GO:0004536 GO:0004518  
GO:0004536 GO:0140097  
GO:0004540 GO:0004518  
GO:0004540 GO:0140098  
GO:0004549 GO:0004540  
GO:0004549 GO:0140101  
GO:0004550 GO:0016776  
GO:0004550 GO:0019205  
GO:0004551 GO:0016462  
GO:0004552 GO:0016616  
GO:0004553 GO:0016798  
GO:0004555 GO:0015927  
GO:0004556 GO:0016160  
GO:0004557 GO:0015925  
GO:0004558 GO:0090599  
GO:0004559 GO:0015923  
GO:0004560 GO:0015928  
GO:0004561 GO:0015929  
GO:0004563 GO:0015929  
GO:0004564 GO:0004553  
GO:0004565 GO:0015925  
GO:0004566 GO:0004553  
GO:0004567 GO:0015923  
GO:0004568 GO:0004553  
GO:0004569 GO:0004559  
GO:0004571 GO:0015924  
GO:0004572 GO:0015924  
GO:0004573 GO:0015926  
GO:0004574 GO:0090599  
GO:0004575 GO:0004564  
GO:0004575 GO:0090599  
GO:0004576 GO:0016758  
GO:0004577 GO:0008375  
GO:0004578 GO:0019187  
GO:0004579 GO:0004576  
GO:0004581 GO:0035251  
GO:0004582 GO:0000030  
GO:0004583 GO:0046527  
GO:0004584 GO:0000030  
GO:0004585 GO:0016743  
GO:0004586 GO:0016831  
GO:0004587 GO:0008483  
GO:0004588 GO:0016763  
GO:0004589 GO:0016628  
GO:0004590 GO:0016831  
GO:0004591 GO:0016624  
GO:0004592 GO:0016881  
GO:0004593 GO:0016811  
GO:0004594 GO:0016301  
GO:0004594 GO:0016773  
GO:0004595 GO:0070566  
GO:0004596 GO:0034212  
GO:0004597 GO:0016706  
GO:0004597 GO:0140096  
GO:0004598 GO:0016842  
GO:0004598 GO:0140096  
GO:0004601 GO:0016209  
GO:0004601 GO:0016684  
GO:0004602 GO:0004601  
GO:0004603 GO:0008170  
GO:0004603 GO:0008757  
GO:0004604 GO:0016671  
GO:0004605 GO:0070567  
GO:0004607 GO:0008374  
GO:0004608 GO:0008170  
GO:0004608 GO:0008757  
GO:0004609 GO:0016831  
GO:0004610 GO:0016868  
GO:0004611 GO:0016831  
GO:0004612 GO:0004611  
GO:0004613 GO:0004611  
GO:0004614 GO:0016868  
GO:0004615 GO:0016868  
GO:0004616 GO:0016616  
GO:0004617 GO:0016616  
GO:0004618 GO:0016301  
GO:0004618 GO:0016774  
GO:0004619 GO:0016868  
GO:0004620 GO:0016298  
GO:0004621 GO:0004630  
GO:0004622 GO:0004620  
GO:0004622 GO:0052689  
GO:0004623 GO:0004620  
GO:0004623 GO:0052689  
GO:0004629 GO:0004620  
GO:0004629 GO:0008081  
GO:0004630 GO:0004620  
GO:0004630 GO:0008081  
GO:0004631 GO:0016301  
GO:0004631 GO:0016776  
GO:0004632 GO:0016881  
GO:0004633 GO:0016831  
GO:0004634 GO:0016836  
GO:0004635 GO:0019238  
GO:0004636 GO:0016462  
GO:0004637 GO:0016879  
GO:0004638 GO:0016831  
GO:0004639 GO:0016881  
GO:0004640 GO:0016861  
GO:0004641 GO:0016882  
GO:0004642 GO:0016884  
GO:0004643 GO:0016742  
GO:0004644 GO:0016742  
GO:0004645 GO:0016758  
GO:0004647 GO:0016791  
GO:0004648 GO:0008483  
GO:0004649 GO:0004553  
GO:0004650 GO:0004553  
GO:0004651 GO:0098518  
GO:0004652 GO:0070566  
GO:0004653 GO:0008376  
GO:0004653 GO:0140096  
GO:0004654 GO:0016779  
GO:0004655 GO:0016836  
GO:0004656 GO:0019798  
GO:0004656 GO:0031545  
GO:0004657 GO:0016645  
GO:0004658 GO:0016421  
GO:0004659 GO:0016765  
GO:0004660 GO:0008318  
GO:0004661 GO:0008318  
GO:0004662 GO:0004661  
GO:0004663 GO:0004661  
GO:0004664 GO:0016836  
GO:0004665 GO:0016628  
GO:0004666 GO:0016705  
GO:0004667 GO:0016860  
GO:0004668 GO:0016813  
GO:0004671 GO:0003880  
GO:0004671 GO:0008757  
GO:0004672 GO:0016301  
GO:0004672 GO:0016773  
GO:0004672 GO:0140096  
GO:0004673 GO:0004672  
GO:0004673 GO:0016775  
GO:0004674 GO:0004672  
GO:0004675 GO:0004674  
GO:0004675 GO:0019199  
GO:0004676 GO:0004674  
GO:0004677 GO:0004674  
GO:0004679 GO:0004674  
GO:0004683 GO:0004674  
GO:0004686 GO:0004683  
GO:0004687 GO:0004674  
GO:0004689 GO:0004683  
GO:0004690 GO:0004674  
GO:0004691 GO:0004690  
GO:0004692 GO:0004690  
GO:0004693 GO:0004674  
GO:0004693 GO:0097472  
GO:0004694 GO:0004674  
GO:0004694 GO:0045182  
GO:0004697 GO:0004674  
GO:0004698 GO:0004697  
GO:0004698 GO:0009931  
GO:0004699 GO:0004697  
GO:0004703 GO:0004674  
GO:0004704 GO:0030234  
GO:0004705 GO:0016909  
GO:0004706 GO:0004709  
GO:0004707 GO:0004674  
GO:0004708 GO:0004712  
GO:0004709 GO:0004674  
GO:0004711 GO:0004674  
GO:0004712 GO:0004672  
GO:0004713 GO:0004672  
GO:0004714 GO:0004713  
GO:0004714 GO:0019199  
GO:0004715 GO:0004713  
GO:0004719 GO:0008757  
GO:0004719 GO:0051998  
GO:0004720 GO:0016641  
GO:0004720 GO:0140096  
GO:0004721 GO:0016791  
GO:0004721 GO:0140096  
GO:0004722 GO:0004721  
GO:0004723 GO:0004722  
GO:0004724 GO:0004722  
GO:0004725 GO:0004721  
GO:0004726 GO:0004725  
GO:0004727 GO:0004725  
GO:0004729 GO:0016634  
GO:0004729 GO:0070818  
GO:0004730 GO:0016836  
GO:0004731 GO:0016763  
GO:0004732 GO:0016623  
GO:0004733 GO:0016641  
GO:0004734 GO:0016648  
GO:0004735 GO:0016646  
GO:0004736 GO:0016885  
GO:0004737 GO:0016831  
GO:0004738 GO:0016903  
GO:0004739 GO:0004738  
GO:0004739 GO:0016624  
GO:0004740 GO:0004672  
GO:0004741 GO:0004721  
GO:0004742 GO:0016418  
GO:0004742 GO:0030523  
GO:0004742 GO:0140096  
GO:0004743 GO:0016773  
GO:0004744 GO:0016859  
GO:0004745 GO:0016616  
GO:0004746 GO:0016765  
GO:0004747 GO:0016773  
GO:0004747 GO:0019200  
GO:0004748 GO:0061731  
GO:0004749 GO:0016778  
GO:0004750 GO:0016857  
GO:0004751 GO:0016861  
GO:0004753 GO:0016646  
GO:0004754 GO:0004753  
GO:0004755 GO:0004753  
GO:0004756 GO:0016301  
GO:0004756 GO:0016781  
GO:0004757 GO:0016616  
GO:0004758 GO:0016454  
GO:0004760 GO:0008483  
GO:0004764 GO:0016616  
GO:0004765 GO:0016301  
GO:0004765 GO:0016773  
GO:0004766 GO:0016765  
GO:0004767 GO:0004620  
GO:0004767 GO:0008081  
GO:0004768 GO:0016215  
GO:0004769 GO:0016863  
GO:0004771 GO:0016298  
GO:0004771 GO:0052689  
GO:0004772 GO:0008374  
GO:0004773 GO:0008484  
GO:0004774 GO:0016878  
GO:0004775 GO:0004774  
GO:0004776 GO:0004774  
GO:0004777 GO:0016620  
GO:0004778 GO:0016289  
GO:0004779 GO:0070566  
GO:0004780 GO:0004779  
GO:0004781 GO:0004779  
GO:0004782 GO:0016831  
GO:0004783 GO:0016668  
GO:0004784 GO:0016209  
GO:0004784 GO:0016721  
GO:0004787 GO:0017110  
GO:0004788 GO:0016778  
GO:0004789 GO:0016765  
GO:0004790 GO:0008172  
GO:0004790 GO:0008757  
GO:0004791 GO:0015036  
GO:0004791 GO:0016209  
GO:0004791 GO:0016668  
GO:0004792 GO:0016783  
GO:0004793 GO:0016832  
GO:0004794 GO:0016841  
GO:0004795 GO:0016838  
GO:0004796 GO:0016860  
GO:0004797 GO:0019136  
GO:0004798 GO:0050145  
GO:0004799 GO:0042083  
GO:0004800 GO:0016491  
GO:0004801 GO:0016744  
GO:0004802 GO:0016744  
GO:0004803 GO:0140097  
GO:0004805 GO:0019203  
GO:0004806 GO:0016298  
GO:0004806 GO:0052689  
GO:0004807 GO:0016861  
GO:0004808 GO:0008175  
GO:0004808 GO:0008757  
GO:0004809 GO:0008170  
GO:0004809 GO:0016423  
GO:0004810 GO:1990817  
GO:0004812 GO:0016875  
GO:0004812 GO:0140101  
GO:0004813 GO:0004812  
GO:0004814 GO:0004812  
GO:0004815 GO:0004812  
GO:0004816 GO:0004812  
GO:0004817 GO:0004812  
GO:0004818 GO:0004812  
GO:0004819 GO:0004812  
GO:0004820 GO:0004812  
GO:0004821 GO:0004812  
GO:0004822 GO:0004812  
GO:0004823 GO:0004812  
GO:0004824 GO:0004812  
GO:0004825 GO:0004812  
GO:0004826 GO:0004812  
GO:0004827 GO:0004812  
GO:0004828 GO:0004812  
GO:0004829 GO:0004812  
GO:0004830 GO:0004812  
GO:0004831 GO:0004812  
GO:0004832 GO:0004812  
GO:0004833 GO:0016702  
GO:0004834 GO:0016836  
GO:0004835 GO:0016881  
GO:0004835 GO:0140096  
GO:0004836 GO:0016491  
GO:0004837 GO:0016831  
GO:0004838 GO:0070547  
GO:0004839 GO:0008641  
GO:0004842 GO:0019787  
GO:0004843 GO:0036459  
GO:0004844 GO:0097506  
GO:0004845 GO:0016763  
GO:0004846 GO:0016663  
GO:0004847 GO:0016879  
GO:0004848 GO:0016813  
GO:0004849 GO:0019206  
GO:0004850 GO:0016763  
GO:0004851 GO:0008169  
GO:0004851 GO:0008757  
GO:0004852 GO:0016836  
GO:0004853 GO:0016831  
GO:0004854 GO:0016726  
GO:0004855 GO:0016727  
GO:0004856 GO:0016773  
GO:0004856 GO:0019200  
GO:0004857 GO:0030234  
GO:0004858 GO:0004857  
GO:0004859 GO:0055102  
GO:0004860 GO:0019210  
GO:0004860 GO:0019887  
GO:0004861 GO:0016538  
GO:0004861 GO:0030291  
GO:0004862 GO:0030291  
GO:0004864 GO:0019212  
GO:0004864 GO:0019888  
GO:0004865 GO:0004864  
GO:0004866 GO:0030414  
GO:0004866 GO:0061135  
GO:0004867 GO:0004866  
GO:0004869 GO:0004866  
GO:0004873 GO:0038024  
GO:0004874 GO:0003700  
GO:0004875 GO:0004888  
GO:0004876 GO:0004875  
GO:0004877 GO:0001847  
GO:0004877 GO:0004875  
GO:0004878 GO:0001847  
GO:0004878 GO:0004875  
GO:0004879 GO:0000981  
GO:0004879 GO:0098531  
GO:0004880 GO:0004879  
GO:0004880 GO:0038023  
GO:0004882 GO:0003707  
GO:0004882 GO:0004879  
GO:0004883 GO:0003707  
GO:0004884 GO:0003707  
GO:0004884 GO:0004879  
GO:0004886 GO:0003708  
GO:0004887 GO:0004879  
GO:0004887 GO:0038023  
GO:0004888 GO:0038023  
GO:0004890 GO:0016917  
GO:0004895 GO:0038023  
GO:0004895 GO:0098631  
GO:0004896 GO:0004888  
GO:0004897 GO:0004896  
GO:0004900 GO:0004896  
GO:0004901 GO:0004896  
GO:0004902 GO:0004896  
GO:0004903 GO:0004896  
GO:0004904 GO:0004896  
GO:0004905 GO:0004904  
GO:0004906 GO:0004904  
GO:0004908 GO:0004896  
GO:0004909 GO:0004908  
GO:0004910 GO:0004908  
GO:0004911 GO:0004896  
GO:0004912 GO:0004896  
GO:0004913 GO:0004896  
GO:0004914 GO:0004896  
GO:0004915 GO:0004896  
GO:0004917 GO:0004896  
GO:0004918 GO:0016494  
GO:0004919 GO:0004896  
GO:0004920 GO:0004896  
GO:0004921 GO:0004896  
GO:0004923 GO:0004897  
GO:0004924 GO:0004896  
GO:0004925 GO:0004896  
GO:0004930 GO:0004888  
GO:0004931 GO:0005231  
GO:0004931 GO:0035381  
GO:0004931 GO:0099094  
GO:0004932 GO:0008528  
GO:0004932 GO:0016503  
GO:0004933 GO:0004932  
GO:0004933 GO:0036318  
GO:0004934 GO:0004932  
GO:0004934 GO:0036318  
GO:0004935 GO:0008227  
GO:0004936 GO:0004935  
GO:0004937 GO:0004936  
GO:0004938 GO:0004936  
GO:0004939 GO:0004935  
GO:0004940 GO:0004939  
GO:0004941 GO:0004939  
GO:0004945 GO:0001595  
GO:0004946 GO:0008188  
GO:0004947 GO:0008528  
GO:0004948 GO:0097642  
GO:0004949 GO:0004930  
GO:0004950 GO:0001637  
GO:0004950 GO:0004896  
GO:0004951 GO:0008528  
GO:0004952 GO:0004930  
GO:0004952 GO:0030594  
GO:0004953 GO:0004930  
GO:0004954 GO:0004953  
GO:0004955 GO:0004954  
GO:0004956 GO:0004955  
GO:0004957 GO:0004955  
GO:0004958 GO:0004955  
GO:0004960 GO:0004954  
GO:0004961 GO:0004960  
GO:0004962 GO:0008528  
GO:0004963 GO:0016500  
GO:0004964 GO:0004930  
GO:0004964 GO:0016500  
GO:0004965 GO:0016917  
GO:0004965 GO:0099528  
GO:0004966 GO:0008188  
GO:0004967 GO:0008528  
GO:0004968 GO:0004930  
GO:0004968 GO:0016500  
GO:0004969 GO:0008227  
GO:0004969 GO:0099528  
GO:0004970 GO:0008066  
GO:0004970 GO:0022824  
GO:0004971 GO:0004970  
GO:0004971 GO:0099094  
GO:0004972 GO:0004970  
GO:0004972 GO:0022843  
GO:0004972 GO:0099094  
GO:0004974 GO:0004953  
GO:0004977 GO:0008528  
GO:0004978 GO:0004977  
GO:0004978 GO:0008188  
GO:0004979 GO:0004977  
GO:0004979 GO:0004985  
GO:0004979 GO:0008188  
GO:0004979 GO:0099528  
GO:0004980 GO:0004977  
GO:0004982 GO:0008528  
GO:0004983 GO:0008188  
GO:0004984 GO:0004888  
GO:0004985 GO:0008528  
GO:0004989 GO:0008227  
GO:0004989 GO:0099528  
GO:0004990 GO:0008528  
GO:0004991 GO:0004930  
GO:0004992 GO:0004930  
GO:0004993 GO:0008227  
GO:0004993 GO:0099528  
GO:0004993 GO:0099589  
GO:0004994 GO:0008188  
GO:0004995 GO:0008188  
GO:0004996 GO:0004930  
GO:0004996 GO:0016500  
GO:0004997 GO:0004930  
GO:0004998 GO:0038024  
GO:0004999 GO:0004930  
GO:0005000 GO:0008528  
GO:0005001 GO:0004725  
GO:0005001 GO:0019198  
GO:0005003 GO:0004714  
GO:0005004 GO:0005003  
GO:0005005 GO:0005003  
GO:0005006 GO:0004714  
GO:0005007 GO:0004714  
GO:0005008 GO:0004714  
GO:0005009 GO:0004714  
GO:0005009 GO:0016500  
GO:0005010 GO:0004714  
GO:0005011 GO:0004714  
GO:0005017 GO:0004714  
GO:0005018 GO:0005017  
GO:0005019 GO:0005017  
GO:0005020 GO:0004714  
GO:0005021 GO:0004714  
GO:0005024 GO:0004675  
GO:0005025 GO:0005024  
GO:0005026 GO:0005024  
GO:0005030 GO:0038023  
GO:0005031 GO:0005035  
GO:0005034 GO:0004888  
GO:0005035 GO:0004888  
GO:0005040 GO:0005515  
GO:0005041 GO:0030228  
GO:0005042 GO:0004888  
GO:0005043 GO:0005042  
GO:0005044 GO:0038024  
GO:0005046 GO:0046923  
GO:0005047 GO:0043021  
GO:0005048 GO:0042277  
GO:0005049 GO:0140142  
GO:0005052 GO:0000268  
GO:0005053 GO:0000268  
GO:0005055 GO:0098631  
GO:0005056 GO:0004888  
GO:0005068 GO:0030674  
GO:0005068 GO:0030971  
GO:0005068 GO:0035591  
GO:0005070 GO:0030674  
GO:0005070 GO:0035591  
GO:0005072 GO:0060089  
GO:0005078 GO:0019900  
GO:0005078 GO:0032947  
GO:0005078 GO:0035591  
GO:0005080 GO:0019901  
GO:0005085 GO:0051020  
GO:0005085 GO:0098772  
GO:0005086 GO:0005085  
GO:0005087 GO:0005088  
GO:0005087 GO:0008536  
GO:0005088 GO:0005085  
GO:0005088 GO:0017016  
GO:0005089 GO:0005088  
GO:0005089 GO:0017048  
GO:0005090 GO:0005085  
GO:0005090 GO:0030695  
GO:0005091 GO:0030674  
GO:0005091 GO:0030695  
GO:0005092 GO:0030695  
GO:0005093 GO:0005092  
GO:0005094 GO:0005092  
GO:0005095 GO:0004857  
GO:0005095 GO:0030695  
GO:0005096 GO:0008047  
GO:0005096 GO:0030695  
GO:0005102 GO:0005515  
GO:0005104 GO:0070851  
GO:0005105 GO:0005104  
GO:0005109 GO:0001664  
GO:0005111 GO:0005104  
GO:0005112 GO:0005102  
GO:0005113 GO:0005102  
GO:0005114 GO:0005160  
GO:0005115 GO:0005102  
GO:0005117 GO:0005102  
GO:0005118 GO:0005102  
GO:0005119 GO:0001664  
GO:0005121 GO:0005102  
GO:0005122 GO:0005102  
GO:0005123 GO:0032813  
GO:0005124 GO:0005102  
GO:0005125 GO:0048018  
GO:0005126 GO:0005102  
GO:0005127 GO:0005126  
GO:0005128 GO:0005126  
GO:0005129 GO:0005126  
GO:0005129 GO:0070851  
GO:0005130 GO:0005126  
GO:0005130 GO:0070851  
GO:0005131 GO:0005126  
GO:0005131 GO:0051427  
GO:0005132 GO:0005126  
GO:0005132 GO:0044877  
GO:0005133 GO:0005126  
GO:0005134 GO:0005126  
GO:0005134 GO:0070851  
GO:0005135 GO:0005126  
GO:0005135 GO:0070851  
GO:0005136 GO:0005126  
GO:0005136 GO:0070851  
GO:0005137 GO:0005126  
GO:0005137 GO:0070851  
GO:0005138 GO:0005126  
GO:0005138 GO:0070851  
GO:0005139 GO:0005126  
GO:0005139 GO:0070851  
GO:0005140 GO:0005126  
GO:0005140 GO:0070851  
GO:0005141 GO:0005126  
GO:0005141 GO:0070851  
GO:0005142 GO:0005126  
GO:0005142 GO:0070851  
GO:0005143 GO:0005126  
GO:0005143 GO:0070851  
GO:0005144 GO:0005126  
GO:0005145 GO:0005126  
GO:0005146 GO:0005126  
GO:0005147 GO:0005126  
GO:0005148 GO:0005126  
GO:0005149 GO:0005126  
GO:0005149 GO:0070851  
GO:0005150 GO:0005149  
GO:0005151 GO:0005149  
GO:0005152 GO:0005126  
GO:0005152 GO:0019966  
GO:0005152 GO:0048019  
GO:0005153 GO:0045236  
GO:0005154 GO:0070851  
GO:0005157 GO:0005126  
GO:0005158 GO:0005102  
GO:0005158 GO:0044877  
GO:0005159 GO:0005102  
GO:0005160 GO:0005126  
GO:0005161 GO:0070851  
GO:0005163 GO:0005123  
GO:0005163 GO:0005165  
GO:0005164 GO:0032813  
GO:0005165 GO:0005126  
GO:0005166 GO:0005165  
GO:0005167 GO:0005165  
GO:0005168 GO:0005167  
GO:0005169 GO:0005167  
GO:0005170 GO:0005167  
GO:0005171 GO:0070851  
GO:0005172 GO:0005126  
GO:0005172 GO:0070851  
GO:0005173 GO:0005126  
GO:0005174 GO:0032813  
GO:0005175 GO:0032813  
GO:0005176 GO:0005102  
GO:0005178 GO:0005102  
GO:0005178 GO:0044877  
GO:0005178 GO:0050839  
GO:0005179 GO:0048018  
GO:0005183 GO:0005179  
GO:0005184 GO:0005179  
GO:0005185 GO:0005184  
GO:0005186 GO:0005102  
GO:0005198 GO:0003674  
GO:0005199 GO:0005198  
GO:0005200 GO:0005198  
GO:0005201 GO:0005198  
GO:0005212 GO:0005198  
GO:0005213 GO:0005198  
GO:0005214 GO:0042302  
GO:0005215 GO:0003674  
GO:0005216 GO:0015075  
GO:0005216 GO:0015318  
GO:0005216 GO:0022838  
GO:0005217 GO:0015276  
GO:0005219 GO:0015278  
GO:0005220 GO:0015278  
GO:0005221 GO:0005217  
GO:0005221 GO:0043855  
GO:0005221 GO:0099094  
GO:0005222 GO:0005221  
GO:0005223 GO:0005221  
GO:0005225 GO:0005253  
GO:0005227 GO:0005261  
GO:0005227 GO:0022839  
GO:0005228 GO:0005267  
GO:0005228 GO:0022839  
GO:0005229 GO:0022839  
GO:0005229 GO:0061778  
GO:0005230 GO:0015276  
GO:0005231 GO:0005230  
GO:0005234 GO:0005231  
GO:0005237 GO:0005230  
GO:0005242 GO:0005249  
GO:0005242 GO:0099094  
GO:0005243 GO:0022829  
GO:0005244 GO:0022832  
GO:0005244 GO:0022839  
GO:0005245 GO:0005262  
GO:0005245 GO:0022843  
GO:0005246 GO:0099106  
GO:0005247 GO:0005254  
GO:0005247 GO:0008308  
GO:0005248 GO:0005272  
GO:0005249 GO:0005267  
GO:0005249 GO:0022843  
GO:0005250 GO:0015271  
GO:0005251 GO:0005249  
GO:0005252 GO:0005249  
GO:0005253 GO:0005216  
GO:0005253 GO:0015103  
GO:0005254 GO:0005253  
GO:0005254 GO:0015108  
GO:0005260 GO:0005254  
GO:0005260 GO:0042623  
GO:0005260 GO:0099095  
GO:0005260 GO:0099142  
GO:0005261 GO:0005216  
GO:0005261 GO:0022890  
GO:0005262 GO:0005261  
GO:0005262 GO:0015085  
GO:0005267 GO:0005261  
GO:0005267 GO:0015079  
GO:0005272 GO:0005261  
GO:0005272 GO:0015081  
GO:0005274 GO:0015238  
GO:0005274 GO:0015295  
GO:0005274 GO:0042887  
GO:0005275 GO:0022857  
GO:0005277 GO:0005326  
GO:0005277 GO:0008519  
GO:0005277 GO:0015101  
GO:0005277 GO:0015238  
GO:0005277 GO:1901375  
GO:0005278 GO:0005277  
GO:0005278 GO:0015307  
GO:0005278 GO:0015491  
GO:0005280 GO:0005416  
GO:0005280 GO:0015295  
GO:0005283 GO:0005343  
GO:0005283 GO:0005416  
GO:0005287 GO:0015174  
GO:0005289 GO:0005287  
GO:0005289 GO:0015181  
GO:0005290 GO:0008324  
GO:0005290 GO:0015173  
GO:0005290 GO:0015174  
GO:0005290 GO:0015179  
GO:0005290 GO:0015238  
GO:0005290 GO:1901474  
GO:0005291 GO:0005287  
GO:0005291 GO:0005290  
GO:0005292 GO:0005287  
GO:0005292 GO:0015189  
GO:0005294 GO:0015175  
GO:0005294 GO:0015291  
GO:0005295 GO:0005283  
GO:0005295 GO:0015175  
GO:0005297 GO:0005280  
GO:0005298 GO:0005283  
GO:0005300 GO:0015196  
GO:0005302 GO:0008324  
GO:0005302 GO:0015173  
GO:0005302 GO:0015179  
GO:0005302 GO:0015238  
GO:0005304 GO:0008324  
GO:0005304 GO:0015175  
GO:0005304 GO:0015179  
GO:0005304 GO:0015238  
GO:0005304 GO:0015658  
GO:0005307 GO:0005328  
GO:0005307 GO:0015220  
GO:0005308 GO:0015171  
GO:0005308 GO:0015238  
GO:0005308 GO:0051184  
GO:0005308 GO:0072349  
GO:0005309 GO:0005283  
GO:0005309 GO:0005308  
GO:0005310 GO:0046943  
GO:0005313 GO:0005310  
GO:0005313 GO:0005326  
GO:0005313 GO:0015172  
GO:0005313 GO:0015179  
GO:0005313 GO:0015238  
GO:0005314 GO:0005313  
GO:0005314 GO:0005328  
GO:0005314 GO:0015501  
GO:0005315 GO:0015291  
GO:0005315 GO:0015318  
GO:0005316 GO:0005436  
GO:0005319 GO:0005215  
GO:0005324 GO:0005319  
GO:0005326 GO:0005215  
GO:0005328 GO:0005326  
GO:0005328 GO:0015370  
GO:0005329 GO:0008504  
GO:0005329 GO:0008519  
GO:0005329 GO:0015238  
GO:0005329 GO:1901618  
GO:0005330 GO:0005329  
GO:0005330 GO:0015370  
GO:0005332 GO:0005283  
GO:0005332 GO:0005328  
GO:0005332 GO:0015185  
GO:0005332 GO:0140161  
GO:0005333 GO:0008504  
GO:0005333 GO:1901618  
GO:0005334 GO:0005333  
GO:0005334 GO:0015370  
GO:0005335 GO:0005328  
GO:0005335 GO:0015222  
GO:0005337 GO:0015932  
GO:0005337 GO:1901505  
GO:0005338 GO:0015932  
GO:0005338 GO:1901505  
GO:0005340 GO:0008514  
GO:0005340 GO:0015116  
GO:0005340 GO:0015215  
GO:0005342 GO:0022857  
GO:0005343 GO:0005342  
GO:0005343 GO:0015370  
GO:0005344 GO:0140104  
GO:0005345 GO:0015205  
GO:0005346 GO:0015216  
GO:0005346 GO:1901505  
GO:0005347 GO:0000295  
GO:0005347 GO:0005346  
GO:0005347 GO:0008514  
GO:0005347 GO:0015238  
GO:0005350 GO:0015205  
GO:0005351 GO:0005402  
GO:0005351 GO:0015295  
GO:0005352 GO:0015151  
GO:0005352 GO:0015295  
GO:0005353 GO:0015149  
GO:0005354 GO:0015149  
GO:0005355 GO:0015149  
GO:0005356 GO:0005355  
GO:0005356 GO:0009679  
GO:0005358 GO:0005356  
GO:0005359 GO:0005356  
GO:0005360 GO:0005356  
GO:0005362 GO:0005412  
GO:0005363 GO:0015154  
GO:0005364 GO:0005351  
GO:0005364 GO:0005363  
GO:0005365 GO:0015166  
GO:0005366 GO:0005365  
GO:0005366 GO:0015295  
GO:0005367 GO:0005365  
GO:0005367 GO:0015370  
GO:0005368 GO:0005342  
GO:0005368 GO:0008514  
GO:0005368 GO:0042910  
GO:0005368 GO:1901682  
GO:0005369 GO:0005343  
GO:0005369 GO:0005368  
GO:0005371 GO:0015142  
GO:0005371 GO:0015291  
GO:0005372 GO:0015318  
GO:0005375 GO:0046915  
GO:0005381 GO:0046915  
GO:0005384 GO:0046915  
GO:0005385 GO:0046915  
GO:0005385 GO:0072509  
GO:0005388 GO:0015085  
GO:0005388 GO:0015662  
GO:0005388 GO:0019829  
GO:0005391 GO:0008556  
GO:0005391 GO:0015081  
GO:0005395 GO:0042626  
GO:0005402 GO:0015144  
GO:0005402 GO:0015294  
GO:0005412 GO:0005355  
GO:0005412 GO:0005402  
GO:0005412 GO:0015370  
GO:0005415 GO:0005337  
GO:0005415 GO:0015370  
GO:0005416 GO:0015171  
GO:0005416 GO:0015294  
GO:0005427 GO:0015322  
GO:0005432 GO:0015081  
GO:0005432 GO:0015368  
GO:0005436 GO:0015370  
GO:0005451 GO:0015299  
GO:0005451 GO:0015491  
GO:0005452 GO:0015103  
GO:0005452 GO:0015291  
GO:0005456 GO:0008514  
GO:0005456 GO:0015165  
GO:0005457 GO:0036080  
GO:0005458 GO:0036080  
GO:0005459 GO:0015165  
GO:0005460 GO:0008514  
GO:0005460 GO:0015165  
GO:0005461 GO:0015165  
GO:0005462 GO:0008514  
GO:0005462 GO:0015165  
GO:0005463 GO:0015165  
GO:0005464 GO:0008514  
GO:0005464 GO:0015165  
GO:0005469 GO:0015138  
GO:0005469 GO:0015141  
GO:0005469 GO:0015297  
GO:0005471 GO:0005347  
GO:0005471 GO:0015217  
GO:0005471 GO:0015301  
GO:0005476 GO:0015297  
GO:0005477 GO:0015355  
GO:0005477 GO:0050833  
GO:0005483 GO:0005515  
GO:0005484 GO:0005515  
GO:0005488 GO:0003674  
GO:0005496 GO:0008289  
GO:0005496 GO:0097159  
GO:0005497 GO:0042562  
GO:0005499 GO:0005496  
GO:0005499 GO:0019842  
GO:0005500 GO:0019840  
GO:0005500 GO:0042562  
GO:0005501 GO:0019840  
GO:0005502 GO:0016918  
GO:0005503 GO:0016918  
GO:0005504 GO:0008289  
GO:0005504 GO:0033293  
GO:0005506 GO:0046914  
GO:0005507 GO:0046914  
GO:0005509 GO:0046872  
GO:0005513 GO:0009593  
GO:0005513 GO:0051592  
GO:0005515 GO:0005488  
GO:0005516 GO:0005515  
GO:0005518 GO:0044877  
GO:0005519 GO:0008092  
GO:0005520 GO:0019838  
GO:0005521 GO:0005515  
GO:0005522 GO:0005515  
GO:0005523 GO:0008092  
GO:0005524 GO:0008144  
GO:0005524 GO:0032559  
GO:0005524 GO:0035639  
GO:0005525 GO:0032550  
GO:0005525 GO:0032561  
GO:0005525 GO:0035639  
GO:0005527 GO:0008144  
GO:0005527 GO:0097159  
GO:0005527 GO:1901363  
GO:0005528 GO:0005527  
GO:0005534 GO:0048029  
GO:0005536 GO:0048029  
GO:0005537 GO:0048029  
GO:0005539 GO:0097367  
GO:0005540 GO:0005539  
GO:0005540 GO:0031406  
GO:0005542 GO:0008144  
GO:0005542 GO:0019842  
GO:0005542 GO:0031406  
GO:0005542 GO:0033218  
GO:0005542 GO:0072341  
GO:0005542 GO:0097159  
GO:0005542 GO:1901363  
GO:0005543 GO:0008289  
GO:0005543 GO:0043168  
GO:0005544 GO:0005543  
GO:0005545 GO:0035091  
GO:0005546 GO:1902936  
GO:0005547 GO:1901981  
GO:0005548 GO:0005319  
GO:0005549 GO:0005488  
GO:0005550 GO:0005549  
GO:0005576 GO:0005575  
GO:0005577 GO:0032991  
GO:0005577 GO:0044421  
GO:0005577 GO:0005615  
GO:0005579 GO:0046930  
GO:0005579 GO:0098797  
GO:0005579 GO:0005887  
GO:0005581 GO:0032991  
GO:0005582 GO:0098651  
GO:0005583 GO:0005581  
GO:0005583 GO:0044420  
GO:0005583 GO:0098643  
GO:0005584 GO:0005583  
GO:0005585 GO:0005583  
GO:0005586 GO:0005583  
GO:0005587 GO:0098642  
GO:0005587 GO:0098651  
GO:0005588 GO:0005583  
GO:0005589 GO:0005581  
GO:0005589 GO:0098647  
GO:0005590 GO:0030934  
GO:0005590 GO:0098652  
GO:0005591 GO:0005598  
GO:0005591 GO:0030935  
GO:0005591 GO:0098651  
GO:0005592 GO:0005583  
GO:0005593 GO:0005581  
GO:0005594 GO:0005593  
GO:0005595 GO:0005593  
GO:0005595 GO:0030934  
GO:0005596 GO:0005593  
GO:0005596 GO:0030934  
GO:0005597 GO:0005593  
GO:0005598 GO:0005581  
GO:0005599 GO:0005598  
GO:0005599 GO:0030935  
GO:0005600 GO:0030936  
GO:0005601 GO:0032991  
GO:0005601 GO:0044421  
GO:0005601 GO:0005615  
GO:0005602 GO:0032991  
GO:0005602 GO:0044421  
GO:0005602 GO:0005615  
GO:0005604 GO:0062023  
GO:0005605 GO:0044420  
GO:0005605 GO:0005604  
GO:0005606 GO:0043256  
GO:0005607 GO:0043256  
GO:0005608 GO:0043256  
GO:0005609 GO:0043256  
GO:0005610 GO:0043256  
GO:0005611 GO:0043256  
GO:0005612 GO:0043256  
GO:0005614 GO:0062023  
GO:0005615 GO:0044421  
GO:0005616 GO:0032991  
GO:0005616 GO:0044421  
GO:0005616 GO:0005615  
GO:0005618 GO:0030312  
GO:0005619 GO:0009277  
GO:0005619 GO:0031160  
GO:0005621 GO:0044426  
GO:0005621 GO:0009277  
GO:0005622 GO:0044464  
GO:0005623 GO:0005575  
GO:0005628 GO:0016020  
GO:0005628 GO:0044464  
GO:0005628 GO:0042764  
GO:0005630 GO:0044426  
GO:0005630 GO:0005619  
GO:0005631 GO:0044426  
GO:0005631 GO:0005619  
GO:0005632 GO:0044426  
GO:0005632 GO:0005619  
GO:0005633 GO:0005811  
GO:0005634 GO:0043231  
GO:0005635 GO:0031967  
GO:0005635 GO:0044428  
GO:0005635 GO:0012505  
GO:0005637 GO:0019866  
GO:0005637 GO:0031965  
GO:0005638 GO:0005882  
GO:0005638 GO:0044428  
GO:0005638 GO:0005652  
GO:0005639 GO:0031229  
GO:0005639 GO:0031301  
GO:0005640 GO:0031965  
GO:0005640 GO:0031968  
GO:0005640 GO:0044425  
GO:0005640 GO:0042175  
GO:0005641 GO:0031970  
GO:0005641 GO:0044428  
GO:0005641 GO:0005635  
GO:0005642 GO:0044464  
GO:0005642 GO:0098589  
GO:0005642 GO:0042175  
GO:0005643 GO:0032991  
GO:0005643 GO:0044428  
GO:0005643 GO:0005635  
GO:0005652 GO:0044428  
GO:0005652 GO:0034399  
GO:0005654 GO:0044428  
GO:0005654 GO:0031981  
GO:0005655 GO:0030681  
GO:0005655 GO:0044452  
GO:0005656 GO:0036387  
GO:0005656 GO:0044451  
GO:0005657 GO:0044427  
GO:0005658 GO:0044454  
GO:0005658 GO:0055029  
GO:0005658 GO:0043601  
GO:0005662 GO:0032991  
GO:0005662 GO:0044454  
GO:0005662 GO:0043601  
GO:0005663 GO:0032991  
GO:0005663 GO:0044427  
GO:0005663 GO:0005657  
GO:0005664 GO:0000808  
GO:0005664 GO:0044454  
GO:0005665 GO:0044451  
GO:0005665 GO:0055029  
GO:0005665 GO:0016591  
GO:0005666 GO:0044451  
GO:0005666 GO:0055029  
GO:0005667 GO:0032991  
GO:0005667 GO:0044424  
GO:0005668 GO:0000120  
GO:0005669 GO:0044451  
GO:0005669 GO:0090575  
GO:0005669 GO:0016591  
GO:0005671 GO:1902562  
GO:0005672 GO:0044451  
GO:0005672 GO:0090575  
GO:0005672 GO:0016591  
GO:0005673 GO:0044451  
GO:0005673 GO:0090575  
GO:0005673 GO:0016591  
GO:0005674 GO:0044451  
GO:0005674 GO:0090575  
GO:0005674 GO:0016591  
GO:0005675 GO:0032806  
GO:0005675 GO:0044451  
GO:0005675 GO:0090575  
GO:0005675 GO:0016591  
GO:0005677 GO:0090568  
GO:0005680 GO:0000152  
GO:0005680 GO:0031461  
GO:0005681 GO:0044428  
GO:0005681 GO:1990904  
GO:0005682 GO:0097525  
GO:0005683 GO:0030532  
GO:0005684 GO:0005681  
GO:0005685 GO:0097525  
GO:0005686 GO:0097525  
GO:0005687 GO:0097525  
GO:0005688 GO:0097525  
GO:0005689 GO:0005681  
GO:0005690 GO:0097525  
GO:0005691 GO:0097525  
GO:0005692 GO:0097525  
GO:0005693 GO:0097525  
GO:0005694 GO:0043232  
GO:0005697 GO:0044428  
GO:0005697 GO:1990904  
GO:0005700 GO:0005694  
GO:0005701 GO:0010369  
GO:0005701 GO:0005700  
GO:0005702 GO:0044427  
GO:0005702 GO:0005700  
GO:0005703 GO:0098687  
GO:0005703 GO:0005700  
GO:0005704 GO:0098687  
GO:0005704 GO:0005700  
GO:0005705 GO:0098687  
GO:0005705 GO:0005700  
GO:0005706 GO:0044427  
GO:0005706 GO:0005700  
GO:0005712 GO:0044454  
GO:0005712 GO:0000794  
GO:0005713 GO:0044454  
GO:0005713 GO:0000794  
GO:0005714 GO:0005713  
GO:0005715 GO:0005713  
GO:0005719 GO:0000790  
GO:0005719 GO:0000791  
GO:0005720 GO:0000790  
GO:0005720 GO:0000792  
GO:0005721 GO:0000792  
GO:0005721 GO:0000775  
GO:0005722 GO:0005721  
GO:0005722 GO:0005701  
GO:0005723 GO:0005721  
GO:0005723 GO:0005701  
GO:0005724 GO:0005720  
GO:0005724 GO:0031933  
GO:0005724 GO:0000784  
GO:0005725 GO:0005720  
GO:0005726 GO:0044454  
GO:0005726 GO:0000790  
GO:0005727 GO:0044424  
GO:0005727 GO:0046821  
GO:0005728 GO:0005727  
GO:0005729 GO:0005727  
GO:0005730 GO:0043232  
GO:0005730 GO:0044428  
GO:0005730 GO:0031981  
GO:0005731 GO:0030874  
GO:0005731 GO:0032991  
GO:0005732 GO:1990904  
GO:0005736 GO:0044452  
GO:0005736 GO:0055029  
GO:0005737 GO:0044424  
GO:0005739 GO:0043231  
GO:0005739 GO:0044444  
GO:0005740 GO:0031967  
GO:0005740 GO:0044429  
GO:0005741 GO:0031966  
GO:0005741 GO:0031968  
GO:0005742 GO:0098799  
GO:0005743 GO:0019866  
GO:0005743 GO:0031966  
GO:0005744 GO:0098800  
GO:0005745 GO:0098800  
GO:0005745 GO:1905368  
GO:0005745 GO:0031305  
GO:0005746 GO:0044455  
GO:0005746 GO:0070469  
GO:0005746 GO:0005743  
GO:0005747 GO:0045271  
GO:0005747 GO:0098800  
GO:0005747 GO:1990204  
GO:0005747 GO:0005746  
GO:0005749 GO:0045257  
GO:0005749 GO:0045283  
GO:0005749 GO:0098800  
GO:0005749 GO:0005746  
GO:0005750 GO:0045275  
GO:0005750 GO:0098800  
GO:0005750 GO:0005746  
GO:0005751 GO:0045277  
GO:0005751 GO:0098800  
GO:0005751 GO:0005746  
GO:0005753 GO:0045259  
GO:0005753 GO:0098800  
GO:0005754 GO:0045267  
GO:0005754 GO:0098800  
GO:0005754 GO:0000275  
GO:0005756 GO:0045269  
GO:0005756 GO:0098800  
GO:0005756 GO:0000275  
GO:0005757 GO:0046930  
GO:0005757 GO:0098798  
GO:0005757 GO:0005740  
GO:0005758 GO:0031970  
GO:0005758 GO:0044429  
GO:0005758 GO:0005740  
GO:0005759 GO:0044429  
GO:0005759 GO:0070013  
GO:0005760 GO:0042575  
GO:0005760 GO:0098798  
GO:0005760 GO:0005759  
GO:0005761 GO:0000313  
GO:0005761 GO:0098798  
GO:0005761 GO:0005759  
GO:0005762 GO:0000315  
GO:0005762 GO:0098798  
GO:0005762 GO:0005761  
GO:0005763 GO:0000314  
GO:0005763 GO:0098798  
GO:0005763 GO:0005761  
GO:0005764 GO:0000323  
GO:0005765 GO:0098852  
GO:0005765 GO:0005764  
GO:0005766 GO:0005764  
GO:0005767 GO:0005764  
GO:0005768 GO:0031410  
GO:0005768 GO:0012505  
GO:0005769 GO:0005768  
GO:0005770 GO:0005768  
GO:0005771 GO:0005770  
GO:0005773 GO:0043231  
GO:0005773 GO:0044444  
GO:0005774 GO:0044437  
GO:0005774 GO:0098588  
GO:0005774 GO:0098805  
GO:0005775 GO:0044437  
GO:0005775 GO:0070013  
GO:0005776 GO:0005773  
GO:0005777 GO:0042579  
GO:0005778 GO:0031903  
GO:0005778 GO:0044439  
GO:0005779 GO:0031231  
GO:0005779 GO:0031301  
GO:0005780 GO:0031312  
GO:0005780 GO:0044439  
GO:0005780 GO:0005778  
GO:0005782 GO:0031907  
GO:0005782 GO:0044439  
GO:0005783 GO:0043231  
GO:0005783 GO:0044444  
GO:0005783 GO:0012505  
GO:0005784 GO:0071256  
GO:0005785 GO:0044432  
GO:0005785 GO:0098796  
GO:0005785 GO:0030867  
GO:0005786 GO:0048500  
GO:0005787 GO:0044432  
GO:0005787 GO:0098796  
GO:0005787 GO:1905368  
GO:0005787 GO:0005789  
GO:0005788 GO:0044432  
GO:0005788 GO:0070013  
GO:0005789 GO:0016020  
GO:0005789 GO:0044425  
GO:0005789 GO:0044432  
GO:0005789 GO:0042175  
GO:0005789 GO:0098827  
GO:0005790 GO:0005783  
GO:0005791 GO:0005783  
GO:0005793 GO:0043231  
GO:0005793 GO:0044444  
GO:0005794 GO:0043231  
GO:0005794 GO:0044444  
GO:0005794 GO:0012505  
GO:0005795 GO:0098791  
GO:0005796 GO:0044431  
GO:0005796 GO:0070013  
GO:0005797 GO:0031985  
GO:0005798 GO:0031410  
GO:0005801 GO:0043231  
GO:0005801 GO:0044431  
GO:0005802 GO:0098791  
GO:0005811 GO:0043232  
GO:0005813 GO:0005815  
GO:0005814 GO:0043232  
GO:0005814 GO:0044450  
GO:0005815 GO:0044430  
GO:0005815 GO:0015630  
GO:0005816 GO:0005815  
GO:0005818 GO:0043232  
GO:0005818 GO:0044430  
GO:0005818 GO:0099080  
GO:0005818 GO:0005819  
GO:0005819 GO:0043232  
GO:0005819 GO:0044430  
GO:0005819 GO:0015630  
GO:0005821 GO:0044450  
GO:0005821 GO:0005816  
GO:0005822 GO:0044450  
GO:0005822 GO:0005816  
GO:0005823 GO:0044450  
GO:0005823 GO:0005816  
GO:0005824 GO:0044450  
GO:0005824 GO:0005816  
GO:0005825 GO:0044450  
GO:0005825 GO:0005816  
GO:0005826 GO:0032155  
GO:0005826 GO:0044430  
GO:0005826 GO:0044448  
GO:0005826 GO:0070938  
GO:0005826 GO:0030864  
GO:0005827 GO:0005876  
GO:0005827 GO:0000922  
GO:0005828 GO:0005876  
GO:0005829 GO:0044444  
GO:0005831 GO:0032991  
GO:0005831 GO:0044445  
GO:0005832 GO:0044445  
GO:0005832 GO:0101031  
GO:0005833 GO:0032991  
GO:0005833 GO:0044445  
GO:0005834 GO:0044424  
GO:0005834 GO:0098797  
GO:0005834 GO:1905360  
GO:0005834 GO:0031234  
GO:0005835 GO:0032991  
GO:0005835 GO:0044445  
GO:0005836 GO:0044445  
GO:0005836 GO:1990234  
GO:0005838 GO:0032991  
GO:0005838 GO:0044424  
GO:0005838 GO:0022624  
GO:0005839 GO:0032991  
GO:0005839 GO:0044424  
GO:0005839 GO:0000502  
GO:0005840 GO:0043232  
GO:0005840 GO:0044444  
GO:0005840 GO:1990904  
GO:0005844 GO:1990904  
GO:0005845 GO:0034518  
GO:0005845 GO:0044424  
GO:0005846 GO:0034518  
GO:0005846 GO:0044424  
GO:0005847 GO:0005849  
GO:0005848 GO:0005849  
GO:0005849 GO:0032991  
GO:0005849 GO:0044451  
GO:0005850 GO:0032991  
GO:0005850 GO:0044444  
GO:0005851 GO:0032991  
GO:0005851 GO:0044444  
GO:0005852 GO:0032991  
GO:0005852 GO:0044444  
GO:0005853 GO:0032991  
GO:0005853 GO:0044444  
GO:0005854 GO:0032991  
GO:0005854 GO:0044444  
GO:0005856 GO:0043232  
GO:0005858 GO:0030286  
GO:0005858 GO:0044447  
GO:0005859 GO:0016460  
GO:0005859 GO:0044449  
GO:0005861 GO:0032991  
GO:0005861 GO:0044430  
GO:0005861 GO:0044449  
GO:0005861 GO:0005865  
GO:0005862 GO:0044430  
GO:0005862 GO:0044449  
GO:0005862 GO:0005865  
GO:0005863 GO:0005859  
GO:0005863 GO:0032982  
GO:0005863 GO:0036379  
GO:0005863 GO:0030017  
GO:0005865 GO:0036379  
GO:0005865 GO:0044430  
GO:0005865 GO:0015629  
GO:0005865 GO:0030017  
GO:0005868 GO:0030286  
GO:0005869 GO:0005875  
GO:0005869 GO:0015629  
GO:0005870 GO:0008290  
GO:0005870 GO:0005869  
GO:0005871 GO:0005875  
GO:0005872 GO:0005871  
GO:0005873 GO:0005871  
GO:0005874 GO:0099513  
GO:0005874 GO:0015630  
GO:0005875 GO:0032991  
GO:0005875 GO:0044430  
GO:0005875 GO:0015630  
GO:0005876 GO:0005874  
GO:0005876 GO:0005819  
GO:0005879 GO:0005881  
GO:0005879 GO:0044447  
GO:0005880 GO:0005874  
GO:0005880 GO:0044428  
GO:0005881 GO:0005874  
GO:0005881 GO:0044444  
GO:0005882 GO:0099513  
GO:0005882 GO:0045111  
GO:0005883 GO:0005882  
GO:0005883 GO:0044444  
GO:0005884 GO:0099513  
GO:0005884 GO:0015629  
GO:0005885 GO:0032991  
GO:0005885 GO:0044430  
GO:0005885 GO:0015629  
GO:0005886 GO:0016020  
GO:0005886 GO:0044464  
GO:0005886 GO:0071944  
GO:0005887 GO:0016021  
GO:0005887 GO:0031226  
GO:0005889 GO:0090533  
GO:0005889 GO:0098797  
GO:0005889 GO:0005887  
GO:0005890 GO:0090533  
GO:0005890 GO:0098797  
GO:0005890 GO:0005887  
GO:0005891 GO:0034704  
GO:0005891 GO:0098797  
GO:0005892 GO:0034702  
GO:0005892 GO:0098802  
GO:0005892 GO:0005887  
GO:0005893 GO:0098802  
GO:0005893 GO:0005887  
GO:0005894 GO:0098802  
GO:0005894 GO:0005887  
GO:0005895 GO:0098802  
GO:0005895 GO:0005887  
GO:0005896 GO:0098802  
GO:0005896 GO:0005887  
GO:0005897 GO:0098802  
GO:0005897 GO:0005887  
GO:0005898 GO:0098802  
GO:0005898 GO:0005887  
GO:0005899 GO:0098802  
GO:0005899 GO:1902911  
GO:0005899 GO:0005887  
GO:0005900 GO:0098802  
GO:0005900 GO:0005887  
GO:0005901 GO:0044853  
GO:0005902 GO:0098858  
GO:0005903 GO:0098862  
GO:0005905 GO:0044425  
GO:0005905 GO:0044464  
GO:0005905 GO:0012505  
GO:0005911 GO:0030054  
GO:0005912 GO:0070161  
GO:0005913 GO:0005911  
GO:0005913 GO:0005912  
GO:0005914 GO:0005913  
GO:0005915 GO:0005913  
GO:0005915 GO:0043296  
GO:0005916 GO:0005913  
GO:0005916 GO:0014704  
GO:0005917 GO:0036056  
GO:0005918 GO:0070160  
GO:0005918 GO:0043296  
GO:0005919 GO:0005918  
GO:0005920 GO:0005918  
GO:0005921 GO:0005911  
GO:0005922 GO:0098797  
GO:0005922 GO:0005921  
GO:0005923 GO:0070160  
GO:0005923 GO:0043296  
GO:0005924 GO:0005912  
GO:0005924 GO:0030055  
GO:0005925 GO:0005924  
GO:0005926 GO:0005924  
GO:0005927 GO:0005924  
GO:0005928 GO:0005924  
GO:0005929 GO:0043226  
GO:0005929 GO:0120025  
GO:0005930 GO:0044430  
GO:0005930 GO:0044441  
GO:0005930 GO:0044444  
GO:0005930 GO:0097014  
GO:0005931 GO:0032991  
GO:0005931 GO:0044447  
GO:0005933 GO:0044464  
GO:0005934 GO:0030427  
GO:0005934 GO:0005933  
GO:0005935 GO:0030427  
GO:0005935 GO:0005933  
GO:0005937 GO:0120025  
GO:0005938 GO:0099568  
GO:0005938 GO:0071944  
GO:0005940 GO:0032156  
GO:0005940 GO:0044430  
GO:0005940 GO:0044448  
GO:0005942 GO:0061695  
GO:0005942 GO:0098796  
GO:0005942 GO:0019898  
GO:0005943 GO:0097651  
GO:0005944 GO:0097651  
GO:0005945 GO:0044445  
GO:0005945 GO:0061695  
GO:0005946 GO:0044444  
GO:0005946 GO:1990234  
GO:0005947 GO:0030062  
GO:0005947 GO:0045240  
GO:0005948 GO:0044444  
GO:0005948 GO:1990234  
GO:0005950 GO:0044444  
GO:0005950 GO:1902494  
GO:0005951 GO:0044444  
GO:0005951 GO:1902494  
GO:0005952 GO:0032991  
GO:0005952 GO:0044424  
GO:0005953 GO:0044424  
GO:0005953 GO:1990234  
GO:0005954 GO:0032991  
GO:0005954 GO:0044424  
GO:0005955 GO:0008287  
GO:0005955 GO:0044424  
GO:0005956 GO:0032991  
GO:0005956 GO:0044424  
GO:0005958 GO:0044428  
GO:0005958 GO:0070419  
GO:0005960 GO:0044444  
GO:0005960 GO:1990204  
GO:0005962 GO:0030062  
GO:0005962 GO:0045242  
GO:0005963 GO:0008287  
GO:0005963 GO:0044424  
GO:0005964 GO:0044444  
GO:0005964 GO:1902554  
GO:0005965 GO:0044444  
GO:0005965 GO:1990234  
GO:0005966 GO:0044464  
GO:0005966 GO:1902494  
GO:0005967 GO:0045254  
GO:0005967 GO:0098798  
GO:0005967 GO:0005759  
GO:0005968 GO:0044444  
GO:0005968 GO:1990234  
GO:0005969 GO:0044444  
GO:0005969 GO:1990234  
GO:0005971 GO:0044445  
GO:0005971 GO:1990204  
GO:0005975 GO:0044238  
GO:0005975 GO:0071704  
GO:0005976 GO:0005975  
GO:0005976 GO:0043170  
GO:0005977 GO:0006073  
GO:0005977 GO:0006112  
GO:0005978 GO:0005977  
GO:0005978 GO:0009250  
GO:0005979 GO:0010962  
GO:0005979 GO:0070873  
GO:0005979 GO:0005978  
GO:0005980 GO:0005977  
GO:0005980 GO:0009251  
GO:0005980 GO:0044247  
GO:0005981 GO:0043471  
GO:0005981 GO:0070873  
GO:0005981 GO:0005980  
GO:0005982 GO:0006073  
GO:0005983 GO:0005982  
GO:0005983 GO:0009251  
GO:0005983 GO:0044247  
GO:0005984 GO:0009311  
GO:0005984 GO:0044262  
GO:0005985 GO:0005984  
GO:0005986 GO:0005985  
GO:0005986 GO:0046351  
GO:0005987 GO:0005985  
GO:0005987 GO:0046352  
GO:0005988 GO:0005984  
GO:0005989 GO:0005988  
GO:0005989 GO:0046351  
GO:0005990 GO:0005988  
GO:0005990 GO:0046352  
GO:0005991 GO:0005984  
GO:0005992 GO:0005991  
GO:0005992 GO:0046351  
GO:0005993 GO:0005991  
GO:0005993 GO:0046352  
GO:0005994 GO:0005984  
GO:0005995 GO:0005994  
GO:0005995 GO:0046352  
GO:0005996 GO:0005975  
GO:0005996 GO:0044281  
GO:0005997 GO:0019321  
GO:0005998 GO:0005997  
GO:0005998 GO:0019323  
GO:0005999 GO:0005997  
GO:0005999 GO:0019322  
GO:0006000 GO:0019318  
GO:0006001 GO:0006000  
GO:0006001 GO:0019320  
GO:0006002 GO:0006796  
GO:0006002 GO:0019637  
GO:0006002 GO:1901135  
GO:0006003 GO:0006796  
GO:0006003 GO:0019637  
GO:0006003 GO:1901135  
GO:0006004 GO:0019318  
GO:0006005 GO:0042353  
GO:0006005 GO:0042354  
GO:0006006 GO:0019318  
GO:0006007 GO:0006006  
GO:0006007 GO:0019320  
GO:0006009 GO:0016310  
GO:0006009 GO:0019255  
GO:0006011 GO:0006793  
GO:0006011 GO:0009225  
GO:0006012 GO:0019318  
GO:0006013 GO:0019318  
GO:0006014 GO:0019321  
GO:0006015 GO:0046390  
GO:0006015 GO:0046391  
GO:0006016 GO:0046384  
GO:0006016 GO:0046385  
GO:0006017 GO:0046385  
GO:0006017 GO:0046387  
GO:0006018 GO:0046384  
GO:0006018 GO:0046386  
GO:0006019 GO:0016310  
GO:0006019 GO:0046389  
GO:0006020 GO:0019751  
GO:0006020 GO:0044262  
GO:0006021 GO:0006020  
GO:0006021 GO:0034637  
GO:0006021 GO:0046173  
GO:0006022 GO:0043170  
GO:0006022 GO:1901135  
GO:0006022 GO:1901564  
GO:0006023 GO:0006022  
GO:0006023 GO:0009059  
GO:0006023 GO:1901137  
GO:0006023 GO:1901566  
GO:0006024 GO:0006023  
GO:0006024 GO:0030203  
GO:0006025 GO:0006024  
GO:0006025 GO:0046350  
GO:0006026 GO:0006022  
GO:0006026 GO:0009057  
GO:0006026 GO:1901136  
GO:0006026 GO:1901565  
GO:0006027 GO:0006026  
GO:0006027 GO:0030203  
GO:0006028 GO:0006027  
GO:0006028 GO:0046350  
GO:0006029 GO:0009100  
GO:0006030 GO:0006022  
GO:0006030 GO:0017144  
GO:0006030 GO:1901071  
GO:0006031 GO:0006023  
GO:0006031 GO:0006030  
GO:0006031 GO:1901073  
GO:0006032 GO:0006026  
GO:0006032 GO:0006030  
GO:0006032 GO:0042737  
GO:0006032 GO:1901072  
GO:0006033 GO:0033037  
GO:0006034 GO:0006030  
GO:0006035 GO:0006031  
GO:0006035 GO:0006034  
GO:0006035 GO:0040003  
GO:0006036 GO:0006032  
GO:0006036 GO:0006034  
GO:0006037 GO:0006030  
GO:0006037 GO:0010383  
GO:0006038 GO:0006031  
GO:0006038 GO:0006037  
GO:0006038 GO:0070592  
GO:0006039 GO:0006032  
GO:0006039 GO:0006037  
GO:0006039 GO:0016998  
GO:0006040 GO:1901135  
GO:0006041 GO:1901071  
GO:0006042 GO:0006041  
GO:0006042 GO:1901073  
GO:0006043 GO:0006041  
GO:0006043 GO:1901072  
GO:0006044 GO:1901071  
GO:0006045 GO:0006044  
GO:0006045 GO:1901073  
GO:0006046 GO:0006044  
GO:0006046 GO:1901072  
GO:0006047 GO:0006040  
GO:0006047 GO:0006793  
GO:0006047 GO:0009225  
GO:0006048 GO:0006047  
GO:0006048 GO:0009226  
GO:0006048 GO:0046349  
GO:0006049 GO:0006047  
GO:0006049 GO:0009227  
GO:0006049 GO:0046348  
GO:0006050 GO:0006040  
GO:0006051 GO:0006050  
GO:0006052 GO:0006051  
GO:0006052 GO:0046347  
GO:0006053 GO:0006051  
GO:0006053 GO:0046346  
GO:0006054 GO:0006040  
GO:0006054 GO:0016999  
GO:0006054 GO:0019752  
GO:0006055 GO:0009226  
GO:0006055 GO:0046381  
GO:0006056 GO:0009100  
GO:0006057 GO:0006056  
GO:0006057 GO:0009101  
GO:0006058 GO:0006056  
GO:0006058 GO:0006516  
GO:0006058 GO:0051603  
GO:0006059 GO:0019400  
GO:0006060 GO:0006059  
GO:0006061 GO:0006060  
GO:0006061 GO:0019406  
GO:0006062 GO:0006060  
GO:0006062 GO:0019407  
GO:0006063 GO:0005996  
GO:0006063 GO:0032787  
GO:0006064 GO:0019585  
GO:0006064 GO:0046365  
GO:0006064 GO:0072329  
GO:0006065 GO:0009226  
GO:0006065 GO:0046394  
GO:0006065 GO:0046398  
GO:0006066 GO:0044281  
GO:0006066 GO:1901615  
GO:0006067 GO:0016999  
GO:0006067 GO:0034308  
GO:0006068 GO:0006067  
GO:0006068 GO:0017001  
GO:0006068 GO:0034310  
GO:0006068 GO:0042737  
GO:0006069 GO:0006067  
GO:0006069 GO:0006091  
GO:0006069 GO:0055114  
GO:0006070 GO:0034308  
GO:0006070 GO:1903173  
GO:0006071 GO:0019400  
GO:0006072 GO:0052646  
GO:0006073 GO:0044042  
GO:0006073 GO:0044264  
GO:0006074 GO:0051273  
GO:0006075 GO:0006074  
GO:0006075 GO:0051274  
GO:0006076 GO:0006074  
GO:0006076 GO:0051275  
GO:0006077 GO:0051273  
GO:0006078 GO:0006077  
GO:0006078 GO:0051274  
GO:0006079 GO:0006077  
GO:0006079 GO:0051275  
GO:0006080 GO:0005976  
GO:0006081 GO:0044237  
GO:0006081 GO:0071704  
GO:0006082 GO:0044237  
GO:0006082 GO:0044281  
GO:0006082 GO:0071704  
GO:0006083 GO:0016999  
GO:0006083 GO:0032787  
GO:0006084 GO:0006637  
GO:0006085 GO:0006084  
GO:0006085 GO:0071616  
GO:0006086 GO:0006085  
GO:0006086 GO:0006090  
GO:0006089 GO:0032787  
GO:0006089 GO:1901615  
GO:0006090 GO:0032787  
GO:0006091 GO:0044237  
GO:0006094 GO:0006006  
GO:0006094 GO:0019319  
GO:0006096 GO:0006754  
GO:0006096 GO:0006757  
GO:0006096 GO:0009166  
GO:0006096 GO:0016052  
GO:0006096 GO:0019359  
GO:0006096 GO:0042866  
GO:0006097 GO:0044262  
GO:0006097 GO:0046487  
GO:0006098 GO:0006739  
GO:0006098 GO:0019682  
GO:0006098 GO:0019693  
GO:0006098 GO:0051156  
GO:0006099 GO:0006101  
GO:0006099 GO:0044238  
GO:0006099 GO:0009060  
GO:0006101 GO:0016999  
GO:0006101 GO:0072350  
GO:0006102 GO:0072350  
GO:0006103 GO:0043648  
GO:0006103 GO:0051186  
GO:0006104 GO:0006637  
GO:0006105 GO:0017144  
GO:0006105 GO:0043648  
GO:0006106 GO:0043648  
GO:0006107 GO:0043648  
GO:0006108 GO:0043648  
GO:0006109 GO:0080090  
GO:0006109 GO:0005975  
GO:0006110 GO:0030811  
GO:0006110 GO:0042325  
GO:0006110 GO:0043467  
GO:0006110 GO:0043470  
GO:0006110 GO:0051196  
GO:0006110 GO:2001169  
GO:0006110 GO:0006096  
GO:0006111 GO:0010906  
GO:0006111 GO:0043255  
GO:0006111 GO:0006094  
GO:0006112 GO:0015980  
GO:0006113 GO:0015980  
GO:0006114 GO:0006071  
GO:0006114 GO:0019401  
GO:0006115 GO:0006067  
GO:0006115 GO:0017000  
GO:0006115 GO:0034309  
GO:0006116 GO:0006734  
GO:0006116 GO:0055114  
GO:0006117 GO:0006081  
GO:0006119 GO:0006091  
GO:0006119 GO:0016310  
GO:0006119 GO:0046034  
GO:0006120 GO:0022904  
GO:0006120 GO:0042775  
GO:0006121 GO:0022904  
GO:0006121 GO:0042775  
GO:0006122 GO:0022904  
GO:0006122 GO:0042775  
GO:0006123 GO:0019646  
GO:0006123 GO:0042775  
GO:0006124 GO:0044267  
GO:0006127 GO:0006072  
GO:0006127 GO:0006116  
GO:0006127 GO:0034308  
GO:0006127 GO:0042180  
GO:0006127 GO:0022904  
GO:0006139 GO:0006725  
GO:0006139 GO:0034641  
GO:0006139 GO:0044238  
GO:0006139 GO:0046483  
GO:0006139 GO:1901360  
GO:0006140 GO:0019219  
GO:0006140 GO:0019220  
GO:0006140 GO:0062012  
GO:0006140 GO:0009117  
GO:0006141 GO:0019219  
GO:0006141 GO:0062012  
GO:0006141 GO:0006144  
GO:0006142 GO:0019219  
GO:0006142 GO:0062012  
GO:0006142 GO:0006206  
GO:0006144 GO:0009112  
GO:0006144 GO:0072521  
GO:0006145 GO:0006144  
GO:0006145 GO:0046113  
GO:0006145 GO:0072523  
GO:0006146 GO:0006145  
GO:0006146 GO:0046083  
GO:0006147 GO:0006145  
GO:0006147 GO:0046098  
GO:0006148 GO:0046102  
GO:0006148 GO:0046130  
GO:0006149 GO:0046094  
GO:0006149 GO:0046124  
GO:0006150 GO:0009114  
GO:0006151 GO:0009115  
GO:0006151 GO:0055114  
GO:0006152 GO:0009164  
GO:0006152 GO:0042278  
GO:0006152 GO:0072523  
GO:0006154 GO:0042737  
GO:0006154 GO:0046085  
GO:0006154 GO:0046130  
GO:0006157 GO:0046090  
GO:0006157 GO:0046124  
GO:0006161 GO:0042453  
GO:0006161 GO:0046124  
GO:0006163 GO:0009117  
GO:0006163 GO:0072521  
GO:0006164 GO:0006163  
GO:0006164 GO:0009165  
GO:0006164 GO:0072522  
GO:0006165 GO:0009132  
GO:0006165 GO:0046939  
GO:0006166 GO:0043101  
GO:0006166 GO:0043174  
GO:0006166 GO:0046129  
GO:0006167 GO:0009152  
GO:0006167 GO:0009168  
GO:0006167 GO:0046033  
GO:0006168 GO:0043096  
GO:0006168 GO:0046084  
GO:0006169 GO:0006166  
GO:0006169 GO:0046086  
GO:0006170 GO:0009153  
GO:0006170 GO:0009171  
GO:0006170 GO:0046053  
GO:0006171 GO:0009152  
GO:0006171 GO:0046058  
GO:0006171 GO:0052652  
GO:0006172 GO:0009152  
GO:0006172 GO:0009168  
GO:0006172 GO:0009180  
GO:0006172 GO:0046031  
GO:0006173 GO:0009153  
GO:0006173 GO:0009183  
GO:0006173 GO:0046056  
GO:0006174 GO:0006165  
GO:0006174 GO:0009216  
GO:0006174 GO:0046056  
GO:0006175 GO:0009153  
GO:0006175 GO:0009216  
GO:0006175 GO:0046060  
GO:0006176 GO:0006175  
GO:0006176 GO:0046031  
GO:0006177 GO:0009152  
GO:0006177 GO:0009168  
GO:0006177 GO:0046037  
GO:0006177 GO:1901070  
GO:0006178 GO:0043096  
GO:0006178 GO:0046099  
GO:0006179 GO:0006166  
GO:0006179 GO:0046114  
GO:0006180 GO:0042452  
GO:0006180 GO:0043098  
GO:0006181 GO:0009153  
GO:0006181 GO:0009171  
GO:0006181 GO:0046054  
GO:0006182 GO:0009152  
GO:0006182 GO:0046068  
GO:0006182 GO:0052652  
GO:0006183 GO:0009152  
GO:0006183 GO:0009206  
GO:0006183 GO:0046039  
GO:0006183 GO:1901070  
GO:0006185 GO:0009153  
GO:0006185 GO:0009183  
GO:0006185 GO:0046066  
GO:0006186 GO:0006165  
GO:0006186 GO:0009216  
GO:0006186 GO:0046066  
GO:0006187 GO:0046066  
GO:0006187 GO:0046071  
GO:0006188 GO:0009152  
GO:0006188 GO:0009168  
GO:0006188 GO:0046040  
GO:0006189 GO:0006188  
GO:0006190 GO:0006166  
GO:0006190 GO:0046103  
GO:0006191 GO:0043098  
GO:0006191 GO:0046095  
GO:0006192 GO:0006165  
GO:0006192 GO:0009206  
GO:0006192 GO:0046707  
GO:0006193 GO:0009154  
GO:0006193 GO:0009207  
GO:0006193 GO:0046041  
GO:0006194 GO:0006165  
GO:0006194 GO:0009216  
GO:0006195 GO:0006163  
GO:0006195 GO:0009166  
GO:0006195 GO:0072523  
GO:0006196 GO:0009154  
GO:0006196 GO:0009169  
GO:0006196 GO:0042737  
GO:0006196 GO:0046033  
GO:0006198 GO:0009154  
GO:0006198 GO:0009214  
GO:0006198 GO:0046058  
GO:0006201 GO:0006188  
GO:0006201 GO:0046038  
GO:0006202 GO:0046038  
GO:0006202 GO:0046099  
GO:0006203 GO:0009155  
GO:0006203 GO:0009217  
GO:0006203 GO:0046070  
GO:0006204 GO:0009154  
GO:0006204 GO:0009169  
GO:0006204 GO:0046040  
GO:0006206 GO:0009112  
GO:0006206 GO:0072527  
GO:0006207 GO:0019856  
GO:0006208 GO:0006206  
GO:0006208 GO:0046113  
GO:0006208 GO:0072529  
GO:0006209 GO:0006208  
GO:0006209 GO:0019439  
GO:0006209 GO:0019858  
GO:0006210 GO:0006208  
GO:0006210 GO:0019859  
GO:0006211 GO:0019439  
GO:0006211 GO:0019857  
GO:0006211 GO:0072529  
GO:0006212 GO:0006208  
GO:0006212 GO:0019860  
GO:0006212 GO:0042737  
GO:0006213 GO:0009116  
GO:0006213 GO:0072527  
GO:0006214 GO:0046104  
GO:0006214 GO:0046127  
GO:0006216 GO:0046087  
GO:0006216 GO:0046133  
GO:0006217 GO:0046092  
GO:0006217 GO:0046127  
GO:0006218 GO:0046108  
GO:0006218 GO:0046133  
GO:0006219 GO:0046096  
GO:0006219 GO:0046127  
GO:0006220 GO:0009117  
GO:0006220 GO:0072527  
GO:0006221 GO:0006220  
GO:0006221 GO:0009165  
GO:0006221 GO:0072528  
GO:0006222 GO:0009174  
GO:0006222 GO:0009220  
GO:0006222 GO:0046049  
GO:0006222 GO:0046132  
GO:0006223 GO:0043100  
GO:0006223 GO:0046107  
GO:0006225 GO:0009194  
GO:0006225 GO:0009220  
GO:0006225 GO:0046048  
GO:0006225 GO:0046132  
GO:0006226 GO:0009177  
GO:0006226 GO:0009221  
GO:0006226 GO:0046078  
GO:0006227 GO:0009197  
GO:0006227 GO:0009221  
GO:0006227 GO:0046077  
GO:0006228 GO:0009209  
GO:0006228 GO:0009220  
GO:0006228 GO:0046051  
GO:0006228 GO:0046132  
GO:0006229 GO:0009212  
GO:0006229 GO:0009221  
GO:0006229 GO:0046080  
GO:0006230 GO:0009174  
GO:0006230 GO:0009220  
GO:0006230 GO:0046044  
GO:0006231 GO:0009177  
GO:0006231 GO:0009221  
GO:0006231 GO:0046073  
GO:0006232 GO:0009194  
GO:0006232 GO:0009220  
GO:0006232 GO:0046043  
GO:0006233 GO:0009197  
GO:0006233 GO:0009221  
GO:0006233 GO:0046072  
GO:0006234 GO:0009209  
GO:0006234 GO:0009220  
GO:0006234 GO:0046046  
GO:0006235 GO:0009212  
GO:0006235 GO:0009221  
GO:0006235 GO:0046075  
GO:0006236 GO:0043097  
GO:0006236 GO:0046088  
GO:0006237 GO:0043099  
GO:0006237 GO:0046093  
GO:0006238 GO:0009224  
GO:0006238 GO:0010138  
GO:0006238 GO:0043097  
GO:0006239 GO:0010139  
GO:0006239 GO:0046064  
GO:0006240 GO:0009197  
GO:0006240 GO:0009221  
GO:0006240 GO:0046062  
GO:0006241 GO:0009209  
GO:0006241 GO:0009220  
GO:0006241 GO:0046036  
GO:0006241 GO:0046132  
GO:0006242 GO:0009212  
GO:0006242 GO:0009221  
GO:0006242 GO:0046065  
GO:0006244 GO:0006220  
GO:0006244 GO:0009166  
GO:0006244 GO:0072529  
GO:0006245 GO:0009195  
GO:0006245 GO:0009222  
GO:0006245 GO:0046043  
GO:0006246 GO:0009198  
GO:0006246 GO:0009223  
GO:0006246 GO:0046072  
GO:0006248 GO:0009175  
GO:0006248 GO:0009222  
GO:0006248 GO:0046035  
GO:0006248 GO:0046133  
GO:0006249 GO:0009178  
GO:0006249 GO:0009223  
GO:0006249 GO:0046063  
GO:0006251 GO:0009198  
GO:0006251 GO:0009223  
GO:0006251 GO:0046062  
GO:0006253 GO:0009213  
GO:0006253 GO:0009223  
GO:0006253 GO:0046065  
GO:0006254 GO:0009210  
GO:0006254 GO:0009222  
GO:0006254 GO:0046036  
GO:0006254 GO:0046133  
GO:0006256 GO:0009195  
GO:0006256 GO:0009222  
GO:0006256 GO:0046048  
GO:0006256 GO:0046133  
GO:0006257 GO:0009198  
GO:0006257 GO:0009223  
GO:0006257 GO:0046077  
GO:0006258 GO:0006011  
GO:0006258 GO:0009227  
GO:0006259 GO:0044260  
GO:0006259 GO:0090304  
GO:0006260 GO:0006259  
GO:0006260 GO:0034645  
GO:0006261 GO:0006260  
GO:0006264 GO:0006261  
GO:0006264 GO:0032042  
GO:0006265 GO:0006259  
GO:0006265 GO:0071103  
GO:0006266 GO:0006259  
GO:0006267 GO:1902299  
GO:0006267 GO:0033260  
GO:0006268 GO:0032508  
GO:0006268 GO:0006261  
GO:0006269 GO:0006259  
GO:0006269 GO:0032774  
GO:0006269 GO:0006261  
GO:0006270 GO:0006259  
GO:0006270 GO:0006261  
GO:0006271 GO:0022616  
GO:0006271 GO:0006261  
GO:0006272 GO:0006271  
GO:0006272 GO:0016070  
GO:0006273 GO:0006271  
GO:0006273 GO:0016070  
GO:0006274 GO:0006259  
GO:0006274 GO:0006261  
GO:0006275 GO:0051052  
GO:0006275 GO:2000112  
GO:0006275 GO:0006260  
GO:0006276 GO:0009987  
GO:0006277 GO:0071897  
GO:0006278 GO:0071897  
GO:0006279 GO:0033260  
GO:0006279 GO:1903046  
GO:0006281 GO:0006259  
GO:0006281 GO:0006974  
GO:0006282 GO:0051052  
GO:0006282 GO:2001020  
GO:0006282 GO:0006281  
GO:0006283 GO:0006289  
GO:0006284 GO:0006281  
GO:0006285 GO:0006259  
GO:0006285 GO:0006284  
GO:0006286 GO:0098502  
GO:0006286 GO:0006284  
GO:0006287 GO:0006259  
GO:0006287 GO:0006284  
GO:0006288 GO:0051103  
GO:0006288 GO:0006284  
GO:0006289 GO:0006281  
GO:0006290 GO:0006281  
GO:0006293 GO:0031334  
GO:0006293 GO:0006289  
GO:0006294 GO:0065004  
GO:0006294 GO:0006289  
GO:0006295 GO:0033683  
GO:0006296 GO:0033683  
GO:0006297 GO:0006259  
GO:0006297 GO:0006289  
GO:0006298 GO:0006281  
GO:0006301 GO:0006281  
GO:0006302 GO:0006281  
GO:0006303 GO:0000726  
GO:0006303 GO:0006302  
GO:0006304 GO:0006259  
GO:0006304 GO:0043412  
GO:0006305 GO:0006304  
GO:0006306 GO:0006305  
GO:0006306 GO:0043414  
GO:0006306 GO:0044728  
GO:0006307 GO:0035510  
GO:0006307 GO:0006281  
GO:0006308 GO:0006259  
GO:0006308 GO:0034655  
GO:0006308 GO:0044265  
GO:0006309 GO:0000737  
GO:0006309 GO:0030262  
GO:0006310 GO:0006259  
GO:0006311 GO:0035822  
GO:0006311 GO:0061982  
GO:0006312 GO:0006310  
GO:0006313 GO:0006310  
GO:0006313 GO:0032196  
GO:0006314 GO:0006310  
GO:0006315 GO:0006314  
GO:0006316 GO:0006314  
GO:0006323 GO:0071103  
GO:0006325 GO:0016043  
GO:0006325 GO:0051276  
GO:0006333 GO:0006325  
GO:0006334 GO:0034728  
GO:0006334 GO:0065004  
GO:0006334 GO:0031497  
GO:0006335 GO:0006334  
GO:0006335 GO:0034723  
GO:0006336 GO:0006334  
GO:0006336 GO:0034724  
GO:0006337 GO:0032986  
GO:0006337 GO:0034728  
GO:0006337 GO:0031498  
GO:0006338 GO:0006325  
GO:0006342 GO:0006325  
GO:0006342 GO:0016458  
GO:0006342 GO:0045814  
GO:0006342 GO:0045892  
GO:0006343 GO:0051276  
GO:0006343 GO:0006342  
GO:0006344 GO:0051276  
GO:0006344 GO:0006342  
GO:0006346 GO:0006259  
GO:0006346 GO:0006342  
GO:0006346 GO:0016569  
GO:0006348 GO:0006342  
GO:0006349 GO:0040029  
GO:0006349 GO:0071514  
GO:0006351 GO:0034645  
GO:0006351 GO:0097659  
GO:0006351 GO:0010467  
GO:0006352 GO:0032774  
GO:0006352 GO:0006351  
GO:0006353 GO:0032774  
GO:0006353 GO:0006351  
GO:0006354 GO:0032774  
GO:0006354 GO:0006351  
GO:0006355 GO:0010468  
GO:0006355 GO:1903506  
GO:0006355 GO:2000112  
GO:0006355 GO:0006351  
GO:0006356 GO:0006355  
GO:0006356 GO:0006360  
GO:0006357 GO:0006355  
GO:0006357 GO:0006366  
GO:0006359 GO:0006355  
GO:0006359 GO:0006383  
GO:0006360 GO:0006351  
GO:0006361 GO:0006352  
GO:0006361 GO:0006360  
GO:0006362 GO:0006354  
GO:0006362 GO:0006360  
GO:0006363 GO:0006353  
GO:0006363 GO:0006360  
GO:0006364 GO:0016072  
GO:0006364 GO:0034470  
GO:0006364 GO:0042254  
GO:0006366 GO:0006351  
GO:0006367 GO:0006352  
GO:0006367 GO:0006366  
GO:0006368 GO:0006354  
GO:0006368 GO:0006366  
GO:0006369 GO:0006353  
GO:0006369 GO:0006366  
GO:0006370 GO:0006397  
GO:0006370 GO:0009452  
GO:0006376 GO:0022618  
GO:0006376 GO:0000245  
GO:0006378 GO:0031124  
GO:0006378 GO:0043631  
GO:0006379 GO:0016071  
GO:0006379 GO:0090501  
GO:0006382 GO:0016553  
GO:0006383 GO:0006351  
GO:0006384 GO:0006352  
GO:0006384 GO:0006383  
GO:0006385 GO:0006354  
GO:0006385 GO:0006383  
GO:0006386 GO:0006353  
GO:0006386 GO:0006383  
GO:0006388 GO:0000394  
GO:0006388 GO:0008033  
GO:0006390 GO:0000959  
GO:0006390 GO:0006351  
GO:0006390 GO:0140053  
GO:0006391 GO:0000959  
GO:0006391 GO:0006352  
GO:0006391 GO:0006390  
GO:0006392 GO:0000959  
GO:0006392 GO:0006354  
GO:0006392 GO:0006390  
GO:0006393 GO:0000959  
GO:0006393 GO:0006353  
GO:0006393 GO:0006390  
GO:0006396 GO:0016070  
GO:0006396 GO:0010467  
GO:0006397 GO:0006396  
GO:0006397 GO:0016071  
GO:0006398 GO:0008334  
GO:0006398 GO:0031124  
GO:0006399 GO:0034660  
GO:0006400 GO:0008033  
GO:0006400 GO:0009451  
GO:0006401 GO:0016070  
GO:0006401 GO:0034655  
GO:0006401 GO:0044265  
GO:0006402 GO:0006401  
GO:0006402 GO:0010629  
GO:0006402 GO:0016071  
GO:0006403 GO:0033036  
GO:0006404 GO:0050658  
GO:0006404 GO:0051170  
GO:0006405 GO:0050658  
GO:0006405 GO:0051168  
GO:0006406 GO:0006405  
GO:0006406 GO:0051028  
GO:0006406 GO:0010467  
GO:0006406 GO:0071427  
GO:0006407 GO:0051029  
GO:0006407 GO:0097064  
GO:0006407 GO:0042254  
GO:0006407 GO:0071428  
GO:0006408 GO:0051030  
GO:0006408 GO:0097064  
GO:0006409 GO:0051031  
GO:0006409 GO:0097064  
GO:0006409 GO:0071431  
GO:0006412 GO:0034645  
GO:0006412 GO:0043043  
GO:0006412 GO:0044267  
GO:0006412 GO:0010467  
GO:0006413 GO:0044237  
GO:0006413 GO:0006412  
GO:0006414 GO:0034645  
GO:0006414 GO:0006412  
GO:0006415 GO:0043624  
GO:0006415 GO:0006412  
GO:0006417 GO:0010608  
GO:0006417 GO:0032268  
GO:0006417 GO:0034248  
GO:0006417 GO:2000112  
GO:0006417 GO:0006412  
GO:0006418 GO:0043039  
GO:0006418 GO:0006412  
GO:0006419 GO:0006418  
GO:0006420 GO:0006418  
GO:0006421 GO:0006418  
GO:0006422 GO:0006418  
GO:0006423 GO:0006418  
GO:0006424 GO:0006418  
GO:0006425 GO:0006418  
GO:0006426 GO:0006418  
GO:0006427 GO:0006418  
GO:0006428 GO:0006418  
GO:0006429 GO:0006418  
GO:0006430 GO:0006418  
GO:0006431 GO:0006418  
GO:0006432 GO:0006418  
GO:0006433 GO:0006418  
GO:0006434 GO:0006418  
GO:0006435 GO:0006418  
GO:0006436 GO:0006418  
GO:0006437 GO:0006418  
GO:0006438 GO:0006418  
GO:0006446 GO:0006417  
GO:0006446 GO:0006413  
GO:0006447 GO:0006446  
GO:0006448 GO:0006417  
GO:0006448 GO:0006414  
GO:0006449 GO:0006417  
GO:0006449 GO:0043244  
GO:0006449 GO:0006415  
GO:0006450 GO:0065008  
GO:0006451 GO:0006414  
GO:0006451 GO:0006417  
GO:0006452 GO:0006414  
GO:0006457 GO:0009987  
GO:0006458 GO:0006457  
GO:0006463 GO:0034622  
GO:0006464 GO:0036211  
GO:0006464 GO:0044267  
GO:0006465 GO:0006518  
GO:0006465 GO:0016485  
GO:0006465 GO:0044267  
GO:0006468 GO:0006464  
GO:0006468 GO:0016310  
GO:0006469 GO:0001933  
GO:0006469 GO:0033673  
GO:0006469 GO:0045859  
GO:0006470 GO:0006464  
GO:0006470 GO:0016311  
GO:0006471 GO:0006464  
GO:0006473 GO:0043543  
GO:0006474 GO:0006473  
GO:0006474 GO:0031365  
GO:0006474 GO:0051604  
GO:0006475 GO:0006473  
GO:0006476 GO:0035601  
GO:0006477 GO:0006464  
GO:0006477 GO:0051923  
GO:0006478 GO:0006477  
GO:0006478 GO:0018212  
GO:0006479 GO:0008213  
GO:0006479 GO:0043414  
GO:0006480 GO:0006479  
GO:0006480 GO:0031365  
GO:0006481 GO:0006479  
GO:0006481 GO:0018410  
GO:0006482 GO:0008214  
GO:0006482 GO:0070988  
GO:0006486 GO:0006464  
GO:0006486 GO:0043413  
GO:0006486 GO:0009101  
GO:0006487 GO:0006486  
GO:0006488 GO:0006490  
GO:0006488 GO:0006487  
GO:0006489 GO:0008654  
GO:0006489 GO:0046465  
GO:0006489 GO:0006488  
GO:0006490 GO:0044255  
GO:0006490 GO:1901137  
GO:0006491 GO:0009100  
GO:0006493 GO:0006486  
GO:0006497 GO:0006464  
GO:0006497 GO:0042158  
GO:0006498 GO:0006497  
GO:0006498 GO:0031365  
GO:0006499 GO:0006498  
GO:0006499 GO:0018377  
GO:0006500 GO:0006498  
GO:0006500 GO:0018345  
GO:0006501 GO:0006497  
GO:0006501 GO:0018410  
GO:0006505 GO:0006664  
GO:0006505 GO:0046488  
GO:0006506 GO:0006497  
GO:0006506 GO:0006505  
GO:0006506 GO:0006661  
GO:0006506 GO:0009247  
GO:0006507 GO:0006505  
GO:0006508 GO:0019538  
GO:0006509 GO:0033619  
GO:0006511 GO:0019941  
GO:0006513 GO:0016567  
GO:0006515 GO:0051603  
GO:0006516 GO:0009100  
GO:0006516 GO:0030163  
GO:0006516 GO:0044265  
GO:0006516 GO:1901136  
GO:0006517 GO:0006464  
GO:0006517 GO:0009100  
GO:0006518 GO:0043603  
GO:0006518 GO:1901564  
GO:0006520 GO:0019752  
GO:0006520 GO:0044238  
GO:0006520 GO:1901564  
GO:0006521 GO:0010565  
GO:0006521 GO:0033238  
GO:0006521 GO:0080090  
GO:0006521 GO:0006520  
GO:0006522 GO:0009078  
GO:0006523 GO:0006522  
GO:0006523 GO:0009079  
GO:0006524 GO:0006522  
GO:0006524 GO:0009080  
GO:0006525 GO:0009064  
GO:0006526 GO:0006525  
GO:0006526 GO:0009084  
GO:0006527 GO:0006525  
GO:0006527 GO:0009065  
GO:0006528 GO:0009066  
GO:0006528 GO:0032787  
GO:0006528 GO:0043603  
GO:0006529 GO:0006528  
GO:0006529 GO:0009067  
GO:0006529 GO:0043604  
GO:0006529 GO:0072330  
GO:0006530 GO:0006528  
GO:0006530 GO:0009065  
GO:0006530 GO:0009068  
GO:0006530 GO:0072329  
GO:0006531 GO:0009066  
GO:0006531 GO:0043648  
GO:0006532 GO:0006531  
GO:0006532 GO:0009067  
GO:0006532 GO:0043650  
GO:0006533 GO:0006531  
GO:0006533 GO:0009068  
GO:0006533 GO:0043649  
GO:0006534 GO:0000096  
GO:0006534 GO:0009069  
GO:0006535 GO:0006563  
GO:0006535 GO:0019344  
GO:0006536 GO:0009064  
GO:0006536 GO:0043648  
GO:0006537 GO:0006536  
GO:0006537 GO:0009084  
GO:0006537 GO:0043650  
GO:0006538 GO:0006536  
GO:0006538 GO:0009065  
GO:0006538 GO:0043649  
GO:0006539 GO:0006103  
GO:0006539 GO:0006538  
GO:0006540 GO:0006105  
GO:0006540 GO:0006538  
GO:0006541 GO:0009064  
GO:0006542 GO:0006541  
GO:0006542 GO:0009084  
GO:0006543 GO:0006541  
GO:0006543 GO:0009065  
GO:0006544 GO:0009069  
GO:0006544 GO:0017144  
GO:0006544 GO:0042133  
GO:0006545 GO:0006544  
GO:0006545 GO:0009070  
GO:0006545 GO:0042136  
GO:0006546 GO:0006544  
GO:0006546 GO:0009071  
GO:0006546 GO:0042135  
GO:0006546 GO:0042737  
GO:0006547 GO:0009072  
GO:0006547 GO:0052803  
GO:0006547 GO:1901605  
GO:0006548 GO:0006547  
GO:0006548 GO:0009074  
GO:0006548 GO:0052805  
GO:0006548 GO:1901606  
GO:0006549 GO:0009081  
GO:0006549 GO:1901605  
GO:0006550 GO:0006549  
GO:0006550 GO:0009083  
GO:0006550 GO:1901606  
GO:0006551 GO:0009081  
GO:0006551 GO:1901605  
GO:0006552 GO:0006551  
GO:0006552 GO:0009083  
GO:0006552 GO:1901606  
GO:0006553 GO:0009066  
GO:0006554 GO:0006553  
GO:0006554 GO:0009068  
GO:0006555 GO:0000096  
GO:0006555 GO:0009066  
GO:0006556 GO:0009108  
GO:0006556 GO:0044272  
GO:0006556 GO:0046500  
GO:0006556 GO:1901576  
GO:0006557 GO:0044272  
GO:0006557 GO:0046129  
GO:0006557 GO:0046499  
GO:0006558 GO:0009072  
GO:0006558 GO:0017144  
GO:0006558 GO:1902221  
GO:0006559 GO:0006558  
GO:0006559 GO:0009074  
GO:0006559 GO:0042737  
GO:0006559 GO:1902222  
GO:0006560 GO:0009064  
GO:0006560 GO:0046483  
GO:0006560 GO:1901360  
GO:0006561 GO:0006560  
GO:0006561 GO:0009084  
GO:0006561 GO:0018130  
GO:0006561 GO:1901362  
GO:0006562 GO:0006560  
GO:0006562 GO:0009065  
GO:0006562 GO:0046700  
GO:0006562 GO:1901361  
GO:0006563 GO:0009069  
GO:0006564 GO:0006563  
GO:0006564 GO:0009070  
GO:0006565 GO:0006563  
GO:0006565 GO:0009071  
GO:0006566 GO:0009066  
GO:0006567 GO:0006566  
GO:0006567 GO:0009068  
GO:0006568 GO:0006586  
GO:0006568 GO:0009072  
GO:0006568 GO:1901605  
GO:0006569 GO:0006568  
GO:0006569 GO:0009074  
GO:0006569 GO:0046218  
GO:0006569 GO:1901606  
GO:0006570 GO:0009072  
GO:0006570 GO:1901605  
GO:0006571 GO:0006570  
GO:0006571 GO:0009095  
GO:0006571 GO:1901607  
GO:0006572 GO:0006570  
GO:0006572 GO:0009074  
GO:0006572 GO:1901606  
GO:0006573 GO:0009081  
GO:0006573 GO:1901605  
GO:0006574 GO:0006573  
GO:0006574 GO:0009083  
GO:0006574 GO:1901606  
GO:0006575 GO:0044237  
GO:0006575 GO:1901564  
GO:0006576 GO:0044106  
GO:0006577 GO:0006575  
GO:0006577 GO:0034641  
GO:0006578 GO:0006577  
GO:0006578 GO:0042398  
GO:0006578 GO:0044271  
GO:0006579 GO:0006577  
GO:0006579 GO:0042219  
GO:0006579 GO:0044270  
GO:0006580 GO:0034308  
GO:0006580 GO:0042439  
GO:0006580 GO:0097164  
GO:0006580 GO:1901160  
GO:0006581 GO:0008291  
GO:0006581 GO:0042135  
GO:0006581 GO:0042447  
GO:0006581 GO:0042737  
GO:0006581 GO:1901575  
GO:0006582 GO:0018958  
GO:0006582 GO:0019748  
GO:0006582 GO:0042440  
GO:0006583 GO:0006570  
GO:0006583 GO:0042438  
GO:0006584 GO:0009712  
GO:0006584 GO:1901564  
GO:0006585 GO:0006570  
GO:0006585 GO:0042416  
GO:0006586 GO:0006576  
GO:0006586 GO:0042430  
GO:0006587 GO:0006568  
GO:0006587 GO:0042427  
GO:0006588 GO:0032770  
GO:0006588 GO:0006587  
GO:0006589 GO:0042136  
GO:0006589 GO:0042401  
GO:0006589 GO:0046165  
GO:0006589 GO:0046189  
GO:0006589 GO:0046333  
GO:0006590 GO:0042403  
GO:0006591 GO:1901605  
GO:0006592 GO:0006591  
GO:0006592 GO:1901607  
GO:0006593 GO:0006591  
GO:0006593 GO:1901606  
GO:0006595 GO:0006576  
GO:0006596 GO:0006595  
GO:0006596 GO:0042401  
GO:0006597 GO:0006596  
GO:0006597 GO:0008215  
GO:0006598 GO:0006595  
GO:0006598 GO:0042402  
GO:0006599 GO:0006575  
GO:0006599 GO:0006796  
GO:0006599 GO:0019637  
GO:0006600 GO:0006575  
GO:0006600 GO:0017144  
GO:0006600 GO:1901605  
GO:0006601 GO:0006600  
GO:0006601 GO:0042398  
GO:0006601 GO:1901607  
GO:0006602 GO:0046449  
GO:0006602 GO:0072340  
GO:0006602 GO:1901361  
GO:0006602 GO:1901565  
GO:0006603 GO:0006599  
GO:0006604 GO:0006599  
GO:0006604 GO:1901605  
GO:0006605 GO:0006886  
GO:0006606 GO:0006886  
GO:0006606 GO:0017038  
GO:0006606 GO:0034504  
GO:0006606 GO:0051170  
GO:0006606 GO:0072594  
GO:0006607 GO:0006606  
GO:0006610 GO:0006606  
GO:0006611 GO:0006886  
GO:0006611 GO:0051168  
GO:0006612 GO:0006605  
GO:0006612 GO:0090150  
GO:0006613 GO:0006612  
GO:0006614 GO:0006613  
GO:0006614 GO:0045047  
GO:0006615 GO:0022615  
GO:0006615 GO:0006614  
GO:0006616 GO:0065002  
GO:0006616 GO:0006614  
GO:0006617 GO:0034622  
GO:0006617 GO:0006614  
GO:0006618 GO:0006465  
GO:0006618 GO:0006614  
GO:0006620 GO:0006612  
GO:0006620 GO:0045047  
GO:0006621 GO:0035437  
GO:0006622 GO:0006623  
GO:0006622 GO:0007041  
GO:0006622 GO:0061462  
GO:0006623 GO:0006605  
GO:0006623 GO:0007034  
GO:0006623 GO:0072666  
GO:0006624 GO:0016485  
GO:0006624 GO:0044267  
GO:0006625 GO:0006605  
GO:0006625 GO:0043574  
GO:0006625 GO:0072663  
GO:0006626 GO:0006605  
GO:0006626 GO:0006839  
GO:0006626 GO:0072655  
GO:0006626 GO:0007005  
GO:0006627 GO:0034982  
GO:0006627 GO:0006626  
GO:0006629 GO:0044238  
GO:0006629 GO:0071704  
GO:0006631 GO:0032787  
GO:0006631 GO:0044255  
GO:0006633 GO:0006631  
GO:0006633 GO:0008610  
GO:0006633 GO:0072330  
GO:0006634 GO:0046184  
GO:0006634 GO:0046458  
GO:0006635 GO:0009062  
GO:0006635 GO:0019395  
GO:0006636 GO:0006633  
GO:0006636 GO:0033559  
GO:0006637 GO:0006732  
GO:0006637 GO:0009150  
GO:0006637 GO:0033875  
GO:0006637 GO:0034032  
GO:0006637 GO:0035383  
GO:0006637 GO:0043603  
GO:0006638 GO:0044255  
GO:0006639 GO:0006638  
GO:0006639 GO:0046486  
GO:0006640 GO:0046462  
GO:0006640 GO:0046463  
GO:0006641 GO:0006639  
GO:0006642 GO:0006641  
GO:0006643 GO:0044255  
GO:0006644 GO:0006796  
GO:0006644 GO:0019637  
GO:0006644 GO:0044255  
GO:0006646 GO:0046337  
GO:0006646 GO:0046474  
GO:0006647 GO:0006646  
GO:0006647 GO:0046468  
GO:0006648 GO:0006646  
GO:0006649 GO:0015914  
GO:0006649 GO:0061024  
GO:0006650 GO:0006644  
GO:0006650 GO:0046486  
GO:0006651 GO:0046339  
GO:0006651 GO:0046463  
GO:0006653 GO:0017144  
GO:0006653 GO:0046470  
GO:0006654 GO:0046473  
GO:0006654 GO:0046474  
GO:0006655 GO:0046471  
GO:0006655 GO:0046474  
GO:0006656 GO:0046470  
GO:0006656 GO:0046474  
GO:0006656 GO:1901566  
GO:0006657 GO:0006656  
GO:0006658 GO:0006575  
GO:0006658 GO:0006650  
GO:0006659 GO:0006658  
GO:0006659 GO:0042398  
GO:0006659 GO:0046474  
GO:0006660 GO:0006658  
GO:0006660 GO:0042219  
GO:0006660 GO:0046475  
GO:0006661 GO:0046474  
GO:0006661 GO:0046488  
GO:0006662 GO:0018904  
GO:0006663 GO:0046469  
GO:0006663 GO:0046474  
GO:0006663 GO:1901566  
GO:0006664 GO:0006643  
GO:0006664 GO:1903509  
GO:0006665 GO:0006643  
GO:0006665 GO:1901564  
GO:0006666 GO:0042180  
GO:0006666 GO:0046519  
GO:0006667 GO:0034311  
GO:0006667 GO:0046519  
GO:0006668 GO:0006644  
GO:0006668 GO:0006665  
GO:0006669 GO:0006668  
GO:0006669 GO:0008654  
GO:0006669 GO:0030148  
GO:0006670 GO:0034311  
GO:0006670 GO:0046519  
GO:0006671 GO:0019751  
GO:0006671 GO:0046519  
GO:0006672 GO:0006665  
GO:0006672 GO:0043603  
GO:0006673 GO:0006644  
GO:0006673 GO:0006665  
GO:0006675 GO:0006673  
GO:0006675 GO:0006687  
GO:0006676 GO:0006505  
GO:0006676 GO:0006673  
GO:0006677 GO:0006672  
GO:0006677 GO:0006687  
GO:0006678 GO:0006677  
GO:0006679 GO:0006678  
GO:0006679 GO:0046476  
GO:0006680 GO:0006678  
GO:0006680 GO:0046477  
GO:0006681 GO:0006677  
GO:0006681 GO:0019374  
GO:0006682 GO:0006681  
GO:0006682 GO:0019375  
GO:0006682 GO:0046476  
GO:0006683 GO:0006681  
GO:0006683 GO:0019376  
GO:0006683 GO:0046477  
GO:0006684 GO:0006644  
GO:0006684 GO:0006665  
GO:0006684 GO:0043603  
GO:0006684 GO:0097164  
GO:0006685 GO:0006684  
GO:0006685 GO:0009395  
GO:0006685 GO:0030149  
GO:0006686 GO:0006684  
GO:0006686 GO:0008654  
GO:0006686 GO:0030148  
GO:0006686 GO:0043604  
GO:0006687 GO:0006664  
GO:0006687 GO:0006665  
GO:0006688 GO:0006687  
GO:0006688 GO:0009247  
GO:0006688 GO:0030148  
GO:0006689 GO:0001573  
GO:0006689 GO:0046479  
GO:0006689 GO:0046514  
GO:0006690 GO:0019752  
GO:0006690 GO:1901568  
GO:0006691 GO:0006690  
GO:0006692 GO:0006690  
GO:0006692 GO:0033559  
GO:0006693 GO:0006692  
GO:0006694 GO:0008202  
GO:0006694 GO:0008610  
GO:0006694 GO:1901362  
GO:0006695 GO:0008203  
GO:0006695 GO:0016126  
GO:0006695 GO:1902653  
GO:0006696 GO:0008204  
GO:0006696 GO:0016126  
GO:0006696 GO:0016129  
GO:0006696 GO:0044108  
GO:0006696 GO:0097384  
GO:0006696 GO:1902653  
GO:0006697 GO:0008205  
GO:0006697 GO:0016126  
GO:0006697 GO:0045456  
GO:0006697 GO:1902653  
GO:0006699 GO:0006694  
GO:0006699 GO:0008206  
GO:0006699 GO:0072330  
GO:0006699 GO:1901617  
GO:0006700 GO:0006694  
GO:0006700 GO:0008207  
GO:0006700 GO:0042446  
GO:0006700 GO:0044249  
GO:0006701 GO:0006700  
GO:0006701 GO:0042181  
GO:0006701 GO:0042448  
GO:0006702 GO:0006694  
GO:0006702 GO:0008209  
GO:0006702 GO:0042446  
GO:0006702 GO:0044249  
GO:0006703 GO:0006694  
GO:0006703 GO:0008210  
GO:0006703 GO:0042446  
GO:0006703 GO:0044249  
GO:0006704 GO:0006694  
GO:0006704 GO:0008211  
GO:0006704 GO:0042446  
GO:0006705 GO:0006694  
GO:0006705 GO:0008212  
GO:0006705 GO:0042446  
GO:0006706 GO:0008202  
GO:0006706 GO:0016042  
GO:0006706 GO:1901361  
GO:0006707 GO:0008203  
GO:0006707 GO:0016127  
GO:0006707 GO:0046164  
GO:0006708 GO:0008205  
GO:0006708 GO:0016127  
GO:0006708 GO:0046164  
GO:0006708 GO:0046344  
GO:0006709 GO:0008208  
GO:0006709 GO:0042182  
GO:0006709 GO:0042448  
GO:0006709 GO:0042737  
GO:0006710 GO:0006706  
GO:0006710 GO:0008209  
GO:0006710 GO:0042447  
GO:0006711 GO:0006706  
GO:0006711 GO:0008210  
GO:0006711 GO:0042447  
GO:0006712 GO:0006706  
GO:0006712 GO:0008212  
GO:0006712 GO:0042447  
GO:0006713 GO:0006706  
GO:0006713 GO:0008211  
GO:0006713 GO:0042447  
GO:0006714 GO:0006721  
GO:0006715 GO:0016094  
GO:0006715 GO:0016106  
GO:0006715 GO:0016487  
GO:0006715 GO:0017000  
GO:0006715 GO:0034309  
GO:0006716 GO:0006714  
GO:0006716 GO:0034754  
GO:0006718 GO:0006716  
GO:0006718 GO:0016106  
GO:0006718 GO:0042446  
GO:0006719 GO:0006716  
GO:0006719 GO:0016107  
GO:0006719 GO:0042447  
GO:0006720 GO:0044255  
GO:0006721 GO:0006720  
GO:0006722 GO:0006721  
GO:0006723 GO:0009058  
GO:0006723 GO:0042335  
GO:0006725 GO:0044237  
GO:0006726 GO:0042441  
GO:0006726 GO:0046148  
GO:0006727 GO:0006726  
GO:0006727 GO:0008055  
GO:0006727 GO:0018130  
GO:0006727 GO:0019438  
GO:0006727 GO:0046152  
GO:0006727 GO:1901362  
GO:0006728 GO:0019889  
GO:0006728 GO:0042559  
GO:0006728 GO:0046148  
GO:0006729 GO:0009108  
GO:0006729 GO:0034312  
GO:0006729 GO:0042559  
GO:0006729 GO:0046146  
GO:0006730 GO:0044237  
GO:0006730 GO:0044281  
GO:0006732 GO:0051186  
GO:0006733 GO:0006732  
GO:0006734 GO:0019674  
GO:0006735 GO:0006734  
GO:0006735 GO:0055114  
GO:0006738 GO:0046495  
GO:0006738 GO:0070638  
GO:0006739 GO:0046496  
GO:0006740 GO:0006739  
GO:0006740 GO:0055114  
GO:0006741 GO:0006739  
GO:0006741 GO:0019359  
GO:0006742 GO:0006739  
GO:0006742 GO:0019364  
GO:0006743 GO:0006733  
GO:0006743 GO:1901661  
GO:0006744 GO:0006743  
GO:0006744 GO:1901663  
GO:0006746 GO:0006733  
GO:0006746 GO:0072387  
GO:0006747 GO:0046443  
GO:0006747 GO:0072388  
GO:0006748 GO:0006790  
GO:0006748 GO:0043603  
GO:0006748 GO:0046483  
GO:0006748 GO:1901360  
GO:0006748 GO:1901564  
GO:0006749 GO:0006518  
GO:0006749 GO:0006575  
GO:0006749 GO:0006790  
GO:0006749 GO:0051186  
GO:0006750 GO:0006749  
GO:0006750 GO:0019184  
GO:0006750 GO:0042398  
GO:0006750 GO:0044272  
GO:0006750 GO:0051188  
GO:0006751 GO:0006749  
GO:0006751 GO:0042219  
GO:0006751 GO:0043171  
GO:0006751 GO:0044273  
GO:0006751 GO:0051187  
GO:0006753 GO:0006796  
GO:0006753 GO:0019637  
GO:0006753 GO:0055086  
GO:0006754 GO:0009152  
GO:0006754 GO:0009168  
GO:0006754 GO:0009206  
GO:0006754 GO:0046034  
GO:0006756 GO:0006754  
GO:0006756 GO:0046033  
GO:0006756 GO:0046940  
GO:0006757 GO:0006091  
GO:0006757 GO:0006165  
GO:0006757 GO:0046031  
GO:0006757 GO:0046034  
GO:0006760 GO:0006575  
GO:0006760 GO:0006732  
GO:0006760 GO:0019752  
GO:0006760 GO:0042558  
GO:0006760 GO:0043603  
GO:0006761 GO:0009396  
GO:0006761 GO:0043650  
GO:0006761 GO:0046452  
GO:0006766 GO:0044281  
GO:0006767 GO:0006766  
GO:0006768 GO:0006732  
GO:0006768 GO:0006767  
GO:0006768 GO:0006790  
GO:0006768 GO:0017144  
GO:0006768 GO:0032787  
GO:0006768 GO:0043603  
GO:0006768 GO:0046483  
GO:0006768 GO:1901360  
GO:0006768 GO:1901564  
GO:0006769 GO:0006767  
GO:0006769 GO:0009820  
GO:0006769 GO:0017144  
GO:0006769 GO:0043603  
GO:0006769 GO:0051186  
GO:0006769 GO:0072524  
GO:0006771 GO:0006767  
GO:0006771 GO:0017144  
GO:0006771 GO:0042726  
GO:0006772 GO:0042723  
GO:0006775 GO:0006766  
GO:0006776 GO:0001523  
GO:0006776 GO:0006775  
GO:0006777 GO:0009108  
GO:0006777 GO:0018130  
GO:0006777 GO:0019538  
GO:0006777 GO:0019720  
GO:0006777 GO:0090407  
GO:0006777 GO:1901362  
GO:0006777 GO:1901566  
GO:0006778 GO:0033013  
GO:0006778 GO:0051186  
GO:0006779 GO:0006778  
GO:0006779 GO:0033014  
GO:0006779 GO:0051188  
GO:0006780 GO:0006779  
GO:0006780 GO:0046394  
GO:0006780 GO:0046502  
GO:0006781 GO:0006104  
GO:0006781 GO:0006779  
GO:0006781 GO:0006780  
GO:0006782 GO:0006779  
GO:0006782 GO:0046501  
GO:0006782 GO:0006783  
GO:0006783 GO:0006779  
GO:0006783 GO:0042168  
GO:0006783 GO:0046148  
GO:0006784 GO:0006783  
GO:0006784 GO:0046160  
GO:0006785 GO:0006783  
GO:0006785 GO:0046492  
GO:0006786 GO:0006783  
GO:0006786 GO:0046162  
GO:0006787 GO:0006778  
GO:0006787 GO:0033015  
GO:0006787 GO:0051187  
GO:0006788 GO:0042168  
GO:0006788 GO:0055114  
GO:0006788 GO:0006787  
GO:0006789 GO:0006787  
GO:0006790 GO:0044237  
GO:0006791 GO:0008150  
GO:0006792 GO:0050789  
GO:0006792 GO:0006791  
GO:0006793 GO:0044237  
GO:0006794 GO:0008150  
GO:0006795 GO:0050789  
GO:0006795 GO:0006794  
GO:0006796 GO:0006793  
GO:0006797 GO:0006793  
GO:0006797 GO:0043436  
GO:0006798 GO:0006797  
GO:0006798 GO:0044248  
GO:0006798 GO:1901575  
GO:0006799 GO:0006797  
GO:0006799 GO:0044249  
GO:0006799 GO:1901576  
GO:0006801 GO:0072593  
GO:0006805 GO:0044237  
GO:0006805 GO:0071466  
GO:0006807 GO:0008152  
GO:0006808 GO:0050789  
GO:0006808 GO:0019740  
GO:0006809 GO:0042136  
GO:0006809 GO:0044271  
GO:0006809 GO:0046209  
GO:0006809 GO:1903409  
GO:0006810 GO:0051234  
GO:0006811 GO:0006810  
GO:0006812 GO:0006811  
GO:0006813 GO:0015672  
GO:0006813 GO:0030001  
GO:0006814 GO:0015672  
GO:0006814 GO:0030001  
GO:0006816 GO:0070838  
GO:0006817 GO:0015698  
GO:0006820 GO:0006811  
GO:0006821 GO:0015698  
GO:0006824 GO:0000041  
GO:0006824 GO:0072511  
GO:0006825 GO:0000041  
GO:0006826 GO:0000041  
GO:0006828 GO:0000041  
GO:0006829 GO:0000041  
GO:0006829 GO:0070838  
GO:0006833 GO:0042044  
GO:0006835 GO:0046942  
GO:0006836 GO:0006810  
GO:0006837 GO:0006836  
GO:0006837 GO:0015696  
GO:0006837 GO:0015844  
GO:0006837 GO:0015850  
GO:0006839 GO:0006810  
GO:0006842 GO:0046942  
GO:0006843 GO:0006855  
GO:0006843 GO:0015746  
GO:0006843 GO:1990546  
GO:0006844 GO:0015697  
GO:0006844 GO:0051181  
GO:0006846 GO:0015718  
GO:0006846 GO:0042891  
GO:0006847 GO:0035433  
GO:0006848 GO:0015718  
GO:0006849 GO:1901475  
GO:0006850 GO:1901475  
GO:0006850 GO:1990542  
GO:0006851 GO:0070588  
GO:0006853 GO:0015909  
GO:0006853 GO:0032365  
GO:0006853 GO:1902001  
GO:0006853 GO:1990542  
GO:0006855 GO:0015893  
GO:0006855 GO:0055085  
GO:0006856 GO:0006810  
GO:0006856 GO:0048066  
GO:0006857 GO:0015833  
GO:0006858 GO:0006810  
GO:0006859 GO:0006858  
GO:0006859 GO:0008643  
GO:0006860 GO:0006858  
GO:0006860 GO:0006865  
GO:0006862 GO:0015748  
GO:0006862 GO:0015931  
GO:0006863 GO:0015851  
GO:0006864 GO:0006862  
GO:0006865 GO:0046942  
GO:0006865 GO:0071705  
GO:0006867 GO:0006812  
GO:0006867 GO:0015718  
GO:0006867 GO:0015804  
GO:0006867 GO:0042886  
GO:0006868 GO:0006812  
GO:0006868 GO:0015804  
GO:0006869 GO:0071702  
GO:0006869 GO:0010876  
GO:0006873 GO:0050801  
GO:0006873 GO:0055082  
GO:0006874 GO:0006875  
GO:0006874 GO:0055074  
GO:0006874 GO:0072503  
GO:0006875 GO:0030003  
GO:0006875 GO:0055065  
GO:0006876 GO:0046916  
GO:0006876 GO:0055073  
GO:0006876 GO:0072503  
GO:0006877 GO:0046916  
GO:0006877 GO:0055068  
GO:0006878 GO:0046916  
GO:0006878 GO:0055070  
GO:0006879 GO:0046916  
GO:0006879 GO:0055072  
GO:0006880 GO:0051651  
GO:0006880 GO:0097577  
GO:0006881 GO:0097577  
GO:0006882 GO:0046916  
GO:0006882 GO:0055069  
GO:0006882 GO:0072503  
GO:0006883 GO:0006875  
GO:0006883 GO:0030004  
GO:0006883 GO:0055078  
GO:0006884 GO:0008361  
GO:0006884 GO:0019725  
GO:0006885 GO:0055067  
GO:0006886 GO:0015031  
GO:0006886 GO:0046907  
GO:0006886 GO:0034613  
GO:0006887 GO:0016192  
GO:0006887 GO:0032940  
GO:0006888 GO:0046907  
GO:0006888 GO:0048193  
GO:0006890 GO:0048193  
GO:0006891 GO:0048193  
GO:0006892 GO:0048193  
GO:0006893 GO:0006892  
GO:0006893 GO:0098876  
GO:0006895 GO:0006892  
GO:0006895 GO:0016482  
GO:0006896 GO:0006892  
GO:0006896 GO:0007034  
GO:0006896 GO:0046907  
GO:0006897 GO:0016192  
GO:0006897 GO:0098657  
GO:0006898 GO:0006897  
GO:0006900 GO:0016050  
GO:0006900 GO:0061024  
GO:0006900 GO:0016192  
GO:0006901 GO:0016050  
GO:0006901 GO:0006900  
GO:0006903 GO:0009987  
GO:0006903 GO:0016192  
GO:0006903 GO:0051650  
GO:0006904 GO:0048278  
GO:0006904 GO:0140029  
GO:0006906 GO:0016050  
GO:0006906 GO:0090174  
GO:0006906 GO:0016192  
GO:0006907 GO:0006897  
GO:0006909 GO:0006897  
GO:0006910 GO:0008037  
GO:0006910 GO:0006909  
GO:0006911 GO:0099024  
GO:0006911 GO:0006909  
GO:0006913 GO:0051169  
GO:0006914 GO:0044248  
GO:0006914 GO:0061919  
GO:0006915 GO:0012501  
GO:0006919 GO:0043280  
GO:0006921 GO:0022411  
GO:0006921 GO:0097194  
GO:0006924 GO:0070231  
GO:0006924 GO:0043029  
GO:0006925 GO:0006915  
GO:0006928 GO:0009987  
GO:0006929 GO:0016477  
GO:0006930 GO:0120031  
GO:0006930 GO:0006929  
GO:0006931 GO:0031589  
GO:0006931 GO:0006929  
GO:0006932 GO:0060327  
GO:0006932 GO:0001667  
GO:0006932 GO:0006929  
GO:0006933 GO:0007162  
GO:0006933 GO:0006929  
GO:0006934 GO:0001881  
GO:0006934 GO:0006933  
GO:0006935 GO:0042330  
GO:0006935 GO:0042221  
GO:0006936 GO:0003012  
GO:0006937 GO:0090257  
GO:0006937 GO:0006936  
GO:0006939 GO:0006936  
GO:0006940 GO:0006937  
GO:0006940 GO:0006939  
GO:0006941 GO:0006936  
GO:0006942 GO:0006937  
GO:0006942 GO:0006941  
GO:0006948 GO:0019054  
GO:0006949 GO:0009987  
GO:0006949 GO:0048646  
GO:0006950 GO:0050896  
GO:0006952 GO:0006950  
GO:0006953 GO:0002526  
GO:0006954 GO:0006952  
GO:0006955 GO:0002376  
GO:0006955 GO:0050896  
GO:0006956 GO:0002252  
GO:0006956 GO:0002253  
GO:0006956 GO:0006959  
GO:0006956 GO:0072376  
GO:0006957 GO:0006956  
GO:0006957 GO:0045087  
GO:0006958 GO:0006956  
GO:0006958 GO:0002455  
GO:0006959 GO:0006955  
GO:0006962 GO:0019731  
GO:0006962 GO:0050831  
GO:0006963 GO:0002803  
GO:0006963 GO:0002807  
GO:0006963 GO:0002808  
GO:0006963 GO:0002780 positively_ 
GO:0006964 GO:0002813  
GO:0006964 GO:0006963  
GO:0006964 GO:0002812 positively_ 
GO:0006965 GO:0002816  
GO:0006965 GO:0006963  
GO:0006965 GO:0002815 positively_ 
GO:0006967 GO:0002804  
GO:0006967 GO:0002807  
GO:0006967 GO:0002810  
GO:0006967 GO:0002783 positively_ 
GO:0006968 GO:0006952  
GO:0006970 GO:0006950  
GO:0006970 GO:0009628  
GO:0006971 GO:0006970  
GO:0006972 GO:0006970  
GO:0006973 GO:0019725  
GO:0006973 GO:0071474  
GO:0006974 GO:0033554  
GO:0006975 GO:0006468  
GO:0006975 GO:0006974  
GO:0006977 GO:0030330  
GO:0006977 GO:0071158  
GO:0006977 GO:0072431  
GO:0006978 GO:0030330  
GO:0006978 GO:0042772  
GO:0006979 GO:0006950  
GO:0006982 GO:0010033  
GO:0006982 GO:0033194  
GO:0006983 GO:0006984  
GO:0006983 GO:0034976  
GO:0006983 GO:0071216  
GO:0006984 GO:0007165  
GO:0006985 GO:0006983  
GO:0006985 GO:0051092  
GO:0006986 GO:0035966  
GO:0006990 GO:1901522  
GO:0006990 GO:0030968  
GO:0006991 GO:0006950  
GO:0006995 GO:0009267  
GO:0006995 GO:0043562  
GO:0006996 GO:0016043  
GO:0006997 GO:0006996  
GO:0006998 GO:0061024  
GO:0006998 GO:0006997  
GO:0006998 GO:0010256  
GO:0006999 GO:0006997  
GO:0006999 GO:0043933  
GO:0007000 GO:0006997  
GO:0007004 GO:0006278  
GO:0007004 GO:0010833  
GO:0007005 GO:0006996  
GO:0007006 GO:0007005  
GO:0007006 GO:0061024  
GO:0007007 GO:0007006  
GO:0007008 GO:0007006  
GO:0007009 GO:0061024  
GO:0007009 GO:0010256  
GO:0007010 GO:0006996  
GO:0007014 GO:0016567  
GO:0007014 GO:0030047  
GO:0007015 GO:0097435  
GO:0007015 GO:0030036  
GO:0007016 GO:0007010  
GO:0007016 GO:0032507  
GO:0007017 GO:0009987  
GO:0007018 GO:0006928  
GO:0007018 GO:0007017  
GO:0007019 GO:0031109  
GO:0007019 GO:0051261  
GO:0007019 GO:0097435  
GO:0007020 GO:0000226  
GO:0007020 GO:0046785  
GO:0007021 GO:0034622  
GO:0007023 GO:0006457  
GO:0007026 GO:0031111  
GO:0007026 GO:0031114  
GO:0007026 GO:1901880  
GO:0007026 GO:1902904  
GO:0007026 GO:0007019 negatively_ 
GO:0007027 GO:0007026  
GO:0007027 GO:0010937  
GO:0007027 GO:0031345  
GO:0007027 GO:0120035  
GO:0007027 GO:0060404 negatively_ 
GO:0007028 GO:0016043  
GO:0007029 GO:0006996  
GO:0007029 GO:0010256  
GO:0007030 GO:0006996  
GO:0007030 GO:0010256  
GO:0007031 GO:0006996  
GO:0007032 GO:0016050  
GO:0007032 GO:0010256  
GO:0007033 GO:0006996  
GO:0007034 GO:0006810  
GO:0007035 GO:0051452  
GO:0007036 GO:0006874  
GO:0007038 GO:0007034  
GO:0007038 GO:0015031  
GO:0007039 GO:0044257  
GO:0007040 GO:0080171  
GO:0007041 GO:0007034  
GO:0007042 GO:0007035  
GO:0007042 GO:0035751  
GO:0007043 GO:0034329  
GO:0007043 GO:0045216  
GO:0007044 GO:0034329  
GO:0007045 GO:0007044  
GO:0007045 GO:0034333  
GO:0007049 GO:0009987  
GO:0007050 GO:0022402  
GO:0007050 GO:0045786  
GO:0007051 GO:0000226  
GO:0007051 GO:0022402  
GO:0007052 GO:0007051  
GO:0007052 GO:1902850  
GO:0007053 GO:0022412  
GO:0007053 GO:0090306  
GO:0007053 GO:0007140  
GO:0007054 GO:0007053  
GO:0007054 GO:0007141  
GO:0007055 GO:0007053  
GO:0007055 GO:0007142  
GO:0007056 GO:0022412  
GO:0007056 GO:0090306  
GO:0007056 GO:0007143  
GO:0007057 GO:0007056  
GO:0007057 GO:0007144  
GO:0007058 GO:0007056  
GO:0007058 GO:0007147  
GO:0007059 GO:0009987  
GO:0007060 GO:0022412  
GO:0007060 GO:0045132  
GO:0007060 GO:0007140  
GO:0007062 GO:0022402  
GO:0007062 GO:0051276  
GO:0007062 GO:0000819  
GO:0007063 GO:0033045  
GO:0007063 GO:0007062  
GO:0007064 GO:0007062  
GO:0007064 GO:1903047  
GO:0007064 GO:0000070  
GO:0007065 GO:0022412  
GO:0007065 GO:0051177  
GO:0007065 GO:0007140  
GO:0007066 GO:0022412  
GO:0007066 GO:0051177  
GO:0007066 GO:0007143  
GO:0007072 GO:0045893  
GO:0007072 GO:1903047  
GO:0007072 GO:0010458  
GO:0007073 GO:0007072  
GO:0007074 GO:0007072  
GO:0007075 GO:0007072  
GO:0007076 GO:0030261  
GO:0007076 GO:1903047  
GO:0007076 GO:0000070  
GO:0007077 GO:0051081  
GO:0007077 GO:1903047  
GO:0007078 GO:0051261  
GO:0007078 GO:1903047  
GO:0007078 GO:0007077  
GO:0007079 GO:0051305  
GO:0007079 GO:1903047  
GO:0007079 GO:0000070  
GO:0007080 GO:0051310  
GO:0007080 GO:1903047  
GO:0007080 GO:0000070  
GO:0007083 GO:0051312  
GO:0007083 GO:1903047  
GO:0007083 GO:0000070  
GO:0007084 GO:0031468  
GO:0007084 GO:1903047  
GO:0007086 GO:0000740  
GO:0007086 GO:0006906  
GO:0007086 GO:1903047  
GO:0007086 GO:0007084  
GO:0007087 GO:0051292  
GO:0007087 GO:1903047  
GO:0007087 GO:0007084  
GO:0007088 GO:0007346  
GO:0007088 GO:0010564  
GO:0007088 GO:0051783  
GO:0007088 GO:0140014  
GO:0007089 GO:1900087  
GO:0007091 GO:0010965  
GO:0007091 GO:0044772  
GO:0007091 GO:0044784  
GO:0007093 GO:0000075  
GO:0007093 GO:0045930  
GO:0007093 GO:1903047  
GO:0007094 GO:0071173  
GO:0007094 GO:0071174  
GO:0007095 GO:0031572  
GO:0007095 GO:0044773  
GO:0007095 GO:0044818  
GO:0007096 GO:0007088  
GO:0007096 GO:1901990  
GO:0007096 GO:0010458  
GO:0007097 GO:0046907  
GO:0007097 GO:0051647  
GO:0007097 GO:0051656  
GO:0007098 GO:0022402  
GO:0007098 GO:0031023  
GO:0007099 GO:0022402  
GO:0007099 GO:0098534  
GO:0007099 GO:0051298  
GO:0007100 GO:0051299  
GO:0007100 GO:1903047  
GO:0007100 GO:0140014  
GO:0007105 GO:0032506  
GO:0007107 GO:0032506  
GO:0007107 GO:0061024  
GO:0007110 GO:0033206  
GO:0007110 GO:0061982  
GO:0007111 GO:0033206  
GO:0007111 GO:0061983  
GO:0007112 GO:0022412  
GO:0007112 GO:0033206  
GO:0007112 GO:0007140  
GO:0007113 GO:0000278  
GO:0007114 GO:0019954  
GO:0007114 GO:0032505  
GO:0007114 GO:0051301  
GO:0007116 GO:0051302  
GO:0007116 GO:1903664  
GO:0007116 GO:0007114  
GO:0007117 GO:0022414  
GO:0007117 GO:0040007  
GO:0007117 GO:0007114  
GO:0007118 GO:0007117  
GO:0007119 GO:0007117  
GO:0007120 GO:0000282  
GO:0007120 GO:0007114  
GO:0007121 GO:0000282  
GO:0007121 GO:0007114  
GO:0007124 GO:0016049  
GO:0007124 GO:0070783  
GO:0007127 GO:0061982  
GO:0007127 GO:0140013  
GO:0007128 GO:0051324  
GO:0007128 GO:0098764  
GO:0007129 GO:0070192  
GO:0007129 GO:0045143  
GO:0007130 GO:0022607  
GO:0007130 GO:0070192  
GO:0007130 GO:0070193  
GO:0007130 GO:0007129  
GO:0007131 GO:0035825  
GO:0007131 GO:1903046  
GO:0007131 GO:0007127  
GO:0007132 GO:0051323  
GO:0007132 GO:0098764  
GO:0007133 GO:0051322  
GO:0007133 GO:0098764  
GO:0007134 GO:0051326  
GO:0007134 GO:0098764  
GO:0007135 GO:0061983  
GO:0007135 GO:0140013  
GO:0007136 GO:0051324  
GO:0007136 GO:0098765  
GO:0007137 GO:0051323  
GO:0007137 GO:0098765  
GO:0007138 GO:0051322  
GO:0007138 GO:0098765  
GO:0007139 GO:0051326  
GO:0007139 GO:0098765  
GO:0007140 GO:0022412  
GO:0007140 GO:0140013  
GO:0007140 GO:0048232  
GO:0007141 GO:0007127  
GO:0007141 GO:0007140  
GO:0007142 GO:0007135  
GO:0007142 GO:0007140  
GO:0007143 GO:0022412  
GO:0007143 GO:0140013  
GO:0007143 GO:0007292  
GO:0007144 GO:0007127  
GO:0007144 GO:0007143  
GO:0007146 GO:0000707  
GO:0007147 GO:0007135  
GO:0007147 GO:0007143  
GO:0007154 GO:0009987  
GO:0007155 GO:0022610  
GO:0007156 GO:0098742  
GO:0007157 GO:0098742  
GO:0007158 GO:0098609  
GO:0007159 GO:0098609  
GO:0007160 GO:0031589  
GO:0007161 GO:0007160  
GO:0007162 GO:0030155  
GO:0007162 GO:0048523  
GO:0007162 GO:0007155 negatively_ 
GO:0007163 GO:0009987  
GO:0007164 GO:0009653  
GO:0007165 GO:0009987  
GO:0007165 GO:0050794  
GO:0007165 GO:0007154  
GO:0007165 GO:0023052  
GO:0007165 GO:0051716  
GO:0007166 GO:0007165  
GO:0007167 GO:0007166  
GO:0007168 GO:0007167  
GO:0007169 GO:0007167  
GO:0007171 GO:0032147  
GO:0007171 GO:0034622  
GO:0007171 GO:0007169  
GO:0007172 GO:0009966  
GO:0007172 GO:0034622  
GO:0007173 GO:0038127  
GO:0007174 GO:0042059  
GO:0007174 GO:0044257  
GO:0007175 GO:0007176  
GO:0007175 GO:0042059  
GO:0007175 GO:0061099  
GO:0007175 GO:2000272  
GO:0007176 GO:0010469  
GO:0007176 GO:0042058  
GO:0007176 GO:0061097  
GO:0007178 GO:0007167  
GO:0007179 GO:0007178  
GO:0007179 GO:0071560  
GO:0007181 GO:0034622  
GO:0007181 GO:0007179  
GO:0007182 GO:0006468  
GO:0007182 GO:0007178  
GO:0007183 GO:0034622  
GO:0007183 GO:0007178  
GO:0007185 GO:0007167  
GO:0007186 GO:0007165  
GO:0007187 GO:0007186  
GO:0007188 GO:0007187  
GO:0007189 GO:0007188  
GO:0007189 GO:0019933  
GO:0007190 GO:0050790  
GO:0007191 GO:0007189  
GO:0007191 GO:0007212  
GO:0007192 GO:0007189  
GO:0007192 GO:0007210  
GO:0007193 GO:0007188  
GO:0007194 GO:0031280  
GO:0007194 GO:0045761  
GO:0007194 GO:0051350  
GO:0007195 GO:0007193  
GO:0007195 GO:0007212  
GO:0007196 GO:0007193  
GO:0007196 GO:0007216  
GO:0007197 GO:0007193  
GO:0007197 GO:0007213  
GO:0007198 GO:0007193  
GO:0007198 GO:0098664  
GO:0007199 GO:0007187  
GO:0007200 GO:0007186  
GO:0007202 GO:0010863  
GO:0007204 GO:0051480  
GO:0007205 GO:0007186  
GO:0007206 GO:0007200  
GO:0007206 GO:0007216  
GO:0007207 GO:0007200  
GO:0007207 GO:0007213  
GO:0007208 GO:0007200  
GO:0007208 GO:0098664  
GO:0007209 GO:0007200  
GO:0007209 GO:0007217  
GO:0007210 GO:0007165  
GO:0007211 GO:0007186  
GO:0007212 GO:0007186  
GO:0007213 GO:0007186  
GO:0007213 GO:0095500  
GO:0007214 GO:0007186  
GO:0007215 GO:0007166  
GO:0007216 GO:0007186  
GO:0007216 GO:0007215  
GO:0007217 GO:0007186  
GO:0007218 GO:0007186  
GO:0007219 GO:0007166  
GO:0007220 GO:0044267  
GO:0007221 GO:0045944  
GO:0007221 GO:0007219  
GO:0007223 GO:0035567  
GO:0007224 GO:0007166  
GO:0007225 GO:0035638  
GO:0007225 GO:0051604  
GO:0007225 GO:0045880  
GO:0007227 GO:0035556  
GO:0007227 GO:0007224  
GO:0007228 GO:0051091  
GO:0007228 GO:0007227  
GO:0007229 GO:0007166  
GO:0007231 GO:0007165  
GO:0007231 GO:0071470  
GO:0007232 GO:0007231  
GO:0007234 GO:0000160  
GO:0007234 GO:0007231  
GO:0007249 GO:0035556  
GO:0007250 GO:0032147  
GO:0007250 GO:1901224  
GO:0007250 GO:0038061  
GO:0007252 GO:0006468  
GO:0007252 GO:0007249  
GO:0007253 GO:0032088  
GO:0007253 GO:0042994  
GO:0007254 GO:0051403  
GO:0007256 GO:0000186  
GO:0007256 GO:0043507  
GO:0007256 GO:0007254  
GO:0007257 GO:0000187  
GO:0007257 GO:0043507  
GO:0007257 GO:0007254  
GO:0007258 GO:0006468  
GO:0007258 GO:0007254  
GO:0007259 GO:0097696  
GO:0007260 GO:0018108  
GO:0007260 GO:0007259  
GO:0007263 GO:0019932  
GO:0007264 GO:0035556  
GO:0007265 GO:0007264  
GO:0007266 GO:0007265  
GO:0007267 GO:0007154  
GO:0007267 GO:0023052  
GO:0007268 GO:0098916  
GO:0007269 GO:0001505  
GO:0007269 GO:0006836  
GO:0007269 GO:0051649  
GO:0007269 GO:0099643  
GO:0007269 GO:0007268  
GO:0007270 GO:0007268  
GO:0007271 GO:0007268  
GO:0007272 GO:0009987  
GO:0007272 GO:0007399  
GO:0007274 GO:0007268  
GO:0007275 GO:0032501  
GO:0007275 GO:0048856  
GO:0007276 GO:0048609  
GO:0007276 GO:0019953  
GO:0007277 GO:0003006  
GO:0007277 GO:0022412  
GO:0007277 GO:0048468  
GO:0007277 GO:0007276  
GO:0007278 GO:0001709  
GO:0007278 GO:0003006  
GO:0007278 GO:0022412  
GO:0007278 GO:0007277  
GO:0007279 GO:0003006  
GO:0007279 GO:0007349  
GO:0007279 GO:0007277  
GO:0007280 GO:0008354  
GO:0007281 GO:0003006  
GO:0007281 GO:0022412  
GO:0007281 GO:0048468  
GO:0007281 GO:0007276  
GO:0007282 GO:0008356  
GO:0007282 GO:0022412  
GO:0007282 GO:0007281  
GO:0007283 GO:0048232  
GO:0007284 GO:0022412  
GO:0007284 GO:0051301  
GO:0007284 GO:0007283  
GO:0007285 GO:0003006  
GO:0007285 GO:0022412  
GO:0007285 GO:0048588  
GO:0007285 GO:0007283  
GO:0007286 GO:0007281  
GO:0007286 GO:0048515  
GO:0007287 GO:0003006  
GO:0007287 GO:0007005  
GO:0007287 GO:0022412  
GO:0007287 GO:0070925  
GO:0007287 GO:0007286  
GO:0007288 GO:0003006  
GO:0007288 GO:0022412  
GO:0007288 GO:0035082  
GO:0007288 GO:0007286  
GO:0007288 GO:0030317  
GO:0007289 GO:0006997  
GO:0007289 GO:0022412  
GO:0007289 GO:0007286  
GO:0007290 GO:0006997  
GO:0007290 GO:0022412  
GO:0007290 GO:0007289  
GO:0007291 GO:0003006  
GO:0007291 GO:0007349  
GO:0007291 GO:0007286  
GO:0007292 GO:0007276  
GO:0007293 GO:0003006  
GO:0007293 GO:0048646  
GO:0007293 GO:0048477  
GO:0007294 GO:0003006  
GO:0007294 GO:0022412  
GO:0007294 GO:0030716  
GO:0007294 GO:0030706  
GO:0007295 GO:0003006  
GO:0007295 GO:0048589  
GO:0007295 GO:0048477  
GO:0007296 GO:0007028  
GO:0007296 GO:0022412  
GO:0007296 GO:0007292  
GO:0007297 GO:0010631  
GO:0007297 GO:0022412  
GO:0007297 GO:0030707  
GO:0007298 GO:0007297  
GO:0007299 GO:0022414  
GO:0007299 GO:0090136  
GO:0007299 GO:0030707  
GO:0007300 GO:0006810  
GO:0007300 GO:0022414  
GO:0007300 GO:0048477  
GO:0007301 GO:0030725  
GO:0007301 GO:0007293  
GO:0007301 GO:0007300  
GO:0007302 GO:0051647  
GO:0007303 GO:0016482  
GO:0007303 GO:0022414  
GO:0007303 GO:0007300  
GO:0007304 GO:0030703  
GO:0007304 GO:0030707  
GO:0007305 GO:0030704  
GO:0007305 GO:0007304  
GO:0007306 GO:0003006  
GO:0007306 GO:0010927  
GO:0007306 GO:0022412  
GO:0007306 GO:0007304  
GO:0007307 GO:0006277  
GO:0007307 GO:0022412  
GO:0007307 GO:0007306  
GO:0007308 GO:0003006  
GO:0007308 GO:0022412  
GO:0007308 GO:0048469  
GO:0007308 GO:0048599  
GO:0007309 GO:0003006  
GO:0007309 GO:0009798  
GO:0007309 GO:0007308  
GO:0007310 GO:0007309  
GO:0007310 GO:0009950  
GO:0007311 GO:0007310  
GO:0007312 GO:0007097  
GO:0007312 GO:0051663  
GO:0007313 GO:0007310  
GO:0007314 GO:0007309  
GO:0007314 GO:0009948  
GO:0007314 GO:0008358  
GO:0007315 GO:0007028  
GO:0007315 GO:0022412  
GO:0007315 GO:0022607  
GO:0007315 GO:0007314  
GO:0007316 GO:0006403  
GO:0007316 GO:0022414  
GO:0007316 GO:0007315  
GO:0007317 GO:0044087  
GO:0007317 GO:0051128  
GO:0007317 GO:0060281  
GO:0007317 GO:1902875  
GO:0007317 GO:1903429  
GO:0007317 GO:1904580  
GO:0007317 GO:0045451  
GO:0007318 GO:0008104  
GO:0007318 GO:0022414  
GO:0007318 GO:0007315  
GO:0007319 GO:0017148  
GO:0007319 GO:0046011  
GO:0007320 GO:0044703  
GO:0007320 GO:0044706  
GO:0007320 GO:0048609  
GO:0007320 GO:0007620  
GO:0007321 GO:0046692  
GO:0007323 GO:0051604  
GO:0007329 GO:0009371  
GO:0007329 GO:0046019  
GO:0007329 GO:1901522  
GO:0007338 GO:0009566  
GO:0007339 GO:0035036  
GO:0007340 GO:0022414  
GO:0007340 GO:0007338  
GO:0007341 GO:0044703  
GO:0007341 GO:0044706  
GO:0007341 GO:0048609  
GO:0007341 GO:0007338  
GO:0007342 GO:0022412  
GO:0007342 GO:0045026  
GO:0007342 GO:0007338  
GO:0007343 GO:0001775  
GO:0007343 GO:0022414  
GO:0007343 GO:0007338  
GO:0007344 GO:0000741  
GO:0007344 GO:0022414  
GO:0007344 GO:0007338  
GO:0007346 GO:0051726  
GO:0007346 GO:0000278  
GO:0007347 GO:0009794  
GO:0007347 GO:0035185  
GO:0007348 GO:0009794  
GO:0007348 GO:0022402  
GO:0007348 GO:0035186  
GO:0007349 GO:0048646  
GO:0007349 GO:0007275  
GO:0007350 GO:0009880  
GO:0007350 GO:0035282  
GO:0007351 GO:0003002  
GO:0007351 GO:0007350  
GO:0007352 GO:0000578  
GO:0007352 GO:0009950  
GO:0007354 GO:0008595  
GO:0007355 GO:0009952  
GO:0007355 GO:0007354  
GO:0007356 GO:0009952  
GO:0007356 GO:0007354  
GO:0007357 GO:0044324  
GO:0007357 GO:0045944  
GO:0007357 GO:0007356  
GO:0007358 GO:0048859  
GO:0007358 GO:0007356  
GO:0007359 GO:0009952  
GO:0007359 GO:0007354  
GO:0007360 GO:0044324  
GO:0007360 GO:0045944  
GO:0007360 GO:0007359  
GO:0007361 GO:0048859  
GO:0007361 GO:0007359  
GO:0007362 GO:0009880  
GO:0007362 GO:0007354  
GO:0007363 GO:0044324  
GO:0007363 GO:0045944  
GO:0007363 GO:0007362  
GO:0007364 GO:0048859  
GO:0007364 GO:0007362  
GO:0007365 GO:0003002  
GO:0007365 GO:0007350  
GO:0007366 GO:0007365  
GO:0007366 GO:0009952  
GO:0007367 GO:0007365  
GO:0007368 GO:0009855  
GO:0007369 GO:0048598  
GO:0007370 GO:0048646  
GO:0007370 GO:0010004  
GO:0007371 GO:0003002  
GO:0007371 GO:0007418  
GO:0007374 GO:0048598  
GO:0007374 GO:0060571  
GO:0007374 GO:0010004  
GO:0007375 GO:0016331  
GO:0007375 GO:0010004  
GO:0007376 GO:0048646  
GO:0007376 GO:0010004  
GO:0007377 GO:0048598  
GO:0007377 GO:0010004  
GO:0007378 GO:0048646  
GO:0007378 GO:0010004  
GO:0007379 GO:0007389  
GO:0007379 GO:0035282  
GO:0007380 GO:0007379  
GO:0007380 GO:0035287  
GO:0007381 GO:0007380  
GO:0007381 GO:0035289  
GO:0007382 GO:0007380  
GO:0007382 GO:0035289  
GO:0007383 GO:0007380  
GO:0007383 GO:0035288  
GO:0007384 GO:0035292  
GO:0007385 GO:0035292  
GO:0007386 GO:0009952  
GO:0007387 GO:0007386  
GO:0007388 GO:0007386  
GO:0007389 GO:0032501  
GO:0007389 GO:0007275  
GO:0007390 GO:0048598  
GO:0007390 GO:0001700  
GO:0007391 GO:0016331  
GO:0007391 GO:0001700  
GO:0007392 GO:0048598  
GO:0007392 GO:0007391  
GO:0007393 GO:0035028  
GO:0007393 GO:0035029  
GO:0007394 GO:0009826  
GO:0007394 GO:0016476  
GO:0007394 GO:0048598  
GO:0007394 GO:0007392  
GO:0007395 GO:0016477  
GO:0007395 GO:0007391  
GO:0007396 GO:0048598  
GO:0007396 GO:0007391  
GO:0007398 GO:0009888  
GO:0007399 GO:0048731  
GO:0007400 GO:0048867  
GO:0007400 GO:0014017  
GO:0007402 GO:0048867  
GO:0007403 GO:0001709  
GO:0007403 GO:0021781  
GO:0007405 GO:0061351  
GO:0007405 GO:0072089  
GO:0007405 GO:0048699  
GO:0007406 GO:0050768  
GO:0007406 GO:1902692  
GO:0007406 GO:2000178  
GO:0007406 GO:2000647  
GO:0007406 GO:0007405 negatively_ 
GO:0007407 GO:0001775  
GO:0007407 GO:0048699  
GO:0007409 GO:0048812  
GO:0007409 GO:0048667  
GO:0007409 GO:0061564  
GO:0007411 GO:0097485  
GO:0007411 GO:0007409  
GO:0007412 GO:0007154  
GO:0007412 GO:0007409  
GO:0007413 GO:0008038  
GO:0007413 GO:0106030  
GO:0007413 GO:0061564  
GO:0007414 GO:0008038  
GO:0007414 GO:0061564  
GO:0007415 GO:0007414  
GO:0007416 GO:0022607  
GO:0007416 GO:0050808  
GO:0007416 GO:0007399  
GO:0007417 GO:0048731  
GO:0007417 GO:0007399  
GO:0007418 GO:0048856  
GO:0007418 GO:0007417  
GO:0007419 GO:0048513  
GO:0007419 GO:0007417  
GO:0007420 GO:0048513  
GO:0007420 GO:0007417  
GO:0007420 GO:0060322  
GO:0007421 GO:0048731  
GO:0007421 GO:0007399  
GO:0007422 GO:0048731  
GO:0007422 GO:0007399  
GO:0007423 GO:0048513  
GO:0007424 GO:0060541  
GO:0007425 GO:0001709  
GO:0007425 GO:0007424  
GO:0007426 GO:0035239  
GO:0007426 GO:0007424  
GO:0007427 GO:0010631  
GO:0007427 GO:0007424  
GO:0007428 GO:0060446  
GO:0007429 GO:0060446  
GO:0007430 GO:0060446  
GO:0007431 GO:0048732  
GO:0007431 GO:0035272  
GO:0007432 GO:0010160  
GO:0007432 GO:0007431  
GO:0007433 GO:0007432  
GO:0007433 GO:0002168  
GO:0007434 GO:0007432  
GO:0007435 GO:0022612  
GO:0007435 GO:0007431  
GO:0007436 GO:0007435  
GO:0007436 GO:0009886  
GO:0007436 GO:0002168  
GO:0007437 GO:0007435  
GO:0007438 GO:0048468  
GO:0007438 GO:0001742  
GO:0007439 GO:0048729  
GO:0007439 GO:0048565  
GO:0007440 GO:0009653  
GO:0007440 GO:0048546  
GO:0007441 GO:0002009  
GO:0007441 GO:0048567  
GO:0007442 GO:0009653  
GO:0007442 GO:0048546  
GO:0007442 GO:0061525  
GO:0007443 GO:0048598  
GO:0007443 GO:0061333  
GO:0007443 GO:0048619  
GO:0007443 GO:0072002  
GO:0007444 GO:0035295  
GO:0007444 GO:0048513  
GO:0007444 GO:0060429  
GO:0007445 GO:0045165  
GO:0007445 GO:0007444  
GO:0007446 GO:0035265  
GO:0007446 GO:0007444  
GO:0007447 GO:0003002  
GO:0007447 GO:0007444  
GO:0007448 GO:0007447  
GO:0007448 GO:0009952  
GO:0007449 GO:0007447  
GO:0007449 GO:0009954  
GO:0007450 GO:0007447  
GO:0007450 GO:0009953  
GO:0007451 GO:0035161  
GO:0007451 GO:0007450  
GO:0007453 GO:0007560  
GO:0007453 GO:0035213  
GO:0007454 GO:0007560  
GO:0007454 GO:0035217  
GO:0007455 GO:0007560  
GO:0007455 GO:0035214  
GO:0007458 GO:0048856  
GO:0007458 GO:0001745  
GO:0007460 GO:0001752  
GO:0007460 GO:0045465  
GO:0007462 GO:0001752  
GO:0007462 GO:0048052  
GO:0007463 GO:0001752  
GO:0007463 GO:0048054  
GO:0007464 GO:0001752  
GO:0007464 GO:0042067  
GO:0007464 GO:0048056  
GO:0007465 GO:0001752  
GO:0007465 GO:0045466  
GO:0007468 GO:0010468  
GO:0007468 GO:0042461  
GO:0007469 GO:0035114  
GO:0007469 GO:0035214  
GO:0007470 GO:0007560  
GO:0007470 GO:0035219  
GO:0007472 GO:0007560  
GO:0007472 GO:0035220  
GO:0007473 GO:0007449  
GO:0007473 GO:0035222  
GO:0007474 GO:0003002  
GO:0007474 GO:0007476  
GO:0007475 GO:0009886  
GO:0007475 GO:0008587  
GO:0007476 GO:0035114  
GO:0007476 GO:0035120  
GO:0007476 GO:0007472  
GO:0007477 GO:0048856  
GO:0007477 GO:0035220  
GO:0007478 GO:0007560  
GO:0007478 GO:0035218  
GO:0007479 GO:0007449  
GO:0007479 GO:0035223  
GO:0007480 GO:0035114  
GO:0007480 GO:0035120  
GO:0007480 GO:0007478  
GO:0007481 GO:0007560  
GO:0007481 GO:0035216  
GO:0007482 GO:0048737  
GO:0007482 GO:0035216  
GO:0007483 GO:0007560  
GO:0007483 GO:0035215  
GO:0007484 GO:0048806  
GO:0007484 GO:0035215  
GO:0007485 GO:0007484  
GO:0007486 GO:0007484  
GO:0007486 GO:0030540  
GO:0007487 GO:0048856  
GO:0007487 GO:0035215  
GO:0007488 GO:0007560  
GO:0007489 GO:0045596  
GO:0007489 GO:0007488  
GO:0007490 GO:0009886  
GO:0007490 GO:0007488  
GO:0007491 GO:0009886  
GO:0007491 GO:0007488  
GO:0007492 GO:0009888  
GO:0007493 GO:0001709  
GO:0007493 GO:0001711  
GO:0007494 GO:0048565  
GO:0007495 GO:0007267  
GO:0007495 GO:0007494  
GO:0007496 GO:0048856  
GO:0007496 GO:0007494  
GO:0007497 GO:0048856  
GO:0007497 GO:0007494  
GO:0007498 GO:0009888  
GO:0007499 GO:0007267  
GO:0007499 GO:0007498  
GO:0007500 GO:0001709  
GO:0007500 GO:0001710  
GO:0007501 GO:0001708  
GO:0007501 GO:0001710  
GO:0007502 GO:0009888  
GO:0007502 GO:0007498  
GO:0007502 GO:0048565  
GO:0007503 GO:0048513  
GO:0007503 GO:0060612  
GO:0007504 GO:0007503  
GO:0007504 GO:0048569  
GO:0007504 GO:0002168  
GO:0007505 GO:0007503  
GO:0007506 GO:0007498  
GO:0007506 GO:0048608  
GO:0007506 GO:0060485  
GO:0007506 GO:0008406  
GO:0007507 GO:0048513  
GO:0007507 GO:0072359  
GO:0007508 GO:0007507  
GO:0007508 GO:0048569  
GO:0007508 GO:0002164  
GO:0007509 GO:0008078  
GO:0007509 GO:0042074  
GO:0007509 GO:0090130  
GO:0007509 GO:0001707  
GO:0007510 GO:0060913  
GO:0007510 GO:0042684  
GO:0007512 GO:0007507  
GO:0007516 GO:0048468  
GO:0007516 GO:0042386  
GO:0007517 GO:0048513  
GO:0007517 GO:0061061  
GO:0007518 GO:0001709  
GO:0007518 GO:0048625  
GO:0007519 GO:0014706  
GO:0007519 GO:0060538  
GO:0007520 GO:0000768  
GO:0007520 GO:0014902  
GO:0007521 GO:0001709  
GO:0007521 GO:0042693  
GO:0007522 GO:0007517  
GO:0007523 GO:0007522  
GO:0007523 GO:0048569  
GO:0007523 GO:0002164  
GO:0007524 GO:0007522  
GO:0007525 GO:0061061  
GO:0007526 GO:0007525  
GO:0007526 GO:0048569  
GO:0007526 GO:0002164  
GO:0007527 GO:0007525  
GO:0007528 GO:0050808  
GO:0007529 GO:0050808  
GO:0007529 GO:0007528  
GO:0007530 GO:0003006  
GO:0007531 GO:0007530  
GO:0007531 GO:0045165  
GO:0007532 GO:0006355  
GO:0007532 GO:0007531  
GO:0007533 GO:0007531  
GO:0007533 GO:0022413  
GO:0007534 GO:0006312  
GO:0007534 GO:0022414  
GO:0007534 GO:0035822  
GO:0007534 GO:0007533  
GO:0007535 GO:0003006  
GO:0007535 GO:0048869  
GO:0007535 GO:0007533  
GO:0007536 GO:0007535  
GO:0007536 GO:0045911  
GO:0007537 GO:0007535  
GO:0007537 GO:0045910  
GO:0007538 GO:0007530  
GO:0007538 GO:0007275  
GO:0007539 GO:0007538  
GO:0007539 GO:0018993  
GO:0007540 GO:0003006  
GO:0007540 GO:0007539  
GO:0007541 GO:0003006  
GO:0007541 GO:0007539  
GO:0007542 GO:0007538  
GO:0007542 GO:0018992  
GO:0007543 GO:0007154  
GO:0007543 GO:0022414  
GO:0007543 GO:0007542  
GO:0007545 GO:0007530  
GO:0007545 GO:0007275  
GO:0007546 GO:0007545  
GO:0007547 GO:0007545  
GO:0007547 GO:0018992  
GO:0007548 GO:0003006  
GO:0007549 GO:0040029  
GO:0007552 GO:0007275  
GO:0007553 GO:0010565  
GO:0007553 GO:0019218  
GO:0007553 GO:0032350  
GO:0007553 GO:0048580  
GO:0007553 GO:0045455  
GO:0007554 GO:0007553  
GO:0007554 GO:0010566  
GO:0007554 GO:0090030  
GO:0007554 GO:0045456  
GO:0007555 GO:2000831  
GO:0007555 GO:0045457  
GO:0007556 GO:0019747  
GO:0007556 GO:0032350  
GO:0007556 GO:0043455  
GO:0007556 GO:0002165  
GO:0007556 GO:0006716  
GO:0007557 GO:0007556  
GO:0007557 GO:0046885  
GO:0007557 GO:0046890  
GO:0007557 GO:0006718  
GO:0007558 GO:0032368  
GO:0007558 GO:0044060  
GO:0007558 GO:0046883  
GO:0007558 GO:0045443  
GO:0007560 GO:0048563  
GO:0007560 GO:0060562  
GO:0007560 GO:0007444  
GO:0007560 GO:0007552  
GO:0007560 GO:0048707  
GO:0007561 GO:0009886  
GO:0007561 GO:0007560  
GO:0007562 GO:0071684  
GO:0007562 GO:0007275  
GO:0007563 GO:2000026  
GO:0007563 GO:0007562  
GO:0007564 GO:2000026  
GO:0007564 GO:0007593  
GO:0007565 GO:0044703  
GO:0007565 GO:0044706  
GO:0007566 GO:0022414  
GO:0007566 GO:0007275  
GO:0007566 GO:0007565  
GO:0007567 GO:0044703  
GO:0007567 GO:0044706  
GO:0007568 GO:0032502  
GO:0007569 GO:0007568  
GO:0007569 GO:0048869  
GO:0007571 GO:0032502  
GO:0007571 GO:0007568  
GO:0007576 GO:0007000  
GO:0007576 GO:0007569  
GO:0007580 GO:0001301  
GO:0007584 GO:0031667  
GO:0007584 GO:0042221  
GO:0007585 GO:0032501  
GO:0007586 GO:0032501  
GO:0007588 GO:0003008  
GO:0007589 GO:0046903  
GO:0007589 GO:0050878  
GO:0007591 GO:0042303  
GO:0007593 GO:0007591  
GO:0007593 GO:0021700  
GO:0007593 GO:0022404  
GO:0007594 GO:0022609  
GO:0007594 GO:0007591  
GO:0007595 GO:0007589  
GO:0007595 GO:0030879  
GO:0007596 GO:0007599  
GO:0007596 GO:0050817  
GO:0007596 GO:0042060  
GO:0007597 GO:0072376  
GO:0007597 GO:0072378  
GO:0007598 GO:0072376  
GO:0007598 GO:0072378  
GO:0007599 GO:0050878  
GO:0007600 GO:0050877  
GO:0007601 GO:0050953  
GO:0007602 GO:0007165  
GO:0007602 GO:0009583  
GO:0007603 GO:0007602  
GO:0007603 GO:0009584  
GO:0007604 GO:0007602  
GO:0007604 GO:0009589  
GO:0007604 GO:0034644  
GO:0007605 GO:0050954  
GO:0007606 GO:0007600  
GO:0007608 GO:0007606  
GO:0007610 GO:0008150  
GO:0007611 GO:0007610  
GO:0007611 GO:0050890  
GO:0007612 GO:0007611  
GO:0007613 GO:0007611  
GO:0007614 GO:0007613  
GO:0007615 GO:0007613  
GO:0007616 GO:0007613  
GO:0007617 GO:0019098  
GO:0007617 GO:0007618  
GO:0007618 GO:0044703  
GO:0007618 GO:0019953  
GO:0007619 GO:0007617  
GO:0007620 GO:0007618  
GO:0007621 GO:0045924  
GO:0007622 GO:0007610  
GO:0007622 GO:0048511  
GO:0007623 GO:0048511  
GO:0007624 GO:0048511  
GO:0007625 GO:0007610  
GO:0007626 GO:0007610  
GO:0007628 GO:0008344  
GO:0007628 GO:0090659  
GO:0007629 GO:0008344  
GO:0007630 GO:0008344  
GO:0007631 GO:0007610  
GO:0007632 GO:0007610  
GO:0007632 GO:0009416  
GO:0007632 GO:0032501  
GO:0007633 GO:0007632  
GO:0007634 GO:0007632  
GO:0007635 GO:0007610  
GO:0007635 GO:0042221  
GO:0007636 GO:0007630  
GO:0007636 GO:0007635  
GO:0007637 GO:0007635  
GO:0007637 GO:0051780  
GO:0007637 GO:0060004  
GO:0007638 GO:0007610  
GO:0007638 GO:0009612  
GO:0007639 GO:0010075  
GO:0007639 GO:0048873  
GO:0008003 GO:0044420  
GO:0008003 GO:0005605  
GO:0008009 GO:0005125  
GO:0008009 GO:0042379  
GO:0008010 GO:0005214  
GO:0008011 GO:0005214  
GO:0008012 GO:0005214  
GO:0008013 GO:0005515  
GO:0008015 GO:0003013  
GO:0008016 GO:1903522  
GO:0008016 GO:0060047  
GO:0008017 GO:0015631  
GO:0008020 GO:0004930  
GO:0008020 GO:0009881  
GO:0008021 GO:0044456  
GO:0008021 GO:0070382  
GO:0008021 GO:0097458  
GO:0008021 GO:0098793  
GO:0008022 GO:0005515  
GO:0008023 GO:0032991  
GO:0008023 GO:0044451  
GO:0008024 GO:0008023  
GO:0008024 GO:0019908  
GO:0008024 GO:0032806  
GO:0008026 GO:0042623  
GO:0008026 GO:0070035  
GO:0008028 GO:0046943  
GO:0008029 GO:0001847  
GO:0008030 GO:0008029  
GO:0008031 GO:0005184  
GO:0008033 GO:0006399  
GO:0008033 GO:0034470  
GO:0008035 GO:0071813  
GO:0008036 GO:0038023  
GO:0008037 GO:0009987  
GO:0008038 GO:0008037  
GO:0008038 GO:0048666  
GO:0008039 GO:0008038  
GO:0008043 GO:0044424  
GO:0008043 GO:0070288  
GO:0008045 GO:0007411  
GO:0008046 GO:0004888  
GO:0008047 GO:0030234  
GO:0008048 GO:0030250  
GO:0008049 GO:0060179  
GO:0008049 GO:0007619  
GO:0008050 GO:0060180  
GO:0008050 GO:0007619  
GO:0008052 GO:0010160  
GO:0008052 GO:0007423  
GO:0008053 GO:0007005  
GO:0008053 GO:0048284  
GO:0008053 GO:0061025  
GO:0008055 GO:0044550  
GO:0008055 GO:0046148  
GO:0008055 GO:0046158  
GO:0008056 GO:0007423  
GO:0008056 GO:0035214  
GO:0008057 GO:0048753  
GO:0008058 GO:0048753  
GO:0008061 GO:0008144  
GO:0008061 GO:0097367  
GO:0008062 GO:0048512  
GO:0008062 GO:0007562  
GO:0008063 GO:0007166  
GO:0008064 GO:0030832  
GO:0008064 GO:0110053  
GO:0008064 GO:0008154  
GO:0008065 GO:0001885  
GO:0008065 GO:0007422  
GO:0008066 GO:0004888  
GO:0008068 GO:0005234  
GO:0008068 GO:0005254  
GO:0008068 GO:0099095  
GO:0008069 GO:0003006  
GO:0008069 GO:0009950  
GO:0008069 GO:0016334  
GO:0008069 GO:0022412  
GO:0008069 GO:0030707  
GO:0008070 GO:0008069  
GO:0008071 GO:0008069  
GO:0008073 GO:0004857  
GO:0008073 GO:0042979  
GO:0008074 GO:0032991  
GO:0008074 GO:0044445  
GO:0008076 GO:0034705  
GO:0008076 GO:0098797  
GO:0008076 GO:0005887  
GO:0008078 GO:0001667  
GO:0008079 GO:0008135  
GO:0008080 GO:0016407  
GO:0008080 GO:0016410  
GO:0008081 GO:0042578  
GO:0008083 GO:0048018  
GO:0008084 GO:0070851  
GO:0008086 GO:0005245  
GO:0008086 GO:0010461  
GO:0008087 GO:0005891  
GO:0008088 GO:0010970  
GO:0008089 GO:0098930  
GO:0008090 GO:0098930  
GO:0008091 GO:0044430  
GO:0008091 GO:0044448  
GO:0008091 GO:0030864  
GO:0008092 GO:0005515  
GO:0008093 GO:0008092  
GO:0008093 GO:0030674  
GO:0008094 GO:0042623  
GO:0008096 GO:0004301  
GO:0008097 GO:0019843  
GO:0008098 GO:0008097  
GO:0008101 GO:0007178  
GO:0008103 GO:0007017  
GO:0008103 GO:0022412  
GO:0008103 GO:0007309  
GO:0008103 GO:0016325  
GO:0008104 GO:0033036  
GO:0008106 GO:0004033  
GO:0008107 GO:0031127  
GO:0008108 GO:0070569  
GO:0008109 GO:0008375  
GO:0008110 GO:0008483  
GO:0008111 GO:0016854  
GO:0008112 GO:0008170  
GO:0008112 GO:0008757  
GO:0008113 GO:0016671  
GO:0008114 GO:0016616  
GO:0008115 GO:0016647  
GO:0008116 GO:0016860  
GO:0008117 GO:0016832  
GO:0008118 GO:0008373  
GO:0008119 GO:0008172  
GO:0008119 GO:0008757  
GO:0008120 GO:0035251  
GO:0008121 GO:0009055  
GO:0008121 GO:0016681  
GO:0008123 GO:0008395  
GO:0008123 GO:0016709  
GO:0008124 GO:0016836  
GO:0008126 GO:0034338  
GO:0008127 GO:0016702  
GO:0008131 GO:0016641  
GO:0008134 GO:0005515  
GO:0008135 GO:0003723  
GO:0008137 GO:0050136  
GO:0008138 GO:0004721  
GO:0008139 GO:0005048  
GO:0008140 GO:0008134  
GO:0008142 GO:0032934  
GO:0008143 GO:0070717  
GO:0008144 GO:0005488  
GO:0008145 GO:0008144  
GO:0008145 GO:0043176  
GO:0008146 GO:0016782  
GO:0008147 GO:0005198  
GO:0008152 GO:0008150  
GO:0008153 GO:0009073  
GO:0008153 GO:0046482  
GO:0008153 GO:0072330  
GO:0008154 GO:0007015  
GO:0008156 GO:0006275  
GO:0008156 GO:0051053  
GO:0008156 GO:2000113  
GO:0008156 GO:0006260 negatively_ 
GO:0008157 GO:0019903  
GO:0008158 GO:0004888  
GO:0008160 GO:0072542  
GO:0008168 GO:0016741  
GO:0008169 GO:0008168  
GO:0008170 GO:0008168  
GO:0008171 GO:0008168  
GO:0008172 GO:0008168  
GO:0008173 GO:0008168  
GO:0008173 GO:0140098  
GO:0008174 GO:0008173  
GO:0008174 GO:0008757  
GO:0008175 GO:0008173  
GO:0008175 GO:0140101  
GO:0008176 GO:0016423  
GO:0008177 GO:0000104  
GO:0008177 GO:0016635  
GO:0008179 GO:0019899  
GO:0008180 GO:0032991  
GO:0008180 GO:0044428  
GO:0008184 GO:0004645  
GO:0008186 GO:0042623  
GO:0008187 GO:0003727  
GO:0008188 GO:0008528  
GO:0008190 GO:0031369  
GO:0008191 GO:0004866  
GO:0008192 GO:0070568  
GO:0008193 GO:0008192  
GO:0008194 GO:0016757  
GO:0008195 GO:0016791  
GO:0008196 GO:0038024  
GO:0008198 GO:0005506  
GO:0008199 GO:0005506  
GO:0008200 GO:0016248  
GO:0008200 GO:0099106  
GO:0008201 GO:0005539  
GO:0008201 GO:0043168  
GO:0008201 GO:1901681  
GO:0008202 GO:0006629  
GO:0008202 GO:1901360  
GO:0008203 GO:0016125  
GO:0008203 GO:1902652  
GO:0008204 GO:0016125  
GO:0008204 GO:0016128  
GO:0008204 GO:0044107  
GO:0008204 GO:0044255  
GO:0008204 GO:1902652  
GO:0008205 GO:0016125  
GO:0008205 GO:0045455  
GO:0008205 GO:1902652  
GO:0008206 GO:0008202  
GO:0008206 GO:0032787  
GO:0008206 GO:1901615  
GO:0008207 GO:0008202  
GO:0008207 GO:0034754  
GO:0008208 GO:0006706  
GO:0008208 GO:0008207  
GO:0008208 GO:0042447  
GO:0008209 GO:0008202  
GO:0008209 GO:0034754  
GO:0008210 GO:0008202  
GO:0008210 GO:0034754  
GO:0008211 GO:0008202  
GO:0008211 GO:0042445  
GO:0008212 GO:0008202  
GO:0008212 GO:0034754  
GO:0008213 GO:0006464  
GO:0008214 GO:0006464  
GO:0008215 GO:0006595  
GO:0008215 GO:0017144  
GO:0008215 GO:0097164  
GO:0008216 GO:0006595  
GO:0008216 GO:0097164  
GO:0008217 GO:0065008  
GO:0008217 GO:0008015  
GO:0008218 GO:0044237  
GO:0008219 GO:0009987  
GO:0008226 GO:0008227  
GO:0008226 GO:0099528  
GO:0008227 GO:0004930  
GO:0008228 GO:0002252  
GO:0008228 GO:0006909  
GO:0008230 GO:0043235  
GO:0008230 GO:0090575  
GO:0008231 GO:0008230  
GO:0008232 GO:0008230  
GO:0008233 GO:0016787  
GO:0008233 GO:0140096  
GO:0008234 GO:0070011  
GO:0008235 GO:0008237  
GO:0008235 GO:0008238  
GO:0008236 GO:0017171  
GO:0008236 GO:0070011  
GO:0008237 GO:0070011  
GO:0008238 GO:0070011  
GO:0008239 GO:0004177  
GO:0008240 GO:0008236  
GO:0008240 GO:0008238  
GO:0008241 GO:0008238  
GO:0008242 GO:0008238  
GO:0008247 GO:1902494  
GO:0008250 GO:0044432  
GO:0008250 GO:0098796  
GO:0008250 GO:1990234  
GO:0008250 GO:0005789  
GO:0008251 GO:0004000  
GO:0008252 GO:0016791  
GO:0008253 GO:0008252  
GO:0008254 GO:0008252  
GO:0008255 GO:0005184  
GO:0008256 GO:0004673  
GO:0008257 GO:0004673  
GO:0008258 GO:0048598  
GO:0008258 GO:0001700  
GO:0008260 GO:0008410  
GO:0008261 GO:0008528  
GO:0008263 GO:0000700  
GO:0008265 GO:0016783  
GO:0008266 GO:0008187  
GO:0008267 GO:0005515  
GO:0008269 GO:0030674  
GO:0008269 GO:0035591  
GO:0008270 GO:0046914  
GO:0008271 GO:0015116  
GO:0008271 GO:0015291  
GO:0008272 GO:0015698  
GO:0008272 GO:0072348  
GO:0008273 GO:0015081  
GO:0008273 GO:0015368  
GO:0008273 GO:0022821  
GO:0008274 GO:0000931  
GO:0008275 GO:0000930  
GO:0008276 GO:0008168  
GO:0008276 GO:0140096  
GO:0008277 GO:0009966  
GO:0008277 GO:0007186  
GO:0008278 GO:0032991  
GO:0008278 GO:0044427  
GO:0008278 GO:0000793  
GO:0008281 GO:0004888  
GO:0008282 GO:0034705  
GO:0008282 GO:0098797  
GO:0008282 GO:0005887  
GO:0008283 GO:0008150  
GO:0008284 GO:0042127  
GO:0008284 GO:0048522  
GO:0008284 GO:0008283 positively_ 
GO:0008285 GO:0042127  
GO:0008285 GO:0048523  
GO:0008285 GO:0008283 negatively_ 
GO:0008286 GO:0007169  
GO:0008286 GO:0032869  
GO:0008287 GO:0044464  
GO:0008287 GO:1903293  
GO:0008288 GO:0004714  
GO:0008289 GO:0005488  
GO:0008290 GO:0032991  
GO:0008290 GO:0044430  
GO:0008290 GO:0015629  
GO:0008291 GO:0017144  
GO:0008291 GO:0042133  
GO:0008291 GO:0042445  
GO:0008291 GO:0097164  
GO:0008291 GO:1900619  
GO:0008292 GO:0008291  
GO:0008292 GO:0042136  
GO:0008292 GO:0042446  
GO:0008292 GO:1900620  
GO:0008293 GO:0007169  
GO:0008294 GO:0004016  
GO:0008295 GO:0006596  
GO:0008295 GO:0008216  
GO:0008296 GO:0008408  
GO:0008296 GO:0016895  
GO:0008297 GO:0016895  
GO:0008298 GO:0006403  
GO:0008298 GO:0070727  
GO:0008299 GO:0006720  
GO:0008299 GO:0008610  
GO:0008299 GO:0044249  
GO:0008300 GO:0006720  
GO:0008300 GO:0044242  
GO:0008301 GO:0003677  
GO:0008302 GO:0007015  
GO:0008302 GO:0022412  
GO:0008302 GO:0007301  
GO:0008303 GO:0044445  
GO:0008303 GO:1905369  
GO:0008305 GO:0098636  
GO:0008305 GO:0098802  
GO:0008305 GO:0005887  
GO:0008306 GO:0007612  
GO:0008307 GO:0005198  
GO:0008308 GO:0005244  
GO:0008308 GO:0005253  
GO:0008309 GO:0016895  
GO:0008310 GO:0008296  
GO:0008310 GO:0008297  
GO:0008311 GO:0008296  
GO:0008311 GO:0008309  
GO:0008312 GO:0003723  
GO:0008313 GO:0005006  
GO:0008314 GO:0007173  
GO:0008315 GO:0044771  
GO:0008315 GO:0044839  
GO:0008315 GO:0061982  
GO:0008316 GO:0035804  
GO:0008317 GO:0005154  
GO:0008318 GO:0004659  
GO:0008318 GO:0140096  
GO:0008320 GO:0008565  
GO:0008320 GO:0022884  
GO:0008320 GO:1904680  
GO:0008321 GO:0005088  
GO:0008321 GO:0017160  
GO:0008324 GO:0015075  
GO:0008327 GO:0000166  
GO:0008327 GO:0043565  
GO:0008328 GO:0034702  
GO:0008328 GO:0098878  
GO:0008328 GO:0005887  
GO:0008329 GO:0038187  
GO:0008330 GO:0004721  
GO:0008331 GO:0005245  
GO:0008332 GO:0005245  
GO:0008333 GO:0007041  
GO:0008333 GO:0016192  
GO:0008333 GO:0046907  
GO:0008334 GO:0016071  
GO:0008335 GO:0022412  
GO:0008335 GO:0031032  
GO:0008335 GO:0007300  
GO:0008336 GO:0016706  
GO:0008340 GO:0032501  
GO:0008340 GO:0010259  
GO:0008343 GO:0007631  
GO:0008343 GO:0030534  
GO:0008344 GO:0007626  
GO:0008344 GO:0030534  
GO:0008345 GO:0007626  
GO:0008345 GO:0030537  
GO:0008346 GO:0008345  
GO:0008346 GO:0090659  
GO:0008347 GO:0016477  
GO:0008347 GO:0042063  
GO:0008348 GO:0002759  
GO:0008348 GO:0002832  
GO:0008348 GO:0002921  
GO:0008348 GO:0032102  
GO:0008348 GO:0043901  
GO:0008348 GO:0019730 negatively_ 
GO:0008349 GO:0004674  
GO:0008352 GO:0005875  
GO:0008352 GO:0044450  
GO:0008353 GO:0004674  
GO:0008354 GO:0016477  
GO:0008354 GO:0022412  
GO:0008354 GO:0007276  
GO:0008355 GO:0008306  
GO:0008355 GO:0042048  
GO:0008356 GO:0051301  
GO:0008358 GO:0008595  
GO:0008359 GO:0060281  
GO:0008359 GO:1902875  
GO:0008359 GO:1903429  
GO:0008359 GO:1904580  
GO:0008359 GO:0045450  
GO:0008360 GO:0022604  
GO:0008360 GO:0065008  
GO:0008361 GO:0032535  
GO:0008362 GO:0040003  
GO:0008363 GO:0042337  
GO:0008363 GO:0002168  
GO:0008364 GO:0042337  
GO:0008364 GO:0035209  
GO:0008365 GO:0040003  
GO:0008366 GO:0007272  
GO:0008373 GO:0016757  
GO:0008374 GO:0016747  
GO:0008375 GO:0008194  
GO:0008375 GO:0016758  
GO:0008376 GO:0008194  
GO:0008376 GO:0016758  
GO:0008377 GO:0051283  
GO:0008377 GO:0016056  
GO:0008378 GO:0016758  
GO:0008379 GO:0004601  
GO:0008379 GO:0051920  
GO:0008380 GO:0006396  
GO:0008381 GO:0022836  
GO:0008384 GO:0004674  
GO:0008385 GO:0044445  
GO:0008385 GO:1902554  
GO:0008386 GO:0008395  
GO:0008386 GO:0016713  
GO:0008387 GO:0008395  
GO:0008387 GO:0016705  
GO:0008388 GO:0008395  
GO:0008388 GO:0016705  
GO:0008389 GO:0004497  
GO:0008389 GO:0016705  
GO:0008390 GO:0008395  
GO:0008390 GO:0016705  
GO:0008391 GO:0004497  
GO:0008391 GO:0016705  
GO:0008392 GO:0008391  
GO:0008395 GO:0004497  
GO:0008396 GO:0008395  
GO:0008396 GO:0016705  
GO:0008397 GO:0008395  
GO:0008397 GO:0016705  
GO:0008398 GO:0016709  
GO:0008398 GO:0032451  
GO:0008399 GO:0004497  
GO:0008399 GO:0016705  
GO:0008401 GO:0004497  
GO:0008401 GO:0016705  
GO:0008403 GO:0004497  
GO:0008403 GO:0016705  
GO:0008403 GO:0070576  
GO:0008404 GO:0008392  
GO:0008405 GO:0008392  
GO:0008406 GO:0048513  
GO:0008406 GO:0048608  
GO:0008406 GO:0045137  
GO:0008407 GO:0009887  
GO:0008407 GO:0022416  
GO:0008408 GO:0004527  
GO:0008409 GO:0004527  
GO:0008410 GO:0016782  
GO:0008411 GO:0008410  
GO:0008412 GO:0002094  
GO:0008413 GO:0047429  
GO:0008414 GO:0016740  
GO:0008417 GO:0016758  
GO:0008418 GO:0016811  
GO:0008419 GO:0016891  
GO:0008420 GO:0004722  
GO:0008421 GO:0016811  
GO:0008422 GO:0015926  
GO:0008424 GO:0046921  
GO:0008424 GO:0140103  
GO:0008425 GO:0030580  
GO:0008426 GO:0030291  
GO:0008427 GO:0004860  
GO:0008427 GO:0010858  
GO:0008428 GO:0004857  
GO:0008429 GO:0005543  
GO:0008430 GO:0005488  
GO:0008431 GO:0019842  
GO:0008431 GO:0097159  
GO:0008431 GO:1901363  
GO:0008432 GO:0019901  
GO:0008434 GO:0004879  
GO:0008434 GO:0038023  
GO:0008437 GO:0005179  
GO:0008440 GO:0051766  
GO:0008441 GO:0008252  
GO:0008442 GO:0016616  
GO:0008443 GO:0016773  
GO:0008443 GO:0019200  
GO:0008444 GO:0017169  
GO:0008445 GO:0003884  
GO:0008445 GO:0015922  
GO:0008446 GO:0016836  
GO:0008447 GO:0016682  
GO:0008448 GO:0016811  
GO:0008448 GO:0019213  
GO:0008449 GO:0008484  
GO:0008452 GO:0016886  
GO:0008452 GO:0140098  
GO:0008453 GO:0008483  
GO:0008454 GO:0008375  
GO:0008454 GO:0140103  
GO:0008455 GO:0008375  
GO:0008455 GO:0140103  
GO:0008456 GO:0015929  
GO:0008457 GO:0008375  
GO:0008458 GO:0016406  
GO:0008458 GO:0016414  
GO:0008459 GO:0034481  
GO:0008460 GO:0016836  
GO:0008463 GO:0016811  
GO:0008465 GO:0016616  
GO:0008466 GO:0035251  
GO:0008467 GO:0034483  
GO:0008469 GO:0016274  
GO:0008469 GO:0042054  
GO:0008470 GO:0003995  
GO:0008473 GO:0016841  
GO:0008474 GO:0016790  
GO:0008474 GO:0098599  
GO:0008474 GO:0140096  
GO:0008475 GO:0070815  
GO:0008476 GO:0008146  
GO:0008476 GO:0140096  
GO:0008477 GO:0016799  
GO:0008478 GO:0016301  
GO:0008478 GO:0016773  
GO:0008479 GO:0016763  
GO:0008479 GO:0140101  
GO:0008480 GO:0046997  
GO:0008481 GO:0001727  
GO:0008481 GO:0016773  
GO:0008482 GO:0016670  
GO:0008483 GO:0016769  
GO:0008484 GO:0016788  
GO:0008486 GO:0016462  
GO:0008488 GO:0016831  
GO:0008489 GO:0035250  
GO:0008490 GO:0015105  
GO:0008490 GO:0015291  
GO:0008493 GO:0008514  
GO:0008493 GO:0015665  
GO:0008493 GO:0042895  
GO:0008494 GO:0090079  
GO:0008495 GO:0004311  
GO:0008496 GO:0004559  
GO:0008499 GO:0035250  
GO:0008499 GO:0048531  
GO:0008502 GO:0004930  
GO:0008503 GO:0030594  
GO:0008504 GO:0022804  
GO:0008506 GO:0005351  
GO:0008506 GO:0009669  
GO:0008507 GO:0015111  
GO:0008507 GO:0015373  
GO:0008508 GO:0015125  
GO:0008508 GO:0140161  
GO:0008509 GO:0015075  
GO:0008510 GO:0015106  
GO:0008510 GO:0015370  
GO:0008511 GO:0009674  
GO:0008511 GO:0015378  
GO:0008511 GO:0015379  
GO:0008512 GO:0008271  
GO:0008512 GO:0015295  
GO:0008512 GO:0015296  
GO:0008513 GO:0015101  
GO:0008513 GO:0015291  
GO:0008514 GO:0008509  
GO:0008515 GO:0015154  
GO:0008516 GO:0015149  
GO:0008516 GO:0015292  
GO:0008517 GO:0005310  
GO:0008517 GO:0015238  
GO:0008517 GO:0042887  
GO:0008517 GO:0072349  
GO:0008517 GO:0090482  
GO:0008518 GO:0008517  
GO:0008518 GO:0015301  
GO:0008519 GO:0008324  
GO:0008520 GO:0005343  
GO:0008520 GO:0005402  
GO:0008520 GO:0015229  
GO:0008521 GO:0008514  
GO:0008521 GO:0042887  
GO:0008521 GO:0051185  
GO:0008521 GO:0071077  
GO:0008521 GO:1901682  
GO:0008523 GO:0015370  
GO:0008523 GO:0090482  
GO:0008524 GO:0015315  
GO:0008524 GO:0005355  
GO:0008525 GO:0005548  
GO:0008526 GO:0005548  
GO:0008527 GO:0004888  
GO:0008528 GO:0001653  
GO:0008528 GO:0004930  
GO:0008531 GO:0016301  
GO:0008531 GO:0016773  
GO:0008532 GO:0008375  
GO:0008534 GO:0000702  
GO:0008535 GO:0017004  
GO:0008536 GO:0017016  
GO:0008537 GO:0032991  
GO:0008537 GO:0044424  
GO:0008537 GO:0022624  
GO:0008540 GO:0032991  
GO:0008540 GO:0044424  
GO:0008540 GO:0005838  
GO:0008541 GO:0032991  
GO:0008541 GO:0044424  
GO:0008541 GO:0005838  
GO:0008542 GO:0007632  
GO:0008542 GO:0008306  
GO:0008543 GO:0007169  
GO:0008543 GO:0044344  
GO:0008544 GO:0009888  
GO:0008545 GO:0004708  
GO:0008551 GO:0015086  
GO:0008551 GO:0015662  
GO:0008551 GO:0019829  
GO:0008553 GO:0015078  
GO:0008553 GO:0015662  
GO:0008553 GO:0036442  
GO:0008554 GO:0015081  
GO:0008554 GO:0015662  
GO:0008554 GO:0019829  
GO:0008555 GO:0015108  
GO:0008555 GO:0043225  
GO:0008556 GO:0015079  
GO:0008556 GO:0015662  
GO:0008556 GO:0019829  
GO:0008558 GO:0015208  
GO:0008558 GO:0042626  
GO:0008559 GO:0015238  
GO:0008559 GO:0042626  
GO:0008559 GO:0042910  
GO:0008564 GO:0015462  
GO:0008565 GO:0005215  
GO:0008566 GO:0015462  
GO:0008568 GO:0042623  
GO:0008568 GO:0140096  
GO:0008569 GO:1990939  
GO:0008574 GO:1990939  
GO:0008579 GO:0008138  
GO:0008582 GO:0048638  
GO:0008582 GO:0051963  
GO:0008582 GO:1904396  
GO:0008582 GO:0051124  
GO:0008583 GO:0030154  
GO:0008583 GO:0001745  
GO:0008584 GO:0008406  
GO:0008584 GO:0046546  
GO:0008585 GO:0008406  
GO:0008585 GO:0046545  
GO:0008586 GO:0009886  
GO:0008586 GO:0007476  
GO:0008587 GO:0009886  
GO:0008587 GO:0007476  
GO:0008589 GO:0009966  
GO:0008589 GO:0007224  
GO:0008591 GO:2000050  
GO:0008591 GO:0007223  
GO:0008592 GO:0009966  
GO:0008592 GO:0008063  
GO:0008593 GO:0009966  
GO:0008593 GO:0007219  
GO:0008594 GO:0048667  
GO:0008594 GO:0042461  
GO:0008595 GO:0000578  
GO:0008595 GO:0009948  
GO:0008595 GO:0007351  
GO:0008597 GO:0019888  
GO:0008603 GO:0019887  
GO:0008607 GO:0019887  
GO:0008608 GO:0022402  
GO:0008608 GO:0098813  
GO:0008609 GO:0016765  
GO:0008610 GO:0006629  
GO:0008610 GO:1901576  
GO:0008611 GO:0046485  
GO:0008611 GO:0046504  
GO:0008611 GO:0097384  
GO:0008612 GO:0009058  
GO:0008612 GO:0018205  
GO:0008612 GO:0051604  
GO:0008613 GO:0005179  
GO:0008614 GO:0006725  
GO:0008614 GO:0042816  
GO:0008614 GO:0051186  
GO:0008614 GO:1901615  
GO:0008615 GO:0008614  
GO:0008615 GO:0019438  
GO:0008615 GO:0042819  
GO:0008615 GO:0051188  
GO:0008615 GO:1901617  
GO:0008616 GO:0042455  
GO:0008616 GO:0046116  
GO:0008617 GO:1901068  
GO:0008618 GO:1901068  
GO:0008622 GO:0042575  
GO:0008622 GO:0044454  
GO:0008623 GO:0031010  
GO:0008625 GO:0097191  
GO:0008626 GO:0097190  
GO:0008627 GO:0071470  
GO:0008627 GO:0097193  
GO:0008628 GO:0009755  
GO:0008628 GO:0097190  
GO:0008630 GO:0006974  
GO:0008630 GO:0097193  
GO:0008631 GO:0097193  
GO:0008631 GO:0036473  
GO:0008635 GO:0006919  
GO:0008637 GO:0007005  
GO:0008637 GO:0006915  
GO:0008641 GO:0016877  
GO:0008643 GO:0071702  
GO:0008645 GO:0015749  
GO:0008649 GO:0008173  
GO:0008649 GO:0008757  
GO:0008649 GO:0140102  
GO:0008650 GO:0008171  
GO:0008650 GO:0016436  
GO:0008652 GO:0006520  
GO:0008652 GO:0046394  
GO:0008652 GO:1901566  
GO:0008653 GO:0044255  
GO:0008653 GO:0044264  
GO:0008653 GO:1903509  
GO:0008654 GO:0006644  
GO:0008654 GO:0008610  
GO:0008654 GO:0044249  
GO:0008654 GO:0090407  
GO:0008655 GO:0034654  
GO:0008655 GO:0043094  
GO:0008655 GO:0072528  
GO:0008656 GO:0016505  
GO:0008656 GO:0043028  
GO:0008657 GO:0042030  
GO:0008657 GO:0072586  
GO:0008658 GO:0008144  
GO:0008658 GO:0033218  
GO:0008658 GO:0033293  
GO:0008658 GO:0097159  
GO:0008658 GO:1901363  
GO:0008658 GO:1901681  
GO:0008659 GO:0016836  
GO:0008660 GO:0016810  
GO:0008660 GO:0019239  
GO:0008661 GO:0016744  
GO:0008662 GO:0008443  
GO:0008663 GO:0004112  
GO:0008664 GO:0008452  
GO:0008666 GO:0016749  
GO:0008667 GO:0016628  
GO:0008668 GO:0070566  
GO:0008670 GO:0016628  
GO:0008671 GO:0016773  
GO:0008671 GO:0019200  
GO:0008672 GO:0016832  
GO:0008673 GO:0016773  
GO:0008673 GO:0019200  
GO:0008674 GO:0016832  
GO:0008675 GO:0016832  
GO:0008676 GO:0016765  
GO:0008677 GO:0016616  
GO:0008678 GO:0016616  
GO:0008679 GO:0016616  
GO:0008681 GO:0016705  
GO:0008682 GO:0016491  
GO:0008683 GO:0016831  
GO:0008684 GO:0016836  
GO:0008685 GO:0016849  
GO:0008686 GO:0016830  
GO:0008687 GO:0016702  
GO:0008688 GO:0016709  
GO:0008689 GO:0008757  
GO:0008689 GO:0061542  
GO:0008690 GO:0070567  
GO:0008691 GO:0016616  
GO:0008692 GO:0016856  
GO:0008693 GO:0019171  
GO:0008694 GO:0016831  
GO:0008695 GO:0016708  
GO:0008696 GO:0016833  
GO:0008697 GO:0016861  
GO:0008700 GO:0016832  
GO:0008700 GO:0016833  
GO:0008701 GO:0016833  
GO:0008703 GO:0016616  
GO:0008704 GO:0016863  
GO:0008705 GO:0008172  
GO:0008705 GO:0042084  
GO:0008706 GO:0008422  
GO:0008707 GO:0016791  
GO:0008709 GO:0033764  
GO:0008710 GO:0016747  
GO:0008712 GO:0016857  
GO:0008713 GO:0008920  
GO:0008714 GO:0016799  
GO:0008715 GO:0016462  
GO:0008716 GO:0016881  
GO:0008718 GO:0016638  
GO:0008719 GO:0016853  
GO:0008720 GO:0004457  
GO:0008720 GO:0016616  
GO:0008721 GO:0016841  
GO:0008725 GO:0043733  
GO:0008726 GO:0016712  
GO:0008727 GO:0015923  
GO:0008728 GO:0016778  
GO:0008730 GO:0016836  
GO:0008732 GO:0004793  
GO:0008733 GO:0016861  
GO:0008734 GO:0001716  
GO:0008734 GO:0015922  
GO:0008735 GO:0016836  
GO:0008736 GO:0016861  
GO:0008737 GO:0016773  
GO:0008737 GO:0019200  
GO:0008738 GO:0016832  
GO:0008740 GO:0016861  
GO:0008741 GO:0016773  
GO:0008741 GO:0019200  
GO:0008742 GO:0016857  
GO:0008743 GO:0016616  
GO:0008744 GO:0004856  
GO:0008745 GO:0016811  
GO:0008745 GO:0061783  
GO:0008746 GO:0016652  
GO:0008747 GO:0016833  
GO:0008748 GO:0016628  
GO:0008750 GO:0008746  
GO:0008752 GO:0016646  
GO:0008753 GO:0016655  
GO:0008754 GO:0016874  
GO:0008755 GO:0016758  
GO:0008756 GO:0016405  
GO:0008756 GO:0016878  
GO:0008757 GO:0008168  
GO:0008758 GO:0016462  
GO:0008759 GO:0016811  
GO:0008759 GO:0019213  
GO:0008760 GO:0016765  
GO:0008761 GO:0016857  
GO:0008762 GO:0016616  
GO:0008763 GO:0016881  
GO:0008764 GO:0016881  
GO:0008765 GO:0016881  
GO:0008766 GO:0016881  
GO:0008767 GO:0016866  
GO:0008768 GO:0016462  
GO:0008770 GO:0008081  
GO:0008770 GO:0140096  
GO:0008771 GO:0016878  
GO:0008772 GO:0004672  
GO:0008773 GO:0070569  
GO:0008773 GO:0140096  
GO:0008774 GO:0016620  
GO:0008775 GO:0008410  
GO:0008776 GO:0016301  
GO:0008776 GO:0016774  
GO:0008777 GO:0016811  
GO:0008777 GO:0019213  
GO:0008779 GO:0008374  
GO:0008780 GO:0008374  
GO:0008781 GO:0070567  
GO:0008782 GO:0016799  
GO:0008783 GO:0016813  
GO:0008784 GO:0047661  
GO:0008785 GO:0016668  
GO:0008786 GO:0016861  
GO:0008787 GO:0016773  
GO:0008787 GO:0019200  
GO:0008788 GO:0015927  
GO:0008789 GO:0016836  
GO:0008790 GO:0016861  
GO:0008791 GO:0016749  
GO:0008792 GO:0016831  
GO:0008793 GO:0008483  
GO:0008794 GO:0030611  
GO:0008794 GO:0030614  
GO:0008795 GO:0016880  
GO:0008796 GO:0004551  
GO:0008797 GO:0016841  
GO:0008798 GO:0008242  
GO:0008800 GO:0016812  
GO:0008801 GO:0016868  
GO:0008802 GO:0004029  
GO:0008803 GO:0008796  
GO:0008804 GO:0016301  
GO:0008804 GO:0016774  
GO:0008805 GO:0016622  
GO:0008806 GO:0052689  
GO:0008807 GO:0016780  
GO:0008808 GO:0030572  
GO:0008809 GO:0016856  
GO:0008810 GO:0004553  
GO:0008811 GO:0016413  
GO:0008812 GO:0016614  
GO:0008813 GO:0016833  
GO:0008814 GO:0008410  
GO:0008815 GO:0016833  
GO:0008816 GO:0016833  
GO:0008817 GO:0016765  
GO:0008818 GO:0016780  
GO:0008819 GO:0016301  
GO:0008819 GO:0016773  
GO:0008820 GO:0070568  
GO:0008821 GO:0016889  
GO:0008823 GO:0016723  
GO:0008824 GO:0016840  
GO:0008825 GO:0008757  
GO:0008826 GO:0016846  
GO:0008827 GO:0015002  
GO:0008827 GO:0016682  
GO:0008828 GO:0047429  
GO:0008829 GO:0016814  
GO:0008829 GO:0019239  
GO:0008830 GO:0016857  
GO:0008831 GO:0016616  
GO:0008832 GO:0016793  
GO:0008833 GO:0016888  
GO:0008834 GO:0004659  
GO:0008835 GO:0016814  
GO:0008835 GO:0019239  
GO:0008836 GO:0016831  
GO:0008837 GO:0047661  
GO:0008838 GO:0016841  
GO:0008839 GO:0016628  
GO:0008840 GO:0016836  
GO:0008841 GO:0016881  
GO:0008842 GO:0016773  
GO:0008842 GO:0019206  
GO:0008843 GO:0004568  
GO:0008847 GO:0016892  
GO:0008849 GO:0016788  
GO:0008851 GO:0016841  
GO:0008852 GO:0016895  
GO:0008853 GO:0016895  
GO:0008854 GO:0016895  
GO:0008855 GO:0016895  
GO:0008856 GO:0016895  
GO:0008859 GO:0008408  
GO:0008859 GO:0016896  
GO:0008860 GO:0016731  
GO:0008861 GO:0016453  
GO:0008863 GO:0016620  
GO:0008864 GO:0016811  
GO:0008865 GO:0004396  
GO:0008866 GO:0016616  
GO:0008867 GO:0016836  
GO:0008868 GO:0016616  
GO:0008869 GO:0016836  
GO:0008870 GO:0016413  
GO:0008871 GO:0034068  
GO:0008872 GO:0016836  
GO:0008873 GO:0008875  
GO:0008874 GO:0008875  
GO:0008875 GO:0016616  
GO:0008876 GO:0004344  
GO:0008876 GO:0016901  
GO:0008877 GO:0050308  
GO:0008878 GO:0070566  
GO:0008879 GO:0016779  
GO:0008880 GO:0016861  
GO:0008881 GO:0047661  
GO:0008882 GO:0070566  
GO:0008883 GO:0016620  
GO:0008883 GO:0140101  
GO:0008884 GO:0016811  
GO:0008885 GO:0016880  
GO:0008886 GO:0016620  
GO:0008887 GO:0016301  
GO:0008887 GO:0016773  
GO:0008888 GO:0016616  
GO:0008889 GO:0008081  
GO:0008890 GO:0016453  
GO:0008891 GO:0003973  
GO:0008892 GO:0016814  
GO:0008892 GO:0019239  
GO:0008893 GO:0016794  
GO:0008894 GO:0016462  
GO:0008897 GO:0016780  
GO:0008898 GO:0008172  
GO:0008898 GO:0008757  
GO:0008899 GO:0016750  
GO:0008900 GO:0008556  
GO:0008900 GO:0015078  
GO:0008901 GO:0016699  
GO:0008902 GO:0016301  
GO:0008902 GO:0016773  
GO:0008903 GO:0016861  
GO:0008904 GO:0034071  
GO:0008905 GO:0070568  
GO:0008906 GO:0016301  
GO:0008906 GO:0016773  
GO:0008907 GO:0140097  
GO:0008908 GO:0004463  
GO:0008909 GO:0050486  
GO:0008910 GO:0034071  
GO:0008911 GO:0004029  
GO:0008912 GO:0016616  
GO:0008913 GO:0016747  
GO:0008914 GO:0016755  
GO:0008915 GO:0008194  
GO:0008915 GO:0016758  
GO:0008917 GO:0008375  
GO:0008918 GO:0035250  
GO:0008919 GO:0035251  
GO:0008920 GO:0016757  
GO:0008921 GO:0035250  
GO:0008922 GO:0015645  
GO:0008923 GO:0016831  
GO:0008924 GO:0016615  
GO:0008924 GO:0016901  
GO:0008925 GO:0016413  
GO:0008926 GO:0016616  
GO:0008927 GO:0016836  
GO:0008928 GO:0008905  
GO:0008929 GO:0016838  
GO:0008930 GO:0008477  
GO:0008932 GO:0008933  
GO:0008933 GO:0016757  
GO:0008933 GO:0061783  
GO:0008934 GO:0052834  
GO:0008935 GO:0016833  
GO:0008936 GO:0016811  
GO:0008937 GO:0016731  
GO:0008938 GO:0008170  
GO:0008938 GO:0008757  
GO:0008939 GO:0016763  
GO:0008940 GO:0016661  
GO:0008941 GO:0016708  
GO:0008942 GO:0046857  
GO:0008942 GO:0098809  
GO:0008946 GO:0004518  
GO:0008948 GO:0016831  
GO:0008949 GO:0016831  
GO:0008951 GO:0016747  
GO:0008953 GO:0016811  
GO:0008955 GO:0016758  
GO:0008957 GO:0004029  
GO:0008959 GO:0016407  
GO:0008960 GO:0016780  
GO:0008961 GO:0016757  
GO:0008961 GO:0140096  
GO:0008962 GO:0016791  
GO:0008963 GO:0016780  
GO:0008964 GO:0004611  
GO:0008965 GO:0016775  
GO:0008966 GO:0016868  
GO:0008967 GO:0016791  
GO:0008968 GO:0016868  
GO:0008970 GO:0004620  
GO:0008970 GO:0052689  
GO:0008972 GO:0016301  
GO:0008972 GO:0016776  
GO:0008973 GO:0016868  
GO:0008974 GO:0016301  
GO:0008974 GO:0016773  
GO:0008976 GO:0016301  
GO:0008976 GO:0016776  
GO:0008977 GO:0016628  
GO:0008979 GO:0008907  
GO:0008979 GO:0009009  
GO:0008980 GO:0016301  
GO:0008980 GO:0016774  
GO:0008982 GO:0015144  
GO:0008982 GO:0016773  
GO:0008982 GO:0022804  
GO:0008983 GO:0008757  
GO:0008983 GO:0051998  
GO:0008984 GO:0051723  
GO:0008986 GO:0016301  
GO:0008986 GO:0016781  
GO:0008987 GO:0003824  
GO:0008988 GO:0008170  
GO:0008988 GO:0016433  
GO:0008989 GO:0008170  
GO:0008989 GO:0016435  
GO:0008990 GO:0008170  
GO:0008990 GO:0016435  
GO:0008993 GO:0016773  
GO:0008993 GO:0019200  
GO:0008994 GO:0016832  
GO:0008995 GO:0004540  
GO:0008996 GO:0004540  
GO:0008997 GO:0004540  
GO:0008998 GO:0016728  
GO:0008999 GO:0004596  
GO:0009000 GO:0016846  
GO:0009001 GO:0016412  
GO:0009001 GO:0016413  
GO:0009002 GO:0004185  
GO:0009007 GO:0008757  
GO:0009007 GO:0009008  
GO:0009008 GO:0008168  
GO:0009008 GO:0140097  
GO:0009009 GO:0000150  
GO:0009010 GO:0016616  
GO:0009011 GO:0046527  
GO:0009012 GO:0034068  
GO:0009013 GO:0016620  
GO:0009014 GO:0016811  
GO:0009015 GO:0016813  
GO:0009016 GO:0008483  
GO:0009017 GO:0016811  
GO:0009018 GO:0004645  
GO:0009019 GO:0016423  
GO:0009020 GO:0016423  
GO:0009020 GO:0106050  
GO:0009022 GO:0016779  
GO:0009022 GO:0140101  
GO:0009024 GO:0016301  
GO:0009024 GO:0016773  
GO:0009025 GO:0016832  
GO:0009026 GO:0016616  
GO:0009027 GO:0016616  
GO:0009028 GO:0016831  
GO:0009029 GO:0016301  
GO:0009029 GO:0016773  
GO:0009030 GO:0016301  
GO:0009030 GO:0016776  
GO:0009032 GO:0016763  
GO:0009033 GO:0016657  
GO:0009034 GO:0016830  
GO:0009035 GO:0015666  
GO:0009035 GO:0016888  
GO:0009036 GO:0015666  
GO:0009036 GO:0016888  
GO:0009037 GO:0008907  
GO:0009037 GO:0009009  
GO:0009038 GO:0016301  
GO:0009038 GO:0016773  
GO:0009039 GO:0016811  
GO:0009040 GO:0016616  
GO:0009041 GO:0050145  
GO:0009042 GO:0008483  
GO:0009044 GO:0097599  
GO:0009045 GO:0016861  
GO:0009046 GO:0004181  
GO:0009047 GO:0007549  
GO:0009048 GO:0007549  
GO:0009050 GO:0043171  
GO:0009050 GO:1901136  
GO:0009051 GO:0006739  
GO:0009051 GO:0051156  
GO:0009051 GO:0006098  
GO:0009052 GO:0019682  
GO:0009052 GO:0019693  
GO:0009052 GO:0006098  
GO:0009055 GO:0016491  
GO:0009056 GO:0008152  
GO:0009057 GO:0043170  
GO:0009057 GO:1901575  
GO:0009058 GO:0008152  
GO:0009059 GO:0043170  
GO:0009059 GO:1901576  
GO:0009060 GO:0045333  
GO:0009061 GO:0045333  
GO:0009062 GO:0006631  
GO:0009062 GO:0044242  
GO:0009062 GO:0072329  
GO:0009063 GO:0006520  
GO:0009063 GO:0046395  
GO:0009063 GO:1901565  
GO:0009064 GO:1901605  
GO:0009065 GO:0009064  
GO:0009065 GO:1901606  
GO:0009066 GO:1901605  
GO:0009067 GO:0009066  
GO:0009067 GO:1901607  
GO:0009068 GO:0009066  
GO:0009068 GO:1901606  
GO:0009069 GO:1901605  
GO:0009070 GO:0009069  
GO:0009070 GO:1901607  
GO:0009071 GO:0009069  
GO:0009071 GO:1901606  
GO:0009072 GO:0006520  
GO:0009072 GO:0006725  
GO:0009072 GO:1901360  
GO:0009073 GO:0008652  
GO:0009073 GO:0009072  
GO:0009073 GO:0019438  
GO:0009073 GO:1901362  
GO:0009074 GO:0009063  
GO:0009074 GO:0009072  
GO:0009074 GO:0019439  
GO:0009074 GO:1901361  
GO:0009078 GO:1901605  
GO:0009079 GO:0009078  
GO:0009079 GO:1901607  
GO:0009080 GO:0009078  
GO:0009080 GO:1901606  
GO:0009081 GO:0006520  
GO:0009082 GO:0008652  
GO:0009082 GO:0009081  
GO:0009083 GO:0009063  
GO:0009083 GO:0009081  
GO:0009084 GO:0009064  
GO:0009084 GO:1901607  
GO:0009085 GO:0006553  
GO:0009085 GO:0009067  
GO:0009086 GO:0000097  
GO:0009086 GO:0006555  
GO:0009086 GO:0009067  
GO:0009087 GO:0000098  
GO:0009087 GO:0006555  
GO:0009087 GO:0009068  
GO:0009088 GO:0006566  
GO:0009088 GO:0009067  
GO:0009089 GO:0009085  
GO:0009089 GO:0046451  
GO:0009090 GO:0009070  
GO:0009090 GO:0009092  
GO:0009091 GO:0009071  
GO:0009091 GO:0009092  
GO:0009092 GO:0009069  
GO:0009093 GO:0000098  
GO:0009093 GO:0006534  
GO:0009093 GO:0009071  
GO:0009094 GO:0006558  
GO:0009094 GO:0009095  
GO:0009094 GO:1902223  
GO:0009095 GO:0009073  
GO:0009097 GO:0006549  
GO:0009097 GO:0009082  
GO:0009097 GO:1901607  
GO:0009098 GO:0006551  
GO:0009098 GO:0009082  
GO:0009098 GO:1901607  
GO:0009099 GO:0006573  
GO:0009099 GO:0009082  
GO:0009099 GO:1901607  
GO:0009100 GO:0019538  
GO:0009100 GO:0044260  
GO:0009100 GO:1901135  
GO:0009101 GO:0009100  
GO:0009101 GO:0034645  
GO:0009101 GO:1901137  
GO:0009101 GO:1901566  
GO:0009102 GO:0006768  
GO:0009102 GO:0009108  
GO:0009102 GO:0018130  
GO:0009102 GO:0042364  
GO:0009102 GO:0043604  
GO:0009102 GO:0044272  
GO:0009102 GO:0072330  
GO:0009102 GO:1901362  
GO:0009102 GO:1901566  
GO:0009103 GO:0008610  
GO:0009103 GO:0008653  
GO:0009103 GO:0033692  
GO:0009103 GO:1901137  
GO:0009104 GO:0008653  
GO:0009104 GO:0044242  
GO:0009104 GO:0044247  
GO:0009104 GO:1901136  
GO:0009106 GO:0006631  
GO:0009106 GO:0006732  
GO:0009106 GO:0006790  
GO:0009106 GO:0046483  
GO:0009106 GO:1901360  
GO:0009107 GO:0006633  
GO:0009107 GO:0009106  
GO:0009107 GO:0009108  
GO:0009107 GO:0018130  
GO:0009107 GO:0044272  
GO:0009107 GO:1901362  
GO:0009108 GO:0006732  
GO:0009108 GO:0051188  
GO:0009109 GO:0006732  
GO:0009109 GO:0051187  
GO:0009110 GO:0006766  
GO:0009110 GO:0044249  
GO:0009110 GO:0044283  
GO:0009111 GO:0006766  
GO:0009111 GO:0044248  
GO:0009111 GO:0044282  
GO:0009112 GO:0055086  
GO:0009112 GO:1901564  
GO:0009113 GO:0006144  
GO:0009113 GO:0046112  
GO:0009113 GO:0046148  
GO:0009113 GO:0072522  
GO:0009114 GO:0006145  
GO:0009114 GO:0046100  
GO:0009115 GO:0006145  
GO:0009115 GO:0046110  
GO:0009116 GO:0055086  
GO:0009116 GO:1901564  
GO:0009116 GO:1901657  
GO:0009117 GO:0006753  
GO:0009118 GO:0019219  
GO:0009118 GO:0062012  
GO:0009118 GO:0009116  
GO:0009119 GO:0009116  
GO:0009120 GO:0009116  
GO:0009123 GO:0006753  
GO:0009124 GO:0009123  
GO:0009124 GO:1901293  
GO:0009125 GO:0009123  
GO:0009125 GO:1901292  
GO:0009126 GO:0009123  
GO:0009127 GO:0009124  
GO:0009127 GO:0009126  
GO:0009128 GO:0009125  
GO:0009128 GO:0009126  
GO:0009129 GO:0009123  
GO:0009130 GO:0009124  
GO:0009130 GO:0009129  
GO:0009131 GO:0009125  
GO:0009131 GO:0009129  
GO:0009132 GO:0006753  
GO:0009133 GO:0009132  
GO:0009133 GO:1901293  
GO:0009134 GO:0009132  
GO:0009134 GO:1901292  
GO:0009135 GO:0009132  
GO:0009136 GO:0009133  
GO:0009136 GO:0009135  
GO:0009137 GO:0009134  
GO:0009137 GO:0009135  
GO:0009138 GO:0009132  
GO:0009139 GO:0009133  
GO:0009139 GO:0009138  
GO:0009140 GO:0009134  
GO:0009140 GO:0009138  
GO:0009141 GO:0006753  
GO:0009142 GO:0009141  
GO:0009142 GO:1901293  
GO:0009143 GO:0009141  
GO:0009143 GO:1901292  
GO:0009144 GO:0009141  
GO:0009145 GO:0009142  
GO:0009145 GO:0009144  
GO:0009146 GO:0009143  
GO:0009146 GO:0009144  
GO:0009147 GO:0009141  
GO:0009148 GO:0009142  
GO:0009148 GO:0009147  
GO:0009149 GO:0009143  
GO:0009149 GO:0009147  
GO:0009150 GO:0006163  
GO:0009150 GO:0009259  
GO:0009151 GO:0006163  
GO:0009151 GO:0009394  
GO:0009152 GO:0006164  
GO:0009152 GO:0009150  
GO:0009152 GO:0009260  
GO:0009153 GO:0006164  
GO:0009153 GO:0009151  
GO:0009153 GO:0009265  
GO:0009154 GO:0006195  
GO:0009154 GO:0009150  
GO:0009154 GO:0009261  
GO:0009155 GO:0006195  
GO:0009155 GO:0009151  
GO:0009155 GO:0009264  
GO:0009155 GO:0046386  
GO:0009156 GO:0009124  
GO:0009156 GO:0009161  
GO:0009157 GO:0009124  
GO:0009157 GO:0009162  
GO:0009158 GO:0009125  
GO:0009158 GO:0009161  
GO:0009159 GO:0009125  
GO:0009159 GO:0009162  
GO:0009161 GO:0009123  
GO:0009162 GO:0009123  
GO:0009163 GO:0009116  
GO:0009163 GO:0034404  
GO:0009163 GO:1901566  
GO:0009163 GO:1901659  
GO:0009164 GO:0009116  
GO:0009164 GO:0034656  
GO:0009164 GO:1901565  
GO:0009164 GO:1901658  
GO:0009165 GO:0009117  
GO:0009165 GO:1901293  
GO:0009166 GO:0009117  
GO:0009166 GO:1901292  
GO:0009167 GO:0009126  
GO:0009167 GO:0009161  
GO:0009168 GO:0009127  
GO:0009168 GO:0009156  
GO:0009168 GO:0009167  
GO:0009169 GO:0009128  
GO:0009169 GO:0009158  
GO:0009169 GO:0009167  
GO:0009170 GO:0009126  
GO:0009170 GO:0009162  
GO:0009171 GO:0009127  
GO:0009171 GO:0009157  
GO:0009171 GO:0009170  
GO:0009172 GO:0009128  
GO:0009172 GO:0009159  
GO:0009172 GO:0009170  
GO:0009173 GO:0009129  
GO:0009173 GO:0009161  
GO:0009174 GO:0009130  
GO:0009174 GO:0009156  
GO:0009174 GO:0009173  
GO:0009175 GO:0009131  
GO:0009175 GO:0009158  
GO:0009175 GO:0009173  
GO:0009176 GO:0009129  
GO:0009176 GO:0009162  
GO:0009177 GO:0009130  
GO:0009177 GO:0009157  
GO:0009177 GO:0009176  
GO:0009178 GO:0009131  
GO:0009178 GO:0009159  
GO:0009178 GO:0009176  
GO:0009179 GO:0009135  
GO:0009179 GO:0009185  
GO:0009180 GO:0009136  
GO:0009180 GO:0009179  
GO:0009180 GO:0009188  
GO:0009181 GO:0009137  
GO:0009181 GO:0009179  
GO:0009181 GO:0009191  
GO:0009182 GO:0009135  
GO:0009182 GO:0009186  
GO:0009183 GO:0009136  
GO:0009183 GO:0009182  
GO:0009183 GO:0009189  
GO:0009184 GO:0009137  
GO:0009184 GO:0009182  
GO:0009184 GO:0009192  
GO:0009185 GO:0009132  
GO:0009186 GO:0009132  
GO:0009187 GO:0009117  
GO:0009188 GO:0009133  
GO:0009188 GO:0009185  
GO:0009189 GO:0009133  
GO:0009189 GO:0009186  
GO:0009190 GO:0009165  
GO:0009190 GO:0009187  
GO:0009191 GO:0009134  
GO:0009191 GO:0009185  
GO:0009192 GO:0009134  
GO:0009192 GO:0009186  
GO:0009193 GO:0009138  
GO:0009193 GO:0009185  
GO:0009194 GO:0009139  
GO:0009194 GO:0009188  
GO:0009194 GO:0009193  
GO:0009195 GO:0009140  
GO:0009195 GO:0009191  
GO:0009195 GO:0009193  
GO:0009196 GO:0009138  
GO:0009196 GO:0009186  
GO:0009197 GO:0009139  
GO:0009197 GO:0009189  
GO:0009197 GO:0009196  
GO:0009198 GO:0009140  
GO:0009198 GO:0009192  
GO:0009198 GO:0009196  
GO:0009199 GO:0009141  
GO:0009200 GO:0009141  
GO:0009201 GO:0009142  
GO:0009201 GO:0009199  
GO:0009202 GO:0009142  
GO:0009202 GO:0009200  
GO:0009203 GO:0009143  
GO:0009203 GO:0009199  
GO:0009204 GO:0009143  
GO:0009204 GO:0009200  
GO:0009205 GO:0009144  
GO:0009205 GO:0009199  
GO:0009206 GO:0009145  
GO:0009206 GO:0009201  
GO:0009206 GO:0009205  
GO:0009207 GO:0009146  
GO:0009207 GO:0009203  
GO:0009207 GO:0009205  
GO:0009208 GO:0009147  
GO:0009208 GO:0009199  
GO:0009209 GO:0009148  
GO:0009209 GO:0009201  
GO:0009209 GO:0009208  
GO:0009210 GO:0009149  
GO:0009210 GO:0009203  
GO:0009210 GO:0009208  
GO:0009211 GO:0009147  
GO:0009211 GO:0009200  
GO:0009212 GO:0009148  
GO:0009212 GO:0009202  
GO:0009212 GO:0009211  
GO:0009213 GO:0009149  
GO:0009213 GO:0009204  
GO:0009213 GO:0009211  
GO:0009214 GO:0009166  
GO:0009214 GO:0009187  
GO:0009215 GO:0009144  
GO:0009215 GO:0009200  
GO:0009216 GO:0009145  
GO:0009216 GO:0009202  
GO:0009216 GO:0009215  
GO:0009217 GO:0009146  
GO:0009217 GO:0009204  
GO:0009217 GO:0009215  
GO:0009218 GO:0006220  
GO:0009218 GO:0009259  
GO:0009219 GO:0006220  
GO:0009219 GO:0009394  
GO:0009220 GO:0006221  
GO:0009220 GO:0009218  
GO:0009220 GO:0009260  
GO:0009221 GO:0006221  
GO:0009221 GO:0009219  
GO:0009221 GO:0009265  
GO:0009222 GO:0006244  
GO:0009222 GO:0009218  
GO:0009222 GO:0009261  
GO:0009223 GO:0006244  
GO:0009223 GO:0009219  
GO:0009223 GO:0009264  
GO:0009223 GO:0046386  
GO:0009224 GO:0009174  
GO:0009224 GO:0009220  
GO:0009224 GO:0046035  
GO:0009224 GO:0046132  
GO:0009225 GO:0055086  
GO:0009225 GO:1901135  
GO:0009226 GO:0009225  
GO:0009226 GO:0034654  
GO:0009226 GO:1901137  
GO:0009227 GO:0009225  
GO:0009227 GO:0034656  
GO:0009227 GO:1901136  
GO:0009228 GO:0006772  
GO:0009228 GO:0042724  
GO:0009229 GO:0009108  
GO:0009229 GO:0019438  
GO:0009229 GO:0042357  
GO:0009229 GO:0044272  
GO:0009229 GO:0072528  
GO:0009229 GO:0090407  
GO:0009230 GO:0006772  
GO:0009230 GO:0042725  
GO:0009231 GO:0006771  
GO:0009231 GO:0042364  
GO:0009231 GO:0042727  
GO:0009232 GO:0006771  
GO:0009232 GO:0042365  
GO:0009232 GO:0042728  
GO:0009232 GO:0042737  
GO:0009233 GO:1901661  
GO:0009234 GO:0009233  
GO:0009234 GO:1901663  
GO:0009235 GO:0006767  
GO:0009235 GO:0017144  
GO:0009235 GO:0033013  
GO:0009235 GO:0051186  
GO:0009236 GO:0009235  
GO:0009236 GO:0033014  
GO:0009236 GO:0042364  
GO:0009236 GO:0051188  
GO:0009237 GO:0019748  
GO:0009237 GO:0051186  
GO:0009238 GO:0009237  
GO:0009238 GO:0009712  
GO:0009238 GO:0046483  
GO:0009239 GO:0009238  
GO:0009239 GO:0009713  
GO:0009239 GO:0018130  
GO:0009239 GO:0019540  
GO:0009240 GO:0008654  
GO:0009240 GO:0046490  
GO:0009240 GO:0008299  
GO:0009242 GO:0033692  
GO:0009242 GO:0046377  
GO:0009242 GO:1901137  
GO:0009243 GO:0033692  
GO:0009243 GO:0046402  
GO:0009243 GO:0009103  
GO:0009244 GO:0009312  
GO:0009244 GO:0046401  
GO:0009244 GO:0009103  
GO:0009245 GO:0008654  
GO:0009245 GO:0009247  
GO:0009245 GO:0046493  
GO:0009245 GO:1901271  
GO:0009246 GO:0033692  
GO:0009246 GO:0046378  
GO:0009246 GO:1901137  
GO:0009247 GO:0006664  
GO:0009247 GO:0046467  
GO:0009247 GO:1901137  
GO:0009248 GO:0033692  
GO:0009248 GO:0046375  
GO:0009248 GO:1901137  
GO:0009249 GO:0018065  
GO:0009249 GO:0018205  
GO:0009249 GO:0051604  
GO:0009250 GO:0006073  
GO:0009250 GO:0033692  
GO:0009251 GO:0000272  
GO:0009251 GO:0044042  
GO:0009252 GO:0000270  
GO:0009252 GO:0006024  
GO:0009252 GO:0044038  
GO:0009252 GO:0009273  
GO:0009253 GO:0000270  
GO:0009253 GO:0006027  
GO:0009254 GO:0000270  
GO:0009255 GO:0019682  
GO:0009255 GO:0061678  
GO:0009256 GO:0043648  
GO:0009256 GO:0046653  
GO:0009257 GO:0009256  
GO:0009257 GO:0043650  
GO:0009257 GO:0046654  
GO:0009258 GO:0009256  
GO:0009258 GO:0009397  
GO:0009258 GO:0043649  
GO:0009259 GO:0009117  
GO:0009259 GO:0019693  
GO:0009260 GO:0009165  
GO:0009260 GO:0009259  
GO:0009260 GO:0046390  
GO:0009261 GO:0009166  
GO:0009261 GO:0009259  
GO:0009261 GO:1901136  
GO:0009262 GO:0009117  
GO:0009262 GO:1901135  
GO:0009263 GO:0009165  
GO:0009263 GO:0009262  
GO:0009263 GO:1901137  
GO:0009264 GO:0009166  
GO:0009264 GO:0009262  
GO:0009264 GO:1901136  
GO:0009265 GO:0009263  
GO:0009265 GO:0009394  
GO:0009265 GO:0046385  
GO:0009266 GO:0009628  
GO:0009267 GO:0031669  
GO:0009267 GO:0033554  
GO:0009267 GO:0042594  
GO:0009268 GO:0009628  
GO:0009269 GO:0009414  
GO:0009270 GO:0009415  
GO:0009271 GO:0006950  
GO:0009271 GO:0098586  
GO:0009272 GO:0042546  
GO:0009272 GO:0071852  
GO:0009273 GO:0042546  
GO:0009274 GO:0005618  
GO:0009275 GO:0009274  
GO:0009276 GO:0009274  
GO:0009276 GO:0030313  
GO:0009277 GO:0005618  
GO:0009279 GO:0019867  
GO:0009279 GO:0044462  
GO:0009279 GO:0030313  
GO:0009288 GO:0042995  
GO:0009288 GO:0043228  
GO:0009289 GO:0042995  
GO:0009290 GO:0051027  
GO:0009290 GO:0098657  
GO:0009290 GO:0009294  
GO:0009291 GO:0000746  
GO:0009291 GO:0009292  
GO:0009292 GO:0044764  
GO:0009293 GO:0009292  
GO:0009294 GO:0009292  
GO:0009295 GO:0005575  
GO:0009297 GO:0030031  
GO:0009297 GO:0043711  
GO:0009298 GO:0009226  
GO:0009298 GO:0019673  
GO:0009299 GO:0006351  
GO:0009299 GO:0016071  
GO:0009300 GO:0006351  
GO:0009300 GO:0042868  
GO:0009301 GO:0016073  
GO:0009301 GO:0098781  
GO:0009302 GO:0016074  
GO:0009302 GO:0098781  
GO:0009303 GO:0016072  
GO:0009303 GO:0098781  
GO:0009304 GO:0006399  
GO:0009304 GO:0098781  
GO:0009305 GO:0006464  
GO:0009306 GO:0002790  
GO:0009306 GO:0015031  
GO:0009306 GO:0032940  
GO:0009307 GO:0006304  
GO:0009307 GO:0044355  
GO:0009308 GO:1901564  
GO:0009309 GO:0009308  
GO:0009309 GO:0044271  
GO:0009309 GO:1901566  
GO:0009310 GO:0009308  
GO:0009310 GO:1901565  
GO:0009311 GO:0005975  
GO:0009312 GO:0009311  
GO:0009312 GO:0016051  
GO:0009313 GO:0009311  
GO:0009313 GO:0016052  
GO:0009314 GO:0009628  
GO:0009316 GO:0044445  
GO:0009316 GO:1902494  
GO:0009317 GO:0044444  
GO:0009317 GO:1902494  
GO:0009318 GO:0044424  
GO:0009318 GO:1902494  
GO:0009319 GO:0070069  
GO:0009319 GO:0098796  
GO:0009319 GO:1902494  
GO:0009319 GO:0016021  
GO:0009320 GO:0044444  
GO:0009320 GO:1902494  
GO:0009321 GO:0044444  
GO:0009321 GO:1990204  
GO:0009322 GO:1902494  
GO:0009323 GO:0031248  
GO:0009324 GO:0098797  
GO:0009324 GO:1990204  
GO:0009325 GO:1902494  
GO:0009326 GO:1902494  
GO:0009327 GO:0032991  
GO:0009327 GO:0044424  
GO:0009328 GO:0044444  
GO:0009328 GO:1902494  
GO:0009329 GO:0044444  
GO:0009329 GO:1990234  
GO:0009329 GO:0009317  
GO:0009330 GO:0032991  
GO:0009330 GO:0044424  
GO:0009331 GO:0044444  
GO:0009331 GO:1990204  
GO:0009332 GO:0044444  
GO:0009332 GO:1902494  
GO:0009333 GO:0044444  
GO:0009333 GO:1990234  
GO:0009334 GO:1902494  
GO:0009336 GO:0044444  
GO:0009336 GO:1902503  
GO:0009337 GO:0032991  
GO:0009337 GO:0044424  
GO:0009338 GO:0044424  
GO:0009338 GO:1902494  
GO:0009339 GO:0044444  
GO:0009339 GO:1990204  
GO:0009340 GO:0032991  
GO:0009340 GO:0044444  
GO:0009341 GO:1902494  
GO:0009342 GO:0031026  
GO:0009343 GO:0044444  
GO:0009343 GO:1902494  
GO:0009343 GO:0009317  
GO:0009344 GO:0032991  
GO:0009344 GO:0044464  
GO:0009345 GO:0044444  
GO:0009345 GO:1902494  
GO:0009346 GO:0032991  
GO:0009346 GO:0044444  
GO:0009347 GO:0044464  
GO:0009347 GO:1990234  
GO:0009348 GO:0044444  
GO:0009348 GO:1990234  
GO:0009349 GO:0044464  
GO:0009349 GO:1990234  
GO:0009350 GO:0044424  
GO:0009350 GO:1902494  
GO:0009353 GO:0005947  
GO:0009353 GO:0045252  
GO:0009355 GO:0042575  
GO:0009356 GO:0032991  
GO:0009356 GO:0044424  
GO:0009357 GO:0044444  
GO:0009357 GO:0061695  
GO:0009357 GO:1902495  
GO:0009358 GO:0044464  
GO:0009358 GO:0061695  
GO:0009359 GO:0044444  
GO:0009359 GO:1905347  
GO:0009360 GO:0042575  
GO:0009361 GO:0042709  
GO:0009365 GO:1902911  
GO:0009366 GO:0032991  
GO:0009366 GO:0044424  
GO:0009368 GO:0032991  
GO:0009368 GO:0044424  
GO:0009371 GO:0009373  
GO:0009371 GO:0045893  
GO:0009372 GO:0044764  
GO:0009373 GO:0006355  
GO:0009373 GO:0071444  
GO:0009374 GO:0008144  
GO:0009374 GO:0019842  
GO:0009374 GO:0033218  
GO:0009374 GO:0033293  
GO:0009374 GO:0050662  
GO:0009374 GO:0097159  
GO:0009374 GO:1901363  
GO:0009374 GO:1901681  
GO:0009375 GO:0044424  
GO:0009375 GO:1990204  
GO:0009376 GO:0031597  
GO:0009376 GO:1904949  
GO:0009378 GO:0003678  
GO:0009379 GO:0033202  
GO:0009379 GO:0048476  
GO:0009380 GO:0044424  
GO:0009380 GO:1905347  
GO:0009380 GO:1990391  
GO:0009381 GO:0004520  
GO:0009382 GO:0044444  
GO:0009382 GO:1990234  
GO:0009383 GO:0008169  
GO:0009383 GO:0016434  
GO:0009384 GO:0016773  
GO:0009384 GO:0019200  
GO:0009385 GO:0016853  
GO:0009386 GO:0006417  
GO:0009389 GO:0016667  
GO:0009390 GO:1902494  
GO:0009392 GO:0016810  
GO:0009394 GO:0009262  
GO:0009394 GO:0019692  
GO:0009395 GO:0006644  
GO:0009395 GO:0044242  
GO:0009395 GO:0046434  
GO:0009396 GO:0006760  
GO:0009396 GO:0009108  
GO:0009396 GO:0042398  
GO:0009396 GO:0042559  
GO:0009396 GO:0043604  
GO:0009396 GO:0046394  
GO:0009397 GO:0006760  
GO:0009397 GO:0009109  
GO:0009397 GO:0042219  
GO:0009397 GO:0042560  
GO:0009397 GO:0046395  
GO:0009398 GO:0009108  
GO:0009398 GO:0009156  
GO:0009398 GO:0009260  
GO:0009398 GO:0042727  
GO:0009398 GO:0046444  
GO:0009399 GO:0071941  
GO:0009401 GO:0008643  
GO:0009403 GO:0009404  
GO:0009403 GO:0044249  
GO:0009403 GO:0044550  
GO:0009404 GO:0019748  
GO:0009404 GO:0044237  
GO:0009405 GO:0044419  
GO:0009407 GO:0009404  
GO:0009407 GO:0044248  
GO:0009407 GO:0098754  
GO:0009408 GO:0006950  
GO:0009408 GO:0009266  
GO:0009409 GO:0006950  
GO:0009409 GO:0009266  
GO:0009410 GO:0042221  
GO:0009411 GO:0009416  
GO:0009413 GO:0006950  
GO:0009413 GO:0009415  
GO:0009414 GO:0006950  
GO:0009414 GO:0009415  
GO:0009415 GO:0001101  
GO:0009415 GO:0009628  
GO:0009415 GO:0010035  
GO:0009415 GO:1901700  
GO:0009416 GO:0009314  
GO:0009418 GO:0044443  
GO:0009419 GO:0044443  
GO:0009420 GO:0044461  
GO:0009421 GO:0044461  
GO:0009421 GO:0009420  
GO:0009422 GO:0044461  
GO:0009423 GO:0043650  
GO:0009423 GO:0046417  
GO:0009424 GO:0044461  
GO:0009425 GO:0044461  
GO:0009426 GO:0044461  
GO:0009426 GO:0030694  
GO:0009427 GO:0044461  
GO:0009427 GO:0009426  
GO:0009428 GO:0044461  
GO:0009428 GO:0009426  
GO:0009429 GO:0044461  
GO:0009429 GO:0030694  
GO:0009431 GO:0044461  
GO:0009431 GO:0009425  
GO:0009432 GO:0006974  
GO:0009432 GO:0031668  
GO:0009433 GO:0044461  
GO:0009433 GO:0009425  
GO:0009435 GO:0019359  
GO:0009435 GO:0019674  
GO:0009436 GO:0046185  
GO:0009436 GO:0046487  
GO:0009436 GO:0072329  
GO:0009437 GO:0006577  
GO:0009437 GO:0097164  
GO:0009438 GO:0006081  
GO:0009438 GO:0042180  
GO:0009439 GO:0006082  
GO:0009439 GO:0034641  
GO:0009439 GO:1901564  
GO:0009440 GO:0009439  
GO:0009440 GO:0044270  
GO:0009440 GO:1901565  
GO:0009441 GO:0017144  
GO:0009441 GO:0032787  
GO:0009441 GO:0034308  
GO:0009442 GO:0000256  
GO:0009443 GO:0042823  
GO:0009443 GO:0043094  
GO:0009444 GO:0006090  
GO:0009444 GO:0055114  
GO:0009445 GO:0006595  
GO:0009445 GO:0097164  
GO:0009446 GO:0006596  
GO:0009446 GO:0009445  
GO:0009447 GO:0006598  
GO:0009447 GO:0009445  
GO:0009448 GO:0006520  
GO:0009448 GO:0032787  
GO:0009448 GO:0042133  
GO:0009449 GO:0008652  
GO:0009449 GO:0009448  
GO:0009449 GO:0042136  
GO:0009449 GO:0072330  
GO:0009450 GO:0009063  
GO:0009450 GO:0009448  
GO:0009450 GO:0042135  
GO:0009450 GO:0072329  
GO:0009451 GO:0016070  
GO:0009451 GO:0043412  
GO:0009452 GO:0036260  
GO:0009453 GO:0042330  
GO:0009454 GO:0006935  
GO:0009454 GO:0009453  
GO:0009455 GO:0006935  
GO:0009455 GO:0009453  
GO:0009455 GO:0051775  
GO:0009486 GO:0015002  
GO:0009496 GO:0052880  
GO:0009501 GO:0009536  
GO:0009503 GO:0030076  
GO:0009503 GO:0098807  
GO:0009504 GO:0044444  
GO:0009505 GO:0005618  
GO:0009506 GO:0005911  
GO:0009506 GO:0055044  
GO:0009507 GO:0009536  
GO:0009508 GO:0000229  
GO:0009508 GO:0044435  
GO:0009508 GO:0042646  
GO:0009509 GO:0009536  
GO:0009510 GO:0044432  
GO:0009510 GO:0044459  
GO:0009510 GO:0009506  
GO:0009511 GO:0005783  
GO:0009511 GO:0044432  
GO:0009511 GO:0044459  
GO:0009511 GO:0009510  
GO:0009512 GO:0044436  
GO:0009512 GO:0070069  
GO:0009513 GO:0009536  
GO:0009514 GO:0005777  
GO:0009515 GO:0009534  
GO:0009515 GO:0009542  
GO:0009516 GO:0009536  
GO:0009517 GO:0009503  
GO:0009518 GO:0009503  
GO:0009519 GO:0044420  
GO:0009521 GO:0044436  
GO:0009521 GO:0098796  
GO:0009521 GO:0034357  
GO:0009522 GO:0009521  
GO:0009523 GO:0009521  
GO:0009524 GO:0044444  
GO:0009525 GO:0044444  
GO:0009526 GO:0031967  
GO:0009526 GO:0044435  
GO:0009527 GO:0031968  
GO:0009527 GO:0042170  
GO:0009528 GO:0019866  
GO:0009528 GO:0042170  
GO:0009529 GO:0031970  
GO:0009529 GO:0044435  
GO:0009529 GO:0009526  
GO:0009530 GO:0009505  
GO:0009531 GO:0009505  
GO:0009532 GO:0044435  
GO:0009533 GO:0009534  
GO:0009533 GO:0009570  
GO:0009534 GO:0031976  
GO:0009534 GO:0044434  
GO:0009535 GO:0044434  
GO:0009535 GO:0055035  
GO:0009535 GO:0009534  
GO:0009536 GO:0043231  
GO:0009536 GO:0044444  
GO:0009537 GO:0009536  
GO:0009538 GO:0044436  
GO:0009538 GO:0098796  
GO:0009538 GO:0009522  
GO:0009539 GO:0044436  
GO:0009539 GO:0098796  
GO:0009539 GO:0009523  
GO:0009540 GO:0016709  
GO:0009541 GO:0044435  
GO:0009541 GO:0009513  
GO:0009542 GO:0044434  
GO:0009543 GO:0031978  
GO:0009543 GO:0044434  
GO:0009543 GO:0009534  
GO:0009544 GO:0098807  
GO:0009545 GO:0009536  
GO:0009546 GO:0044459  
GO:0009546 GO:0009506  
GO:0009547 GO:0000313  
GO:0009547 GO:0044435  
GO:0009547 GO:0009532  
GO:0009548 GO:0044459  
GO:0009548 GO:0009506  
GO:0009549 GO:0044426  
GO:0009549 GO:0009505  
GO:0009550 GO:0009506  
GO:0009551 GO:0009506  
GO:0009553 GO:0048229  
GO:0009554 GO:0048236  
GO:0009554 GO:0009553  
GO:0009555 GO:0048229  
GO:0009556 GO:0048236  
GO:0009556 GO:0009555  
GO:0009557 GO:0030154  
GO:0009557 GO:0009561  
GO:0009558 GO:0007349  
GO:0009558 GO:0009561  
GO:0009559 GO:0030154  
GO:0009559 GO:0009561  
GO:0009560 GO:0003006  
GO:0009560 GO:0022412  
GO:0009560 GO:0030154  
GO:0009560 GO:0007292  
GO:0009560 GO:0009561  
GO:0009561 GO:0032501  
GO:0009561 GO:0009553  
GO:0009562 GO:0007097  
GO:0009562 GO:0009561  
GO:0009563 GO:0030154  
GO:0009563 GO:0009561  
GO:0009566 GO:0022414  
GO:0009566 GO:0019953  
GO:0009567 GO:0009566  
GO:0009568 GO:0043036  
GO:0009568 GO:0009501  
GO:0009569 GO:0043036  
GO:0009569 GO:0044434  
GO:0009570 GO:0009532  
GO:0009570 GO:0044434  
GO:0009571 GO:0009532  
GO:0009571 GO:0009537  
GO:0009573 GO:0044434  
GO:0009573 GO:0048492  
GO:0009573 GO:0009570  
GO:0009574 GO:0044430  
GO:0009574 GO:0044444  
GO:0009574 GO:0015630  
GO:0009575 GO:0009532  
GO:0009575 GO:0009509  
GO:0009576 GO:0009532  
GO:0009576 GO:0009516  
GO:0009577 GO:0009532  
GO:0009577 GO:0009545  
GO:0009578 GO:0009532  
GO:0009578 GO:0009513  
GO:0009579 GO:0044424  
GO:0009581 GO:0009605  
GO:0009581 GO:0051606  
GO:0009582 GO:0009628  
GO:0009582 GO:0051606  
GO:0009583 GO:0009416  
GO:0009583 GO:0009581  
GO:0009583 GO:0009582  
GO:0009584 GO:0009583  
GO:0009585 GO:0007602  
GO:0009585 GO:0010017  
GO:0009588 GO:0007602  
GO:0009589 GO:0009411  
GO:0009589 GO:0009583  
GO:0009590 GO:0009581  
GO:0009590 GO:0009582  
GO:0009590 GO:0009629  
GO:0009593 GO:0051606  
GO:0009593 GO:0042221  
GO:0009594 GO:0007584  
GO:0009594 GO:0009593  
GO:0009595 GO:0009607  
GO:0009595 GO:0051606  
GO:0009597 GO:0009615  
GO:0009600 GO:0098581  
GO:0009601 GO:0098581  
GO:0009602 GO:0009608  
GO:0009602 GO:0098543  
GO:0009603 GO:0009602  
GO:0009603 GO:0009610  
GO:0009603 GO:0016046  
GO:0009604 GO:0009602  
GO:0009604 GO:0009609  
GO:0009604 GO:0016045  
GO:0009605 GO:0050896  
GO:0009606 GO:0009605  
GO:0009607 GO:0050896  
GO:0009608 GO:0051707  
GO:0009609 GO:0009608  
GO:0009609 GO:0009617  
GO:0009610 GO:0009608  
GO:0009610 GO:0009620  
GO:0009611 GO:0006950  
GO:0009612 GO:0009605  
GO:0009612 GO:0009628  
GO:0009615 GO:0051707  
GO:0009616 GO:0045087  
GO:0009616 GO:0051607  
GO:0009616 GO:0052018  
GO:0009616 GO:0098586  
GO:0009617 GO:0051707  
GO:0009620 GO:0051707  
GO:0009623 GO:0009610  
GO:0009624 GO:0051707  
GO:0009625 GO:0051707  
GO:0009626 GO:0033554  
GO:0009626 GO:0034050  
GO:0009626 GO:0045087  
GO:0009627 GO:0009814  
GO:0009628 GO:0050896  
GO:0009629 GO:0009628  
GO:0009630 GO:0009606  
GO:0009630 GO:0009629  
GO:0009631 GO:0009409  
GO:0009635 GO:0006950  
GO:0009635 GO:0009636  
GO:0009636 GO:0042221  
GO:0009637 GO:0009416  
GO:0009638 GO:0009606  
GO:0009638 GO:0009637  
GO:0009639 GO:0009416  
GO:0009640 GO:0009639  
GO:0009640 GO:0009791  
GO:0009641 GO:0009639  
GO:0009642 GO:0009416  
GO:0009643 GO:0009642  
GO:0009644 GO:0009642  
GO:0009645 GO:0009642  
GO:0009646 GO:0009642  
GO:0009647 GO:0009646  
GO:0009647 GO:0009791  
GO:0009648 GO:0009416  
GO:0009649 GO:0009605  
GO:0009649 GO:0042752  
GO:0009650 GO:0009411  
GO:0009651 GO:0006970  
GO:0009652 GO:0009606  
GO:0009652 GO:0009612  
GO:0009653 GO:0032502  
GO:0009653 GO:0048856  
GO:0009654 GO:0044436  
GO:0009654 GO:0098796  
GO:0009654 GO:1990204  
GO:0009654 GO:0009523  
GO:0009654 GO:0042651  
GO:0009655 GO:0098807  
GO:0009655 GO:0009517  
GO:0009656 GO:0098807  
GO:0009656 GO:0009517  
GO:0009657 GO:0006996  
GO:0009658 GO:0009657  
GO:0009659 GO:0009657  
GO:0009660 GO:0009657  
GO:0009661 GO:0009657  
GO:0009662 GO:0009657  
GO:0009663 GO:0045216  
GO:0009664 GO:0071555  
GO:0009664 GO:0071669  
GO:0009665 GO:0009657  
GO:0009665 GO:0048308  
GO:0009666 GO:0009668  
GO:0009667 GO:0009668  
GO:0009668 GO:0061024  
GO:0009668 GO:0009657  
GO:0009669 GO:0005402  
GO:0009669 GO:0008515  
GO:0009670 GO:0015301  
GO:0009670 GO:0071917  
GO:0009671 GO:0015295  
GO:0009671 GO:0015296  
GO:0009671 GO:0015513  
GO:0009672 GO:0015295  
GO:0009672 GO:0080161  
GO:0009673 GO:0015114  
GO:0009674 GO:0015079  
GO:0009674 GO:0015370  
GO:0009675 GO:0008512  
GO:0009676 GO:0008512  
GO:0009677 GO:0009566  
GO:0009678 GO:0015405  
GO:0009678 GO:0016462  
GO:0009679 GO:0005351  
GO:0009679 GO:0015149  
GO:0009682 GO:0042742  
GO:0009682 GO:0045087  
GO:0009683 GO:0009850  
GO:0009683 GO:0032787  
GO:0009683 GO:0034754  
GO:0009683 GO:0042430  
GO:0009684 GO:0009683  
GO:0009684 GO:0009851  
GO:0009684 GO:0042435  
GO:0009684 GO:0072330  
GO:0009685 GO:0016101  
GO:0009685 GO:0019752  
GO:0009685 GO:0042445  
GO:0009686 GO:0009685  
GO:0009686 GO:0016102  
GO:0009686 GO:0042446  
GO:0009686 GO:0046394  
GO:0009687 GO:0006714  
GO:0009687 GO:0032787  
GO:0009687 GO:0043288  
GO:0009687 GO:1902644  
GO:0009688 GO:0009687  
GO:0009688 GO:0016106  
GO:0009688 GO:0043289  
GO:0009688 GO:0072330  
GO:0009688 GO:1902645  
GO:0009689 GO:0009814  
GO:0009689 GO:0052322  
GO:0009690 GO:0006725  
GO:0009690 GO:0009308  
GO:0009690 GO:0034754  
GO:0009690 GO:0046483  
GO:0009691 GO:0009690  
GO:0009691 GO:0042446  
GO:0009691 GO:0044249  
GO:0009692 GO:0042445  
GO:0009692 GO:0043449  
GO:0009693 GO:0009692  
GO:0009693 GO:0042446  
GO:0009693 GO:0043450  
GO:0009694 GO:0032787  
GO:0009694 GO:0042445  
GO:0009695 GO:0009694  
GO:0009695 GO:0042446  
GO:0009695 GO:0072330  
GO:0009696 GO:0016999  
GO:0009696 GO:0018958  
GO:0009696 GO:0032787  
GO:0009696 GO:0042445  
GO:0009696 GO:0042537  
GO:0009697 GO:0009696  
GO:0009697 GO:0017000  
GO:0009697 GO:0042446  
GO:0009697 GO:0046189  
GO:0009697 GO:0072330  
GO:0009698 GO:0006725  
GO:0009698 GO:0019748  
GO:0009698 GO:1901360  
GO:0009699 GO:0009698  
GO:0009699 GO:0019438  
GO:0009699 GO:0044550  
GO:0009699 GO:1901362  
GO:0009700 GO:0042435  
GO:0009700 GO:0046217  
GO:0009700 GO:0052315  
GO:0009701 GO:0009717  
GO:0009701 GO:0046289  
GO:0009701 GO:0052315  
GO:0009702 GO:0016773  
GO:0009702 GO:0019200  
GO:0009703 GO:0008940  
GO:0009703 GO:0046857  
GO:0009704 GO:0009416  
GO:0009704 GO:0009640  
GO:0009705 GO:0005774  
GO:0009705 GO:0000325  
GO:0009706 GO:0009528  
GO:0009706 GO:0031969  
GO:0009707 GO:0009527  
GO:0009707 GO:0031969  
GO:0009708 GO:0033075  
GO:0009708 GO:0046445  
GO:0009709 GO:0035835  
GO:0009709 GO:0046447  
GO:0009710 GO:0009821  
GO:0009710 GO:0018130  
GO:0009710 GO:0046448  
GO:0009710 GO:1901362  
GO:0009711 GO:0009821  
GO:0009711 GO:0046446  
GO:0009711 GO:0072522  
GO:0009712 GO:0018958  
GO:0009713 GO:0009712  
GO:0009713 GO:0046189  
GO:0009714 GO:0009698  
GO:0009714 GO:0042180  
GO:0009715 GO:0009699  
GO:0009715 GO:0009714  
GO:0009715 GO:0042181  
GO:0009716 GO:0009813  
GO:0009716 GO:0046285  
GO:0009716 GO:0052315  
GO:0009717 GO:0009699  
GO:0009717 GO:0018130  
GO:0009717 GO:0046287  
GO:0009718 GO:0009813  
GO:0009718 GO:0046148  
GO:0009718 GO:0046283  
GO:0009719 GO:0050896  
GO:0009720 GO:0009593  
GO:0009720 GO:0009725  
GO:0009720 GO:0009726  
GO:0009721 GO:0009720  
GO:0009721 GO:0009733  
GO:0009722 GO:0009720  
GO:0009722 GO:0009735  
GO:0009723 GO:0009725  
GO:0009724 GO:0009720  
GO:0009724 GO:0009737  
GO:0009725 GO:0009719  
GO:0009725 GO:0010033  
GO:0009726 GO:0009719  
GO:0009726 GO:0051606  
GO:0009727 GO:0009720  
GO:0009727 GO:0009723  
GO:0009728 GO:0009720  
GO:0009728 GO:0009739  
GO:0009729 GO:0009720  
GO:0009729 GO:0009741  
GO:0009730 GO:0009593  
GO:0009730 GO:0009743  
GO:0009731 GO:0009744  
GO:0009731 GO:0034288  
GO:0009732 GO:0009746  
GO:0009732 GO:0034287  
GO:0009733 GO:0009725  
GO:0009734 GO:0009755  
GO:0009734 GO:0071365  
GO:0009735 GO:0009725  
GO:0009736 GO:0009755  
GO:0009736 GO:0071368  
GO:0009737 GO:0001101  
GO:0009737 GO:0009725  
GO:0009737 GO:0033993  
GO:0009737 GO:0097305  
GO:0009738 GO:0009755  
GO:0009738 GO:0071215  
GO:0009739 GO:0001101  
GO:0009739 GO:0009725  
GO:0009739 GO:0033993  
GO:0009739 GO:1901700  
GO:0009740 GO:0010476  
GO:0009741 GO:0009725  
GO:0009741 GO:0014070  
GO:0009741 GO:0033993  
GO:0009741 GO:1901700  
GO:0009742 GO:0043401  
GO:0009742 GO:0071367  
GO:0009743 GO:0010033  
GO:0009743 GO:1901700  
GO:0009744 GO:0034285  
GO:0009745 GO:0010182  
GO:0009745 GO:0071329  
GO:0009746 GO:0034284  
GO:0009747 GO:0009757  
GO:0009748 GO:0009757  
GO:0009749 GO:0009746  
GO:0009750 GO:0009746  
GO:0009751 GO:0001101  
GO:0009751 GO:0009725  
GO:0009751 GO:0014070  
GO:0009751 GO:0042493  
GO:0009751 GO:0046677  
GO:0009751 GO:1901700  
GO:0009752 GO:0009593  
GO:0009752 GO:0009751  
GO:0009753 GO:0001101  
GO:0009753 GO:0009725  
GO:0009753 GO:1901700  
GO:0009754 GO:0009593  
GO:0009754 GO:0009726  
GO:0009754 GO:0009753  
GO:0009755 GO:0007165  
GO:0009755 GO:0032870  
GO:0009756 GO:0007165  
GO:0009756 GO:0071322  
GO:0009757 GO:0010182  
GO:0009757 GO:0071331  
GO:0009758 GO:0008150  
GO:0009759 GO:0019761  
GO:0009759 GO:0042343  
GO:0009759 GO:0042435  
GO:0009760 GO:0015977  
GO:0009760 GO:0019685  
GO:0009761 GO:0015977  
GO:0009761 GO:0019685  
GO:0009762 GO:0009760  
GO:0009763 GO:0009760  
GO:0009764 GO:0009760  
GO:0009765 GO:0006091  
GO:0009765 GO:0019684  
GO:0009766 GO:0022904  
GO:0009766 GO:0019684  
GO:0009767 GO:0022900  
GO:0009767 GO:0019684  
GO:0009768 GO:0009765  
GO:0009769 GO:0009765  
GO:0009770 GO:0009766  
GO:0009771 GO:0009766  
GO:0009772 GO:0009767  
GO:0009773 GO:0009767  
GO:0009777 GO:0016310  
GO:0009777 GO:0046034  
GO:0009777 GO:0019684  
GO:0009778 GO:0009777  
GO:0009779 GO:0009777  
GO:0009780 GO:0006740  
GO:0009780 GO:0019684  
GO:0009782 GO:0044436  
GO:0009782 GO:0098796  
GO:0009782 GO:0009522  
GO:0009783 GO:0044436  
GO:0009783 GO:0098796  
GO:0009783 GO:0009523  
GO:0009784 GO:0004673  
GO:0009784 GO:0019199  
GO:0009785 GO:0030522  
GO:0009785 GO:0071483  
GO:0009786 GO:0051302  
GO:0009786 GO:0008356  
GO:0009787 GO:0009966  
GO:0009787 GO:1905957  
GO:0009787 GO:0009738  
GO:0009788 GO:0009787  
GO:0009788 GO:0009968  
GO:0009788 GO:1905958  
GO:0009788 GO:0009738 negatively_ 
GO:0009789 GO:0009787  
GO:0009789 GO:0009967  
GO:0009789 GO:1905959  
GO:0009789 GO:0009738 positively_ 
GO:0009790 GO:0007275  
GO:0009791 GO:0032501  
GO:0009791 GO:0007275  
GO:0009792 GO:0009790  
GO:0009793 GO:0003006  
GO:0009793 GO:0009790  
GO:0009793 GO:0048316  
GO:0009794 GO:0007346  
GO:0009794 GO:0045995  
GO:0009794 GO:0045448  
GO:0009798 GO:0007389  
GO:0009799 GO:0007389  
GO:0009800 GO:0009699  
GO:0009800 GO:0009803  
GO:0009800 GO:0072330  
GO:0009801 GO:0009698  
GO:0009802 GO:0009699  
GO:0009802 GO:0009801  
GO:0009802 GO:0009803  
GO:0009803 GO:0009698  
GO:0009803 GO:0032787  
GO:0009803 GO:0042537  
GO:0009804 GO:0009698  
GO:0009804 GO:0046483  
GO:0009805 GO:0009699  
GO:0009805 GO:0009804  
GO:0009805 GO:0018130  
GO:0009806 GO:0009698  
GO:0009807 GO:0009699  
GO:0009807 GO:0009806  
GO:0009808 GO:0009698  
GO:0009809 GO:0009699  
GO:0009809 GO:0009808  
GO:0009810 GO:0006725  
GO:0009810 GO:1900673  
GO:0009810 GO:1901360  
GO:0009811 GO:0009810  
GO:0009811 GO:0019438  
GO:0009811 GO:1900674  
GO:0009811 GO:1901362  
GO:0009812 GO:0071704  
GO:0009813 GO:0009812  
GO:0009813 GO:1901576  
GO:0009814 GO:0045087  
GO:0009814 GO:0098542  
GO:0009815 GO:0016641  
GO:0009816 GO:0009814  
GO:0009816 GO:0042742  
GO:0009817 GO:0009814  
GO:0009817 GO:0050832  
GO:0009818 GO:0009814  
GO:0009818 GO:0042832  
GO:0009819 GO:0009414  
GO:0009820 GO:1901564  
GO:0009821 GO:0009820  
GO:0009821 GO:0044271  
GO:0009821 GO:1901566  
GO:0009822 GO:0009820  
GO:0009822 GO:0044270  
GO:0009822 GO:1901565  
GO:0009823 GO:0009690  
GO:0009823 GO:0042447  
GO:0009824 GO:0016765  
GO:0009825 GO:0016049  
GO:0009826 GO:0000902  
GO:0009826 GO:0016049  
GO:0009826 GO:0060560  
GO:0009827 GO:0009664  
GO:0009827 GO:0042545  
GO:0009828 GO:0009827  
GO:0009829 GO:0009827  
GO:0009829 GO:0022412  
GO:0009829 GO:0009835  
GO:0009830 GO:0009827  
GO:0009830 GO:0044277  
GO:0009830 GO:0009838  
GO:0009831 GO:0009827  
GO:0009831 GO:0042547  
GO:0009832 GO:0042546  
GO:0009832 GO:0071669  
GO:0009833 GO:0009832  
GO:0009833 GO:1903047  
GO:0009833 GO:0000281  
GO:0009834 GO:0009832  
GO:0009835 GO:0003006  
GO:0009835 GO:0007568  
GO:0009835 GO:0071695  
GO:0009835 GO:0010154  
GO:0009836 GO:0009835  
GO:0009837 GO:0009835  
GO:0009838 GO:0032502  
GO:0009838 GO:0007275  
GO:0009840 GO:0009368  
GO:0009840 GO:0044434  
GO:0009840 GO:0009570  
GO:0009841 GO:0009368  
GO:0009841 GO:0098798  
GO:0009841 GO:0005759  
GO:0009842 GO:0009536  
GO:0009843 GO:0031976  
GO:0009843 GO:0009842  
GO:0009845 GO:0032501  
GO:0009845 GO:0090351  
GO:0009846 GO:0022414  
GO:0009846 GO:0032501  
GO:0009846 GO:0009856  
GO:0009847 GO:0032502  
GO:0009848 GO:0006568  
GO:0009848 GO:0009684  
GO:0009849 GO:0009684  
GO:0009850 GO:0042445  
GO:0009850 GO:0044237  
GO:0009851 GO:0009850  
GO:0009851 GO:0042446  
GO:0009851 GO:0044249  
GO:0009852 GO:0009850  
GO:0009852 GO:0042447  
GO:0009853 GO:0043094  
GO:0009854 GO:0043094  
GO:0009854 GO:0009853  
GO:0009855 GO:0009799  
GO:0009856 GO:0022414  
GO:0009856 GO:0044706  
GO:0009859 GO:0006833  
GO:0009859 GO:0022414  
GO:0009859 GO:0009875  
GO:0009860 GO:0000904  
GO:0009860 GO:0003006  
GO:0009860 GO:0009932  
GO:0009860 GO:0048588  
GO:0009860 GO:0048868  
GO:0009861 GO:0009611  
GO:0009861 GO:0009814  
GO:0009862 GO:0009863  
GO:0009862 GO:0009627  
GO:0009863 GO:0007165  
GO:0009863 GO:0071446  
GO:0009864 GO:0002218  
GO:0009864 GO:0002252  
GO:0009864 GO:0009867  
GO:0009864 GO:0009682  
GO:0009865 GO:0044703  
GO:0009865 GO:0098609  
GO:0009865 GO:0098740  
GO:0009865 GO:0009875  
GO:0009865 GO:0048868  
GO:0009866 GO:0002218  
GO:0009866 GO:0002252  
GO:0009866 GO:0009873  
GO:0009866 GO:0009682  
GO:0009867 GO:0009755  
GO:0009867 GO:0071395  
GO:0009868 GO:0009867  
GO:0009868 GO:0032260  
GO:0009870 GO:0002218  
GO:0009870 GO:0007165  
GO:0009871 GO:0009873  
GO:0009871 GO:0009861  
GO:0009873 GO:0000160  
GO:0009873 GO:0009755  
GO:0009873 GO:0071369  
GO:0009875 GO:0007154  
GO:0009875 GO:0022414  
GO:0009875 GO:0009856  
GO:0009876 GO:0022414  
GO:0009876 GO:0098609  
GO:0009876 GO:0009875  
GO:0009877 GO:0044403  
GO:0009878 GO:0009653  
GO:0009878 GO:0044111  
GO:0009878 GO:0009877  
GO:0009879 GO:0009799  
GO:0009879 GO:0009956  
GO:0009880 GO:0007389  
GO:0009880 GO:0009790  
GO:0009881 GO:0038023  
GO:0009882 GO:0009881  
GO:0009883 GO:0009881  
GO:0009884 GO:0004888  
GO:0009885 GO:0009784  
GO:0009885 GO:0009884  
GO:0009886 GO:0009653  
GO:0009886 GO:0009791  
GO:0009887 GO:0009653  
GO:0009887 GO:0048513  
GO:0009888 GO:0048856  
GO:0009889 GO:0019222  
GO:0009889 GO:0009058  
GO:0009890 GO:0009889  
GO:0009890 GO:0009892  
GO:0009890 GO:0009058 negatively_ 
GO:0009891 GO:0009889  
GO:0009891 GO:0009893  
GO:0009891 GO:0009058 positively_ 
GO:0009892 GO:0019222  
GO:0009892 GO:0048519  
GO:0009892 GO:0008152 negatively_ 
GO:0009893 GO:0019222  
GO:0009893 GO:0048518  
GO:0009893 GO:0008152 positively_ 
GO:0009894 GO:0019222  
GO:0009894 GO:0009056  
GO:0009895 GO:0009892  
GO:0009895 GO:0009894  
GO:0009895 GO:0009056 negatively_ 
GO:0009896 GO:0009893  
GO:0009896 GO:0009894  
GO:0009896 GO:0009056 positively_ 
GO:0009897 GO:0044459  
GO:0009897 GO:0098552  
GO:0009897 GO:0009986  
GO:0009898 GO:0044459  
GO:0009898 GO:0098562  
GO:0009899 GO:0010333  
GO:0009900 GO:0048609  
GO:0009901 GO:0009900  
GO:0009901 GO:0048653  
GO:0009902 GO:0009658  
GO:0009902 GO:0019750  
GO:0009902 GO:0051667  
GO:0009903 GO:0009902  
GO:0009904 GO:0009902  
GO:0009905 GO:0016872  
GO:0009906 GO:0009637  
GO:0009906 GO:0009648  
GO:0009907 GO:0009648  
GO:0009907 GO:0010114  
GO:0009908 GO:0090567  
GO:0009909 GO:0048580  
GO:0009909 GO:0048831  
GO:0009909 GO:2000241  
GO:0009909 GO:0009908  
GO:0009910 GO:0009909  
GO:0009910 GO:0048581  
GO:0009910 GO:2000242  
GO:0009910 GO:0009908 negatively_ 
GO:0009911 GO:0009909  
GO:0009911 GO:0048582  
GO:0009911 GO:2000243  
GO:0009911 GO:0009908 positively_ 
GO:0009912 GO:0060120  
GO:0009912 GO:0072148  
GO:0009912 GO:0042491  
GO:0009913 GO:0030855  
GO:0009913 GO:0008544  
GO:0009914 GO:0006810  
GO:0009914 GO:0010817  
GO:0009915 GO:0010233  
GO:0009915 GO:0015770  
GO:0009916 GO:0016682  
GO:0009917 GO:0016627  
GO:0009918 GO:0016627  
GO:0009920 GO:0000919  
GO:0009920 GO:0009832  
GO:0009920 GO:0140014  
GO:0009921 GO:0098797  
GO:0009922 GO:0004312  
GO:0009923 GO:0044432  
GO:0009923 GO:0098796  
GO:0009923 GO:1990234  
GO:0009923 GO:0005789  
GO:0009924 GO:0071771  
GO:0009925 GO:0098590  
GO:0009925 GO:0016323  
GO:0009925 GO:0045178  
GO:0009926 GO:0060918  
GO:0009927 GO:0004672  
GO:0009927 GO:0060089  
GO:0009930 GO:0044464  
GO:0009930 GO:0009986  
GO:0009931 GO:0004674  
GO:0009931 GO:0010857  
GO:0009932 GO:0009826  
GO:0009933 GO:0048532  
GO:0009933 GO:0048507  
GO:0009934 GO:0022603  
GO:0009934 GO:0048509  
GO:0009934 GO:0009933  
GO:0009937 GO:0009966  
GO:0009937 GO:0009740  
GO:0009938 GO:0009937  
GO:0009938 GO:0009968  
GO:0009938 GO:0009740 negatively_ 
GO:0009939 GO:0009937  
GO:0009939 GO:0009967  
GO:0009939 GO:0009740 positively_ 
GO:0009940 GO:0010209  
GO:0009941 GO:0009526  
GO:0009941 GO:0044434  
GO:0009942 GO:0000578  
GO:0009942 GO:0003006  
GO:0009942 GO:0009793  
GO:0009943 GO:0009798  
GO:0009943 GO:0009955  
GO:0009944 GO:0065001  
GO:0009944 GO:0009943  
GO:0009945 GO:0009798  
GO:0009945 GO:0009956  
GO:0009946 GO:0009798  
GO:0009946 GO:0009954  
GO:0009947 GO:0009798  
GO:0009947 GO:0097353  
GO:0009948 GO:0009798  
GO:0009948 GO:0009952  
GO:0009949 GO:0065001  
GO:0009949 GO:0009948  
GO:0009950 GO:0009798  
GO:0009950 GO:0009953  
GO:0009951 GO:0065001  
GO:0009951 GO:0009950  
GO:0009952 GO:0003002  
GO:0009953 GO:0003002  
GO:0009954 GO:0003002  
GO:0009955 GO:0003002  
GO:0009956 GO:0003002  
GO:0009957 GO:0001708  
GO:0009957 GO:0009913  
GO:0009958 GO:0009630  
GO:0009959 GO:0009630  
GO:0009960 GO:0003006  
GO:0009960 GO:0009888  
GO:0009960 GO:0048316  
GO:0009961 GO:0043200  
GO:0009962 GO:0009889  
GO:0009962 GO:0080090  
GO:0009962 GO:0009813  
GO:0009963 GO:0009891  
GO:0009963 GO:0009962  
GO:0009963 GO:0009813 positively_ 
GO:0009964 GO:0009890  
GO:0009964 GO:0009962  
GO:0009964 GO:0009813 negatively_ 
GO:0009965 GO:1905392  
GO:0009965 GO:0010016  
GO:0009965 GO:0048366  
GO:0009966 GO:0010646  
GO:0009966 GO:0023051  
GO:0009966 GO:0048583  
GO:0009966 GO:0007165  
GO:0009967 GO:0009966  
GO:0009967 GO:0010647  
GO:0009967 GO:0023056  
GO:0009967 GO:0048584  
GO:0009967 GO:0007165 positively_ 
GO:0009968 GO:0009966  
GO:0009968 GO:0010648  
GO:0009968 GO:0023057  
GO:0009968 GO:0048585  
GO:0009968 GO:0007165 negatively_ 
GO:0009969 GO:0009250  
GO:0009969 GO:0010411  
GO:0009970 GO:0009267  
GO:0009971 GO:0007053  
GO:0009971 GO:0055048  
GO:0009972 GO:0006216  
GO:0009973 GO:0016667  
GO:0009974 GO:0072374  
GO:0009975 GO:0003824  
GO:0009976 GO:0009975  
GO:0009977 GO:0015291  
GO:0009977 GO:0015450  
GO:0009978 GO:0016836  
GO:0009979 GO:0042389  
GO:0009982 GO:0016866  
GO:0009986 GO:0044464  
GO:0009987 GO:0008150  
GO:0009988 GO:0008037  
GO:0009989 GO:0008037  
GO:0009990 GO:0009989  
GO:0009991 GO:0009605  
GO:0009992 GO:0006884  
GO:0009992 GO:0030104  
GO:0009992 GO:0055082  
GO:0009994 GO:0003006  
GO:0009994 GO:0022412  
GO:0009994 GO:0030154  
GO:0009994 GO:0048477  
GO:0009995 GO:0009593  
GO:0009996 GO:0010454  
GO:0009996 GO:0042659  
GO:0009996 GO:0001708 negatively_ 
GO:0009997 GO:0042686  
GO:0009997 GO:0051892  
GO:0009997 GO:2000044  
GO:0009997 GO:0042685 negatively_ 
GO:0009998 GO:0009996  
GO:0009998 GO:0042673  
GO:0009998 GO:0060226  
GO:0009998 GO:0042672 negatively_ 
GO:0009999 GO:0009996  
GO:0009999 GO:0042669  
GO:0009999 GO:0045608  
GO:0009999 GO:0042667 negatively_ 
GO:0010001 GO:0030154  
GO:0010001 GO:0042063  
GO:0010002 GO:0035051  
GO:0010002 GO:0048863  
GO:0010004 GO:0001703  
GO:0010005 GO:0055028  
GO:0010006 GO:0044434  
GO:0010006 GO:0098796  
GO:0010006 GO:0009707  
GO:0010007 GO:0044434  
GO:0010007 GO:1902494  
GO:0010008 GO:0044440  
GO:0010008 GO:0098588  
GO:0010008 GO:0098805  
GO:0010009 GO:0044440  
GO:0010009 GO:0098562  
GO:0010009 GO:0010008  
GO:0010011 GO:0042562  
GO:0010012 GO:0008395  
GO:0010013 GO:0008144  
GO:0010013 GO:0033218  
GO:0010013 GO:0033293  
GO:0010013 GO:0097159  
GO:0010014 GO:0032502  
GO:0010014 GO:0009933  
GO:0010015 GO:1905392  
GO:0010015 GO:0048364  
GO:0010016 GO:0009653  
GO:0010016 GO:0048367  
GO:0010017 GO:0007165  
GO:0010017 GO:0071489  
GO:0010018 GO:0010017  
GO:0010018 GO:0071490  
GO:0010019 GO:0007165  
GO:0010020 GO:0009658  
GO:0010020 GO:0043572  
GO:0010021 GO:0009059  
GO:0010021 GO:1901137  
GO:0010021 GO:2000896  
GO:0010022 GO:0032501  
GO:0010022 GO:0010073  
GO:0010023 GO:0009699  
GO:0010023 GO:0017144  
GO:0010023 GO:0018130  
GO:0010023 GO:0046189  
GO:0010024 GO:0033014  
GO:0010024 GO:0051188  
GO:0010024 GO:0051202  
GO:0010025 GO:0010166  
GO:0010025 GO:1901570  
GO:0010026 GO:0030154  
GO:0010026 GO:0090558  
GO:0010027 GO:0009668  
GO:0010028 GO:0016122  
GO:0010029 GO:1900140  
GO:0010029 GO:0009845  
GO:0010030 GO:0010029  
GO:0010030 GO:0048582  
GO:0010030 GO:0009845 positively_ 
GO:0010031 GO:0050879  
GO:0010032 GO:0030261  
GO:0010032 GO:0070192  
GO:0010033 GO:0042221  
GO:0010034 GO:0001101  
GO:0010034 GO:0010033  
GO:0010034 GO:0046677  
GO:0010034 GO:1901700  
GO:0010035 GO:0042221  
GO:0010036 GO:0042221  
GO:0010037 GO:0010033  
GO:0010037 GO:0072347  
GO:0010037 GO:1901700  
GO:0010038 GO:0010035  
GO:0010039 GO:0010038  
GO:0010040 GO:0010039  
GO:0010041 GO:0010039  
GO:0010042 GO:0010038  
GO:0010043 GO:0010038  
GO:0010044 GO:0010038  
GO:0010045 GO:0010038  
GO:0010046 GO:0009636  
GO:0010047 GO:0009900  
GO:0010048 GO:0009409  
GO:0010049 GO:0009791  
GO:0010050 GO:0009791  
GO:0010051 GO:0003002  
GO:0010052 GO:0090627  
GO:0010052 GO:0010103  
GO:0010053 GO:0090627  
GO:0010053 GO:0010015  
GO:0010053 GO:0090558  
GO:0010054 GO:0010053  
GO:0010055 GO:0010053  
GO:0010056 GO:0090628  
GO:0010056 GO:0010055  
GO:0010057 GO:0090628  
GO:0010057 GO:0010054  
GO:0010058 GO:0042659  
GO:0010058 GO:1903888  
GO:0010058 GO:2000067  
GO:0010058 GO:0010056  
GO:0010059 GO:0010058  
GO:0010059 GO:0042660  
GO:0010059 GO:1903890  
GO:0010059 GO:1905423  
GO:0010059 GO:0010056 positively_ 
GO:0010060 GO:0009996  
GO:0010060 GO:0010058  
GO:0010060 GO:1903889  
GO:0010060 GO:1905422  
GO:0010060 GO:0010056 negatively_ 
GO:0010061 GO:0042659  
GO:0010061 GO:1903888  
GO:0010061 GO:2000067  
GO:0010061 GO:0010057  
GO:0010062 GO:0009996  
GO:0010062 GO:0010061  
GO:0010062 GO:1903889  
GO:0010062 GO:1905422  
GO:0010062 GO:0010057 negatively_ 
GO:0010063 GO:0010061  
GO:0010063 GO:0042660  
GO:0010063 GO:1903890  
GO:0010063 GO:1905423  
GO:0010063 GO:0010057 positively_ 
GO:0010064 GO:0010016  
GO:0010064 GO:0048598  
GO:0010065 GO:0048508  
GO:0010066 GO:0010065  
GO:0010067 GO:0010065  
GO:0010068 GO:0010065  
GO:0010069 GO:0000281  
GO:0010069 GO:0010070  
GO:0010069 GO:0022414  
GO:0010069 GO:0009793  
GO:0010070 GO:0008356  
GO:0010071 GO:0003006  
GO:0010071 GO:0090421  
GO:0010071 GO:0010015  
GO:0010071 GO:0048508  
GO:0010072 GO:0003006  
GO:0010072 GO:0090421  
GO:0010072 GO:0010016  
GO:0010072 GO:0048508  
GO:0010073 GO:0032501  
GO:0010073 GO:0048507  
GO:0010074 GO:0019827  
GO:0010074 GO:0010073  
GO:0010075 GO:0048509  
GO:0010075 GO:0048638  
GO:0010075 GO:0010073  
GO:0010075 GO:0035266  
GO:0010076 GO:0010074  
GO:0010077 GO:0010074  
GO:0010078 GO:0010074  
GO:0010078 GO:0010015  
GO:0010079 GO:0010074  
GO:0010080 GO:0009909  
GO:0010080 GO:0010075  
GO:0010080 GO:0010451  
GO:0010081 GO:0010075  
GO:0010081 GO:0048580  
GO:0010081 GO:0048831  
GO:0010081 GO:2000241  
GO:0010081 GO:0010450  
GO:0010082 GO:0010075  
GO:0010082 GO:2000280  
GO:0010082 GO:0010015  
GO:0010082 GO:0010449  
GO:0010083 GO:0010075  
GO:0010083 GO:0048831  
GO:0010083 GO:1905613  
GO:0010083 GO:0010448  
GO:0010084 GO:0065001  
GO:0010084 GO:0009887  
GO:0010085 GO:0065001  
GO:0010085 GO:0009946  
GO:0010086 GO:0010015  
GO:0010086 GO:0048598  
GO:0010087 GO:0009888  
GO:0010088 GO:0010087  
GO:0010089 GO:0010087  
GO:0010090 GO:0000904  
GO:0010090 GO:0010026  
GO:0010090 GO:0090626  
GO:0010091 GO:0000904  
GO:0010091 GO:0010090  
GO:0010092 GO:0003002  
GO:0010092 GO:0048645  
GO:0010093 GO:0003006  
GO:0010093 GO:0090701  
GO:0010093 GO:0048449  
GO:0010094 GO:0010093  
GO:0010094 GO:0048462  
GO:0010095 GO:0010093  
GO:0010095 GO:0048451  
GO:0010096 GO:0010093  
GO:0010096 GO:0048453  
GO:0010097 GO:0010093  
GO:0010097 GO:0048455  
GO:0010098 GO:0048856  
GO:0010099 GO:0048580  
GO:0010099 GO:2000030  
GO:0010099 GO:0009640  
GO:0010100 GO:0010099  
GO:0010100 GO:0048581  
GO:0010100 GO:0048585  
GO:0010100 GO:0009640 negatively_ 
GO:0010101 GO:0010015  
GO:0010101 GO:0090697  
GO:0010101 GO:0048528  
GO:0010102 GO:0010101  
GO:0010102 GO:0048527  
GO:0010103 GO:0090626  
GO:0010103 GO:0090698  
GO:0010103 GO:0010016  
GO:0010103 GO:0010374  
GO:0010104 GO:0070297  
GO:0010104 GO:0009873  
GO:0010105 GO:0010104  
GO:0010105 GO:0070298  
GO:0010105 GO:0009873 negatively_ 
GO:0010106 GO:0009267  
GO:0010106 GO:0006879  
GO:0010107 GO:0071805  
GO:0010108 GO:0009593  
GO:0010109 GO:0031323  
GO:0010109 GO:0015979  
GO:0010110 GO:0010109  
GO:0010110 GO:0043255  
GO:0010110 GO:0019685  
GO:0010111 GO:0007031  
GO:0010111 GO:0009657  
GO:0010112 GO:0002831  
GO:0010112 GO:0032101  
GO:0010112 GO:0043900  
GO:0010112 GO:0045088  
GO:0010112 GO:0009627  
GO:0010113 GO:0002832  
GO:0010113 GO:0010112  
GO:0010113 GO:0032102  
GO:0010113 GO:0043901  
GO:0010113 GO:0045824  
GO:0010113 GO:0009627 negatively_ 
GO:0010114 GO:0009639  
GO:0010115 GO:0010565  
GO:0010115 GO:0019747  
GO:0010115 GO:0031326  
GO:0010115 GO:0043455  
GO:0010115 GO:0046890  
GO:0010115 GO:1902930  
GO:0010115 GO:0009688  
GO:0010116 GO:0010115  
GO:0010116 GO:0031328  
GO:0010116 GO:0045828  
GO:0010116 GO:0046889  
GO:0010116 GO:1902932  
GO:0010116 GO:0009688 positively_ 
GO:0010117 GO:0009416  
GO:0010118 GO:0009987  
GO:0010119 GO:0050794  
GO:0010119 GO:0010118  
GO:0010120 GO:0009700  
GO:0010120 GO:0044272  
GO:0010120 GO:0052317  
GO:0010121 GO:0019493  
GO:0010122 GO:0006522  
GO:0010122 GO:0006527  
GO:0010123 GO:0006067  
GO:0010123 GO:0019605  
GO:0010123 GO:0019654  
GO:0010123 GO:0043443  
GO:0010123 GO:0045733  
GO:0010123 GO:0071270  
GO:0010124 GO:0009407  
GO:0010124 GO:0009852  
GO:0010124 GO:0019439  
GO:0010124 GO:0042178  
GO:0010124 GO:0042537  
GO:0010124 GO:0072329  
GO:0010124 GO:1901361  
GO:0010125 GO:0010126  
GO:0010125 GO:0016138  
GO:0010125 GO:0044272  
GO:0010125 GO:0051188  
GO:0010126 GO:0006790  
GO:0010126 GO:0016137  
GO:0010126 GO:0051186  
GO:0010127 GO:0098754  
GO:0010128 GO:0018875  
GO:0010128 GO:0043639  
GO:0010129 GO:0019439  
GO:0010129 GO:0042178  
GO:0010130 GO:0018913  
GO:0010132 GO:0019756  
GO:0010132 GO:1901806  
GO:0010133 GO:0006536  
GO:0010133 GO:0006562  
GO:0010134 GO:0000103  
GO:0010134 GO:0019419  
GO:0010135 GO:0043603  
GO:0010136 GO:0010135  
GO:0010136 GO:0044270  
GO:0010137 GO:0010135  
GO:0010137 GO:0043604  
GO:0010138 GO:0009220  
GO:0010138 GO:0032262  
GO:0010139 GO:0009221  
GO:0010139 GO:0032262  
GO:0010142 GO:0045337  
GO:0010142 GO:1902767  
GO:0010142 GO:0016114  
GO:0010143 GO:0009059  
GO:0010144 GO:0009443  
GO:0010144 GO:0042818  
GO:0010145 GO:0044264  
GO:0010146 GO:0010145  
GO:0010146 GO:0033692  
GO:0010147 GO:0010145  
GO:0010147 GO:0044247  
GO:0010148 GO:0006833  
GO:0010150 GO:0090693  
GO:0010150 GO:0048366  
GO:0010151 GO:0009658  
GO:0010152 GO:0021700  
GO:0010152 GO:0009555  
GO:0010154 GO:0048608  
GO:0010155 GO:1904062  
GO:0010155 GO:1902600  
GO:0010157 GO:0001101  
GO:0010157 GO:0010035  
GO:0010157 GO:1901700  
GO:0010158 GO:0001708  
GO:0010159 GO:0003002  
GO:0010159 GO:0009887  
GO:0010160 GO:0003002  
GO:0010160 GO:0048859  
GO:0010160 GO:0048645  
GO:0010161 GO:0010017  
GO:0010161 GO:0071491  
GO:0010162 GO:0003006  
GO:0010162 GO:0022611  
GO:0010162 GO:0032501  
GO:0010162 GO:0048609  
GO:0010162 GO:0010431  
GO:0010164 GO:0010038  
GO:0010165 GO:0010212  
GO:0010166 GO:1901568  
GO:0010167 GO:0001101  
GO:0010167 GO:0010035  
GO:0010167 GO:1901698  
GO:0010167 GO:1901700  
GO:0010168 GO:0043231  
GO:0010169 GO:0044444  
GO:0010169 GO:1902494  
GO:0010170 GO:0044424  
GO:0010170 GO:1902503  
GO:0010171 GO:0009653  
GO:0010172 GO:0010171  
GO:0010172 GO:0048598  
GO:0010174 GO:0005337  
GO:0010174 GO:0015291  
GO:0010175 GO:0008519  
GO:0010175 GO:0015101  
GO:0010175 GO:0015166  
GO:0010175 GO:0015665  
GO:0010175 GO:0046624  
GO:0010176 GO:0010354  
GO:0010177 GO:0046912  
GO:0010178 GO:0016810  
GO:0010179 GO:0010178  
GO:0010180 GO:0019899  
GO:0010181 GO:0032553  
GO:0010181 GO:0043168  
GO:0010181 GO:0050662  
GO:0010182 GO:0009756  
GO:0010183 GO:0022414  
GO:0010183 GO:0050918  
GO:0010183 GO:0048868  
GO:0010184 GO:0009914  
GO:0010185 GO:0031347  
GO:0010185 GO:0006968  
GO:0010186 GO:0010185  
GO:0010186 GO:0031349  
GO:0010186 GO:0006968 positively_ 
GO:0010187 GO:0010029  
GO:0010187 GO:0048581  
GO:0010187 GO:0009845 negatively_ 
GO:0010188 GO:0009636  
GO:0010189 GO:0018130  
GO:0010189 GO:0042360  
GO:0010189 GO:0042362  
GO:0010189 GO:1901362  
GO:0010189 GO:1901617  
GO:0010190 GO:0017004  
GO:0010191 GO:0044237  
GO:0010192 GO:0010191  
GO:0010192 GO:0044249  
GO:0010193 GO:0000302  
GO:0010193 GO:0001101  
GO:0010193 GO:0010035  
GO:0010193 GO:0042493  
GO:0010193 GO:0046677  
GO:0010196 GO:1990066  
GO:0010197 GO:0000741  
GO:0010197 GO:0009559  
GO:0010198 GO:0003006  
GO:0010198 GO:0010623  
GO:0010198 GO:0009856  
GO:0010199 GO:0090691  
GO:0010200 GO:0010243  
GO:0010200 GO:0042493  
GO:0010200 GO:1901700  
GO:0010201 GO:0010218  
GO:0010202 GO:0009645  
GO:0010202 GO:0010114  
GO:0010203 GO:0010114  
GO:0010203 GO:0055122  
GO:0010204 GO:0002218  
GO:0010204 GO:0007165  
GO:0010205 GO:0009644  
GO:0010205 GO:0043155  
GO:0010205 GO:0009767 negatively_ 
GO:0010206 GO:0030091  
GO:0010206 GO:0009765  
GO:0010207 GO:0034622  
GO:0010207 GO:0019684  
GO:0010208 GO:0010927  
GO:0010208 GO:0045229  
GO:0010208 GO:0085029  
GO:0010208 GO:0009555  
GO:0010209 GO:0005048  
GO:0010210 GO:0010178  
GO:0010211 GO:0010178  
GO:0010212 GO:0009314  
GO:0010213 GO:0006281  
GO:0010214 GO:0003006  
GO:0010214 GO:0048856  
GO:0010214 GO:0048316  
GO:0010215 GO:0030198  
GO:0010215 GO:0071668  
GO:0010216 GO:0006259  
GO:0010217 GO:0006875  
GO:0010217 GO:0055079  
GO:0010218 GO:0009639  
GO:0010219 GO:0080134  
GO:0010219 GO:0010048  
GO:0010220 GO:0010219  
GO:0010220 GO:0048584  
GO:0010220 GO:0010048 positively_ 
GO:0010221 GO:0010219  
GO:0010221 GO:0048585  
GO:0010221 GO:0010048 negatively_ 
GO:0010222 GO:0010051  
GO:0010223 GO:0001763  
GO:0010223 GO:0010346  
GO:0010224 GO:0009411  
GO:0010225 GO:0009411  
GO:0010226 GO:0010038  
GO:0010227 GO:0003006  
GO:0010227 GO:0009838  
GO:0010227 GO:0048437  
GO:0010228 GO:0003006  
GO:0010228 GO:0009791  
GO:0010228 GO:0048608  
GO:0010229 GO:0090567  
GO:0010230 GO:0009060  
GO:0010231 GO:0010162  
GO:0010231 GO:0097437  
GO:0010232 GO:0006810  
GO:0010232 GO:0032501  
GO:0010233 GO:0010232  
GO:0010234 GO:0001708  
GO:0010234 GO:0003006  
GO:0010234 GO:0048657  
GO:0010235 GO:0000911  
GO:0010235 GO:0010440  
GO:0010236 GO:1901663  
GO:0010238 GO:0014070  
GO:0010238 GO:0043200  
GO:0010239 GO:0006397  
GO:0010239 GO:0031425  
GO:0010240 GO:0044435  
GO:0010240 GO:0045254  
GO:0010241 GO:0033331  
GO:0010241 GO:0055114  
GO:0010242 GO:0016491  
GO:0010243 GO:0010033  
GO:0010243 GO:1901698  
GO:0010244 GO:0009637  
GO:0010244 GO:0009645  
GO:0010245 GO:0000226  
GO:0010246 GO:0000271  
GO:0010246 GO:0010395  
GO:0010247 GO:0009593  
GO:0010248 GO:0034220  
GO:0010249 GO:0009850  
GO:0010250 GO:0033477  
GO:0010250 GO:0042398  
GO:0010250 GO:0044272  
GO:0010252 GO:0048878  
GO:0010253 GO:0009226  
GO:0010253 GO:0033478  
GO:0010254 GO:0003006  
GO:0010254 GO:0048856  
GO:0010254 GO:0009908  
GO:0010255 GO:0009757  
GO:0010255 GO:0071333  
GO:0010256 GO:0016043  
GO:0010257 GO:0034622  
GO:0010258 GO:0010257  
GO:0010259 GO:0007275  
GO:0010259 GO:0007568  
GO:0010260 GO:0007568  
GO:0010260 GO:0048513  
GO:0010262 GO:0009793  
GO:0010263 GO:0010683  
GO:0010263 GO:0016104  
GO:0010263 GO:1901362  
GO:0010264 GO:0032958  
GO:0010264 GO:0033517  
GO:0010265 GO:0065003  
GO:0010266 GO:0010243  
GO:0010266 GO:0014070  
GO:0010266 GO:0033273  
GO:0010266 GO:0042493  
GO:0010267 GO:0030422  
GO:0010268 GO:0055088  
GO:0010269 GO:0010035  
GO:0010270 GO:0010207  
GO:0010271 GO:0090056  
GO:0010271 GO:1901404  
GO:0010271 GO:0015996  
GO:0010272 GO:0010038  
GO:0010273 GO:0061687  
GO:0010273 GO:1990169  
GO:0010274 GO:0009606  
GO:0010275 GO:0034622  
GO:0010276 GO:0016301  
GO:0010277 GO:0016703  
GO:0010278 GO:0044434  
GO:0010278 GO:0098796  
GO:0010278 GO:0009707  
GO:0010279 GO:0016881  
GO:0010280 GO:0003824  
GO:0010282 GO:0000323  
GO:0010282 GO:0000325  
GO:0010283 GO:0016628  
GO:0010284 GO:0016628  
GO:0010285 GO:0008483  
GO:0010286 GO:0009408  
GO:0010287 GO:0044434  
GO:0010287 GO:0009570  
GO:0010288 GO:0010038  
GO:0010289 GO:0010394  
GO:0010289 GO:0052325  
GO:0010290 GO:0022857  
GO:0010291 GO:0004497  
GO:0010292 GO:0001409  
GO:0010292 GO:0005346  
GO:0010292 GO:0008514  
GO:0010292 GO:0015211  
GO:0010292 GO:0015301  
GO:0010293 GO:0018488  
GO:0010294 GO:0035251  
GO:0010295 GO:0016709  
GO:0010296 GO:0051723  
GO:0010297 GO:0030247  
GO:0010298 GO:0016831  
GO:0010299 GO:0061687  
GO:0010299 GO:0010043  
GO:0010301 GO:0004022  
GO:0010303 GO:0004553  
GO:0010304 GO:0044257  
GO:0010305 GO:0010051  
GO:0010306 GO:0010396  
GO:0010306 GO:0052325  
GO:0010307 GO:0019207  
GO:0010308 GO:0016702  
GO:0010309 GO:0016702  
GO:0010310 GO:0051193  
GO:0010310 GO:2000377  
GO:0010310 GO:0042743  
GO:0010311 GO:0009791  
GO:0010311 GO:1905393  
GO:0010311 GO:0010102  
GO:0010312 GO:0098754  
GO:0010312 GO:1990359  
GO:0010313 GO:0005515  
GO:0010314 GO:1901981  
GO:0010315 GO:0010928  
GO:0010315 GO:0060918  
GO:0010316 GO:0032991  
GO:0010317 GO:0032991  
GO:0010317 GO:0010316  
GO:0010318 GO:0032991  
GO:0010318 GO:0010316  
GO:0010319 GO:0044435  
GO:0010319 GO:0009526  
GO:0010321 GO:0048580  
GO:0010321 GO:0010050  
GO:0010322 GO:0010565  
GO:0010322 GO:0010675  
GO:0010322 GO:0019747  
GO:0010322 GO:0071071  
GO:0010322 GO:0019288  
GO:0010323 GO:0010322  
GO:0010323 GO:0010677  
GO:0010323 GO:0045827  
GO:0010323 GO:0062014  
GO:0010323 GO:0071072  
GO:0010323 GO:0019288 negatively_ 
GO:0010324 GO:0061024  
GO:0010325 GO:0009312  
GO:0010326 GO:0008483  
GO:0010327 GO:0016413  
GO:0010328 GO:0080161  
GO:0010329 GO:0015562  
GO:0010329 GO:0080161  
GO:0010330 GO:1990234  
GO:0010331 GO:0019840  
GO:0010331 GO:0031406  
GO:0010331 GO:0042562  
GO:0010332 GO:0010212  
GO:0010333 GO:0016838  
GO:0010334 GO:0010333  
GO:0010335 GO:0006970  
GO:0010336 GO:0055081  
GO:0010336 GO:0055088  
GO:0010337 GO:0010565  
GO:0010337 GO:0032350  
GO:0010337 GO:0009696  
GO:0010338 GO:0099402  
GO:0010338 GO:1905393  
GO:0010338 GO:0009965  
GO:0010339 GO:0044426  
GO:0010339 GO:0009986  
GO:0010340 GO:0008171  
GO:0010341 GO:0010340  
GO:0010342 GO:0007349  
GO:0010343 GO:0097468  
GO:0010343 GO:0071452  
GO:0010344 GO:0022414  
GO:0010344 GO:0044085  
GO:0010344 GO:0048316  
GO:0010345 GO:0009699  
GO:0010346 GO:1905393  
GO:0010346 GO:0010016  
GO:0010347 GO:0070456  
GO:0010348 GO:0005451  
GO:0010349 GO:0016646  
GO:0010350 GO:0009267  
GO:0010351 GO:0015672  
GO:0010351 GO:0030001  
GO:0010352 GO:0010351  
GO:0010352 GO:0098662  
GO:0010352 GO:0140115  
GO:0010353 GO:0034285  
GO:0010354 GO:0004659  
GO:0010355 GO:0010354  
GO:0010356 GO:0010354  
GO:0010357 GO:0010354  
GO:0010358 GO:0048532  
GO:0010358 GO:0009965  
GO:0010359 GO:0032412  
GO:0010359 GO:1903959  
GO:0010360 GO:0010359  
GO:0010360 GO:0032413  
GO:0010360 GO:1903960  
GO:0010361 GO:0010359  
GO:0010362 GO:0010360  
GO:0010362 GO:0010361  
GO:0010363 GO:0043067  
GO:0010363 GO:0045088  
GO:0010363 GO:0080135  
GO:0010363 GO:0009626  
GO:0010364 GO:0031335  
GO:0010364 GO:0046885  
GO:0010364 GO:1900911  
GO:0010364 GO:0009693  
GO:0010365 GO:0010364  
GO:0010365 GO:0031337  
GO:0010365 GO:0046886  
GO:0010365 GO:1900913  
GO:0010365 GO:0009693 positively_ 
GO:0010366 GO:0010364  
GO:0010366 GO:0031336  
GO:0010366 GO:0032353  
GO:0010366 GO:1900912  
GO:0010366 GO:0009693 negatively_ 
GO:0010367 GO:0043033  
GO:0010367 GO:0044421  
GO:0010368 GO:0043033  
GO:0010368 GO:0044434  
GO:0010369 GO:0098687  
GO:0010370 GO:0010369  
GO:0010371 GO:0010565  
GO:0010371 GO:0019747  
GO:0010371 GO:0043455  
GO:0010371 GO:0046885  
GO:0010371 GO:0046890  
GO:0010371 GO:0009686  
GO:0010372 GO:0010371  
GO:0010372 GO:0045828  
GO:0010372 GO:0046886  
GO:0010372 GO:0046889  
GO:0010372 GO:0062013  
GO:0010372 GO:0009686 positively_ 
GO:0010373 GO:0010371  
GO:0010373 GO:0032353  
GO:0010373 GO:0045827  
GO:0010373 GO:0051055  
GO:0010373 GO:0062014  
GO:0010373 GO:0009686 negatively_ 
GO:0010374 GO:0009791  
GO:0010374 GO:0090558  
GO:0010375 GO:0003002  
GO:0010376 GO:0048646  
GO:0010376 GO:0010103  
GO:0010377 GO:0045165  
GO:0010377 GO:0010052  
GO:0010378 GO:0009266  
GO:0010378 GO:0042752  
GO:0010379 GO:0016106  
GO:0010379 GO:0043289  
GO:0010379 GO:0072330  
GO:0010380 GO:0090056  
GO:0010380 GO:1901463  
GO:0010380 GO:0015995  
GO:0010381 GO:0140056  
GO:0010383 GO:0005976  
GO:0010383 GO:0044036  
GO:0010384 GO:0006029  
GO:0010384 GO:0044036  
GO:0010385 GO:0003690  
GO:0010387 GO:0034622  
GO:0010389 GO:1901990  
GO:0010389 GO:1902749  
GO:0010389 GO:0000086  
GO:0010390 GO:0006513  
GO:0010390 GO:0016574  
GO:0010391 GO:0006080  
GO:0010391 GO:0017144  
GO:0010392 GO:0006080  
GO:0010393 GO:0005976  
GO:0010394 GO:0010393  
GO:0010395 GO:0044036  
GO:0010395 GO:0044264  
GO:0010395 GO:0052546  
GO:0010396 GO:0010393  
GO:0010397 GO:0005976  
GO:0010398 GO:0010393  
GO:0010399 GO:0010395  
GO:0010400 GO:0010395  
GO:0010401 GO:0010400  
GO:0010402 GO:0010400  
GO:0010403 GO:0010400  
GO:0010404 GO:0010384  
GO:0010405 GO:0010404  
GO:0010406 GO:0010405  
GO:0010407 GO:0010405  
GO:0010408 GO:0010405  
GO:0010409 GO:0010404  
GO:0010410 GO:0010383  
GO:0010411 GO:0006073  
GO:0010411 GO:0010410  
GO:0010412 GO:0044036  
GO:0010412 GO:0044264  
GO:0010413 GO:0045491  
GO:0010414 GO:0010413  
GO:0010414 GO:0010416  
GO:0010415 GO:0010412  
GO:0010416 GO:0045491  
GO:0010417 GO:0010413  
GO:0010417 GO:0045492  
GO:0010418 GO:0010394  
GO:0010418 GO:0010396  
GO:0010419 GO:0010396  
GO:0010420 GO:0008757  
GO:0010421 GO:0036474  
GO:0010421 GO:0097468  
GO:0010422 GO:0090030  
GO:0010422 GO:0016132  
GO:0010423 GO:0010422  
GO:0010423 GO:0090032  
GO:0010423 GO:0016132 negatively_ 
GO:0010424 GO:0032776  
GO:0010425 GO:0032776  
GO:0010426 GO:0032776  
GO:0010427 GO:0019840  
GO:0010427 GO:0033293  
GO:0010427 GO:0042562  
GO:0010427 GO:0043178  
GO:0010428 GO:0000166  
GO:0010429 GO:0000166  
GO:0010430 GO:0019395  
GO:0010431 GO:0003006  
GO:0010431 GO:0048609  
GO:0010431 GO:0071695  
GO:0010431 GO:0048316  
GO:0010432 GO:0048827  
GO:0010433 GO:1905392  
GO:0010433 GO:0010432  
GO:0010434 GO:1905393  
GO:0010434 GO:0010433  
GO:0010435 GO:0016405  
GO:0010436 GO:0016702  
GO:0010437 GO:0010436  
GO:0010438 GO:0009267  
GO:0010439 GO:0010675  
GO:0010439 GO:0031326  
GO:0010439 GO:0042762  
GO:0010439 GO:0043255  
GO:0010439 GO:0051171  
GO:0010439 GO:0062012  
GO:0010439 GO:1900376  
GO:0010439 GO:0019761  
GO:0010440 GO:0048869  
GO:0010440 GO:0010374  
GO:0010441 GO:0048468  
GO:0010441 GO:0010052  
GO:0010442 GO:0000904  
GO:0010442 GO:0090698  
GO:0010442 GO:0010441  
GO:0010443 GO:0000911  
GO:0010443 GO:0010440  
GO:0010444 GO:0090627  
GO:0010444 GO:0010440  
GO:0010445 GO:0016604  
GO:0010446 GO:0009268  
GO:0010447 GO:0009268  
GO:0010448 GO:0035266  
GO:0010448 GO:0080186  
GO:0010448 GO:0048367  
GO:0010449 GO:0035266  
GO:0010449 GO:0048364  
GO:0010450 GO:0003006  
GO:0010450 GO:0035266  
GO:0010450 GO:0010229  
GO:0010451 GO:0003006  
GO:0010451 GO:0035266  
GO:0010451 GO:0009908  
GO:0010452 GO:0034968  
GO:0010453 GO:0045595  
GO:0010453 GO:0045165  
GO:0010454 GO:0010453  
GO:0010454 GO:0045596  
GO:0010454 GO:0045165 negatively_ 
GO:0010455 GO:0010453  
GO:0010455 GO:0045597  
GO:0010455 GO:0045165 positively_ 
GO:0010456 GO:0061351  
GO:0010457 GO:0022402  
GO:0010457 GO:0007098  
GO:0010458 GO:0044772  
GO:0010458 GO:0140014  
GO:0010459 GO:0002027  
GO:0010459 GO:0045822  
GO:0010460 GO:0002027  
GO:0010460 GO:0045823  
GO:0010461 GO:0005216  
GO:0010462 GO:0016061  
GO:0010462 GO:0050848  
GO:0010462 GO:1901385  
GO:0010463 GO:0008283  
GO:0010464 GO:0042127  
GO:0010464 GO:0010463  
GO:0010465 GO:0005030  
GO:0010466 GO:0045861  
GO:0010466 GO:0051346  
GO:0010466 GO:0052547  
GO:0010467 GO:0043170  
GO:0010468 GO:0060255  
GO:0010468 GO:0010467  
GO:0010469 GO:0009966  
GO:0010469 GO:0065009  
GO:0010470 GO:0022603  
GO:0010470 GO:0045995  
GO:0010470 GO:0007369  
GO:0010471 GO:0008905  
GO:0010472 GO:0070568  
GO:0010473 GO:0070568  
GO:0010474 GO:0070568  
GO:0010475 GO:0070568  
GO:0010476 GO:0009755  
GO:0010476 GO:0071370  
GO:0010477 GO:0010035  
GO:0010477 GO:1901700  
GO:0010478 GO:0022904  
GO:0010479 GO:0009888  
GO:0010479 GO:0048364  
GO:0010480 GO:0003006  
GO:0010480 GO:0048533  
GO:0010480 GO:0048653  
GO:0010481 GO:0051301  
GO:0010482 GO:0051302  
GO:0010482 GO:0010481  
GO:0010483 GO:0044703  
GO:0010483 GO:0051703  
GO:0010483 GO:0009856  
GO:0010484 GO:0004402  
GO:0010485 GO:0004402  
GO:0010486 GO:0005384  
GO:0010486 GO:0051139  
GO:0010487 GO:0016765  
GO:0010488 GO:0035250  
GO:0010489 GO:0016857  
GO:0010490 GO:0016616  
GO:0010491 GO:0051748  
GO:0010492 GO:0010074  
GO:0010493 GO:0033692  
GO:0010493 GO:1901137  
GO:0010494 GO:0036464  
GO:0010495 GO:0016441  
GO:0010496 GO:0006810  
GO:0010496 GO:0009987  
GO:0010497 GO:0010496  
GO:0010498 GO:0030163  
GO:0010498 GO:0051603  
GO:0010499 GO:0010498  
GO:0010500 GO:0048467  
GO:0010501 GO:0016070  
GO:0010506 GO:0031329  
GO:0010506 GO:0006914  
GO:0010507 GO:0010506  
GO:0010507 GO:0031330  
GO:0010507 GO:0006914 negatively_ 
GO:0010508 GO:0010506  
GO:0010508 GO:0031331  
GO:0010508 GO:0006914 positively_ 
GO:0010509 GO:0048878  
GO:0010510 GO:0050812  
GO:0010510 GO:0006086  
GO:0010511 GO:0071071  
GO:0010511 GO:0006661  
GO:0010512 GO:0010511  
GO:0010512 GO:0071072  
GO:0010512 GO:0006661 negatively_ 
GO:0010513 GO:0010511  
GO:0010513 GO:0071073  
GO:0010513 GO:0006661 positively_ 
GO:0010514 GO:0031139  
GO:0010515 GO:0031138  
GO:0010515 GO:0010514 negatively_ 
GO:0010516 GO:0010648  
GO:0010516 GO:0032108  
GO:0010516 GO:0080135  
GO:0010516 GO:0006995 negatively_ 
GO:0010517 GO:0060191  
GO:0010518 GO:0010517  
GO:0010518 GO:0060193  
GO:0010519 GO:0010517  
GO:0010519 GO:0060192  
GO:0010520 GO:0000018  
GO:0010520 GO:0060631  
GO:0010520 GO:0007131  
GO:0010521 GO:0004857  
GO:0010522 GO:0050794  
GO:0010522 GO:0051924  
GO:0010522 GO:0060341  
GO:0010522 GO:0065008  
GO:0010522 GO:0060402  
GO:0010523 GO:0010522  
GO:0010523 GO:0048523  
GO:0010523 GO:0051926  
GO:0010523 GO:0060402 negatively_ 
GO:0010524 GO:0007204  
GO:0010524 GO:0010522  
GO:0010524 GO:0048522  
GO:0010524 GO:0051928  
GO:0010524 GO:0060402 positively_ 
GO:0010525 GO:0010528  
GO:0010525 GO:0032197  
GO:0010526 GO:0010525  
GO:0010526 GO:0010529  
GO:0010526 GO:0032197 negatively_ 
GO:0010527 GO:0010525  
GO:0010527 GO:0010530  
GO:0010527 GO:0032197 positively_ 
GO:0010528 GO:0050794  
GO:0010528 GO:0032196  
GO:0010529 GO:0010528  
GO:0010529 GO:0048523  
GO:0010529 GO:0032196 negatively_ 
GO:0010530 GO:0010528  
GO:0010530 GO:0048522  
GO:0010530 GO:0032196 positively_ 
GO:0010533 GO:0045859  
GO:0010533 GO:0046425  
GO:0010533 GO:0050730  
GO:0010533 GO:0042976  
GO:0010536 GO:0010533  
GO:0010536 GO:0045860  
GO:0010536 GO:0046427  
GO:0010536 GO:0050731  
GO:0010536 GO:0042976 positively_ 
GO:0010540 GO:0009926  
GO:0010541 GO:0009926  
GO:0010542 GO:0015513  
GO:0010542 GO:0015562  
GO:0010543 GO:0030193  
GO:0010543 GO:0050865  
GO:0010543 GO:0030168  
GO:0010544 GO:0010543  
GO:0010544 GO:0030195  
GO:0010544 GO:0050866  
GO:0010544 GO:0030168 negatively_ 
GO:0010547 GO:0010027  
GO:0010547 GO:0030397  
GO:0010548 GO:0010549  
GO:0010548 GO:0033043  
GO:0010548 GO:0010547  
GO:0010549 GO:0051128  
GO:0010549 GO:0030397  
GO:0010550 GO:1903362  
GO:0010550 GO:0010304  
GO:0010555 GO:0009743  
GO:0010556 GO:0009889  
GO:0010556 GO:0060255  
GO:0010556 GO:0009059  
GO:0010557 GO:0009891  
GO:0010557 GO:0010556  
GO:0010557 GO:0010604  
GO:0010557 GO:0009059 positively_ 
GO:0010558 GO:0009890  
GO:0010558 GO:0010556  
GO:0010558 GO:0010605  
GO:0010558 GO:0009059 negatively_ 
GO:0010559 GO:1903018  
GO:0010559 GO:2000112  
GO:0010559 GO:0009101  
GO:0010560 GO:0010557  
GO:0010560 GO:0010559  
GO:0010560 GO:0031328  
GO:0010560 GO:1903020  
GO:0010560 GO:0009101 positively_ 
GO:0010561 GO:0010559  
GO:0010561 GO:1903019  
GO:0010561 GO:2000113  
GO:0010561 GO:0009101 negatively_ 
GO:0010562 GO:0031325  
GO:0010562 GO:0051174  
GO:0010562 GO:0006793 positively_ 
GO:0010563 GO:0031324  
GO:0010563 GO:0051174  
GO:0010563 GO:0006793 negatively_ 
GO:0010564 GO:0051726  
GO:0010564 GO:0022402  
GO:0010565 GO:0031323  
GO:0010565 GO:0062012  
GO:0010565 GO:0042180  
GO:0010566 GO:0010565  
GO:0010566 GO:0031326  
GO:0010566 GO:0042181  
GO:0010567 GO:0010565  
GO:0010567 GO:0031329  
GO:0010567 GO:0042182  
GO:0010568 GO:0007116  
GO:0010568 GO:0040008  
GO:0010568 GO:2000241  
GO:0010568 GO:0007118  
GO:0010569 GO:0000018  
GO:0010569 GO:2000779  
GO:0010569 GO:0000724  
GO:0010570 GO:0040008  
GO:0010570 GO:0030447  
GO:0010571 GO:0033262  
GO:0010571 GO:0090068  
GO:0010571 GO:2000105  
GO:0010571 GO:0033260 positively_ 
GO:0010572 GO:0010543  
GO:0010572 GO:0030194  
GO:0010572 GO:0050867  
GO:0010572 GO:0030168 positively_ 
GO:0010573 GO:0001816  
GO:0010574 GO:0001817  
GO:0010574 GO:0010573  
GO:0010575 GO:0001819  
GO:0010575 GO:0010574  
GO:0010575 GO:0010573 positively_ 
GO:0010578 GO:0045761  
GO:0010578 GO:0007188  
GO:0010581 GO:0010962  
GO:0010581 GO:2000904  
GO:0010581 GO:0019252  
GO:0010582 GO:0003006  
GO:0010582 GO:0010022  
GO:0010582 GO:0009908  
GO:0010583 GO:0014070  
GO:0010584 GO:0010208  
GO:0010585 GO:0006868  
GO:0010585 GO:0032940  
GO:0010585 GO:0046717  
GO:0010586 GO:0034660  
GO:0010587 GO:0010586  
GO:0010587 GO:0034661  
GO:0010588 GO:0010051  
GO:0010588 GO:0022414  
GO:0010588 GO:0048826  
GO:0010589 GO:0009954  
GO:0010590 GO:0051302  
GO:0010590 GO:0000920  
GO:0010591 GO:0120032  
GO:0010591 GO:1902743  
GO:0010591 GO:0030032  
GO:0010592 GO:0010591  
GO:0010592 GO:0120034  
GO:0010592 GO:1902745  
GO:0010592 GO:0030032 positively_ 
GO:0010593 GO:0010591  
GO:0010593 GO:0120033  
GO:0010593 GO:1902744  
GO:0010593 GO:0030032 negatively_ 
GO:0010594 GO:0010632  
GO:0010594 GO:0043542  
GO:0010595 GO:0010594  
GO:0010595 GO:0010634  
GO:0010595 GO:0043542 positively_ 
GO:0010596 GO:0010594  
GO:0010596 GO:0010633  
GO:0010596 GO:0043542 negatively_ 
GO:0010597 GO:0019372  
GO:0010598 GO:0044424  
GO:0010598 GO:0098796  
GO:0010599 GO:0070918  
GO:0010599 GO:0016246  
GO:0010600 GO:0046885  
GO:0010600 GO:0090354  
GO:0010600 GO:0009851  
GO:0010601 GO:0010600  
GO:0010601 GO:0046886  
GO:0010601 GO:0090355  
GO:0010601 GO:0009851 positively_ 
GO:0010602 GO:0006521  
GO:0010602 GO:0018871  
GO:0010603 GO:0043254  
GO:0010603 GO:1902115  
GO:0010603 GO:0033962  
GO:0010604 GO:0009893  
GO:0010604 GO:0060255  
GO:0010604 GO:0043170 positively_ 
GO:0010605 GO:0009892  
GO:0010605 GO:0060255  
GO:0010605 GO:0043170 negatively_ 
GO:0010606 GO:0010603  
GO:0010606 GO:0031334  
GO:0010606 GO:1902117  
GO:0010606 GO:0033962 positively_ 
GO:0010607 GO:0010603  
GO:0010607 GO:0031333  
GO:0010607 GO:1902116  
GO:0010607 GO:0033962 negatively_ 
GO:0010608 GO:0010468  
GO:0010609 GO:0008298  
GO:0010609 GO:0010608  
GO:0010610 GO:0043488  
GO:0010610 GO:0033554  
GO:0010611 GO:0014743  
GO:0010611 GO:0043502  
GO:0010611 GO:0003300  
GO:0010612 GO:0043502  
GO:0010612 GO:0014887  
GO:0010613 GO:0010611  
GO:0010613 GO:0014742  
GO:0010613 GO:0003300 positively_ 
GO:0010614 GO:0010611  
GO:0010614 GO:0014741  
GO:0010614 GO:0003300 negatively_ 
GO:0010615 GO:0010612  
GO:0010615 GO:0014744  
GO:0010615 GO:0014887 positively_ 
GO:0010616 GO:0010612  
GO:0010616 GO:0014745  
GO:0010616 GO:0014887 negatively_ 
GO:0010617 GO:0007623  
GO:0010617 GO:0051480  
GO:0010618 GO:0048646  
GO:0010619 GO:0007189  
GO:0010619 GO:0010255  
GO:0010620 GO:0036369  
GO:0010620 GO:0045892  
GO:0010621 GO:0034613  
GO:0010621 GO:0045892  
GO:0010622 GO:0003002  
GO:0010622 GO:0003006  
GO:0010622 GO:0048482  
GO:0010623 GO:0012501  
GO:0010623 GO:0048869  
GO:0010623 GO:0048468  
GO:0010624 GO:0060251  
GO:0010624 GO:0014010  
GO:0010625 GO:0010624  
GO:0010625 GO:0060252  
GO:0010625 GO:0014010 positively_ 
GO:0010626 GO:0010624  
GO:0010626 GO:0060253  
GO:0010626 GO:0014010 negatively_ 
GO:0010628 GO:0010468  
GO:0010628 GO:0010604  
GO:0010628 GO:0010467 positively_ 
GO:0010629 GO:0010468  
GO:0010629 GO:0010605  
GO:0010629 GO:0010467 negatively_ 
GO:0010630 GO:0019219  
GO:0010631 GO:0001667  
GO:0010631 GO:0090132  
GO:0010632 GO:0030334  
GO:0010632 GO:0051239  
GO:0010632 GO:0010631  
GO:0010633 GO:0010632  
GO:0010633 GO:0030336  
GO:0010633 GO:0051241  
GO:0010633 GO:0010631 negatively_ 
GO:0010634 GO:0010632  
GO:0010634 GO:0030335  
GO:0010634 GO:0051240  
GO:0010634 GO:0010631 positively_ 
GO:0010635 GO:0010821  
GO:0010635 GO:0022603  
GO:0010635 GO:0008053  
GO:0010636 GO:0010635  
GO:0010636 GO:0010822  
GO:0010636 GO:0051094  
GO:0010636 GO:0008053 positively_ 
GO:0010637 GO:0010635  
GO:0010637 GO:0010823  
GO:0010637 GO:0051093  
GO:0010637 GO:0008053 negatively_ 
GO:0010638 GO:0033043  
GO:0010638 GO:0051130  
GO:0010638 GO:0006996 positively_ 
GO:0010639 GO:0033043  
GO:0010639 GO:0051129  
GO:0010639 GO:0006996 negatively_ 
GO:0010640 GO:0009966  
GO:0010640 GO:0048008  
GO:0010641 GO:0009967  
GO:0010641 GO:0010640  
GO:0010641 GO:0048008 positively_ 
GO:0010642 GO:0009968  
GO:0010642 GO:0010640  
GO:0010642 GO:0048008 negatively_ 
GO:0010643 GO:0007154  
GO:0010644 GO:0007154  
GO:0010645 GO:0010646  
GO:0010645 GO:0010643  
GO:0010646 GO:0050794  
GO:0010646 GO:0007154  
GO:0010647 GO:0010646  
GO:0010647 GO:0048522  
GO:0010647 GO:0007154 positively_ 
GO:0010648 GO:0010646  
GO:0010648 GO:0048523  
GO:0010648 GO:0007154 negatively_ 
GO:0010649 GO:0010646  
GO:0010649 GO:0010644  
GO:0010650 GO:0010647  
GO:0010650 GO:0010649  
GO:0010650 GO:0010644 positively_ 
GO:0010651 GO:0010648  
GO:0010651 GO:0010649  
GO:0010651 GO:0010644 negatively_ 
GO:0010652 GO:0010645  
GO:0010652 GO:0010647  
GO:0010652 GO:0010643 positively_ 
GO:0010653 GO:0010645  
GO:0010653 GO:0010648  
GO:0010653 GO:0010643 negatively_ 
GO:0010654 GO:0003006  
GO:0010654 GO:0045165  
GO:0010654 GO:0009793  
GO:0010656 GO:0010660  
GO:0010656 GO:0043066  
GO:0010656 GO:0010657 negatively_ 
GO:0010657 GO:0006915  
GO:0010658 GO:0010657  
GO:0010659 GO:0010658  
GO:0010660 GO:0042981  
GO:0010660 GO:0010657  
GO:0010661 GO:0010660  
GO:0010661 GO:0043065  
GO:0010661 GO:0010657 positively_ 
GO:0010662 GO:0010660  
GO:0010662 GO:0010658  
GO:0010663 GO:0010661  
GO:0010663 GO:0010662  
GO:0010663 GO:0010658 positively_ 
GO:0010664 GO:0010656  
GO:0010664 GO:0010662  
GO:0010664 GO:0010658 negatively_ 
GO:0010665 GO:0010662  
GO:0010665 GO:0010659  
GO:0010666 GO:0010663  
GO:0010666 GO:0010665  
GO:0010666 GO:0010659 positively_ 
GO:0010667 GO:0010664  
GO:0010667 GO:0010665  
GO:0010667 GO:0010659 negatively_ 
GO:0010668 GO:0030154  
GO:0010668 GO:0007398  
GO:0010669 GO:0001894  
GO:0010672 GO:0006357  
GO:0010672 GO:0051037  
GO:0010673 GO:0010672  
GO:0010673 GO:0045944  
GO:0010673 GO:0051039  
GO:0010674 GO:0000122  
GO:0010674 GO:0010672  
GO:0010674 GO:0051038  
GO:0010675 GO:0006109  
GO:0010675 GO:0031323  
GO:0010675 GO:0044262  
GO:0010676 GO:0010675  
GO:0010676 GO:0031325  
GO:0010676 GO:0045913  
GO:0010676 GO:0044262 positively_ 
GO:0010677 GO:0010675  
GO:0010677 GO:0031324  
GO:0010677 GO:0045912  
GO:0010677 GO:0044262 negatively_ 
GO:0010678 GO:0010677  
GO:0010678 GO:0045892  
GO:0010679 GO:0009800  
GO:0010679 GO:0009696  
GO:0010680 GO:0009800  
GO:0010680 GO:0009804  
GO:0010681 GO:0009800  
GO:0010681 GO:0009810  
GO:0010682 GO:0009800  
GO:0010682 GO:0009812  
GO:0010683 GO:0006722  
GO:0010683 GO:1901360  
GO:0010684 GO:0010683  
GO:0010684 GO:0016105  
GO:0010684 GO:1901361  
GO:0010685 GO:0006722  
GO:0010685 GO:1901360  
GO:0010686 GO:0010685  
GO:0010686 GO:0016104  
GO:0010686 GO:1901362  
GO:0010688 GO:0000122  
GO:0010688 GO:0060962  
GO:0010689 GO:0010688  
GO:0010689 GO:0042221  
GO:0010690 GO:0010688  
GO:0010690 GO:0033554  
GO:0010691 GO:0010688  
GO:0010691 GO:0031669  
GO:0010692 GO:0010921  
GO:0010693 GO:0010692  
GO:0010693 GO:0010923  
GO:0010694 GO:0010692  
GO:0010694 GO:0010922  
GO:0010695 GO:0010564  
GO:0010695 GO:0070507  
GO:0010695 GO:0000073  
GO:0010696 GO:0010695  
GO:0010696 GO:0051495  
GO:0010696 GO:0090068  
GO:0010696 GO:0000073 positively_ 
GO:0010697 GO:0010695  
GO:0010697 GO:0010948  
GO:0010697 GO:0051494  
GO:0010697 GO:0000073 negatively_ 
GO:0010698 GO:0008047  
GO:0010699 GO:0007267  
GO:0010699 GO:0009372  
GO:0010700 GO:0014061  
GO:0010700 GO:0033604  
GO:0010700 GO:0048243 negatively_ 
GO:0010701 GO:0014061  
GO:0010701 GO:0033605  
GO:0010701 GO:0048243 positively_ 
GO:0010704 GO:0000706  
GO:0010704 GO:0006311  
GO:0010705 GO:0000706  
GO:0010705 GO:0007131  
GO:0010706 GO:0001574  
GO:0010706 GO:0046478  
GO:0010707 GO:0001576  
GO:0010707 GO:0046478  
GO:0010708 GO:0022414  
GO:0010708 GO:0030491  
GO:0010708 GO:0007534  
GO:0010709 GO:0030491  
GO:0010709 GO:0045003  
GO:0010710 GO:0009894  
GO:0010710 GO:0010712  
GO:0010710 GO:0030574  
GO:0010711 GO:0009895  
GO:0010711 GO:0010710  
GO:0010711 GO:0010713  
GO:0010711 GO:0030574 negatively_ 
GO:0010712 GO:0019222  
GO:0010712 GO:0032963  
GO:0010713 GO:0009892  
GO:0010713 GO:0010712  
GO:0010713 GO:0032963 negatively_ 
GO:0010714 GO:0009893  
GO:0010714 GO:0010712  
GO:0010714 GO:0032963 positively_ 
GO:0010715 GO:1903053  
GO:0010715 GO:0022617  
GO:0010716 GO:0010715  
GO:0010716 GO:1903054  
GO:0010716 GO:0022617 negatively_ 
GO:0010717 GO:0045595  
GO:0010717 GO:2000026  
GO:0010717 GO:0001837  
GO:0010718 GO:0010717  
GO:0010718 GO:0045597  
GO:0010718 GO:0051240  
GO:0010718 GO:0001837 positively_ 
GO:0010719 GO:0010717  
GO:0010719 GO:0045596  
GO:0010719 GO:0051241  
GO:0010719 GO:0001837 negatively_ 
GO:0010720 GO:0045597  
GO:0010720 GO:0060284  
GO:0010720 GO:0048468 positively_ 
GO:0010721 GO:0045596  
GO:0010721 GO:0060284  
GO:0010721 GO:0048468 negatively_ 
GO:0010722 GO:0051339  
GO:0010723 GO:0034395  
GO:0010723 GO:1901522  
GO:0010724 GO:0045646  
GO:0010724 GO:0060318  
GO:0010725 GO:0045646  
GO:0010725 GO:0045995  
GO:0010725 GO:0060319  
GO:0010726 GO:0010310  
GO:0010726 GO:0051194  
GO:0010726 GO:2000379  
GO:0010726 GO:0042743 positively_ 
GO:0010727 GO:0010310  
GO:0010727 GO:0051195  
GO:0010727 GO:2000378  
GO:0010727 GO:0042743 negatively_ 
GO:0010728 GO:0010310  
GO:0010728 GO:0031326  
GO:0010728 GO:1903426  
GO:0010728 GO:0050665  
GO:0010729 GO:0010726  
GO:0010729 GO:0010728  
GO:0010729 GO:0031328  
GO:0010729 GO:1903428  
GO:0010729 GO:0050665 positively_ 
GO:0010730 GO:0010727  
GO:0010730 GO:0010728  
GO:0010730 GO:0031327  
GO:0010730 GO:1903427  
GO:0010730 GO:0050665 negatively_ 
GO:0010731 GO:0006464  
GO:0010732 GO:0031399  
GO:0010732 GO:0010731  
GO:0010733 GO:0010732  
GO:0010733 GO:0031401  
GO:0010733 GO:0010731 positively_ 
GO:0010734 GO:0010732  
GO:0010734 GO:0031400  
GO:0010734 GO:0010731 negatively_ 
GO:0010735 GO:0045944  
GO:0010736 GO:0000978  
GO:0010737 GO:0035556  
GO:0010738 GO:1902531  
GO:0010738 GO:0010737  
GO:0010739 GO:0010738  
GO:0010739 GO:1902533  
GO:0010739 GO:0010737 positively_ 
GO:0010742 GO:0090077  
GO:0010743 GO:0045595  
GO:0010743 GO:0010742  
GO:0010744 GO:0010743  
GO:0010744 GO:0045597  
GO:0010744 GO:0010742 positively_ 
GO:0010745 GO:0010743  
GO:0010745 GO:0045596  
GO:0010745 GO:0010742 negatively_ 
GO:0010746 GO:1903959  
GO:0010746 GO:2000191  
GO:0010746 GO:0015911  
GO:0010747 GO:0010746  
GO:0010747 GO:1903961  
GO:0010747 GO:2000193  
GO:0010747 GO:0015911 positively_ 
GO:0010748 GO:0010746  
GO:0010748 GO:1903960  
GO:0010748 GO:2000192  
GO:0010748 GO:0015911 negatively_ 
GO:0010749 GO:1902531  
GO:0010749 GO:0007263  
GO:0010750 GO:0010749  
GO:0010750 GO:1902533  
GO:0010750 GO:0007263 positively_ 
GO:0010751 GO:0010749  
GO:0010751 GO:1902532  
GO:0010751 GO:0007263 negatively_ 
GO:0010752 GO:1902531  
GO:0010752 GO:0019934  
GO:0010753 GO:0010752  
GO:0010753 GO:1902533  
GO:0010753 GO:0019934 positively_ 
GO:0010754 GO:0010752  
GO:0010754 GO:1902532  
GO:0010754 GO:0019934 negatively_ 
GO:0010755 GO:0070613  
GO:0010755 GO:0031639  
GO:0010756 GO:0010755  
GO:0010756 GO:0010954  
GO:0010756 GO:0031639 positively_ 
GO:0010757 GO:0010755  
GO:0010757 GO:0010955  
GO:0010757 GO:0031639 negatively_ 
GO:0010758 GO:0002688  
GO:0010758 GO:1905521  
GO:0010758 GO:0048246  
GO:0010759 GO:0002690  
GO:0010759 GO:0010758  
GO:0010759 GO:0071622  
GO:0010759 GO:0071675  
GO:0010759 GO:1905523  
GO:0010759 GO:0048246 positively_ 
GO:0010760 GO:0002689  
GO:0010760 GO:0010758  
GO:0010760 GO:1905522  
GO:0010760 GO:0048246 negatively_ 
GO:0010761 GO:0001667  
GO:0010762 GO:0030334  
GO:0010762 GO:0010761  
GO:0010763 GO:0010762  
GO:0010763 GO:0030335  
GO:0010763 GO:0010761 positively_ 
GO:0010764 GO:0010762  
GO:0010764 GO:0030336  
GO:0010764 GO:0010761 negatively_ 
GO:0010765 GO:0002028  
GO:0010765 GO:0043270  
GO:0010765 GO:0006814 positively_ 
GO:0010766 GO:0002028  
GO:0010766 GO:0043271  
GO:0010766 GO:0006814 negatively_ 
GO:0010767 GO:0006974  
GO:0010767 GO:0034644  
GO:0010767 GO:0043618  
GO:0010768 GO:0000122  
GO:0010768 GO:0010767  
GO:0010769 GO:0022604  
GO:0010769 GO:0060284  
GO:0010769 GO:0000904  
GO:0010770 GO:0010720  
GO:0010770 GO:0010769  
GO:0010770 GO:0051130  
GO:0010770 GO:0000904 positively_ 
GO:0010771 GO:0010721  
GO:0010771 GO:0010769  
GO:0010771 GO:0051129  
GO:0010771 GO:0000904 negatively_ 
GO:0010772 GO:0000707  
GO:0010772 GO:0007131  
GO:0010773 GO:0000707  
GO:0010773 GO:0006311  
GO:0010774 GO:0000708  
GO:0010774 GO:0007131  
GO:0010775 GO:0000708  
GO:0010775 GO:0006311  
GO:0010776 GO:0000710  
GO:0010776 GO:0006311  
GO:0010777 GO:0000710  
GO:0010777 GO:0007131  
GO:0010778 GO:0000711  
GO:0010778 GO:0007131  
GO:0010779 GO:0000711  
GO:0010779 GO:0006311  
GO:0010780 GO:0042138  
GO:0010780 GO:0007131  
GO:0010781 GO:0042138  
GO:0010781 GO:0006311  
GO:0010782 GO:0009886  
GO:0010782 GO:0007454  
GO:0010782 GO:0048734  
GO:0010783 GO:0009886  
GO:0010783 GO:0007455  
GO:0010783 GO:0048734  
GO:0010784 GO:0009886  
GO:0010784 GO:0007453  
GO:0010784 GO:0048734  
GO:0010785 GO:0048202  
GO:0010785 GO:0048201  
GO:0010786 GO:0048202  
GO:0010786 GO:0048203  
GO:0010787 GO:0048205  
GO:0010787 GO:0048204  
GO:0010788 GO:0048205  
GO:0010788 GO:0048206  
GO:0010789 GO:0051177  
GO:0010789 GO:0007127  
GO:0010790 GO:0051177  
GO:0010791 GO:0000729  
GO:0010791 GO:0045003  
GO:0010792 GO:0000729  
GO:0010792 GO:0045002  
GO:0010793 GO:0010468  
GO:0010793 GO:0046825  
GO:0010793 GO:0046831  
GO:0010793 GO:2000197  
GO:0010793 GO:0006406  
GO:0010794 GO:0019747  
GO:0010794 GO:0031326  
GO:0010794 GO:0046890  
GO:0010794 GO:1902930  
GO:0010794 GO:0019408  
GO:0010795 GO:0010566  
GO:0010795 GO:0051196  
GO:0010795 GO:0006744  
GO:0010796 GO:0051036  
GO:0010797 GO:0010796  
GO:0010797 GO:0032509  
GO:0010798 GO:0010796  
GO:0010798 GO:0006511  
GO:0010799 GO:0001932  
GO:0010799 GO:0018107  
GO:0010800 GO:0001934  
GO:0010800 GO:0010799  
GO:0010800 GO:0018107 positively_ 
GO:0010801 GO:0001933  
GO:0010801 GO:0010799  
GO:0010801 GO:0018107 negatively_ 
GO:0010803 GO:0001959  
GO:0010803 GO:0033209  
GO:0010804 GO:0001960  
GO:0010804 GO:0010803  
GO:0010804 GO:0033209 negatively_ 
GO:0010807 GO:0043254  
GO:0010807 GO:2000300  
GO:0010807 GO:0016082  
GO:0010808 GO:0010807  
GO:0010808 GO:0031334  
GO:0010808 GO:2000302  
GO:0010808 GO:0016082 positively_ 
GO:0010809 GO:0010807  
GO:0010809 GO:0031333  
GO:0010809 GO:2000301  
GO:0010809 GO:0016082 negatively_ 
GO:0010810 GO:0030155  
GO:0010810 GO:0031589  
GO:0010811 GO:0010810  
GO:0010811 GO:0045785  
GO:0010811 GO:0031589 positively_ 
GO:0010812 GO:0007162  
GO:0010812 GO:0010810  
GO:0010812 GO:0031589 negatively_ 
GO:0010813 GO:0043171  
GO:0010814 GO:0010813  
GO:0010815 GO:0042737  
GO:0010815 GO:0043171  
GO:0010816 GO:0034754  
GO:0010816 GO:0042447  
GO:0010816 GO:0042737  
GO:0010816 GO:0043171  
GO:0010817 GO:0065008  
GO:0010818 GO:0048247  
GO:0010818 GO:0072678  
GO:0010819 GO:1901623  
GO:0010819 GO:2000404  
GO:0010819 GO:0010818  
GO:0010820 GO:0010819  
GO:0010820 GO:0140131  
GO:0010820 GO:2000406  
GO:0010820 GO:0010818 positively_ 
GO:0010821 GO:0033043  
GO:0010821 GO:0007005  
GO:0010822 GO:0010638  
GO:0010822 GO:0010821  
GO:0010822 GO:0007005 positively_ 
GO:0010823 GO:0010639  
GO:0010823 GO:0010821  
GO:0010823 GO:0007005 negatively_ 
GO:0010824 GO:0046605  
GO:0010824 GO:0051298  
GO:0010825 GO:0010824  
GO:0010825 GO:0046607  
GO:0010825 GO:0051298 positively_ 
GO:0010826 GO:0010824  
GO:0010826 GO:0046606  
GO:0010826 GO:0051298 negatively_ 
GO:0010827 GO:0034762  
GO:0010827 GO:1904659  
GO:0010828 GO:0010827  
GO:0010828 GO:0034764  
GO:0010828 GO:1904659 positively_ 
GO:0010829 GO:0010827  
GO:0010829 GO:0034763  
GO:0010829 GO:1904659 negatively_ 
GO:0010830 GO:0051153  
GO:0010830 GO:0014902  
GO:0010831 GO:0010830  
GO:0010831 GO:0051155  
GO:0010831 GO:0014902 positively_ 
GO:0010832 GO:0010830  
GO:0010832 GO:0051154  
GO:0010832 GO:0014902 negatively_ 
GO:0010833 GO:0000723  
GO:0010835 GO:0031399  
GO:0010835 GO:0006471  
GO:0010836 GO:0010835  
GO:0010836 GO:0031400  
GO:0010836 GO:0006471 negatively_ 
GO:0010837 GO:0050678  
GO:0010837 GO:0043616  
GO:0010838 GO:0010837  
GO:0010838 GO:0050679  
GO:0010838 GO:0043616 positively_ 
GO:0010839 GO:0010837  
GO:0010839 GO:0050680  
GO:0010839 GO:0043616 negatively_ 
GO:0010840 GO:0042749  
GO:0010840 GO:0042746  
GO:0010841 GO:0010840  
GO:0010841 GO:0042753  
GO:0010841 GO:0048520  
GO:0010841 GO:0051240  
GO:0010841 GO:0042746 positively_ 
GO:0010842 GO:0048646  
GO:0010842 GO:0003407  
GO:0010842 GO:0060042  
GO:0010844 GO:0003677  
GO:0010845 GO:0010520  
GO:0010845 GO:0045911  
GO:0010845 GO:0060903  
GO:0010845 GO:0007131 positively_ 
GO:0010846 GO:0010845  
GO:0010847 GO:0001672  
GO:0010847 GO:0044087  
GO:0010847 GO:0031497  
GO:0010848 GO:0001672  
GO:0010848 GO:0031498  
GO:0010849 GO:0010155  
GO:0010849 GO:0032412  
GO:0010849 GO:0043462  
GO:0010850 GO:0007165  
GO:0010850 GO:0008217  
GO:0010851 GO:0030234  
GO:0010852 GO:0010851  
GO:0010853 GO:0010851  
GO:0010854 GO:0010851  
GO:0010855 GO:0010854  
GO:0010856 GO:0008047  
GO:0010857 GO:0004672  
GO:0010858 GO:0019887  
GO:0010859 GO:0004869  
GO:0010862 GO:0001934  
GO:0010862 GO:0060393  
GO:0010862 GO:0090100  
GO:0010862 GO:0060389 positively_ 
GO:0010863 GO:0010518  
GO:0010863 GO:1900274  
GO:0010864 GO:0032110  
GO:0010864 GO:0045860  
GO:0010865 GO:0048856  
GO:0010865 GO:0048366  
GO:0010866 GO:0031326  
GO:0010866 GO:0046890  
GO:0010866 GO:0090207  
GO:0010866 GO:0019432  
GO:0010867 GO:0010866  
GO:0010867 GO:0031328  
GO:0010867 GO:0046889  
GO:0010867 GO:0090208  
GO:0010867 GO:0019432 positively_ 
GO:0010868 GO:0010866  
GO:0010868 GO:0031327  
GO:0010868 GO:0051055  
GO:0010868 GO:0090209  
GO:0010868 GO:0019432 negatively_ 
GO:0010869 GO:0010556  
GO:0010869 GO:0031323  
GO:0010869 GO:0032800  
GO:0010870 GO:0010557  
GO:0010870 GO:0010869  
GO:0010870 GO:0031325  
GO:0010870 GO:0032800 positively_ 
GO:0010871 GO:0010558  
GO:0010871 GO:0010869  
GO:0010871 GO:0031324  
GO:0010871 GO:0032800 negatively_ 
GO:0010872 GO:0019218  
GO:0010872 GO:0031323  
GO:0010872 GO:0034435  
GO:0010873 GO:0010872  
GO:0010873 GO:0031325  
GO:0010873 GO:0045940  
GO:0010873 GO:0034435 positively_ 
GO:0010874 GO:0032374  
GO:0010874 GO:0033344  
GO:0010875 GO:0010874  
GO:0010875 GO:0032376  
GO:0010875 GO:0033344 positively_ 
GO:0010876 GO:0033036  
GO:0010877 GO:0006869  
GO:0010877 GO:0019915  
GO:0010878 GO:0019915  
GO:0010879 GO:0010877  
GO:0010879 GO:0030301  
GO:0010879 GO:0010878  
GO:0010880 GO:0051279  
GO:0010880 GO:0014808  
GO:0010881 GO:0010880  
GO:0010881 GO:0010882  
GO:0010882 GO:0019722  
GO:0010882 GO:0055117  
GO:0010883 GO:0065008  
GO:0010883 GO:1905952  
GO:0010883 GO:0019915  
GO:0010884 GO:0010883  
GO:0010884 GO:1905954  
GO:0010884 GO:0019915 positively_ 
GO:0010885 GO:0010883  
GO:0010885 GO:0010878  
GO:0010886 GO:0010884  
GO:0010886 GO:0010885  
GO:0010886 GO:0010878 positively_ 
GO:0010887 GO:0010885  
GO:0010887 GO:0010888  
GO:0010887 GO:0010878 negatively_ 
GO:0010888 GO:0010883  
GO:0010888 GO:1905953  
GO:0010888 GO:0019915 negatively_ 
GO:0010889 GO:0010883  
GO:0010889 GO:0030730  
GO:0010890 GO:0010884  
GO:0010890 GO:0010889  
GO:0010890 GO:0030730 positively_ 
GO:0010891 GO:0010888  
GO:0010891 GO:0010889  
GO:0010891 GO:0030730 negatively_ 
GO:0010892 GO:0032056  
GO:0010892 GO:0070131  
GO:0010893 GO:0045940  
GO:0010893 GO:0046889  
GO:0010893 GO:0050810  
GO:0010893 GO:0006694 positively_ 
GO:0010894 GO:0045939  
GO:0010894 GO:0050810  
GO:0010894 GO:0051055  
GO:0010894 GO:0006694 negatively_ 
GO:0010895 GO:0031327  
GO:0010895 GO:0032443  
GO:0010895 GO:0106119  
GO:0010895 GO:1902931  
GO:0010895 GO:0006696 negatively_ 
GO:0010896 GO:0031329  
GO:0010896 GO:0050994  
GO:0010896 GO:0090207  
GO:0010896 GO:0019433  
GO:0010897 GO:0010896  
GO:0010897 GO:0031330  
GO:0010897 GO:0050995  
GO:0010897 GO:0090209  
GO:0010897 GO:0019433 negatively_ 
GO:0010898 GO:0010896  
GO:0010898 GO:0031331  
GO:0010898 GO:0050996  
GO:0010898 GO:0090208  
GO:0010898 GO:0019433 positively_ 
GO:0010899 GO:0051171  
GO:0010899 GO:0060696  
GO:0010899 GO:0034638  
GO:0010900 GO:0010899  
GO:0010900 GO:0031330  
GO:0010900 GO:0050995  
GO:0010900 GO:0051172  
GO:0010900 GO:1903726  
GO:0010900 GO:0034638 negatively_ 
GO:0010901 GO:0051128  
GO:0010901 GO:0051239  
GO:0010901 GO:0034372  
GO:0010902 GO:0010901  
GO:0010902 GO:0051130  
GO:0010902 GO:0051240  
GO:0010902 GO:0034372 positively_ 
GO:0010903 GO:0010901  
GO:0010903 GO:0051129  
GO:0010903 GO:0051241  
GO:0010903 GO:0034372 negatively_ 
GO:0010904 GO:0010605  
GO:0010904 GO:0010906  
GO:0010904 GO:0019219  
GO:0010904 GO:0043471  
GO:0010904 GO:0051174  
GO:0010904 GO:0006258  
GO:0010905 GO:0010563  
GO:0010905 GO:0010677  
GO:0010905 GO:0010904  
GO:0010905 GO:0031330  
GO:0010905 GO:0045934  
GO:0010905 GO:0062014  
GO:0010905 GO:0006258 negatively_ 
GO:0010906 GO:0010675  
GO:0010906 GO:0062012  
GO:0010906 GO:0006006  
GO:0010907 GO:0010676  
GO:0010907 GO:0010906  
GO:0010907 GO:0062013  
GO:0010907 GO:0006006 positively_ 
GO:0010908 GO:0010559  
GO:0010908 GO:0015012  
GO:0010909 GO:0010908  
GO:0010909 GO:1902730  
GO:0010909 GO:0015012 positively_ 
GO:0010910 GO:0010909  
GO:0010910 GO:0010912  
GO:0010911 GO:0050790  
GO:0010912 GO:0010911  
GO:0010912 GO:0043085  
GO:0010913 GO:0031326  
GO:0010913 GO:1900376  
GO:0010913 GO:0045461  
GO:0010914 GO:0010913  
GO:0010914 GO:0031328  
GO:0010914 GO:1900378  
GO:0010914 GO:0045461 positively_ 
GO:0010915 GO:0010984  
GO:0010915 GO:0034447  
GO:0010916 GO:0010915  
GO:0010916 GO:0010985  
GO:0010916 GO:0034447 negatively_ 
GO:0010917 GO:0045837  
GO:0010917 GO:0051881  
GO:0010918 GO:0045838  
GO:0010918 GO:0051881  
GO:0010919 GO:0010675  
GO:0010919 GO:0019220  
GO:0010919 GO:0031326  
GO:0010919 GO:0043255  
GO:0010919 GO:1902930  
GO:0010919 GO:0032958  
GO:0010920 GO:0010677  
GO:0010920 GO:0010919  
GO:0010920 GO:0031327  
GO:0010920 GO:0045936  
GO:0010920 GO:1902931  
GO:0010920 GO:0032958 negatively_ 
GO:0010921 GO:0035303  
GO:0010921 GO:0051336  
GO:0010922 GO:0010921  
GO:0010922 GO:0035306  
GO:0010922 GO:0051345  
GO:0010923 GO:0010921  
GO:0010923 GO:0035305  
GO:0010923 GO:0051346  
GO:0010924 GO:0010921  
GO:0010925 GO:0010922  
GO:0010925 GO:0010924  
GO:0010927 GO:0022607  
GO:0010927 GO:0048646  
GO:0010927 GO:0032989  
GO:0010928 GO:0009966  
GO:0010928 GO:0009734  
GO:0010929 GO:0009967  
GO:0010929 GO:0010928  
GO:0010929 GO:0009734 positively_ 
GO:0010930 GO:0009968  
GO:0010930 GO:0010928  
GO:0010930 GO:0009734 negatively_ 
GO:0010931 GO:0002507  
GO:0010932 GO:0002643  
GO:0010932 GO:0010931  
GO:0010933 GO:0002645  
GO:0010933 GO:0010932  
GO:0010933 GO:0010931 positively_ 
GO:0010934 GO:0061082  
GO:0010935 GO:0002718  
GO:0010935 GO:0010934  
GO:0010936 GO:0002719  
GO:0010936 GO:0010935  
GO:0010936 GO:0010934 negatively_ 
GO:0010937 GO:0031114  
GO:0010937 GO:0010938  
GO:0010938 GO:0007019  
GO:0010938 GO:0031122  
GO:0010939 GO:0010941  
GO:0010939 GO:0070265  
GO:0010940 GO:0010939  
GO:0010940 GO:0010942  
GO:0010940 GO:0070265 positively_ 
GO:0010941 GO:0050794  
GO:0010941 GO:0008219  
GO:0010942 GO:0010941  
GO:0010942 GO:0048522  
GO:0010942 GO:0008219 positively_ 
GO:0010943 GO:0004551  
GO:0010944 GO:0045892  
GO:0010945 GO:0016462  
GO:0010946 GO:0010520  
GO:0010946 GO:0000709  
GO:0010947 GO:0010946  
GO:0010947 GO:0045128  
GO:0010947 GO:0000709 negatively_ 
GO:0010948 GO:0010564  
GO:0010948 GO:0045786  
GO:0010948 GO:0022402 negatively_ 
GO:0010949 GO:1904730  
GO:0010949 GO:0060752 negatively_ 
GO:0010950 GO:0010952  
GO:0010950 GO:0052548  
GO:0010951 GO:0010466  
GO:0010951 GO:0052548  
GO:0010952 GO:0045862  
GO:0010952 GO:0051345  
GO:0010952 GO:0052547  
GO:0010954 GO:0045862  
GO:0010954 GO:0070613  
GO:0010954 GO:1903319  
GO:0010954 GO:0016485 positively_ 
GO:0010955 GO:0045861  
GO:0010955 GO:0070613  
GO:0010955 GO:1903318  
GO:0010955 GO:0016485 negatively_ 
GO:0010956 GO:0010957  
GO:0010956 GO:0032353  
GO:0010956 GO:0032769  
GO:0010956 GO:0060558  
GO:0010956 GO:1902931  
GO:0010957 GO:0010894  
GO:0010957 GO:0031327  
GO:0010957 GO:0046137  
GO:0010957 GO:0060556  
GO:0010957 GO:0042368 negatively_ 
GO:0010958 GO:1903789  
GO:0010958 GO:0089718  
GO:0010959 GO:0043269  
GO:0010959 GO:0030001  
GO:0010960 GO:0055065  
GO:0010960 GO:0072507  
GO:0010961 GO:0006875  
GO:0010961 GO:0010960  
GO:0010961 GO:0072503  
GO:0010962 GO:0010675  
GO:0010962 GO:0032885  
GO:0010962 GO:2000112  
GO:0010962 GO:0009250  
GO:0010963 GO:0051955  
GO:0010963 GO:2001023  
GO:0010963 GO:1902023  
GO:0010964 GO:0031935  
GO:0010964 GO:0060966  
GO:0010964 GO:0031048  
GO:0010965 GO:0033047  
GO:0010965 GO:1905818  
GO:0010965 GO:0051306  
GO:0010966 GO:0044070  
GO:0010966 GO:0006817  
GO:0010967 GO:0031326  
GO:0010967 GO:0033238  
GO:0010967 GO:0080090  
GO:0010967 GO:0006596  
GO:0010968 GO:0031113  
GO:0010968 GO:0007020  
GO:0010969 GO:0060238  
GO:0010969 GO:0000750  
GO:0010970 GO:0030705  
GO:0010970 GO:0099111  
GO:0010971 GO:0010389  
GO:0010971 GO:1901992  
GO:0010971 GO:1902751  
GO:0010971 GO:0000086 positively_ 
GO:0010972 GO:0010389  
GO:0010972 GO:1901991  
GO:0010972 GO:1902750  
GO:0010972 GO:0000086 negatively_ 
GO:0010973 GO:0032955  
GO:0010973 GO:1901893  
GO:0010973 GO:1903438  
GO:0010973 GO:0000917 positively_ 
GO:0010974 GO:0032955  
GO:0010974 GO:1901892  
GO:0010974 GO:1903437  
GO:0010974 GO:0000917 negatively_ 
GO:0010975 GO:0045664  
GO:0010975 GO:0120035  
GO:0010975 GO:0031175  
GO:0010976 GO:0010975  
GO:0010976 GO:0031346  
GO:0010976 GO:0045666  
GO:0010976 GO:0031175 positively_ 
GO:0010977 GO:0010975  
GO:0010977 GO:0031345  
GO:0010977 GO:0045665  
GO:0010977 GO:0031175 negatively_ 
GO:0010978 GO:0016458  
GO:0010978 GO:0001300  
GO:0010979 GO:0051341  
GO:0010980 GO:0010979  
GO:0010980 GO:0051353  
GO:0010981 GO:0031323  
GO:0010981 GO:0060255  
GO:0010981 GO:1903338  
GO:0010981 GO:0044036  
GO:0010982 GO:0010984  
GO:0010982 GO:0034384  
GO:0010983 GO:0010982  
GO:0010983 GO:0010986  
GO:0010983 GO:0034384 positively_ 
GO:0010984 GO:0051239  
GO:0010984 GO:0034381  
GO:0010985 GO:0010984  
GO:0010985 GO:0051241  
GO:0010985 GO:0034381 negatively_ 
GO:0010986 GO:0010984  
GO:0010986 GO:0051240  
GO:0010986 GO:0034381 positively_ 
GO:0010987 GO:0010982  
GO:0010987 GO:0010985  
GO:0010987 GO:0034384 negatively_ 
GO:0010988 GO:0010984  
GO:0010988 GO:0034383  
GO:0010989 GO:0010985  
GO:0010989 GO:0010988  
GO:0010989 GO:0034383 negatively_ 
GO:0010990 GO:0043254  
GO:0010990 GO:0090092  
GO:0010990 GO:0007183  
GO:0010991 GO:0010990  
GO:0010991 GO:0031333  
GO:0010991 GO:0090101  
GO:0010991 GO:0007183 negatively_ 
GO:0010992 GO:0019725  
GO:0010994 GO:0051258  
GO:0010994 GO:0010992  
GO:0010995 GO:0051261  
GO:0010995 GO:0010992  
GO:0010996 GO:0009612  
GO:0010997 GO:0044877  
GO:0010998 GO:0006468  
GO:0010998 GO:0043558  
GO:0010999 GO:0001932  
GO:0010999 GO:0006446  
GO:0010999 GO:0080135  
GO:0010999 GO:0010998  
GO:0011000 GO:0043111  
GO:0012501 GO:0008219  
GO:0012502 GO:0043068  
GO:0012505 GO:0044464  
GO:0012506 GO:0031090  
GO:0012506 GO:0031982  
GO:0012507 GO:0030658  
GO:0012507 GO:0030660  
GO:0012507 GO:0030662  
GO:0012507 GO:0030134  
GO:0012508 GO:0030658  
GO:0012508 GO:0030663  
GO:0012508 GO:0030142  
GO:0012509 GO:0030658  
GO:0012509 GO:0030663  
GO:0012509 GO:0030143  
GO:0012510 GO:0030658  
GO:0012510 GO:0030660  
GO:0012510 GO:0030665  
GO:0012510 GO:0030140  
GO:0012511 GO:0005811  
GO:0014001 GO:0030154  
GO:0014002 GO:0021782  
GO:0014002 GO:0048708  
GO:0014003 GO:0021782  
GO:0014003 GO:0048709  
GO:0014004 GO:0010001  
GO:0014004 GO:0030225  
GO:0014004 GO:0007417  
GO:0014005 GO:0021782  
GO:0014005 GO:0061515  
GO:0014005 GO:0014004  
GO:0014006 GO:0045649  
GO:0014006 GO:0045685  
GO:0014006 GO:0014004  
GO:0014007 GO:0014006  
GO:0014007 GO:0045650  
GO:0014007 GO:0045686  
GO:0014007 GO:0014004 negatively_ 
GO:0014008 GO:0014006  
GO:0014008 GO:0045651  
GO:0014008 GO:0045687  
GO:0014008 GO:0014004 positively_ 
GO:0014009 GO:0008283  
GO:0014009 GO:0042063  
GO:0014010 GO:0014009  
GO:0014011 GO:0014010  
GO:0014011 GO:0014012  
GO:0014012 GO:0031103  
GO:0014013 GO:0050767  
GO:0014013 GO:0042063  
GO:0014014 GO:0014013  
GO:0014014 GO:0050768  
GO:0014014 GO:0042063 negatively_ 
GO:0014015 GO:0014013  
GO:0014015 GO:0050769  
GO:0014015 GO:0042063 positively_ 
GO:0014016 GO:0048863  
GO:0014016 GO:0048699  
GO:0014017 GO:0048865  
GO:0014017 GO:0014016  
GO:0014018 GO:0048866  
GO:0014018 GO:0014017  
GO:0014019 GO:0048864  
GO:0014019 GO:0014016  
GO:0014020 GO:0001838  
GO:0014020 GO:0001841  
GO:0014021 GO:0001838  
GO:0014021 GO:0001841  
GO:0014022 GO:0002011  
GO:0014022 GO:0048598  
GO:0014022 GO:0001839  
GO:0014023 GO:0048646  
GO:0014023 GO:0014020  
GO:0014024 GO:0060605  
GO:0014024 GO:0014020  
GO:0014025 GO:0048646  
GO:0014025 GO:0014023  
GO:0014027 GO:0060605  
GO:0014027 GO:0014021  
GO:0014028 GO:0048646  
GO:0014028 GO:0007399  
GO:0014028 GO:0048570  
GO:0014029 GO:0001837  
GO:0014029 GO:0048646  
GO:0014029 GO:0043009  
GO:0014030 GO:0045165  
GO:0014030 GO:0048762  
GO:0014031 GO:0048468  
GO:0014031 GO:0048762  
GO:0014032 GO:0014031  
GO:0014032 GO:0048864  
GO:0014032 GO:0014033  
GO:0014033 GO:0048762  
GO:0014033 GO:0048863  
GO:0014034 GO:0048865  
GO:0014034 GO:0014029  
GO:0014034 GO:0014033  
GO:0014035 GO:0048867  
GO:0014035 GO:0014034  
GO:0014036 GO:0048866  
GO:0014036 GO:0014034  
GO:0014037 GO:0010001  
GO:0014037 GO:0007422  
GO:0014038 GO:0045685  
GO:0014038 GO:0014037  
GO:0014039 GO:0014038  
GO:0014039 GO:0045686  
GO:0014039 GO:0014037 negatively_ 
GO:0014040 GO:0014038  
GO:0014040 GO:0045687  
GO:0014040 GO:0014037 positively_ 
GO:0014041 GO:0045664  
GO:0014041 GO:1903429  
GO:0014041 GO:0042551  
GO:0014042 GO:0014041  
GO:0014042 GO:0045666  
GO:0014042 GO:1903431  
GO:0014042 GO:0042551 positively_ 
GO:0014043 GO:0014041  
GO:0014043 GO:0045665  
GO:0014043 GO:1903430  
GO:0014043 GO:0042551 negatively_ 
GO:0014044 GO:0021782  
GO:0014044 GO:0014037  
GO:0014045 GO:0060856  
GO:0014045 GO:0061028  
GO:0014045 GO:0007417  
GO:0014046 GO:0015872  
GO:0014046 GO:0050432  
GO:0014047 GO:0006835  
GO:0014047 GO:0015800  
GO:0014047 GO:0032940  
GO:0014047 GO:0046717  
GO:0014048 GO:0051955  
GO:0014048 GO:1903530  
GO:0014048 GO:0014047  
GO:0014049 GO:0014048  
GO:0014049 GO:0051957  
GO:0014049 GO:1903532  
GO:0014049 GO:0014047 positively_ 
GO:0014050 GO:0014048  
GO:0014050 GO:0051956  
GO:0014050 GO:1903531  
GO:0014050 GO:0014047 negatively_ 
GO:0014051 GO:0015812  
GO:0014051 GO:0046717  
GO:0014052 GO:0051046  
GO:0014052 GO:0051588  
GO:0014052 GO:0051955  
GO:0014052 GO:0014051  
GO:0014053 GO:0014052  
GO:0014053 GO:0051048  
GO:0014053 GO:0051589  
GO:0014053 GO:0051956  
GO:0014053 GO:0014051 negatively_ 
GO:0014054 GO:0014052  
GO:0014054 GO:0051047  
GO:0014054 GO:0051590  
GO:0014054 GO:0051957  
GO:0014054 GO:0014051 positively_ 
GO:0014055 GO:0007269  
GO:0014055 GO:0061526  
GO:0014055 GO:0007271  
GO:0014056 GO:0032222  
GO:0014056 GO:0043269  
GO:0014056 GO:0046883  
GO:0014056 GO:0046928  
GO:0014056 GO:0051952  
GO:0014056 GO:2001023  
GO:0014056 GO:0014055  
GO:0014057 GO:0001956  
GO:0014057 GO:0014056  
GO:0014057 GO:0032224  
GO:0014057 GO:0043270  
GO:0014057 GO:0046887  
GO:0014057 GO:0051954  
GO:0014057 GO:2001025  
GO:0014057 GO:0014055 positively_ 
GO:0014058 GO:0014056  
GO:0014058 GO:0032223  
GO:0014058 GO:0043271  
GO:0014058 GO:0046888  
GO:0014058 GO:0046929  
GO:0014058 GO:0051953  
GO:0014058 GO:2001024  
GO:0014058 GO:0014055 negatively_ 
GO:0014059 GO:0043269  
GO:0014059 GO:0050433  
GO:0014059 GO:2001023  
GO:0014059 GO:0014046  
GO:0014060 GO:0046883  
GO:0014060 GO:0050433  
GO:0014060 GO:0048242  
GO:0014061 GO:0050433  
GO:0014061 GO:0048243  
GO:0014062 GO:0043269  
GO:0014062 GO:0051588  
GO:0014062 GO:1903530  
GO:0014062 GO:0001820  
GO:0014063 GO:0014062  
GO:0014063 GO:0043271  
GO:0014063 GO:0051589  
GO:0014063 GO:1903531  
GO:0014063 GO:0001820 negatively_ 
GO:0014064 GO:0014062  
GO:0014064 GO:0043270  
GO:0014064 GO:0051590  
GO:0014064 GO:1903532  
GO:0014064 GO:0001820 positively_ 
GO:0014065 GO:0048015  
GO:0014066 GO:1902531  
GO:0014066 GO:0014065  
GO:0014067 GO:0014066  
GO:0014067 GO:1902532  
GO:0014067 GO:0014065 negatively_ 
GO:0014068 GO:0014066  
GO:0014068 GO:1902533  
GO:0014068 GO:0014065 positively_ 
GO:0014069 GO:0097458  
GO:0014069 GO:0099572  
GO:0014069 GO:0032279  
GO:0014070 GO:0010033  
GO:0014071 GO:0014070  
GO:0014072 GO:0014070  
GO:0014072 GO:0043279  
GO:0014073 GO:0014070  
GO:0014073 GO:0043279  
GO:0014074 GO:0010243  
GO:0014074 GO:0014070  
GO:0014075 GO:0010243  
GO:0014076 GO:0009410  
GO:0014076 GO:0036276  
GO:0014701 GO:0033017  
GO:0014702 GO:0033017  
GO:0014703 GO:0003010  
GO:0014704 GO:0044291  
GO:0014705 GO:0044449  
GO:0014705 GO:0031672  
GO:0014706 GO:0060537  
GO:0014707 GO:0007517  
GO:0014707 GO:0007519  
GO:0014708 GO:0048634  
GO:0014708 GO:0002075  
GO:0014709 GO:0014708  
GO:0014709 GO:0048636  
GO:0014709 GO:0002075 positively_ 
GO:0014710 GO:0014708  
GO:0014710 GO:0048635  
GO:0014710 GO:0002075 negatively_ 
GO:0014711 GO:0048641  
GO:0014711 GO:0014707  
GO:0014712 GO:0014711  
GO:0014712 GO:0048643  
GO:0014712 GO:0014707 positively_ 
GO:0014713 GO:0014711  
GO:0014713 GO:0048642  
GO:0014713 GO:0014707 negatively_ 
GO:0014714 GO:0048625  
GO:0014715 GO:0048625  
GO:0014716 GO:0014833  
GO:0014716 GO:0014834  
GO:0014717 GO:0043416  
GO:0014717 GO:0050865  
GO:0014717 GO:0014901  
GO:0014718 GO:0014717  
GO:0014718 GO:0043415  
GO:0014718 GO:0050867  
GO:0014718 GO:0014901 positively_ 
GO:0014719 GO:0001775  
GO:0014720 GO:0003010  
GO:0014721 GO:0003010  
GO:0014722 GO:0014819  
GO:0014722 GO:0019722  
GO:0014723 GO:0014722  
GO:0014724 GO:0014819  
GO:0014724 GO:0014721  
GO:0014725 GO:0048641  
GO:0014725 GO:0002074  
GO:0014726 GO:0014725  
GO:0014726 GO:0048642  
GO:0014726 GO:0002074 negatively_ 
GO:0014727 GO:0014725  
GO:0014727 GO:0048643  
GO:0014727 GO:0002074 positively_ 
GO:0014728 GO:0014862  
GO:0014729 GO:0014862  
GO:0014729 GO:0065008  
GO:0014730 GO:0043403  
GO:0014731 GO:0005856  
GO:0014732 GO:0014891  
GO:0014732 GO:0043501  
GO:0014733 GO:0043502  
GO:0014733 GO:0043501  
GO:0014734 GO:0014897  
GO:0014734 GO:0043501  
GO:0014735 GO:0043502  
GO:0014735 GO:0014889  
GO:0014736 GO:0014735  
GO:0014736 GO:0014745  
GO:0014736 GO:0014889 negatively_ 
GO:0014737 GO:0014735  
GO:0014737 GO:0014744  
GO:0014737 GO:0014889 positively_ 
GO:0014738 GO:0043502  
GO:0014738 GO:0014900  
GO:0014739 GO:0014738  
GO:0014739 GO:0014744  
GO:0014739 GO:0014900 positively_ 
GO:0014740 GO:0014738  
GO:0014740 GO:0014745  
GO:0014740 GO:0014900 negatively_ 
GO:0014741 GO:0014743  
GO:0014741 GO:0051241  
GO:0014741 GO:0014896 negatively_ 
GO:0014742 GO:0014743  
GO:0014742 GO:0051240  
GO:0014742 GO:0014896 positively_ 
GO:0014743 GO:0090257  
GO:0014743 GO:0014896  
GO:0014744 GO:0043502  
GO:0014744 GO:0048584  
GO:0014744 GO:0051240  
GO:0014744 GO:0043500 positively_ 
GO:0014745 GO:0043502  
GO:0014745 GO:0048585  
GO:0014745 GO:0051241  
GO:0014745 GO:0043500 negatively_ 
GO:0014746 GO:0014819  
GO:0014746 GO:0014720  
GO:0014747 GO:0014746  
GO:0014747 GO:0045989  
GO:0014747 GO:0014720 positively_ 
GO:0014748 GO:0014746  
GO:0014748 GO:0045988  
GO:0014748 GO:0014720 negatively_ 
GO:0014801 GO:0044432  
GO:0014801 GO:0016529  
GO:0014802 GO:0098827  
GO:0014802 GO:0016529  
GO:0014803 GO:0033018  
GO:0014803 GO:0014801  
GO:0014804 GO:0033018  
GO:0014804 GO:0014802  
GO:0014805 GO:0043500  
GO:0014806 GO:0014805  
GO:0014806 GO:0014900  
GO:0014807 GO:0022603  
GO:0014807 GO:0045995  
GO:0014807 GO:0001756  
GO:0014808 GO:0070296  
GO:0014808 GO:1903514  
GO:0014809 GO:0010880  
GO:0014809 GO:0014722  
GO:0014810 GO:0014809  
GO:0014810 GO:0045989  
GO:0014811 GO:0014809  
GO:0014811 GO:0045988  
GO:0014812 GO:0016477  
GO:0014813 GO:0045165  
GO:0014813 GO:0014816  
GO:0014814 GO:0031103  
GO:0014815 GO:0014718  
GO:0014816 GO:0035914  
GO:0014817 GO:0001708  
GO:0014817 GO:0014813  
GO:0014818 GO:0048867  
GO:0014818 GO:0014813  
GO:0014819 GO:0006942  
GO:0014819 GO:0003009  
GO:0014820 GO:0006939  
GO:0014821 GO:0006939  
GO:0014822 GO:0009581  
GO:0014822 GO:0009611  
GO:0014823 GO:0050896  
GO:0014824 GO:0014820  
GO:0014824 GO:0014829  
GO:0014825 GO:0014847  
GO:0014826 GO:0014821  
GO:0014826 GO:0014829  
GO:0014827 GO:0014821  
GO:0014827 GO:0014831  
GO:0014828 GO:0014821  
GO:0014828 GO:0120063  
GO:0014829 GO:0006939  
GO:0014829 GO:0042310  
GO:0014830 GO:0014824  
GO:0014831 GO:0006939  
GO:0014832 GO:0014848  
GO:0014833 GO:0098722  
GO:0014833 GO:0007519  
GO:0014834 GO:0098727  
GO:0014834 GO:0043403  
GO:0014835 GO:0045445  
GO:0014835 GO:0043403  
GO:0014836 GO:0048625  
GO:0014836 GO:0014835  
GO:0014837 GO:0007518  
GO:0014837 GO:0014836  
GO:0014838 GO:0048626  
GO:0014838 GO:0014836  
GO:0014839 GO:0051451  
GO:0014839 GO:0043403  
GO:0014841 GO:0014856  
GO:0014842 GO:0014857  
GO:0014842 GO:0014841  
GO:0014843 GO:0014842  
GO:0014844 GO:0051450  
GO:0014844 GO:0043403  
GO:0014845 GO:0014828  
GO:0014846 GO:0014831  
GO:0014847 GO:0014820  
GO:0014847 GO:0120063  
GO:0014848 GO:0006939  
GO:0014849 GO:0014821  
GO:0014849 GO:0014848  
GO:0014850 GO:0014823  
GO:0014852 GO:0014819  
GO:0014853 GO:0098815  
GO:0014853 GO:0003009  
GO:0014853 GO:0014852  
GO:0014854 GO:0050896  
GO:0014855 GO:0033002  
GO:0014856 GO:0014855  
GO:0014857 GO:0042127  
GO:0014857 GO:0014856  
GO:0014858 GO:0008284  
GO:0014858 GO:0014857  
GO:0014858 GO:0014856 positively_ 
GO:0014859 GO:0008285  
GO:0014859 GO:0014857  
GO:0014859 GO:0014856 negatively_ 
GO:0014860 GO:0007269  
GO:0014860 GO:0014852  
GO:0014861 GO:0014819  
GO:0014861 GO:0098900  
GO:0014861 GO:0100001  
GO:0014862 GO:0014819  
GO:0014863 GO:0014854  
GO:0014863 GO:0051606  
GO:0014864 GO:0014850  
GO:0014864 GO:0014865  
GO:0014865 GO:0014823  
GO:0014865 GO:0051606  
GO:0014866 GO:0030239  
GO:0014868 GO:0014880  
GO:0014869 GO:0014863  
GO:0014869 GO:0014870  
GO:0014870 GO:0014854  
GO:0014871 GO:0014880  
GO:0014872 GO:0051301  
GO:0014873 GO:0014850  
GO:0014873 GO:0014874  
GO:0014874 GO:0050896  
GO:0014874 GO:0043502  
GO:0014875 GO:0014864  
GO:0014875 GO:0014873  
GO:0014876 GO:0009611  
GO:0014876 GO:0014874  
GO:0014877 GO:0014870  
GO:0014877 GO:0014874  
GO:0014878 GO:0014874  
GO:0014878 GO:0051602  
GO:0014879 GO:0014878  
GO:0014879 GO:0050981  
GO:0014880 GO:0032971  
GO:0014880 GO:0014729  
GO:0014881 GO:0014743  
GO:0014881 GO:0032535  
GO:0014882 GO:0014738  
GO:0014882 GO:0065008  
GO:0014883 GO:0014733  
GO:0014884 GO:0014869  
GO:0014884 GO:0014877  
GO:0014885 GO:0014822  
GO:0014885 GO:0014876  
GO:0014886 GO:0014733  
GO:0014887 GO:0014888  
GO:0014888 GO:0043500  
GO:0014889 GO:0043500  
GO:0014890 GO:0014805  
GO:0014890 GO:0014889  
GO:0014891 GO:0014888  
GO:0014891 GO:0014889  
GO:0014893 GO:0014877  
GO:0014894 GO:0014877  
GO:0014895 GO:0014805  
GO:0014895 GO:0014896  
GO:0014896 GO:0003012  
GO:0014897 GO:0014896  
GO:0014898 GO:0003299  
GO:0014898 GO:0003300  
GO:0014898 GO:0014887  
GO:0014899 GO:0014887  
GO:0014899 GO:0014891  
GO:0014900 GO:0043500  
GO:0014901 GO:0014719  
GO:0014901 GO:0043403  
GO:0014902 GO:0051146  
GO:0014904 GO:0055002  
GO:0014904 GO:0014902  
GO:0014905 GO:0007520  
GO:0014905 GO:0014908  
GO:0014906 GO:0014904  
GO:0014906 GO:0014908  
GO:0014908 GO:0014902  
GO:0014908 GO:0043403  
GO:0014909 GO:0014812  
GO:0014910 GO:0030334  
GO:0014910 GO:0014909  
GO:0014911 GO:0014910  
GO:0014911 GO:0030335  
GO:0014911 GO:0014909 positively_ 
GO:0014912 GO:0014910  
GO:0014912 GO:0030336  
GO:0014912 GO:0014909 negatively_ 
GO:0014914 GO:0048628  
GO:0014915 GO:0014880  
GO:0014915 GO:0032972  
GO:0014916 GO:0008217  
GO:0015002 GO:0016491  
GO:0015009 GO:0033013  
GO:0015009 GO:0051186  
GO:0015010 GO:0015011  
GO:0015011 GO:0006732  
GO:0015011 GO:0033013  
GO:0015012 GO:0030166  
GO:0015012 GO:0030201  
GO:0015013 GO:0018242  
GO:0015013 GO:0030201  
GO:0015013 GO:0015012  
GO:0015014 GO:0033692  
GO:0015014 GO:0015012  
GO:0015015 GO:0030201  
GO:0015015 GO:0015012  
GO:0015016 GO:0034483  
GO:0015018 GO:0015020  
GO:0015019 GO:0008080  
GO:0015020 GO:0008194  
GO:0015020 GO:0016758  
GO:0015021 GO:0016837  
GO:0015024 GO:0008484  
GO:0015026 GO:0038023  
GO:0015030 GO:0016604  
GO:0015031 GO:0015833  
GO:0015031 GO:0045184  
GO:0015035 GO:0015036  
GO:0015036 GO:0016667  
GO:0015037 GO:0015036  
GO:0015038 GO:0015037  
GO:0015039 GO:0016491  
GO:0015042 GO:0015036  
GO:0015042 GO:0016668  
GO:0015043 GO:0016653  
GO:0015044 GO:0016731  
GO:0015045 GO:0016731  
GO:0015046 GO:0016731  
GO:0015047 GO:0016653  
GO:0015048 GO:0016491  
GO:0015049 GO:0016709  
GO:0015050 GO:1902494  
GO:0015052 GO:0004939  
GO:0015054 GO:0008528  
GO:0015055 GO:0004930  
GO:0015056 GO:0004930  
GO:0015057 GO:0008528  
GO:0015065 GO:0071553  
GO:0015066 GO:0004857  
GO:0015067 GO:0016741  
GO:0015067 GO:0016769  
GO:0015068 GO:0015067  
GO:0015069 GO:0015067  
GO:0015074 GO:0006259  
GO:0015075 GO:0022857  
GO:0015077 GO:0022890  
GO:0015078 GO:0015077  
GO:0015079 GO:0015077  
GO:0015079 GO:0046873  
GO:0015080 GO:0046915  
GO:0015081 GO:0015077  
GO:0015081 GO:0046873  
GO:0015083 GO:0015075  
GO:0015083 GO:0015318  
GO:0015085 GO:0046873  
GO:0015086 GO:0046915  
GO:0015087 GO:0046915  
GO:0015089 GO:0005375  
GO:0015090 GO:0005381  
GO:0015091 GO:0005381  
GO:0015091 GO:0072510  
GO:0015092 GO:0015091  
GO:0015093 GO:0005381  
GO:0015093 GO:0072509  
GO:0015094 GO:0015075  
GO:0015094 GO:0015318  
GO:0015095 GO:0046873  
GO:0015097 GO:0046915  
GO:0015098 GO:0015103  
GO:0015099 GO:0046915  
GO:0015100 GO:0046915  
GO:0015101 GO:0008324  
GO:0015103 GO:0008509  
GO:0015103 GO:0015318  
GO:0015104 GO:0015103  
GO:0015105 GO:0015103  
GO:0015106 GO:0008514  
GO:0015106 GO:0015318  
GO:0015107 GO:0015103  
GO:0015108 GO:0015103  
GO:0015109 GO:0015103  
GO:0015110 GO:0008509  
GO:0015110 GO:0015318  
GO:0015111 GO:0015103  
GO:0015112 GO:0015103  
GO:0015113 GO:0015103  
GO:0015114 GO:0015103  
GO:0015115 GO:0015103  
GO:0015116 GO:0015103  
GO:0015116 GO:1901682  
GO:0015117 GO:1901682  
GO:0015119 GO:0015605  
GO:0015119 GO:1901505  
GO:0015120 GO:0015605  
GO:0015120 GO:0042879  
GO:0015120 GO:1901505  
GO:0015121 GO:0015301  
GO:0015121 GO:0015355  
GO:0015121 GO:0089721  
GO:0015123 GO:0008028  
GO:0015123 GO:0042895  
GO:0015124 GO:0008028  
GO:0015124 GO:0042887  
GO:0015125 GO:0005319  
GO:0015125 GO:0008028  
GO:0015125 GO:1901618  
GO:0015126 GO:0015125  
GO:0015127 GO:0005310  
GO:0015128 GO:0042879  
GO:0015129 GO:0008028  
GO:0015129 GO:1901618  
GO:0015130 GO:0008028  
GO:0015130 GO:1901618  
GO:0015131 GO:0015556  
GO:0015132 GO:0015245  
GO:0015132 GO:0071714  
GO:0015133 GO:0008028  
GO:0015133 GO:0015145  
GO:0015134 GO:0015133  
GO:0015135 GO:0015134  
GO:0015136 GO:0046943  
GO:0015136 GO:1901505  
GO:0015137 GO:0015142  
GO:0015137 GO:0042895  
GO:0015138 GO:0015556  
GO:0015139 GO:0005310  
GO:0015139 GO:0051184  
GO:0015140 GO:0015556  
GO:0015141 GO:0015238  
GO:0015141 GO:0015556  
GO:0015142 GO:0046943  
GO:0015143 GO:0008514  
GO:0015143 GO:1901702  
GO:0015144 GO:0022857  
GO:0015145 GO:0051119  
GO:0015146 GO:0015145  
GO:0015147 GO:0042900  
GO:0015148 GO:0015146  
GO:0015149 GO:0015145  
GO:0015150 GO:0015149  
GO:0015151 GO:0042947  
GO:0015152 GO:0022857  
GO:0015153 GO:0015149  
GO:0015154 GO:0015157  
GO:0015155 GO:0015154  
GO:0015156 GO:0015154  
GO:0015157 GO:0015144  
GO:0015158 GO:0015157  
GO:0015159 GO:0015144  
GO:0015159 GO:0022884  
GO:0015160 GO:0015159  
GO:0015161 GO:0015159  
GO:0015162 GO:0022884  
GO:0015162 GO:1901505  
GO:0015164 GO:0046943  
GO:0015164 GO:1901505  
GO:0015165 GO:0005338  
GO:0015166 GO:1901618  
GO:0015167 GO:0015144  
GO:0015167 GO:0015166  
GO:0015168 GO:0015144  
GO:0015168 GO:0015166  
GO:0015169 GO:0008514  
GO:0015169 GO:0015605  
GO:0015169 GO:1901505  
GO:0015170 GO:0015166  
GO:0015171 GO:0046943  
GO:0015172 GO:0015171  
GO:0015173 GO:0015171  
GO:0015174 GO:0015171  
GO:0015175 GO:0015171  
GO:0015179 GO:0015171  
GO:0015180 GO:0015179  
GO:0015180 GO:0022858  
GO:0015181 GO:0008324  
GO:0015181 GO:0015174  
GO:0015182 GO:0008028  
GO:0015182 GO:0008324  
GO:0015182 GO:0015175  
GO:0015182 GO:0015179  
GO:0015182 GO:0015238  
GO:0015182 GO:0042887  
GO:0015183 GO:0005326  
GO:0015183 GO:0015172  
GO:0015183 GO:0015179  
GO:0015183 GO:0015556  
GO:0015184 GO:0000099  
GO:0015184 GO:0015179  
GO:0015184 GO:0072349  
GO:0015185 GO:0005326  
GO:0015185 GO:0008028  
GO:0015185 GO:0015171  
GO:0015186 GO:0008324  
GO:0015186 GO:0015175  
GO:0015186 GO:0015179  
GO:0015186 GO:0015238  
GO:0015187 GO:0005326  
GO:0015187 GO:0008324  
GO:0015187 GO:0015175  
GO:0015187 GO:0015179  
GO:0015187 GO:0015238  
GO:0015188 GO:0008324  
GO:0015188 GO:0015175  
GO:0015188 GO:0015179  
GO:0015188 GO:0015658  
GO:0015189 GO:0008324  
GO:0015189 GO:0015174  
GO:0015189 GO:0015179  
GO:0015189 GO:0015238  
GO:0015190 GO:0008324  
GO:0015190 GO:0015175  
GO:0015190 GO:0015179  
GO:0015190 GO:0015658  
GO:0015191 GO:0015179  
GO:0015191 GO:0015238  
GO:0015191 GO:0043865  
GO:0015192 GO:0008324  
GO:0015192 GO:0015173  
GO:0015192 GO:0015179  
GO:0015192 GO:0015238  
GO:0015193 GO:0008324  
GO:0015193 GO:0015175  
GO:0015193 GO:0015179  
GO:0015193 GO:0015238  
GO:0015194 GO:0015179  
GO:0015194 GO:0022889  
GO:0015195 GO:0008324  
GO:0015195 GO:0015175  
GO:0015195 GO:0015179  
GO:0015195 GO:0015238  
GO:0015196 GO:0008324  
GO:0015196 GO:0015173  
GO:0015196 GO:0015179  
GO:0015196 GO:0015238  
GO:0015199 GO:0015651  
GO:0015199 GO:0072349  
GO:0015200 GO:0005275  
GO:0015200 GO:0008519  
GO:0015200 GO:0015101  
GO:0015203 GO:0022857  
GO:0015204 GO:0042887  
GO:0015205 GO:0022857  
GO:0015207 GO:0005345  
GO:0015208 GO:0005345  
GO:0015209 GO:0005350  
GO:0015210 GO:0005350  
GO:0015210 GO:0015238  
GO:0015211 GO:0005337  
GO:0015212 GO:0015214  
GO:0015213 GO:0015214  
GO:0015214 GO:0005337  
GO:0015215 GO:0015605  
GO:0015215 GO:0015932  
GO:0015216 GO:0015215  
GO:0015217 GO:0000295  
GO:0015217 GO:0005346  
GO:0015217 GO:0008514  
GO:0015218 GO:0015215  
GO:0015219 GO:0008320  
GO:0015219 GO:0051035  
GO:0015220 GO:0005326  
GO:0015220 GO:0008519  
GO:0015220 GO:0015101  
GO:0015221 GO:0005319  
GO:0015221 GO:0022884  
GO:0015221 GO:1901505  
GO:0015222 GO:0005326  
GO:0015222 GO:0008504  
GO:0015222 GO:0008519  
GO:0015222 GO:1901618  
GO:0015224 GO:0051185  
GO:0015225 GO:0008028  
GO:0015225 GO:0015238  
GO:0015225 GO:0042887  
GO:0015225 GO:0051185  
GO:0015225 GO:0090482  
GO:0015225 GO:1901682  
GO:0015226 GO:0015651  
GO:0015226 GO:0072349  
GO:0015227 GO:0015651  
GO:0015228 GO:0008514  
GO:0015228 GO:0051185  
GO:0015228 GO:0071077  
GO:0015229 GO:0015145  
GO:0015229 GO:0046943  
GO:0015229 GO:0051185  
GO:0015229 GO:0090482  
GO:0015230 GO:0008514  
GO:0015230 GO:0015215  
GO:0015230 GO:0051184  
GO:0015231 GO:0005310  
GO:0015231 GO:0042887  
GO:0015231 GO:0072349  
GO:0015232 GO:0051184  
GO:0015233 GO:0008028  
GO:0015233 GO:0015238  
GO:0015233 GO:0042887  
GO:0015233 GO:0051185  
GO:0015233 GO:0072349  
GO:0015233 GO:0090482  
GO:0015234 GO:0015238  
GO:0015234 GO:0090482  
GO:0015234 GO:1901474  
GO:0015234 GO:1901682  
GO:0015238 GO:0022857  
GO:0015240 GO:0015101  
GO:0015240 GO:0015238  
GO:0015243 GO:0015665  
GO:0015243 GO:0042887  
GO:0015243 GO:0042895  
GO:0015244 GO:0015665  
GO:0015244 GO:0042895  
GO:0015244 GO:0042910  
GO:0015244 GO:1901474  
GO:0015245 GO:0005319  
GO:0015245 GO:0008028  
GO:0015247 GO:0005548  
GO:0015247 GO:0008514  
GO:0015247 GO:0015605  
GO:0015248 GO:0005319  
GO:0015250 GO:0005372  
GO:0015250 GO:0022838  
GO:0015251 GO:0005261  
GO:0015251 GO:0008519  
GO:0015252 GO:0005261  
GO:0015252 GO:0015078  
GO:0015254 GO:0015168  
GO:0015254 GO:0015267  
GO:0015255 GO:0015170  
GO:0015255 GO:0015267  
GO:0015264 GO:0015200  
GO:0015264 GO:0015251  
GO:0015265 GO:0015204  
GO:0015265 GO:0022838  
GO:0015267 GO:0022803  
GO:0015269 GO:0005227  
GO:0015269 GO:0005267  
GO:0015271 GO:0005249  
GO:0015272 GO:0005242  
GO:0015274 GO:0005247  
GO:0015275 GO:0005262  
GO:0015275 GO:0140135  
GO:0015276 GO:0005216  
GO:0015276 GO:0022834  
GO:0015276 GO:0022839  
GO:0015277 GO:0004970  
GO:0015277 GO:0005267  
GO:0015277 GO:0005272  
GO:0015277 GO:0099094  
GO:0015278 GO:0005217  
GO:0015278 GO:0099604  
GO:0015279 GO:0005262  
GO:0015280 GO:0005272  
GO:0015280 GO:0099094  
GO:0015284 GO:0005353  
GO:0015284 GO:0008516  
GO:0015288 GO:0022829  
GO:0015291 GO:0022804  
GO:0015292 GO:0015291  
GO:0015293 GO:0015291  
GO:0015294 GO:0015293  
GO:0015294 GO:0022890  
GO:0015295 GO:0015078  
GO:0015295 GO:0015294  
GO:0015296 GO:0015103  
GO:0015296 GO:0015294  
GO:0015297 GO:0015291  
GO:0015298 GO:0008324  
GO:0015298 GO:0015297  
GO:0015299 GO:0015078  
GO:0015299 GO:0015298  
GO:0015301 GO:0008509  
GO:0015301 GO:0099516  
GO:0015304 GO:0005355  
GO:0015304 GO:0008516  
GO:0015306 GO:0015136  
GO:0015306 GO:0015294  
GO:0015306 GO:0042895  
GO:0015307 GO:0015238  
GO:0015307 GO:0015299  
GO:0015308 GO:0015240  
GO:0015308 GO:0015307  
GO:0015308 GO:0015491  
GO:0015309 GO:0015243  
GO:0015309 GO:0015307  
GO:0015310 GO:0015307  
GO:0015310 GO:1901479  
GO:0015311 GO:0008504  
GO:0015311 GO:0015299  
GO:0015312 GO:0015203  
GO:0015312 GO:0015299  
GO:0015313 GO:0015244  
GO:0015313 GO:0045119  
GO:0015314 GO:0045119  
GO:0015315 GO:0015114  
GO:0015315 GO:0015301  
GO:0015317 GO:0015295  
GO:0015318 GO:0022857  
GO:0015319 GO:0005315  
GO:0015319 GO:0005436  
GO:0015321 GO:0015114  
GO:0015322 GO:0015291  
GO:0015322 GO:0035673  
GO:0015324 GO:0015291  
GO:0015325 GO:0008521  
GO:0015325 GO:0015297  
GO:0015325 GO:0015324  
GO:0015327 GO:0005313  
GO:0015327 GO:0015301  
GO:0015327 GO:0015328  
GO:0015328 GO:0005294  
GO:0015328 GO:0072349  
GO:0015328 GO:1901680  
GO:0015330 GO:0005287  
GO:0015330 GO:0015186  
GO:0015333 GO:0015295  
GO:0015333 GO:1904680  
GO:0015334 GO:0035673  
GO:0015341 GO:0015291  
GO:0015341 GO:0022883  
GO:0015343 GO:0051184  
GO:0015344 GO:0015343  
GO:0015345 GO:0015295  
GO:0015345 GO:0015603  
GO:0015345 GO:0042931  
GO:0015346 GO:0015295  
GO:0015346 GO:0015343  
GO:0015346 GO:0015621  
GO:0015347 GO:0008514  
GO:0015347 GO:0015291  
GO:0015349 GO:0015291  
GO:0015350 GO:0005310  
GO:0015350 GO:0015238  
GO:0015350 GO:0042887  
GO:0015351 GO:0015127  
GO:0015351 GO:0015291  
GO:0015352 GO:0015248  
GO:0015352 GO:0015291  
GO:0015352 GO:1901618  
GO:0015355 GO:0008028  
GO:0015355 GO:0015291  
GO:0015360 GO:0015295  
GO:0015360 GO:0043893  
GO:0015361 GO:0017153  
GO:0015362 GO:0017153  
GO:0015364 GO:0015114  
GO:0015364 GO:0015297  
GO:0015366 GO:0015140  
GO:0015366 GO:0015295  
GO:0015367 GO:0015140  
GO:0015367 GO:0015301  
GO:0015368 GO:0015085  
GO:0015368 GO:0015491  
GO:0015369 GO:0015368  
GO:0015369 GO:0051139  
GO:0015370 GO:0015081  
GO:0015370 GO:0015294  
GO:0015371 GO:0005354  
GO:0015371 GO:0005402  
GO:0015371 GO:0015370  
GO:0015373 GO:0015296  
GO:0015373 GO:0015370  
GO:0015374 GO:0005283  
GO:0015375 GO:0005295  
GO:0015375 GO:0005328  
GO:0015375 GO:0015187  
GO:0015377 GO:0015108  
GO:0015377 GO:0015296  
GO:0015378 GO:0015373  
GO:0015378 GO:0015377  
GO:0015379 GO:0015079  
GO:0015379 GO:0015377  
GO:0015381 GO:0008271  
GO:0015382 GO:0008271  
GO:0015382 GO:0015373  
GO:0015383 GO:0008271  
GO:0015383 GO:0015106  
GO:0015383 GO:0015301  
GO:0015385 GO:0005451  
GO:0015385 GO:0015081  
GO:0015386 GO:0005451  
GO:0015386 GO:0022821  
GO:0015387 GO:0015079  
GO:0015387 GO:0015295  
GO:0015389 GO:0005345  
GO:0015389 GO:0005350  
GO:0015389 GO:0005415  
GO:0015389 GO:0015391  
GO:0015390 GO:0015370  
GO:0015391 GO:0015205  
GO:0015391 GO:0015294  
GO:0015394 GO:0015213  
GO:0015394 GO:0015506  
GO:0015395 GO:0005337  
GO:0015395 GO:0015291  
GO:0015398 GO:0008519  
GO:0015398 GO:0015291  
GO:0015399 GO:0022804  
GO:0015400 GO:0008519  
GO:0015400 GO:0015291  
GO:0015401 GO:0015204  
GO:0015401 GO:0015370  
GO:0015405 GO:0015399  
GO:0015407 GO:0015145  
GO:0015407 GO:0043211  
GO:0015408 GO:0015091  
GO:0015408 GO:0019829  
GO:0015410 GO:0005384  
GO:0015410 GO:0019829  
GO:0015411 GO:0005368  
GO:0015411 GO:0008559  
GO:0015411 GO:0033283  
GO:0015412 GO:0015098  
GO:0015412 GO:0043225  
GO:0015413 GO:0015099  
GO:0015413 GO:0019829  
GO:0015413 GO:0072509  
GO:0015414 GO:0015112  
GO:0015414 GO:0043225  
GO:0015415 GO:0015114  
GO:0015415 GO:0043225  
GO:0015416 GO:0015604  
GO:0015416 GO:0015605  
GO:0015416 GO:0043225  
GO:0015417 GO:0015203  
GO:0015417 GO:0042626  
GO:0015418 GO:0042626  
GO:0015419 GO:0015116  
GO:0015419 GO:0043225  
GO:0015420 GO:0015238  
GO:0015420 GO:0042626  
GO:0015420 GO:0051184  
GO:0015420 GO:0090482  
GO:0015421 GO:0015440  
GO:0015421 GO:0035673  
GO:0015422 GO:0015157  
GO:0015422 GO:0043211  
GO:0015423 GO:0005363  
GO:0015423 GO:0015422  
GO:0015424 GO:0015171  
GO:0015424 GO:0031263  
GO:0015424 GO:0033284  
GO:0015425 GO:0015424  
GO:0015426 GO:0015424  
GO:0015430 GO:0015169  
GO:0015430 GO:0042626  
GO:0015431 GO:0071997  
GO:0015432 GO:0015125  
GO:0015432 GO:0033285  
GO:0015432 GO:0034040  
GO:0015433 GO:0015440  
GO:0015434 GO:0015086  
GO:0015436 GO:0015161  
GO:0015436 GO:0042626  
GO:0015437 GO:0015221  
GO:0015437 GO:0034040  
GO:0015438 GO:0015162  
GO:0015438 GO:0042626  
GO:0015439 GO:0015232  
GO:0015439 GO:0042626  
GO:0015440 GO:0033220  
GO:0015440 GO:1904680  
GO:0015441 GO:0015160  
GO:0015441 GO:0042626  
GO:0015444 GO:0015095  
GO:0015444 GO:0015662  
GO:0015444 GO:0019829  
GO:0015445 GO:0015080  
GO:0015445 GO:0015662  
GO:0015445 GO:0019829  
GO:0015446 GO:0008490  
GO:0015446 GO:0019829  
GO:0015446 GO:0043225  
GO:0015446 GO:1901683  
GO:0015450 GO:0008320  
GO:0015450 GO:0015405  
GO:0015451 GO:0015399  
GO:0015452 GO:0015399  
GO:0015453 GO:0015399  
GO:0015454 GO:0015399  
GO:0015459 GO:0099106  
GO:0015462 GO:0015440
[truncated: 1,886,539 more chars]
