# Supplementary material for: Comparative Analysis of Unsupervised Protein Similarity Prediction Based on Graph Embedding
Source: Front Genet. 2021 Sep 22;12:744334. doi: 10.3389/fgene.2021.744334 (PMC8493040; doi:10.3389/fgene.2021.744334)
Supplement: Supplementary file 1 [file Data_Sheet_1.ZIP › ╨┬╜¿╬─╝■╝╨/yeast-proteins.txt]

"P20645"
"Q9NR63"
"Q9BTY2"
"Q13275"
"Q16850"
"P52569"
"Q9Y6N9"
"Q9UHR4"
"Q24JP5"
"Q9H6T3"
"Q9Y6M0"
"P78423"
"Q14002"
"Q9UJK0"
"Q9Y2T7"
"O76009"
"Q16526"
"O95772"
"P04233"
"P15085"
"Q96S59"
"O75954"
"P53041"
"Q9Y4K4"
"P07992"
"Q9NRV9"
"Q9H1B5"
"Q15311"
"Q7L8C5"
"Q9BY42"
"Q9UKA4"
"Q12864"
"Q9NYF5"
"Q96NW7"
"Q99972"
"P00480"
"P31273"
"Q8NFC6"
"Q9BZR6"
"Q9BS86"
"P07585"
"P82664"
"Q8WTV1"
"P35250"
"Q5QGS0"
"Q9Y4A8"
"Q16517"
"O75508"
"Q969Z4"
"Q9Y548"
"Q96PE3"
"Q6J9G0"
"Q68CJ9"
"P82673"
"O75493"
"P20273"
"P51787"
"Q92519"
"Q92917"
"Q9NSC7"
"P43686"
"Q9GZP9"
"P32942"
"O94805"
"Q9GZN4"
"Q9H6S0"
"Q8TBA6"
"Q15173"
"P20749"
"Q76G19"
"O95633"
"Q15645"
"P02533"
"Q13103"
"P08620"
"Q9BVV7"
"Q8N1G1"
"Q9BRR8"
"O00398"
"P08138"
"Q96CN7"
"Q99583"
"Q9H2U9"
"Q99952"
"P09683"
"Q9UL17"
"O43570"
"Q9NQ88"
"Q9Y216"
"Q96QS1"
"P56856"
"O95168"
"Q96DZ1"
"Q92545"
"Q9GZN1"
"Q6BDS2"
"Q9BZV3"
"Q9Y5E5"
"Q9Y547"
"P55809"
"A2RU67"
"Q9NYV6"
"P41181"
"Q9BQI3"
"P09105"
"Q9NW64"
"O43264"
"O75807"
"O75078"
"P11597"
"Q92754"
"Q9NUG6"
"O95932"
"Q9H501"
"Q9UJA5"
"Q9P107"
"Q15773"
"Q01664"
"Q9NZD8"
"P40225"
"Q08378"
"Q92896"
"P09622"
"Q9NX76"
"P02749"
"Q76M96"
"Q15744"
"Q7L622"
"Q70J99"
"O60431"
"Q9C075"
"Q9NRG9"
"Q9Y2M5"
"P49366"
"Q16401"
"Q9NTN9"
"Q16772"
"Q99676"
"Q96EB6"
"Q13445"
"P61266"
"P30049"
"Q9NZ01"
"P49427"
"O75293"
"P53778"
"O95721"
"Q9BT49"
"P14174"
"P13725"
"Q9UMW8"
"P62318"
"P20062"
"Q9Y6X9"
"Q9NZ20"
"Q96GD0"
"P09382"
"Q6NXT1"
"Q9NSP4"
"Q8IWL3"
"Q9Y3I0"
"O00178"
"Q9Y3P4"
"Q92737"
"Q13323"
"Q9BPW8"
"P15289"
"Q14166"
"P10323"
"Q15750"
"Q9NST1"
"Q99757"
"P20472"
"P14784"
"Q969R5"
"Q7RTV0"
"Q92871"
"O95696"
"Q969S8"
"P51003"
"Q16533"
"Q00688"
"P20718"
"Q9Y587"
"Q07890"
"Q96EK6"
"Q99675"
"Q9NYT0"
"P25788"
"O95433"
"Q8TB24"
"P10645"
"Q9UIU6"
"P55010"
"Q99986"
"Q86U42"
"P25963"
"Q5PSV4"
"Q07973"
"P11216"
"P10244"
"Q9UJQ4"
"Q9H4B7"
"Q96CA5"
"Q05639"
"P68400"
"Q9NQ40"
"Q8NFJ6"
"Q13424"
"Q9H444"
"Q9H598"
"P23526"
"Q9H490"
"Q9HDC9"
"P19105"
"P51553"
"Q9NR99"
"P08842"
"O00264"
"Q9NPJ8"
"Q9UN42"
"P23416"
"P00740"
"Q9NSA2"
"Q9UHG2"
"Q13585"
"P51784"
"Q6UXX5"
"P54707"
"Q13326"
"P78549"
"P08253"
"Q9BSU1"
"P47944"
"P23435"
"Q9Y342"
"Q02127"
"P19387"
"P51511"
"Q9H0I3"
"Q13232"
"Q8TBK2"
"Q8NCC3"
"Q9NRP2"
"Q99819"
"Q3SXM5"
"P49815"
"O00746"
"Q9UNE7"
"Q14894"
"O94778"
"O15405"
"O14735"
"O43315"
"Q96DP5"
"P09668"
"O43548"
"Q8WXD2"
"Q96L33"
"O43482"
"O43909"
"Q9NWQ8"
"Q9HAW0"
"P56715"
"Q9Y646"
"Q8N474"
"Q9UBT3"
"P60228"
"Q9NRG0"
"Q53H96"
"O00399"
"O00220"
"P07197"
"Q9NQT4"
"Q08477"
"O00295"
"Q13011"
"P01229"
"Q01201"
"Q9HAP6"
"P55899"
"Q96HA9"
"O75792"
"P03971"
"Q9HD89"
"Q9HA65"
"O43765"
"Q96SL8"
"P78329"
"P48664"
"P22087"
"Q14213"
"Q9BTV5"
"P51693"
"P01137"
"O60664"
"Q9UMF0"
"O43186"
"Q16543"
"Q9BYD5"
"Q92839"
"Q10586"
"Q5U651"
"O00115"
"Q02543"
"Q8TBH0"
"P20336"
"Q9BVK8"
"Q15853"
"P49840"
"Q8NFZ8"
"Q9HB55"
"P14210"
"Q9Y2X8"
"P48052"
"A4D1E9"
"O15155"
"Q3B726"
"P26012"
"Q02446"
"Q9NZW5"
"Q9HCQ7"
"O43364"
"P20719"
"O95859"
"P52757"
"Q9NWM8"
"Q9Y239"
"P20815"
"O00401"
"Q13155"
"Q9NW13"
"Q86VF5"
"P35244"
"Q9BYV8"
"Q5EB52"
"Q9UG22"
"Q9BYC8"
"Q01449"
"O15498"
"P0C7X2"
"O75072"
"P01031"
"P04808"
"O60869"
"P07360"
"O43174"
"Q9BWM7"
"Q9H668"
"P30405"
"P05164"
"Q9H6R0"
"Q93086"
"P05813"
"P84098"
"P63272"
"Q9UHJ6"
"P51575"
"O14653"
"Q96ET8"
"Q9Y2B2"
"Q02978"
"Q07021"
"O95249"
"Q9Y3C7"
"O43572"
"P17844"
"P13500"
"Q99616"
"Q92830"
"Q9P2A4"
"Q9P0M9"
"Q9UQL6"
"Q06432"
"Q15768"
"P35243"
"P04004"
"Q5BJF2"
"P09972"
"P21815"
"P80162"
"P43652"
"P30968"
"P49888"
"P10720"
"O00462"
"O76024"
"Q14331"
"P17947"
"O75312"
"Q9H1C4"
"P24385"
"Q9UMS4"
"Q96RD7"
"Q13651"
"O00330"
"Q13296"
"P21583"
"Q00325"
"Q07108"
"Q92478"
"Q9H3F6"
"Q9H175"
"Q6XYQ8"
"P23409"
"P08151"
"P09960"
"Q969R8"
"Q9NR21"
"P10767"
"Q96B01"
"O60519"
"Q9NZD1"
"Q9Y6K5"
"Q9H628"
"Q9NPH9"
"P57740"
"Q13601"
"P04406"
"P16520"
"P45974"
"Q99622"
"Q9H9S0"
"Q9Y478"
"Q9Y5Z7"
"Q9GZX7"
"P12074"
"Q9NVK5"
"P48506"
"Q5TD94"
"Q9Y294"
"Q9BZM6"
"Q9UKT4"
"O00294"
"Q15208"
"Q9NPB0"
"Q9BZJ6"
"Q9NPJ3"
"Q9NPZ5"
"O60493"
"Q92562"
"Q13895"
"P23942"
"Q96KP1"
"Q16363"
"Q16819"
"P61371"
"Q15319"
"Q9BQG2"
"P51397"
"P28300"
"Q9ULB4"
"O96004"
"Q9Y5E4"
"Q9Y5E2"
"O15303"
"P29460"
"Q9UIQ6"
"P05112"
"Q92187"
"P63208"
"P04150"
"P36406"
"P47902"
"Q8TBB6"
"O75800"
"P40692"
"Q96SW2"
"P09455"
"Q14469"
"O75896"
"Q9HAV0"
"P11172"
"P22760"
"Q9UFB7"
"P30414"
"Q96B96"
"P19525"
"Q9P2D3"
"P63313"
"O43639"
"P49279"
"Q9C086"
"Q96GK7"
"Q99726"
"Q15036"
"Q96G27"
"Q9BSM1"
"Q99704"
"Q9H8M9"
"P18065"
"O60928"
"Q9Y3R4"
"Q9Y6F9"
"Q9UBY0"
"Q15435"
"Q02363"
"Q9H8Y8"
"Q96LZ7"
"P43007"
"P63098"
"P24158"
"O60391"
"P15313"
"Q9HB20"
"P51797"
"P49591"
"O00512"
"O95841"
"Q9BXS4"
"Q9BQA1"
"Q9UI95"
"Q5JXC2"
"Q13029"
"Q9UGM6"
"Q9BXI3"
"O95971"
"O60779"
"O95926"
"P07339"
"P22894"
"Q9UPR5"
"P09430"
"P02766"
"Q7Z7B0"
"P62380"
"Q8TB52"
"O00237"
"O94964"
"Q9UNQ0"
"Q14094"
"Q9H6V9"
"O00472"
"O76080"
"Q8NHQ9"
"Q5T1M5"
"O75351"
"P56915"
"P07311"
"Q9H1B7"
"Q9UPI3"
"Q9BWT3"
"P17081"
"Q9ULI0"
"Q9BSR8"
"Q3ZCW2"
"Q14CX5"
"P49683"
"P17481"
"P09629"
"Q9H999"
"Q14641"
"Q8WWN8"
"Q9UN67"
"Q9Y5F1"
"P54821"
"Q9BWV7"
"Q5EBL8"
"Q9BR77"
"Q9Y673"
"Q9UBF9"
"P35080"
"Q9Y3C0"
"O60504"
"O60811"
"Q92988"
"Q13207"
"P57082"
"Q9BWT6"
"Q63HK5"
"Q6P4A8"
"Q9NYW0"
"P10997"
"Q9NYW3"
"Q92734"
"Q9GZZ1"
"Q9Y5Y5"
"P04040"
"Q92847"
"Q8N436"
"P27037"
"P36888"
"Q96QD9"
"P35869"
"P0CE72"
"P08476"
"Q9UI43"
"P09496"
"Q7Z2W4"
"Q9Y4Z2"
"P11161"
"P13051"
"P16219"
"Q9C0J9"
"O00148"
"P48960"
"Q6NSX1"
"P35670"
"Q53FV1"
"P31276"
"O00519"
"P61619"
"Q7Z4L5"
"P98066"
"Q7Z2H8"
"P63252"
"P09012"
"P20851"
"P57729"
"Q68CZ6"
"P05111"
"Q9H9F9"
"Q8N2H4"
"Q8IUB2"
"P19174"
"Q9UL26"
"O95863"
"Q9Y508"
"P12955"
"Q96PE7"
"Q8WVK2"
"Q9P0M4"
"Q6NXR0"
"P31997"
"Q9UK97"
"Q13410"
"P09234"
"P16402"
"Q8IV45"
"Q02539"
"P58173"
"Q9NP99"
"Q96P44"
"Q9HCH3"
"P54253"
"O95969"
"Q9P0I2"
"Q8IYT4"
"P02795"
"Q9NRA0"
"P10114"
"P52799"
"P10914"
"P43116"
"Q9UKX2"
"Q8TCD5"
"Q96N66"
"Q8WV83"
"Q8NDX1"
"Q9BT30"
"P41273"
"P32970"
"Q9BRG2"
"O75298"
"Q92797"
"P30305"
"Q9NPY3"
"Q9H1E5"
"P60981"
"P08579"
"Q9H1M3"
"O95977"
"Q9GZP4"
"Q9Y5R2"
"Q9UKM9"
"P06132"
"P55000"
"P04632"
"Q9UBT2"
"O14842"
"P13646"
"P32248"
"P20393"
"P10301"
"Q9UJT2"
"Q9NZU1"
"P47710"
"Q9UH92"
"Q12931"
"Q9Y6V7"
"Q99470"
"P27918"
"Q15475"
"Q96EM0"
"Q9BX95"
"P22794"
"O75638"
"Q9ULZ3"
"Q12933"
"Q8NG08"
"Q9NYW6"
"Q9NYW4"
"P35475"
"Q13526"
"Q9P2E2"
"O76100"
"O60412"
"Q96RI0"
"Q9H910"
"O43761"
"P21506"
"Q7L1V2"
"Q9UBQ5"
"P68366"
"Q13685"
"P61952"
"Q05209"
"Q9Y6J8"
"Q99551"
"Q9BPW5"
"Q9BY27"
"Q96HU1"
"Q9UKI3"
"Q04917"
"O75679"
"Q99705"
"Q9BWW9"
"Q9BQE5"
"P15018"
"O75439"
"O95777"
"Q9ULQ0"
"Q9HBW1"
"P03999"
"O75431"
"P28358"
"O75925"
"Q9NZR1"
"O94788"
"Q9NWW5"
"Q9P2Z0"
"O95243"
"P15172"
"Q9BSJ6"
"P34810"
"P14415"
"O75352"
"Q9BXR0"
"Q9Y240"
"P23946"
"Q9UGN5"
"Q56P03"
"Q15843"
"Q16878"
"Q16613"
"P52961"
"Q92904"
"Q9HBH9"
"Q6PJT7"
"Q9UNK9"
"Q9BWV3"
"Q8IZF0"
"Q8IX18"
"Q9UL51"
"O15037"
"O75019"
"Q9NRH3"
"P62249"
"Q9BPX3"
"A0FGR8"
"Q6UWM9"
"Q9H6Q4"
"Q96Q11"
"Q96C10"
"Q15323"
"O95219"
"Q7LG56"
"Q9BXT4"
"Q9UQR0"
"Q99816"
"Q9H5Z1"
"Q8IWT3"
"Q8IZ69"
"Q29980"
"P04264"
"P48668"
"Q9NY28"
"O75949"
"P51911"
"Q92692"
"O95257"
"Q17RN3"
"O14594"
"Q10589"
"Q8N6Y0"
"Q9BQ48"
"Q9UK45"
"P04201"
"O95972"
"O95299"
"Q9BXT2"
"Q96H86"
"Q92626"
"P17535"
"Q8TD43"
"Q8N988"
"Q9UBB4"
"P02008"
"Q6P2H3"
"Q9BWX5"
"O15230"
"P61081"
"Q9BWQ6"
"Q9NX00"
"Q02779"
"Q6P9F0"
"Q9BYD3"
"O75821"
"Q9NUL5"
"Q9NQX6"
"Q9NS82"
"Q9H3J6"
"Q9H8H0"
"Q8WUA2"
"Q96DR5"
"Q96PH6"
"O43307"
"O43402"
"Q9Y248"
"O75027"
"Q9BY15"
"Q9Y6W3"
"Q9H1K0"
"P55055"
"O94808"
"Q9BRG1"
"O75106"
"Q9H158"
"Q9BT67"
"Q13136"
"Q5JSH3"
"P19012"
"P10276"
"Q9UD71"
"O43741"
"P52740"
"Q86X52"
"Q15466"
"Q8IUC4"
"P17931"
"P19474"
"Q92922"
"Q8TEM1"
"Q9BXX0"
"O43159"
"Q14156"
"Q96EY7"
"O15055"
"Q96I15"
"Q9BX69"
"P27694"
"P57772"
"Q12849"
"Q9NQZ2"
"Q96LD4"
"Q02846"
"P52758"
"Q9H0E9"
"Q9Y221"
"Q9UN37"
"Q96MM6"
"Q9UKK6"
"P31391"
"Q9GZV7"
"P38935"
"P48448"
"Q9BQC3"
"Q9HCZ1"
"Q9H2M3"
"Q15849"
"P16499"
"Q9C0E2"
"P20309"
"Q9UBM1"
"P36222"
"O15075"
"O00287"
"Q9BX70"
"Q9NZL4"
"Q86VV8"
"Q9UL19"
"Q96NB1"
"Q9H6E4"
"Q9UHC7"
"P30990"
"P01116"
"P02689"
"Q9P031"
"Q6ZW33"
"O94851"
"Q9BXT5"
"Q9H9V4"
"Q9UKR5"
"Q9H7T0"
"P57105"
"P05198"
"Q9H9T3"
"O15204"
"P14635"
"Q99467"
"Q14012"
"O14503"
"Q92611"
"Q7L8W6"
"Q9NPA0"
"P01222"
"P21266"
"O43504"
"Q9H8W5"
"Q96QD8"
"Q5EBM0"
"P19883"
"Q76MJ5"
"P07492"
"Q9H3N8"
"Q92608"
"Q96A58"
"Q9BT56"
"P11117"
"P49286"
"Q5TAX3"
"P32926"
"Q08554"
"P62072"
"P20061"
"P16234"
"Q9UP79"
"Q15884"
"Q70CQ3"
"O43347"
"O15119"
"O00198"
"Q86Y01"
"A4D1B5"
"Q9BT76"
"Q9Y5L2"
"Q9BYV9"
"Q96G30"
"Q9UBD5"
"Q9H0A0"
"P41219"
"Q16671"
"O95390"
"Q92781"
"P11802"
"Q12815"
"Q12800"
"Q96K80"
"Q9NSB4"
"Q9ULD8"
"P28336"
"O43464"
"Q99832"
"Q96EL3"
"Q86W47"
"Q99547"
"O43237"
"Q9Y613"
"O75529"
"P57771"
"P11047"
"Q9H9J2"
"Q96BY6"
"P41595"
"Q9GZT5"
"O60573"
"P10606"
"Q8NBP5"
"Q9UNE0"
"Q9Y5Y3"
"Q52LR7"
"Q9H0E7"
"Q8N682"
"Q9NS62"
"Q96JB2"
"P33947"
"Q969Z0"
"O60921"
"B0I1T2"
"Q8N0Z6"
"Q96GR2"
"Q6PCB6"
"Q96L96"
"Q9HA92"
"Q9BSH4"
"O95251"
"O43674"
"Q8IX05"
"P51451"
"Q8IUF1"
"P18510"
"Q9NZH7"
"Q96NT0"
"O60243"
"P04921"
"Q5VYK3"
"Q8NGT0"
"Q5VWQ8"
"P02763"
"Q14032"
"Q99436"
"Q13371"
"P48745"
"Q9H0F5"
"Q9Y3P8"
"O75935"
"Q9NSK0"
"P36959"
"Q5TCY1"
"Q9NP62"
"Q13546"
"Q9UIG4"
"Q9Y676"
"Q92759"
"P04118"
"P30511"
"Q9UBU6"
"Q9BYJ0"
"O43422"
"O43692"
"Q92820"
"Q8IWU6"
"O00560"
"O75604"
"Q92673"
"P09237"
"Q9H306"
"Q9BRP7"
"P10109"
"Q9P2F6"
"Q8NB66"
"Q05D32"
"Q9Y375"
"Q9NVX0"
"Q96TC7"
"Q00722"
"O14672"
"Q9UHA3"
"Q8NEH6"
"Q6YP21"
"O00442"
"Q9C0D9"
"O60266"
"Q9H222"
"O95343"
"P11712"
"Q9HA72"
"Q8TAG9"
"Q92547"
"Q9BY21"
"O14793"
"Q9NRN9"
"Q9P2P5"
"P02708"
"P06756"
"P27658"
"O95843"
"Q14061"
"P25092"
"Q9BZF1"
"Q9NVM9"
"Q9NPD5"
"P21579"
"Q00537"
"Q9Y616"
"P51948"
"Q9NQ89"
"Q9UL25"
"O60320"
"O95455"
"P54803"
"P30086"
"Q96EN8"
"P20742"
"O75581"
"Q9Y6H5"
"Q9Y278"
"Q86Y38"
"Q9NZC3"
"O60285"
"Q6P1A2"
"P61086"
"Q86UW6"
"Q86TI0"
"O14958"
"O00463"
"P60900"
"Q9HCS5"
"Q9UPT9"
"Q5M775"
"P51790"
"Q659A1"
"Q9UKY4"
"Q9NX78"
"Q9H8G1"
"Q86YC2"
"Q14126"
"Q8WVD3"
"O14777"
"P54578"
"Q01650"
"P40616"
"Q12887"
"O14836"
"O15034"
"O00505"
"O14519"
"Q9Y224"
"Q9NYH9"
"Q13867"
"Q9H0C5"
"Q9H2C1"
"P30040"
"Q14CX7"
"P30926"
"P12830"
"Q08AM6"
"P78540"
"Q9UHF5"
"P09619"
"Q9H1C7"
"Q9UJX4"
"O14775"
"Q9UPM8"
"Q8TCT8"
"Q96JI7"
"O75822"
"Q8WW43"
"Q9BVW5"
"Q15650"
"Q9UIK4"
"P83111"
"Q9Y3Q4"
"Q08397"
"Q96CS3"
"P49756"
"P58304"
"O60271"
"P56192"
"Q15434"
"Q8NEB9"
"Q92576"
"Q15546"
"O00194"
"P21757"
"Q9HAE3"
"Q9GZX9"
"Q8TAP6"
"Q7L5N7"
"Q5MNZ9"
"O15105"
"O75190"
"Q12809"
"Q6STE5"
"P20618"
"Q1MSJ5"
"Q9Y6D6"
"Q15363"
"P25490"
"Q86TA1"
"P20138"
"Q02509"
"P22079"
"Q96HE9"
"Q99640"
"Q9Y5Y2"
"O75154"
"Q8WVB6"
"Q9Y4R8"
"Q16518"
"P43005"
"Q9BZE0"
"O60291"
"Q96EY1"
"Q9Y6I7"
"O75916"
"Q14562"
"Q7Z3B3"
"Q12946"
"O95822"
"Q9HAU4"
"Q9NYC9"
"Q9BS26"
"Q14691"
"Q9Y2P4"
"Q9BZ71"
"P19784"
"Q86WI3"
"O15047"
"P16519"
"P20774"
"Q9NX63"
"P62917"
"Q9P104"
"Q9H2A9"
"P05981"
"Q9BTD8"
"P24864"
"P61019"
"O43439"
"P42773"
"Q96IF1"
"Q9HBT6"
"Q5THR3"
"Q92569"
"Q9UK32"
"Q32NB8"
"P16035"
"Q9BXT6"
"O60307"
"Q9UJV3"
"P51817"
"P17213"
"A7E2Y1"
"Q86X10"
"O15554"
"Q9UK10"
"Q8IYU2"
"O75882"
"O43374"
"Q969H8"
"P30679"
"Q9UPR6"
"P15923"
"P55060"
"Q13480"
"P27361"
"Q96HY7"
"Q9H2F5"
"Q14162"
"P45381"
"P38570"
"Q86W50"
"Q8IZY2"
"Q99439"
"Q16204"
"Q12824"
"Q9P2U8"
"Q9NP74"
"Q8NI77"
"O15457"
"Q92890"
"O00192"
"Q8WYQ5"
"Q712K3"
"P61158"
"Q9NP61"
"Q09472"
"Q9UNW9"
"P53680"
"Q9NZN4"
"Q9NPH5"
"Q9NZH6"
"P01583"
"Q9BQ70"
"O75530"
"Q16674"
"Q9Y257"
"O60885"
"O95785"
"A1L0T0"
"Q9UM47"
"Q9P000"
"P42702"
"P05129"
"Q9BZH6"
"Q16720"
"P13674"
"Q06481"
"Q96CU9"
"Q9HAT2"
"Q9BZE3"
"P46199"
"Q9C0D5"
"Q04771"
"P60033"
"Q53T94"
"Q9UPQ7"
"Q15005"
"Q15054"
"Q96DI7"
"Q9BV79"
"P29074"
"Q9HCM4"
"O75063"
"P16422"
"Q5FBB7"
"Q8N3X1"
"Q96QU6"
"Q9P2K8"
"Q06418"
"Q9H2Y7"
"O95342"
"P22059"
"P13232"
"P22749"
"P40121"
"Q9NZ43"
"Q14449"
"Q9UKJ5"
"Q8TBB1"
"O60333"
"O94768"
"Q9H8M1"
"P42336"
"P19634"
"Q8NDI1"
"Q9UBR5"
"Q9ULV5"
"P22223"
"Q15223"
"P48444"
"O00526"
"P43121"
"O94887"
"Q8N5V2"
"Q9BUP0"
"P04350"
"Q9GZU1"
"Q16854"
"O14929"
"Q13191"
"Q9H4B0"
"O60583"
"P14868"
"O00116"
"Q4LE39"
"O60759"
"Q969V5"
"Q06203"
"Q8NC60"
"O75417"
"Q2M1Z3"
"O43529"
"O14530"
"O95256"
"Q96Q42"
"Q9P270"
"P48169"
"O94988"
"Q9UII4"
"Q9H3R1"
"O75077"
"P06276"
"Q53S99"
"Q13237"
"Q13618"
"P48167"
"Q9P278"
"P35612"
"Q6PML9"
"Q9Y6N8"
"Q9HBE4"
"Q8IWZ6"
"Q15291"
"Q16763"
"P98077"
"P20809"
"Q8TAT5"
"Q9BV36"
"Q9Y576"
"P41221"
"P78357"
"Q9UHV5"
"Q93050"
"P40763"
"Q9UQ05"
"O15520"
"Q14CZ7"
"Q03112"
"P03952"
"P27708"
"P61026"
"O14782"
"Q14397"
"Q9H3D4"
"Q9HDD0"
"P35611"
"Q9NRM0"
"Q8N344"
"P25940"
"O95897"
"Q8N5T2"
"P00488"
"Q9NVA2"
"P12429"
"O95263"
"Q9Y666"
"O75340"
"P48764"
"Q8WTQ7"
"P57679"
"P43403"
"Q8NHQ1"
"Q9UKY7"
"Q86SF2"
"Q10588"
"P49619"
"O43283"
"Q8WUY9"
"Q9UNL2"
"P49736"
"Q9H4A6"
"P53999"
"P13611"
"P20585"
"O76061"
"Q96J01"
"Q9NW82"
"P24821"
"Q96B67"
"Q02224"
"P55212"
"P01133"
"P56597"
"Q9H089"
"Q9P2N5"
"Q96EA4"
"Q9NQA5"
"Q9BY49"
"Q8IVW4"
"P78337"
"Q9UHB7"
"Q9HAV4"
"Q99985"
"O14786"
"A8TX70"
"O14986"
"P31937"
"Q9ULZ2"
"P05937"
"Q9NRC1"
"P09544"
"P30044"
"O94766"
"Q13107"
"P13861"
"Q12770"
"P51788"
"Q9UQV4"
"Q15166"
"P50416"
"Q9UK99"
"P35790"
"Q99965"
"O43511"
"O95620"
"Q9P0K1"
"P30626"
"Q00534"
"Q9NQW6"
"Q9UKQ2"
"Q9Y3T6"
"Q9NQT6"
"Q8N336"
"P54278"
"P31942"
"Q9Y3B8"
"Q92543"
"Q8NEV4"
"P32780"
"Q9UPZ3"
"O00443"
"P14735"
"Q68CQ7"
"Q12893"
"Q8IZD9"
"O75093"
"Q9UKD1"
"Q9BTC0"
"O94906"
"Q9NY91"
"P13866"
"O95922"
"Q9HBE1"
"Q13936"
"Q13956"
"Q9H0R8"
"Q8WYA1"
"Q9HBU6"
"Q16795"
"Q9BX59"
"P82980"
"Q86YJ5"
"P48060"
"Q96HH6"
"Q6ZXV5"
"O60938"
"P62306"
"P50553"
"P24941"
"Q15633"
"Q9UBW5"
"Q8TAQ2"
"Q9Y600"
"Q9BSJ8"
"Q3SY84"
"Q96AX1"
"Q9HBH0"
"A7MD48"
"Q5VZF2"
"Q96T25"
"Q8IYK8"
"Q9BSI4"
"Q9H9P8"
"Q16799"
"Q8WYK2"
"Q15643"
"Q1HG43"
"P55081"
"P21781"
"P0CAP1"
"P37108"
"Q6IQ55"
"Q8WVN8"
"O60637"
"Q9H1K6"
"Q8NCT1"
"Q96RK4"
"Q8TE56"
"O15127"
"P54098"
"P08910"
"Q7Z2Z1"
"Q8N1W2"
"P46940"
"Q7Z2Z2"
"O15305"
"P22695"
"O95976"
"Q92620"
"Q15911"
"Q8TAZ6"
"Q9GZQ8"
"Q8WYQ9"
"Q02556"
"Q92901"
"Q6ZN54"
"P34059"
"Q9UQ90"
"O75376"
"Q8IVV7"
"Q86SG6"
"Q3B7J2"
"O60256"
"Q9UKL6"
"Q9H201"
"Q8IXA5"
"Q9BUM1"
"P19022"
"Q9Y4W6"
"Q13433"
"Q9C0F0"
"Q92908"
"O15118"
"Q96F10"
"P04637"
"Q9BSA4"
"Q9HA64"
"Q9HC52"
"Q96PX1"
"O00257"
"Q7RTS9"
"Q96P63"
"Q8IUK8"
"P13645"
"A6NH57"
"P83876"
"Q6NT55"
"Q9BRY0"
"Q96PE6"
"P17858"
"Q96Q77"
"Q99961"
"Q8IXT2"
"Q02386"
"Q9HCL3"
"Q9H0W8"
"P57058"
"P17181"
"P57059"
"Q96KG9"
"Q09019"
"P50895"
"Q9ULV8"
"Q9H324"
"Q9HAU8"
"Q9BSF4"
"O43615"
"Q96FL8"
"P28072"
"Q9BZG2"
"Q96A98"
"Q9P2S5"
"Q8IW93"
"Q9H299"
"O75636"
"Q70IA8"
"Q5T0N5"
"P28066"
"P58294"
"O95562"
"P12318"
"Q92733"
"Q14814"
"Q86TP1"
"Q9P2M7"
"Q15047"
"Q96G23"
"Q9H4A5"
"P41214"
"O76095"
"Q8TBE1"
"Q9BU76"
"P00797"
"Q8TAX0"
"P62745"
"Q96C23"
"O95876"
"Q6UW15"
"P62308"
"O00470"
"Q96BQ3"
"Q9Y3C4"
"Q9Y2D4"
"Q8TD22"
"O75319"
"Q13021"
"Q92575"
"Q9C0I4"
"Q9C0E8"
"P49190"
"Q86UK0"
"Q96HZ4"
"Q9GZU7"
"Q92600"
"Q9ULA0"
"Q9Y6G9"
"Q96DW6"
"O15194"
"O75915"
"P19827"
"Q9Y2B0"
"Q9P0L1"
"Q9Y2K3"
"Q53H76"
"Q7Z4T9"
"P48728"
"Q9BUJ0"
"Q96RP3"
"Q96CJ1"
"Q13144"
"Q03188"
"Q9P241"
"Q3KNW5"
"Q96KC9"
"Q9P2G9"
"Q8TEA7"
"Q63HQ0"
"P12104"
"Q8WTS6"
"Q96HF1"
"O75380"
"Q8TE57"
"Q13309"
"Q6NUS8"
"P12544"
"P10915"
"P24387"
"Q8N485"
"Q96JP0"
"Q96KG7"
"Q969M3"
"O14960"
"Q96H15"
"P47870"
"Q8NBM8"
"Q9NX24"
"Q16558"
"Q9BQI7"
"Q96NC0"
"Q96A08"
"Q9C029"
"Q13093"
"P22033"
"Q6NYC8"
"Q7Z6J4"
"O00221"
"Q8WWQ0"
"Q96RI8"
"Q96RJ0"
"Q8TD20"
"O75223"
"P00533"
"P08833"
"Q9BXP2"
"Q7Z7C7"
"Q5C9Z4"
"Q9NS84"
"Q5JT25"
"Q15233"
"Q0D2K3"
"P28335"
"Q5JSL3"
"Q8TDV5"
"Q9Y4C4"
"P21281"
"P01148"
"O60496"
"Q9H7D0"
"O94905"
"Q9BRT9"
"Q9UF47"
"Q9Y2Q9"
"Q9GZV8"
"Q96QS6"
"Q9Y561"
"Q9Y6M9"
"P17020"
"Q99541"
"P01562"
"Q99720"
"Q9NZB2"
"Q96JM2"
"Q9NWX5"
"Q8WX39"
"P46531"
"Q9H8M7"
"P00367"
"Q14520"
"Q5VV67"
"Q9NUP9"
"Q96LU5"
"Q9UHJ9"
"Q9UL59"
"Q9UL58"
"P43004"
"O95221"
"Q9Y320"
"Q53FT3"
"O15484"
"Q13315"
"Q6IAA8"
"Q9Y5Y6"
"O94776"
"Q9Y5Q0"
"Q9Y2G1"
"P60852"
"Q96HJ5"
"Q9Y2I6"
"O14681"
"Q96AP7"
"O60487"
"Q6UWV2"
"P24844"
"Q8WWT9"
"Q969N2"
"Q9BX40"
"O00170"
"Q96T91"
"Q9BRQ3"
"Q13405"
"O76062"
"P60510"
"P09238"
"Q8NGP3"
"Q14865"
"Q96PC5"
"Q6IQ16"
"P08913"
"Q15762"
"P48643"
"P10515"
"Q14116"
"Q03393"
"Q5SZK8"
"O94855"
"Q969X0"
"Q2L4Q9"
"Q9UK39"
"P17658"
"Q9NWU1"
"Q8N2M4"
"A6QL63"
"Q8NHP8"
"Q9Y2E4"
"Q13023"
"Q96B42"
"O95298"
"P04198"
"Q8TB37"
"P16591"
"Q96NL6"
"Q9H0C2"
"Q16827"
"Q9UKU7"
"P09417"
"Q8IVH4"
"Q07326"
"Q9UMQ3"
"Q71F23"
"Q8IY45"
"A2RRP1"
"Q07157"
"Q9H361"
"Q8TBY0"
"A0AUZ9"
"P54764"
"Q8WWG9"
"Q6NZ67"
"Q8TC26"
"Q9UJY1"
"Q8NBL3"
"Q5T200"
"O43424"
"Q9Y6X0"
"Q9HCE0"
"Q9HBM1"
"Q13370"
"P07315"
"Q9H0Y0"
"Q8IVP9"
"Q7Z340"
"Q8NBB4"
"Q16566"
"P17948"
"O75688"
"Q9NR56"
"Q3SY77"
"Q6ZQY3"
"P32242"
"Q96IK5"
"P56199"
"Q641Q2"
"P12645"
"O95749"
"Q03924"
"Q13503"
"Q9NY57"
"Q9H3R5"
"P53384"
"Q9BVS4"
"Q5T4T6"
"P49792"
"Q8NGZ2"
"P18564"
"Q8TBJ5"
"Q9NT62"
"Q8IZF3"
"Q9Y2L5"
"Q8NF37"
"Q9H8X9"
"P49247"
"P29508"
"P29083"
"O60235"
"Q86VZ6"
"P53567"
"P52429"
"Q9Y663"
"O95025"
"Q13588"
"P04216"
"Q8WXH2"
"Q8TF42"
"Q8NGG7"
"Q92686"
"O94826"
"Q8IU89"
"Q8IY42"
"Q96F81"
"Q969S2"
"P56704"
"Q16821"
"Q8WWH4"
"O60662"
"Q7L7V1"
"Q9NTK5"
"Q53GG5"
"P78310"
"P98073"
"Q9UHI8"
"Q8NCE0"
"O00755"
"Q9ULV0"
"Q8NFG4"
"P42765"
"Q70EL4"
"O15438"
"Q96AW1"
"Q9UBU2"
"P07451"
"P19447"
"Q13118"
"Q8N6M0"
"Q9Y2E5"
"P48723"
"Q86WA8"
"Q9BYG3"
"Q8TEQ6"
"Q96M69"
"Q8NE22"
"Q92621"
"Q9HCR9"
"Q8IUH3"
"O75084"
"P50443"
"P83369"
"Q8IWZ5"
"P40145"
"P54709"
"P11245"
"Q96MY7"
"Q9Y5W5"
"P55263"
"Q16520"
"O15072"
"O14830"
"Q02083"
"O43927"
"P50990"
"P56750"
"O95104"
"Q08174"
"Q96E29"
"Q2T9J0"
"Q96S42"
"Q6ZMV9"
"Q9C0B5"
"Q9H8U3"
"Q8WU03"
"O95429"
"Q96HA8"
"Q96MF7"
"Q6ZNA5"
"Q02221"
"Q7Z7J7"
"O60566"
"P61278"
"Q93075"
"Q9Y2C4"
"Q9BZQ4"
"Q96KX0"
"Q2TBA0"
"P37231"
"Q9UGJ0"
"P56749"
"P04035"
"Q9H8X2"
"Q9HBH1"
"Q8NCN5"
"Q9UMR2"
"Q86V88"
"P10721"
"Q9NRM6"
"O95067"
"Q9UKG1"
"O75912"
"Q5HYK3"
"Q8TCT6"
"Q96MC2"
"Q9Y4P8"
"A0PJX0"
"Q9NRX2"
"Q8TE85"
"P32754"
"Q00597"
"Q8WU67"
"Q96A09"
"Q9NX52"
"Q9Y5I0"
"Q8WV92"
"O60841"
"Q9UKZ1"
"Q53FZ2"
"O97980"
"P14598"
"Q9UHC9"
"Q9P0V8"
"P41271"
"Q3MJ62"
"Q05901"
"Q5VU97"
"P09093"
"P57076"
"P56705"
"Q7Z7H8"
"P38484"
"Q96JJ3"
"Q96KF2"
"P48047"
"Q96NY7"
"P16152"
"Q8N365"
"P68032"
"Q14190"
"Q9NZM6"
"Q86XP0"
"Q8TC57"
"P78543"
"P52789"
"Q9P2P6"
"Q8IWV7"
"Q8IZJ4"
"Q96A47"
"Q96FN4"
"P12821"
"Q9BRQ6"
"O00253"
"P12273"
"Q14590"
"Q96RJ3"
"Q9BVG3"
"Q8IUL8"
"P04155"
"Q8WYR4"
"P55347"
"P02489"
"O00764"
"P48553"
"Q9BY71"
"O95954"
"Q96PQ1"
"Q15485"
"Q8NE63"
"Q8N743"
"Q7Z7L7"
"Q6P2C8"
"Q96CP7"
"Q00889"
"O95571"
"P32302"
"Q7Z7E8"
"P41597"
"Q9BV68"
"Q16643"
"P22455"
"P52790"
"P56134"
"Q15048"
"Q96I34"
"Q9NXW9"
"P15622"
"Q16873"
"P52435"
"Q96QR1"
"A8MPS7"
"Q96GG9"
"P49585"
"Q96EF6"
"P24310"
"Q14957"
"Q8WWM9"
"Q96AN5"
"Q6JEL2"
"O43612"
"P61289"
"P08648"
"Q6UXV1"
"Q9Y566"
"Q6PF04"
"P04628"
"Q7Z6J2"
"Q8IY67"
"Q8TA94"
"Q8NC56"
"Q9P086"
"Q04844"
"Q92914"
"Q96M95"
"Q9Y2Y1"
"Q96KV7"
"A2IDD5"
"P35346"
"Q9ULP9"
"Q8IY92"
"Q9H078"
"Q12851"
"Q04323"
"Q9Y6J9"
"Q9BUA3"
"Q9NPB3"
"Q8NHX9"
"Q13113"
"Q9C0D3"
"Q9UPU5"
"P18577"
"Q6PIV7"
"Q8NBI3"
"Q13571"
"Q5TGY1"
"Q96HP0"
"Q68G74"
"Q8N8V2"
"Q9Y2X9"
"Q96IT1"
"Q8IYT1"
"P29558"
"P22888"
"P46952"
"Q92968"
"Q9H040"
"Q86UE6"
"Q8WWC4"
"Q8N755"
"P48549"
"Q92765"
"Q96MX6"
"Q8NEG5"
"Q05925"
"Q8TC71"
"Q8N3I7"
"P29803"
"Q6AI14"
"Q8WUX2"
"Q8NC42"
"Q9UKI2"
"P01135"
"Q8TDQ7"
"P10696"
"Q6NVV3"
"Q8TDG4"
"O95832"
"P12111"
"Q8NBL1"
"O75030"
"Q12841"
"Q8N1F8"
"Q16270"
"P25024"
"P49368"
"Q96BH1"
"Q16849"
"P53672"
"Q9Y6M7"
"Q9BQ08"
"Q96DB2"
"Q8N4Q1"
"Q99574"
"Q6NUM9"
"Q92903"
"P02768"
"Q7Z3G6"
"Q9UK58"
"Q9UBX0"
"Q96QK8"
"Q8NAC3"
"Q9UKZ9"
"Q96N46"
"P42830"
"P02776"
"P15088"
"Q8TBZ5"
"Q8N7S2"
"P55089"
"P05452"
"Q9BQS8"
"Q9BQQ7"
"Q0PNE2"
"P18084"
"O14645"
"Q9UIH9"
"Q8WWY8"
"Q9HC62"
"P08100"
"Q8NFM7"
"Q86UW1"
"P08582"
"P25815"
"P53582"
"P0C0S5"
"Q4ZJI4"
"Q9UPA5"
"O95757"
"Q86VX9"
"Q8NBT0"
"Q6UXN9"
"O95803"
"O75446"
"Q13257"
"Q96M93"
"P15428"
"Q9BXJ9"
"Q9Y2F5"
"P61221"
"P17301"
"O43854"
"Q6S9Z5"
"Q96DR4"
"P62266"
"Q9HAD4"
"O43181"
"P00995"
"Q8TED9"
"Q6UWR7"
"P46821"
"Q16568"
"Q9H9E1"
"Q8TED0"
"Q969S9"
"Q9C009"
"Q969F2"
"O75509"
"P08700"
"P06748"
"Q8IUR6"
"Q969J5"
"Q96QV6"
"O43739"
"Q86SR1"
"Q8TDC0"
"Q96NK8"
"P60893"
"P49069"
"Q8N8U9"
"P38646"
"Q9UHE8"
"Q15465"
"Q4ZHG4"
"Q96PB1"
"P15259"
"Q8IWU2"
"O76081"
"Q08828"
"Q8TAQ9"
"Q96HR3"
"Q8IVN8"
"Q7Z407"
"O43913"
"Q01524"
"Q86Y56"
"Q6ZMB5"
"Q9UHC3"
"Q14296"
"Q14549"
"O43299"
"Q9NV06"
"Q69YN4"
"Q8N5L8"
"Q6NSJ0"
"Q9H2F3"
"Q8N4T0"
"P00352"
"Q8NB78"
"Q8WWF3"
"Q05707"
"O43915"
"Q9Y3S1"
"O14520"
"Q92482"
"Q5W041"
"Q05D60"
"Q96P66"
"Q969W0"
"Q9Y281"
"Q6PCE3"
"O15357"
"Q9Y2S2"
"O94913"
"Q96L21"
"Q9NVR5"
"Q9Y2U9"
"P62330"
"Q9P1W3"
"Q9C026"
"Q8WXD0"
"Q9H9S3"
"Q05940"
"P30048"
"Q5SXM2"
"Q96MA6"
"Q92574"
"Q96A73"
"Q96E35"
"Q5VZ66"
"Q8NGD2"
"Q9H1E1"
"Q8NA57"
"Q86U44"
"P54826"
"Q7Z5K2"
"A6NI28"
"Q13702"
"Q96JQ2"
"Q7Z3Z4"
"Q9H972"
"Q96QK1"
"Q9BXJ7"
"Q96NZ1"
"Q8TE58"
"P37288"
"Q7Z4Q2"
"Q9BRS8"
"Q86YV9"
"Q96M53"
"P61457"
"Q14DG7"
"Q96J86"
"Q96DX7"
"Q12962"
"Q4VC12"
"Q96JQ0"
"Q9H207"
"Q86W24"
"P29762"
"P30532"
"Q6P387"
"Q96JJ7"
"Q8WXI8"
"Q9Y3Q3"
"Q7Z7G2"
"O75309"
"P32245"
"Q14940"
"Q96T49"
"Q9NVU0"
"A6NH52"
"Q9H3S3"
"P23284"
"Q15004"
"O60240"
"Q9BRJ9"
"P51170"
"Q969I3"
"Q9BTE1"
"O15218"
"Q9Y698"
"O43745"
"O14524"
"P42226"
"Q86TB9"
"P05408"
"Q96DS6"
"Q9H3V2"
"O95273"
"Q9BY19"
"Q15555"
"Q8TDR4"
"P30101"
"Q8N8M0"
"Q9ULW0"
"P62314"
"Q9Y3A0"
"Q8IYX1"
"P46108"
"Q9HC29"
"Q9H0R4"
"Q92616"
"Q15648"
"Q12968"
"P04234"
"P23921"
"Q9H339"
"Q9H479"
"O15015"
"Q9UK08"
"P22748"
"Q504T8"
"Q96MG2"
"P53602"
"Q9H211"
"Q6UB99"
"P54284"
"O00744"
"Q8TAI7"
"Q9BQE3"
"P20853"
"Q96GY3"
"P30530"
"Q7Z3H0"
"Q6ISS4"
"Q8TF50"
"O43291"
"O43653"
"Q9BZV1"
"Q96MN2"
"Q96NG8"
"Q96ES6"
"Q96AC6"
"Q2NL82"
"Q8WUJ1"
"Q9BSK1"
"Q8TDN7"
"Q9BY76"
"Q9NPF0"
"O75908"
"O75956"
"Q8NGG0"
"Q9Y2A4"
"O75947"
"Q92817"
"P04183"
"P08779"
"Q96QA5"
"Q9BQB4"
"P42126"
"Q9NXV2"
"Q96LX8"
"Q16531"
"Q1KMD3"
"Q96KN8"
"Q96C45"
"Q9NS15"
"Q9NSA0"
"Q6AZY7"
"O00155"
"Q9UPQ4"
"Q9H6X2"
"Q9H9J4"
"Q9GZY8"
"O95672"
"Q16581"
"P11844"
"P16455"
"Q9BZR9"
"P01236"
"Q6ZWT7"
"O95670"
"P17030"
"P51671"
"Q8TAG6"
"Q96MH2"
"Q8N145"
"P12724"
"Q9BYZ2"
"O60507"
"Q8NGC4"
"Q9Y2Y9"
"Q02750"
"Q8TC05"
"P09016"
"Q96EW2"
"Q9BXN2"
"O95171"
"Q9Y231"
"Q8NGQ6"
"P02750"
"Q70JA7"
"P17480"
"Q99748"
"P05019"
"Q685J3"
"Q9Y5Q6"
"Q9NU39"
"Q8WUU4"
"Q96QU8"
"Q8WTU0"
"Q5XKR4"
"Q8WWP7"
"Q9H819"
"Q9UHI7"
"Q8NH93"
"Q9UQ80"
"P46781"
"Q5HYK7"
"Q8TAD2"
"Q8TF09"
"P34932"
"O43610"
"P45877"
"Q96R09"
"Q8NGJ0"
"Q9HCJ6"
"P31153"
"Q9NS67"
"Q8NFW1"
"P19224"
"P48304"
"P22303"
"Q9Y6C9"
"Q8WYK0"
"P10153"
"P29371"
"Q12907"
"Q12988"
"P49354"
"Q29RF7"
"Q96NA8"
"Q9H5U6"
"Q9H6H4"
"P11274"
"Q13608"
"Q8N4T8"
"Q96P67"
"Q8IV38"
"Q9NYR9"
"Q14114"
"Q68EA5"
"P51965"
"Q86V48"
"Q7Z591"
"P06213"
"Q9H208"
"Q8N568"
"Q12979"
"Q8WU39"
"P16410"
"A0PJW6"
"Q9BX10"
"P55318"
"Q8WU17"
"Q8NH41"
"Q7L5N1"
"Q8TAE7"
"O75526"
"Q99697"
"Q96RV3"
"P49773"
"Q8NGR2"
"Q13319"
"P30408"
"Q12951"
"Q96NW4"
"Q9H4S2"
"O75817"
"Q8IYR2"
"Q969Q5"
"Q8NCW0"
"Q76NI1"
"P52888"
"Q9NPC8"
"O43257"
"Q9H6L5"
"P35221"
"Q96SQ7"
"P0CG47"
"Q7Z7K2"
"P58743"
"Q8NGX8"
"P07498"
"A6NND4"
"Q96A05"
"O95400"
"P35225"
"Q96GX1"
"Q10571"
"Q9UQ74"
"Q8NGT1"
"O14593"
"Q8ND71"
"Q9BUT9"
"Q9BRZ2"
"Q8IYA6"
"P06133"
"P78414"
"P62879"
"Q8NFZ4"
"Q8N475"
"P05771"
"Q8IYI8"
"P21453"
"O43749"
"P83436"
"Q96MW5"
"Q8NGQ3"
"Q9BVQ7"
"Q9H5L6"
"Q9NY97"
"P21217"
"Q96CM4"
"Q8NGZ6"
"P02778"
"Q9NYZ1"
"O95810"
"P10253"
"Q86VS8"
"P13497"
"Q9NPF2"
"Q8WZ04"
"Q9HCP0"
"Q9P2W9"
"Q96QH8"
"Q8IYI0"
"Q9BTX3"
"Q5T230"
"P83105"
"Q8TE49"
"Q8NGN0"
"Q07627"
"Q13740"
"P56385"
"Q9UMS6"
"Q9HC36"
"P02675"
"Q96ST8"
"Q9NUU7"
"Q02156"
"P41594"
"Q9GZV1"
"Q13291"
"P01100"
"Q8N1N4"
"Q9BXV9"
"Q9BSK2"
"P48378"
"P02671"
"Q5TA31"
"Q5T2S8"
"O15354"
"P22528"
"P11229"
"P48050"
"Q9Y6Y1"
"Q9BSY9"
"Q96AZ6"
"Q8NGR8"
"O14715"
"Q96R08"
"Q9BRJ7"
"O15297"
"Q8IVC4"
"O43679"
"Q15041"
"Q9NQS1"
"Q6EMK4"
"Q8N9K5"
"O14625"
"Q8WW52"
"Q9UKY0"
"Q9BWT1"
"Q9ULM3"
"Q9NPC6"
"Q8IW19"
"O14901"
"P34741"
"Q96JE9"
"P28325"
"Q96LM6"
"Q8NGG6"
"Q9BTL3"
"P04424"
"Q9NZD4"
"O60294"
"Q9NZJ5"
"P11177"
"Q9Y4P3"
"Q8IU81"
"O14828"
"P33993"
"Q8NCH0"
"Q9NX09"
"O60741"
"P55197"
"Q6T423"
"Q9UPX6"
"Q8TAF3"
"Q9UBG0"
"Q9UL52"
"Q15818"
"P47897"
"Q9UI33"
"Q8N3Y7"
"Q8NDC4"
"Q96JG6"
"O75528"
"Q99424"
"P10412"
"Q9Y328"
"Q8IZV2"
"P28566"
"P99999"
"Q9Y5X5"
"Q8NEZ5"
"Q96NY9"
"Q9P1Z0"
"P26368"
"P26373"
"Q9Y4C5"
"P13639"
"Q96DU9"
"P29120"
"Q16143"
"Q9HCU0"
"Q8TDP1"
"Q6NW40"
"Q9BVG9"
"Q96DV4"
"A6NMN3"
"Q86XI6"
"Q9BRU9"
"Q96JE7"
"Q6B0B8"
"Q71UI9"
"O43169"
"Q92730"
"Q6ZVE7"
"Q7L2J0"
"O00212"
"Q8N2Z9"
"Q8NH85"
"Q8TD06"
"Q53GS7"
"Q8NGE9"
"Q96GC5"
"Q8TDV0"
"Q14781"
"Q9ULJ3"
"Q9HCN6"
"Q7Z5B4"
"Q8TER0"
"Q9Y3B7"
"Q6PEW1"
"Q5JR12"
"Q14527"
"B2RUY7"
"Q8NH87"
"Q96FV3"
"O43505"
"Q9NWB1"
"Q96P11"
"Q86UD3"
"Q9BX82"
"Q8N9N8"
"Q8NA61"
"O43916"
"Q8NEM1"
"Q00444"
"Q04900"
"P09497"
"Q96S52"
"Q86VR2"
"P49754"
"Q99460"
"Q5T6X5"
"Q8TE54"
"Q9H400"
"A0PJW8"
"P0DJD9"
"P51610"
"P07919"
"O14746"
"Q96RR1"
"Q9H9D4"
"Q8NBI6"
"P35218"
"Q6IF63"
"A1X283"
"Q8IUX4"
"P06858"
"A4D0V7"
"Q6P0N0"
"Q8TBP0"
"Q8IYE1"
"Q99593"
"O95967"
"Q6PI25"
"Q6NVH7"
"P28906"
"Q6NSI3"
"Q5JRV8"
"Q96C90"
"Q13200"
"P15407"
"Q9NQ35"
"O43908"
"Q9H0U4"
"O95267"
"Q9UL03"
"O75531"
"Q8N9V7"
"P0C2W1"
"Q8NH73"
"Q96E14"
"P46094"
"Q9HAT1"
"Q9UI32"
"Q9NQ31"
"Q8NG98"
"Q07960"
"Q92889"
"Q3MIX3"
"Q9Y6H6"
"Q8IZU8"
"Q7Z3Z0"
"Q49MG5"
"O15116"
"Q8WW27"
"Q8TDS7"
"Q8TDC3"
"Q9NP56"
"Q8N163"
"Q9UBJ2"
"Q8NGA6"
"P00540"
"Q9BQC6"
"Q8NH94"
"Q9H0W7"
"Q587I9"
"Q9UBX1"
"Q9NVI1"
"P35908"
"P21145"
"Q03181"
"Q8IUZ5"
"Q13164"
"Q96J65"
"Q8TAA3"
"P49765"
"P29972"
"Q8TEU8"
"Q9HA38"
"Q99607"
"Q92959"
"Q15828"
"Q8TAU3"
"Q99638"
"Q9HCU8"
"O14972"
"O43306"
"Q9H900"
"Q8N0Z2"
"P20340"
"P09488"
"Q2M1V0"
"Q9ULI3"
"Q96T23"
"Q16538"
"Q14246"
"Q8NGF8"
"Q16880"
"Q9BRP4"
"Q8TF39"
"Q0D2K0"
"Q15834"
"P59025"
"Q99788"
"Q96PK6"
"Q5T9A4"
"Q13127"
"Q9HCI7"
"Q9NY99"
"Q96PG2"
"Q8N2S1"
"Q9UJY4"
"Q8IW45"
"Q8TDQ0"
"P19526"
"P55851"
"Q8NFM4"
"P13727"
"Q68CZ2"
"Q7KYR7"
"Q8NGP4"
"Q96FN9"
"Q9BRR6"
"Q96QA6"
"Q8TCN5"
"P04054"
"Q9H2W6"
"Q16853"
"Q9UIB8"
"Q9UH77"
"Q8NGV0"
"O75843"
"Q8NH74"
"Q6PJG9"
"Q96MF6"
"Q9H6X4"
"O15273"
"Q01101"
"Q86YN6"
"Q9UGM1"
"Q8N3D4"
"P01241"
"O15344"
"Q30KQ6"
"Q15545"
"Q96RR4"
"Q96MC4"
"Q8TDM5"
"Q9HAP2"
"Q9NY15"
"P41235"
"Q9HAW4"
"P11940"
"O75323"
"Q8TDF5"
"Q9Y5W7"
"Q8N895"
"O15259"
"Q8NE79"
"Q9BT04"
"O60930"
"P30953"
"Q66PJ3"
"Q9UBQ7"
"Q8N8L2"
"O15067"
"Q93100"
"P20151"
"O94823"
"Q8NE71"
"Q9NYA1"
"Q6MZM0"
"Q9Y575"
"P47881"
"Q9Y2K6"
"Q07666"
"Q9NTI5"
"Q9BQQ3"
"Q12767"
"Q8NHA4"
"Q9BZ95"
"Q9UJX6"
"Q9NRZ5"
"Q13177"
"Q9Y2D0"
"P19532"
"P07288"
"Q8IWA0"
"P63027"
"Q03591"
"Q9NX70"
"Q7Z429"
"P35219"
"Q9UBP6"
"A6NJT0"
"P04062"
"Q96M61"
"Q9BZF9"
"P51688"
"Q8N6T3"
"P51649"
"Q86W92"
"Q6PIV2"
"P56851"
"O15123"
"Q9NS64"
"O14718"
"P25101"
"Q9BYD6"
"Q9HAY2"
"Q8N3F9"
"Q96D53"
"O96018"
"Q6UB28"
"Q6PI26"
"P27482"
"Q75V66"
"Q53RT3"
"Q9H4L5"
"Q8TD84"
"Q9NPD3"
"P10072"
"Q53QW1"
"Q8NBF6"
"P32297"
"Q9UH65"
"P04818"
"Q6XZF7"
"O00628"
"Q13112"
"Q8WYL5"
"Q16589"
"O00217"
"Q12996"
"Q3ZCQ2"
"P13378"
"Q8NHL6"
"P52948"
"Q92997"
"Q96ES7"
"Q9BYG0"
"Q9H2X3"
"Q8NG97"
"Q93008"
"P0DML2"
"Q9BQ13"
"Q8NGT5"
"Q6IEE7"
"Q15022"
"O43824"
"Q1ZZU3"
"Q9H1P3"
"Q6DKI7"
"Q9H4E5"
"Q6UE05"
"Q9H094"
"Q8N8U3"
"Q8N196"
"Q9UPQ0"
"Q9H9B4"
"Q9NUB1"
"Q9HAZ1"
"Q15622"
"Q9P109"
"O75643"
"Q8WXW3"
"Q9Y6Q1"
"Q96AY3"
"P08581"
"Q643R3"
"P57075"
"Q96RF0"
"P17987"
"P82912"
"Q6YBV0"
"Q8NET6"
"Q3B7I2"
"Q96FZ7"
"P53611"
"A8MWX3"
"P35626"
"Q92886"
"Q9C0D4"
"Q96MM3"
"Q12846"
"Q96MB7"
"Q9NRC6"
"Q8IV56"
"Q7Z6E9"
"Q6XPR3"
"Q15075"
"O75116"
"Q9NRD9"
"Q3SX64"
"Q06889"
"P33032"
"Q8IWC1"
"Q8N7P3"
"Q9NUP1"
"Q11130"
"Q96HT8"
"Q13438"
"Q96I24"
"Q6PEY2"
"Q96FG2"
"Q9Y265"
"P34949"
"Q9Y605"
"Q8N8E2"
"Q8IZA0"
"Q96M63"
"Q96TA2"
"P56817"
"Q9H063"
"Q86UV7"
"Q6EEV6"
"P62244"
"Q96IQ7"
"P16383"
"Q8IZU0"
"Q8NFJ8"
"Q8IUI8"
"Q96CN9"
"Q8NGA5"
"Q9UNU6"
"O95013"
"A7XYQ1"
"Q8ND90"
"Q6Q0C0"
"Q8NGC9"
"Q12798"
"Q13555"
"P61225"
"Q9BZM3"
"Q9UQ72"
"O14744"
"Q9UEE5"
"Q8NH43"
"Q53GA4"
"Q9BZJ7"
"Q9UHD1"
"P80723"
"Q8NH42"
"Q9NPA1"
"Q8N2F6"
"P22792"
"Q8IWE4"
"O60701"
"P23434"
"O75971"
"P25025"
"Q5VZB9"
"Q9Y266"
"Q1HG44"
"Q9BZ67"
"Q63HR2"
"P15559"
"Q8IZA3"
"Q9H4E7"
"Q8TB96"
"Q67FW5"
"P17152"
"O14559"
"Q8NGI4"
"Q5ZPR3"
"Q15910"
"P14317"
"Q9Y3D9"
"O60543"
"Q5FYB0"
"Q9Y584"
"Q8IVB4"
"Q9BXW6"
"Q8NGI8"
"Q8WWR8"
"P53816"
"Q96NJ6"
"Q9BPV8"
"O75795"
"Q9UBT7"
"Q96NT1"
"Q96GF1"
"Q2VPJ9"
"Q8NEX5"
"Q8NGH3"
"Q9NXR8"
"Q9UIG8"
"Q9Y2Z4"
"Q8N4C7"
"A6NC51"
"Q9UJT1"
"Q6W3E5"
"Q8WV44"
"Q9H765"
"Q8N9T8"
"P14672"
"A5YKK6"
"Q8N8G2"
"Q8N661"
"Q9NYZ4"
"Q86TJ5"
"Q9Y2G3"
"Q8NFZ5"
"Q96PM5"
"Q8NGH5"
"P37837"
"Q9H322"
"P25116"
"P08519"
"O15466"
"Q8NHH1"
"Q8N4B4"
"Q8NH37"
"Q8NGH9"
"O60682"
"Q9Y3A4"
"Q8IYJ2"
"Q8NCC5"
"Q8NEA5"
"Q96PD2"
"Q14194"
"Q86SG2"
"Q8NB37"
"P57678"
"Q9H2C8"
"Q9H3H1"
"Q5T5C0"
"Q8TAW3"
"Q8NEE6"
"Q8TAL6"
"Q8IXI1"
"Q8WU66"
"Q03431"
"P10643"
"Q8WYH8"
"Q96DT6"
"Q9BVC3"
"Q8WTQ1"
"Q9BZ72"
"Q9BRQ5"
"Q6ZNG0"
"Q99807"
"Q9GZP7"
"Q9H8W4"
"Q15050"
"P69905"
"P49411"
"O43255"
"Q8N2H9"
"Q8NGK1"
"Q07864"
"Q14964"
"Q8WXA8"
"Q6ZUB1"
"Q01581"
"Q8NH63"
"Q8NGJ8"
"Q8NH90"
"Q8NGI0"
"Q14202"
"Q86UW9"
"Q8N446"
"P30939"
"Q8NGI3"
"O15382"
"Q9NQT5"
"Q8TAE8"
"Q8N9L9"
"Q9BU61"
"Q8WXE1"
"Q8N907"
"Q8TBZ2"
"Q96AV8"
"Q8WXU2"
"Q8IZ73"
"Q8TC44"
"Q14554"
"Q8N7E2"
"Q17R55"
"Q8NGE2"
"Q96L94"
"Q96T60"
"Q9UL63"
"Q8NH51"
"Q13099"
"Q8WWA0"
"Q8NGG4"
"Q8NG75"
"O95365"
"Q8NGG2"
"A6NMX2"
"P55916"
"Q5T0J7"
"Q9UJ83"
"Q8NH50"
"Q8TDD1"
"Q96G91"
"Q92949"
"Q8NH80"
"Q9BYV6"
"Q8IUK5"
"P01023"
"Q8NH61"
"Q8N1N5"
"Q9NS87"
"P13929"
"Q8WWY3"
"Q9NYI0"
"Q6ZN01"
"Q6ZMQ8"
"P01210"
"P30559"
"Q15057"
"Q8NFX7"
"Q8WW35"
"Q8NGX2"
"Q9BT92"
"Q15942"
"P48730"
"Q16787"
"Q8NG81"
"Q13045"
"Q99747"
"P20813"
"Q9NZI5"
"Q9H4B6"
"Q96NZ8"
"Q8NEW7"
"P49841"
"Q02040"
"Q86V21"
"Q8NFY4"
"P10747"
"Q8NGL9"
"Q6ZNC8"
"P57796"
"Q15021"
"Q8NGL6"
"Q8NGN3"
"Q8NH70"
"Q8NGN1"
"Q14847"
"Q9NYA4"
"Q9P0L9"
"P50579"
"Q9H4Z2"
"Q92572"
"Q9C0J8"
"Q86VE0"
"Q9H300"
"Q15046"
"O96014"
"Q6DJT9"
"Q8IU68"
"Q0VAF6"
"Q96T51"
"Q53GL7"
"Q9NNZ6"
"Q9BYH8"
"O75150"
"Q5JQS5"
"P11049"
"O00506"
"A2A2V5"
"P19099"
"O95057"
"Q96PU9"
"Q16629"
"Q969U7"
"Q9NPQ8"
"Q8WUK0"
"Q3MIT2"
"Q5TD97"
"Q96GZ6"
"Q96GV9"
"Q9Y5K2"
"O95625"
"A6NH00"
"Q9H346"
"Q9NPC7"
"Q8IVG5"
"Q8IYB3"
"Q12952"
"O43772"
"A6NMS7"
"Q8NAA4"
"Q8NGZ5"
"Q99958"
"Q8NC01"
"Q6IA69"
"Q9BTK6"
"Q9Y6A5"
"Q9H9S5"
"P53701"
"A6NHR9"
"Q96FT7"
"Q92902"
"Q86VL8"
"O14967"
"Q7RTY7"
"Q9NP84"
"Q71SY5"
"P52298"
"Q8N9N7"
"Q5TFE4"
"P58317"
"Q8N3C7"
"O75444"
"P40926"
"Q8NEL9"
"Q9NQG6"
"Q14315"
"Q969X6"
"Q96HI0"
"Q8N6Q1"
"P35228"
"P19404"
"Q86YJ6"
"O43194"
"Q7Z5Y6"
"Q9UH17"
"Q9H4I9"
"Q7Z6J9"
"Q6ZMT1"
"Q8NGB9"
"Q76KX8"
"O95502"
"Q63ZE4"
"P49448"
"P0CI25"
"Q9HB15"
"O00258"
"P52952"
"Q8IYV9"
"P07237"
"Q8IU57"
"Q6P9B9"
"Q6NUN0"
"Q3KNW1"
"Q86XT4"
"P08240"
"Q0P670"
"A6NH11"
"A1IGU5"
"Q7RTS5"
"Q86YR7"
"O14581"
"Q9Y219"
"Q13253"
"O94952"
"Q9Y5U5"
"Q69YH5"
"Q8NG57"
"Q9NQZ8"
"Q9P0W2"
"Q76KP1"
"Q5GH76"
"Q8IUD6"
"Q693B1"
"P59666"
"P23743"
"Q7Z4M0"
"Q9BYQ9"
"Q16280"
"Q9NVE4"
"Q9H7X3"
"Q9UBC3"
"Q8NGE8"
"O95475"
"Q86YC3"
"Q8IVU9"
"P85037"
"P52803"
"Q9UNW8"
"O60296"
"P17483"
"Q63HM1"
"Q9UNE2"
"Q9Y5B6"
"O00165"
"Q3ZCQ3"
"Q8IWU9"
"Q5TKA1"
"P24723"
"Q70SY1"
"P20265"
"Q8NGZ9"
"Q8NDV1"
"P08729"
"O75324"
"O95157"
"P08047"
"P05543"
"P48539"
"P35606"
"Q9NRC8"
"Q9NPF8"
"Q08708"
"Q8IXB3"
"Q8TAA5"
"A4D1E1"
"Q6IS24"
"Q6S5L8"
"Q8NGN6"
"Q9Y295"
"Q86YQ8"
"Q03923"
"Q8N8V8"
"Q86SH2"
"Q53H54"
"Q9C0D0"
"Q6ZN04"
"Q8IU99"
"Q96QT6"
"Q9UHD2"
"Q8IU54"
"Q7Z3Z3"
"Q8NH05"
"Q8N729"
"Q6PK18"
"Q7L4I2"
"Q6UXG8"
"Q96BD6"
"Q7Z410"
"Q15620"
"Q86SZ2"
"O14543"
"Q86VZ2"
"O95222"
"P60827"
"Q9BRN9"
"Q5T1V6"
"Q96CG8"
"P80294"
"Q9Y661"
"Q86UN2"
"Q13219"
"Q86WW8"
"Q3LI61"
"O75438"
"Q96BV0"
"Q14982"
"A9QM74"
"Q8NGX1"
"Q9BVK6"
"Q13516"
"Q8IW00"
"Q2M2E3"
"Q9UHH9"
"Q9P1U0"
"P50539"
"P10966"
"Q6ZSC3"
"Q96MU8"
"Q14106"
"Q9BYB4"
"Q6WKZ4"
"Q53S33"
"Q53RD9"
"Q6ZNC4"
"Q3KNT9"
"A6NDD5"
"Q8TAT6"
"P07332"
"P23142"
"P35663"
"Q8NF99"
"Q9NS66"
"Q13422"
"Q6ZSI9"
"Q9Y446"
"Q53GT1"
"Q99712"
"P57055"
"P14652"
"P01258"
"Q8NH02"
"Q7RTR0"
"O60678"
"P26641"
"Q14147"
"Q5FWF6"
"Q8WTP8"
"Q5VZK9"
"Q7Z614"
"Q9BRA0"
"P54753"
"P00746"
"Q9UL01"
"Q96PI1"
"Q96R30"
"Q9NPE3"
"Q16557"
"Q9Y487"
"O75365"
"P10826"
"Q9NUL7"
"P22557"
"Q8WUS8"
"P10073"
"Q96EY9"
"Q8IUH8"
"P46092"
"P55822"
"Q969R2"
"Q8N0X2"
"P78358"
"Q14728"
"P51679"
"Q6P9F7"
"Q9P2M1"
"Q00577"
"Q6ZN44"
"Q15776"
"Q6P4F1"
"P51800"
"Q8IVU1"
"Q8IUE6"
"Q8IUC2"
"A6NGG8"
"Q6P9A1"
"O43155"
"Q9UDW1"
"A6NI03"
"Q9Y5Z0"
"Q6UWB4"
"Q9BWX1"
"O60733"
"A6NNE9"
"Q8NGB8"
"Q9H341"
"Q7Z449"
"Q8NET1"
"P13056"
"Q0VG06"
"P11279"
"Q6IMI6"
"Q6R6M4"
"Q5GAN6"
"Q5FYB1"
"Q8WVK7"
"Q9NZV8"
"P24903"
"Q15907"
"Q15139"
"O95158"
"Q8IZJ0"
"P20592"
"P09110"
"P34897"
"Q15759"
"Q8NH79"
"Q9NZP6"
"Q96JC4"
"Q96LB1"
"Q9BV10"
"Q8IZR5"
"P52815"
"Q3MIV0"
"Q8NEJ0"
"Q15361"
"Q7Z4G4"
"Q86WX3"
"P59797"
"Q9GZM8"
"P68871"
"Q9ULD6"
"Q5UCC4"
"Q86UU9"
"Q7RTR8"
"Q9UBN7"
"A6NML5"
"Q8N5I4"
"P11487"
"Q6ZS82"
"P13726"
"Q14699"
"Q6B0I6"
"Q5T754"
"O95180"
"Q495M3"
"Q86SI9"
"Q3LI59"
"Q9UL49"
"Q6ZMZ3"
"Q9Y6V0"
"O00629"
"Q8NH21"
"A6NL82"
"Q8IZT9"
"Q8NHC4"
"Q8NGS4"
"P43694"
"Q13461"
"Q16559"
"Q3LI66"
"Q9BUI4"
"Q6ZMR5"
"Q5T5A8"
"Q7Z4K8"
"Q2NKX8"
"Q3SYF9"
"Q8NGX9"
"Q96BS2"
"Q6PKH6"
"Q9Y5T5"
"Q3LI77"
"Q6MZT1"
"Q401N2"
"Q5T7P2"
"Q15835"
"O00408"
"P23467"
"Q86UU5"
"Q8IWK6"
"Q13939"
"Q5TA76"
"Q8NGL1"
"Q96H40"
"Q9UPY6"
"Q15116"
"Q8WWZ3"
"Q9Y2T4"
"Q86X19"
"P07900"
"Q7Z601"
"Q7Z5W3"
"Q9Y365"
"Q9NVH6"
"Q86Z23"
"P36957"
"Q8N104"
"O75533"
"Q16667"
"Q7Z392"
"Q6X784"
"Q86UN3"
"Q8NG31"
"Q3LI63"
"Q8NGY5"
"P32239"
"Q86VW2"
"Q3LI58"
"Q8NGS2"
"P31644"
"Q9Y4A9"
"Q7Z572"
"Q9P203"
"Q86VR7"
"Q99653"
"A1L4K1"
"Q3LHN2"
"Q01167"
"Q86TV6"
"O75469"
"Q9Y620"
"Q7RTN6"
"P61966"
"Q7Z5M8"
"P63241"
"Q6PKG0"
"Q8N428"
"P53667"
"O00291"
"Q6UN15"
"P41146"
"O15061"
"P18848"
"Q9H0H3"
"P02679"
"Q9H981"
"O75884"
"Q9NUM3"
"Q13506"
"Q12796"
"Q9H582"
"Q13432"
"Q9UJU3"
"P28329"
"P14138"
"Q16206"
"Q9H4G0"
"Q13523"
"Q9BXL8"
"Q92888"
"Q8N6T7"
"A0JLT2"
"P38571"
"Q53GI3"
"Q96P20"
"O43820"
"Q9NYF0"
"Q9BQ52"
"P29320"
"Q8IUB3"
"Q9NP50"
"Q9BQI9"
"Q8IYT2"
"Q8NEK5"
"Q5TBB1"
"Q16537"
"Q99442"
"O43602"
"Q9H0F7"
"Q9Y337"
"Q9HB75"
"Q9NPA2"
"Q9NQC3"
"Q9H609"
"O14753"
"Q5T2T1"
"Q96M98"
"Q8WTR4"
"Q68D10"
"Q9HBE5"
"P25686"
"Q8WW59"
"Q05516"
"Q8TB72"
"Q13425"
"Q9HCE3"
"Q86UE4"
"Q9BPW4"
"P54107"
"Q9H116"
"Q92629"
"P60604"
"P08861"
"P22314"
"O43491"
"Q14153"
"Q13277"
"Q9NVN8"
"Q5H9M0"
"O94844"
"Q16851"
"Q3V6T2"
"Q8TDY4"
"Q9H165"
"Q9GZS9"
"Q8WU90"
"Q6ZSB9"
"Q9UL15"
"Q8N0Y2"
"Q7LDG7"
"Q7L1W4"
"Q9UJ14"
"Q9BSB4"
"P55316"
"Q96JP5"
"Q8TAT2"
"Q9Y388"
"Q9H1A4"
"Q7Z444"
"P16562"
"Q6SA08"
"O75791"
"Q6V1X1"
"Q96MU7"
"P60985"
"Q9NSD5"
"O75962"
"Q7Z3B0"
"Q96DT0"
"Q6UXQ4"
"Q8N9N2"
"Q9GZT4"
"P84095"
"P49902"
"Q8WX92"
"P16403"
"Q6P9G9"
"Q9Y2G5"
"Q6ICL7"
"Q6PJG6"
"O00483"
"A6ND48"
"Q13557"
"Q9NQV8"
"O60488"
"P22304"
"Q969D9"
"P22607"
"Q6QAJ8"
"Q6NXT2"
"O14531"
"Q9NXC5"
"Q9HBM6"
"P30613"
"Q8TBZ8"
"O96001"
"Q93062"
"Q9Y3L5"
"P80370"
"O15013"
"Q13404"
"Q14444"
"P36402"
"A6NIM6"
"Q7Z2K6"
"Q08357"
"Q8ND23"
"Q9H8N7"
"O15164"
"P17017"
"Q96T66"
"Q9BYR2"
"Q6ZTQ3"
"Q5VT97"
"Q9HBY8"
"Q9NWD8"
"Q93098"
"P21397"
"Q13541"
"Q8NG92"
"Q6ZU64"
"O95377"
"P13984"
"Q5HYM0"
"Q9BXJ1"
"Q5JRA6"
"Q9BQG1"
"Q9UMD9"
"Q06124"
"Q99932"
"Q9HB63"
"P60321"
"Q6ZUI0"
"O00763"
"Q6UXF7"
"Q9BYC9"
"P20671"
"Q49MI3"
"P21246"
"P42229"
"P22492"
"Q8IW36"
"Q8IYD1"
"Q92833"
"P68371"
"Q8WZ60"
"Q969V4"
"Q53SF7"
"Q96A57"
"Q6ZW31"
"Q14141"
"Q71RS6"
"Q00973"
"Q9UIV8"
"Q9C002"
"Q68D85"
"Q9P016"
"Q6ZNB7"
"Q96EV8"
"Q8NC96"
"Q075Z2"
"Q8WUB8"
"Q2TAL6"
"P09651"
"Q9Y603"
"O14730"
"Q86YV0"
"Q6ZW05"
"P56539"
"Q68CR7"
"Q13625"
"Q92681"
"P35789"
"Q8NH04"
"Q49B96"
"P30041"
"O43278"
"Q8IW75"
"Q6UWX4"
"Q9NRX6"
"O76094"
"Q8IUA7"
"Q15303"
"Q9Y619"
"P62316"
"Q0VG99"
"Q9UIG0"
"O75110"
"Q96C36"
"Q99502"
"Q86X51"
"A6NM03"
"Q7Z794"
"Q13393"
"Q96BR6"
"O60688"
"P08185"
"P53803"
"Q08462"
"Q3KP31"
"Q9UHD0"
"Q6Y288"
"P63096"
"Q6IF00"
"Q9NVM4"
"Q8IVW6"
"Q702N8"
"Q6MZM9"
"O95988"
"Q9H596"
"Q52WX2"
"Q16512"
"Q14330"
"P48594"
"Q8NGS1"
"Q93009"
"Q15661"
"Q8WXB4"
"Q9Y520"
"Q6P9B6"
"Q92565"
"P35212"
"Q14195"
"Q9H213"
"Q5VW32"
"P13945"
"P32243"
"Q6ZWH5"
"Q5TA50"
"P51888"
"Q6TDP4"
"P48551"
"Q8WXX7"
"Q8NGY6"
"Q8NAT1"
"Q7Z5V6"
"P52737"
"O00222"
"Q96A56"
"Q14703"
"Q9UDW3"
"Q96DB9"
"Q8TEW6"
"Q7Z6K3"
"Q9Y324"
"A6NMD0"
"Q18PE1"
"P35222"
"P43354"
"Q8WVZ7"
"P07305"
"P06454"
"O95236"
"P57057"
"Q13268"
"Q6J272"
"Q494V2"
"Q5VTD9"
"Q6ZNG1"
"Q9Y2U2"
"Q16769"
"Q96D42"
"Q9UKA1"
"O60675"
"Q12974"
"Q6ZPD9"
"Q6ZR37"
"Q5D0E6"
"Q6UUV9"
"Q9H4Y5"
"Q96MT3"
"P20839"
"Q9BSF0"
"A6NGY5"
"P05090"
"Q9UHD9"
"Q70EL1"
"P11171"
"Q8TD30"
"Q5SQS7"
"Q9H7Z7"
"Q9ULX9"
"Q2MJR0"
"Q6XD76"
"Q9Y512"
"Q96SQ5"
"Q9UQQ2"
"Q08499"
"A6NNW6"
"Q01094"
"Q6ZN16"
"Q86SU0"
"P23769"
"Q14654"
"O14656"
"Q12959"
"Q13614"
"Q99594"
"P51648"
"Q8IWW6"
"Q969W9"
"Q92688"
"Q99956"
"P40879"
"Q9NX58"
"Q96PD5"
"Q7L5Y1"
"Q4KWH8"
"P39023"
"P46776"
"P07355"
"P08708"
"O60522"
"Q6P5R6"
"P36969"
"Q9NR30"
"Q8NHG7"
"Q13131"
"Q9NWZ5"
"Q8WTR2"
"Q03518"
"Q9NP55"
"O00445"
"Q9NP91"
"Q9H7Z3"
"O75677"
"Q02078"
"O95352"
"Q8TEX9"
"A4D1P6"
"Q96HY6"
"P04085"
"Q9UQD0"
"Q9H3U7"
"Q4L180"
"Q9Y6K8"
"Q8NGG8"
"Q9Y2W1"
"Q2TB90"
"Q04671"
"P06241"
"P22626"
"O00541"
"Q96P50"
"O60656"
"P53673"
"P49189"
"P43699"
"O43847"
"Q93015"
"Q6UW68"
"Q8IZM9"
"Q6UWW9"
"Q6ZMJ2"
"A6NMS3"
"Q8TBX8"
"Q06828"
"O76074"
"O95461"
"Q7Z628"
"Q5VV63"
"Q96FI4"
"Q8NC69"
"P21730"
"O43292"
"Q9Y5L3"
"P54132"
"Q86TS9"
"Q6UWU4"
"Q96SK3"
"P43364"
"Q9Y2T2"
"Q8N4C8"
"Q8J025"
"Q96FE5"
"Q14161"
"Q6PF18"
"Q96K21"
"A0MZ66"
"Q5VTB9"
"Q8IVD9"
"Q08493"
"Q8NCU7"
"Q9BTW9"
"O15090"
"Q86UT5"
"Q6P3R8"
"Q8TE76"
"Q9UKT7"
"Q7L804"
"Q6IQ23"
"Q86WT1"
"Q9NYJ1"
"Q9H6A9"
"P07949"
"Q8NHC8"
"P25445"
"Q86UA1"
"Q9UHC1"
"Q13508"
"Q6UXN8"
"Q03468"
"Q13901"
"O95425"
"Q9BXU1"
"Q9UJ42"
"P29084"
"Q9Y3B1"
"Q5TCZ1"
"P17735"
"O75900"
"Q9UK76"
"B2RTY4"
"Q6UW02"
"Q8IZC6"
"P15621"
"O00232"
"Q9P2Y5"
"Q8IXF0"
"Q96HL8"
"Q12789"
"Q8IWY9"
"Q99996"
"P49418"
"Q86YT9"
"A1KZ92"
"Q9HAU5"
"Q96PZ0"
"Q96SN7"
"A5D8V7"
"O00562"
"P52179"
"O00762"
"Q9Y484"
"Q9UJZ1"
"Q6P093"
"Q2MKA7"
"Q14204"
"O75095"
"P43115"
"Q7LC44"
"P54259"
"P43355"
"Q9NY27"
"P36542"
"Q9NRU3"
"Q6PG37"
"Q99570"
"A6NC98"
"P20701"
"Q6B0K9"
"Q66K14"
"Q8WY64"
"Q9H9Q4"
"O14798"
"P0C2L3"
"Q8N999"
"Q8NEV9"
"P17019"
"O60814"
"P11717"
"Q96S66"
"Q6IE38"
"Q96E93"
"O00587"
"O75437"
"Q14839"
"P28328"
"Q96BX8"
"O43272"
"P26378"
"Q86V24"
"Q96EZ8"
"P17900"
"O95789"
"Q8NGY9"
"Q9C0K0"
"Q9UK00"
"Q13568"
"Q9BXW4"
"Q8NFH8"
"Q9HD20"
"Q14657"
"Q8NGC1"
"Q13332"
"P60709"
"O00421"
"Q9Y282"
"P09681"
"Q9Y3L3"
"Q14542"
"Q8NDV3"
"Q13033"
"Q03989"
"Q9NXH8"
"Q9ULI2"
"P51114"
"Q10567"
"Q8NHC5"
"P51686"
"O95427"
"Q9ULD4"
"P23634"
"Q8WXK3"
"Q9H0E3"
"Q14831"
"O95522"
"Q7Z3B1"
"Q6DN12"
"P24386"
"Q9UM44"
"A6NK75"
"Q562F6"
"Q8WZ84"
"Q9NVV5"
"Q6Q4G3"
"A6NHT5"
"Q8N8Z8"
"Q9UHV2"
"P58499"
"P28324"
"Q9H0S4"
"P54727"
"O75069"
"Q02548"
"P54760"
"Q99259"
"Q9UGI8"
"Q5QGT7"
"P21359"
"Q8NBQ5"
"Q8IYN0"
"P49238"
"Q9H6Y2"
"O94915"
"Q8IXI2"
"Q8WV16"
"Q8N3L3"
"P29317"
"Q9P0U1"
"Q8NFZ6"
"Q14790"
"P43351"
"P40306"
"Q5JQC9"
"Q6UXT8"
"P60673"
"Q8N8C0"
"P27540"
"P61964"
"P61244"
"P31994"
"P42694"
"Q6ZRP7"
"Q6PGP7"
"O60353"
"Q5HYJ3"
"Q8TDM0"
"Q5SRI9"
"Q96KN2"
"O60673"
"Q8IUX1"
"Q96FA3"
"Q6P2E9"
"Q9H2M9"
"P37173"
"O95782"
"Q9BSJ5"
"Q14432"
"Q9UGY1"
"Q86VB7"
"P48736"
"P53779"
"Q6UXB3"
"Q9NVL1"
"Q9NZM1"
"Q6ZN79"
"Q9Y5K6"
"Q5VUY0"
"Q9NP98"
"Q8IV31"
"Q9P2G3"
"P35658"
"Q9NWV8"
"O60258"
"O95411"
"Q15366"
"O15040"
"P26358"
"O95279"
"P54851"
"P30988"
"O95613"
"Q7Z4F1"
"Q8NH03"
"P21817"
"Q8NGY2"
"P08217"
"Q9NV66"
"P78545"
"Q8IYB8"
"Q96R28"
"Q9UN86"
"Q86SJ6"
"Q9Y2R2"
"Q8TD23"
"Q5JXA9"
"P48443"
"Q9Y4B5"
"Q9NQ38"
"Q86U06"
"Q8IWU5"
"Q86T13"
"P10586"
"Q8NG85"
"Q6ZMY9"
"Q9BRK5"
"P01911"
"Q8IVF2"
"Q96RP7"
"Q9H3S4"
"Q5T7P3"
"P02786"
"Q8NDL9"
"Q96RQ1"
"Q5JTY5"
"P15036"
"O00555"
"P00451"
"P26038"
"Q96RL7"
"Q15746"
"Q9NQ75"
"Q14592"
"P11137"
"Q7Z3T1"
"A6NL26"
"Q9NR50"
"Q14574"
"Q58EX7"
"Q3MIS6"
"Q6ZMY3"
"P27487"
"Q96MG8"
"Q6PEX3"
"Q9H7N4"
"O94811"
"O75717"
"Q8N9V6"
"Q86V86"
"Q9UQR1"
"Q9BYC5"
"P78563"
"P58181"
"P02724"
"Q9BZE4"
"Q6P3W7"
"Q08ET2"
"Q9H3Z4"
"Q2M296"
"Q9H832"
"Q9P2Y4"
"Q9Y662"
"Q9Y2A7"
"P35030"
"O43309"
"Q8TBC4"
"Q9Y6N6"
"P57735"
"Q9NWW6"
"Q15438"
"Q9BPX6"
"Q86VI3"
"P07357"
"P00387"
"P56177"
"Q9Y2M0"
"P00395"
"O75129"
"Q96NB3"
"P11387"
"P00491"
"O75157"
"P00156"
"Q92845"
"Q9H920"
"Q7Z2W9"
"O75064"
"Q9UMR5"
"P23219"
"Q96C34"
"P00846"
"P49895"
"Q9H0U3"
"Q9UBF1"
"Q8N5J2"
"Q96SL4"
"Q9Y2D9"
"Q96RD9"
"Q8NGY1"
"Q9UQE7"
"Q7Z2G1"
"P03901"
"Q9Y2G9"
"Q96P70"
"Q9H7P6"
"O43164"
"Q9UHC6"
"Q14203"
"Q8NGL4"
"P03915"
"Q05682"
"Q96D03"
"O94900"
"O60502"
"P14416"
"Q7Z4S6"
"Q6Q0C1"
"Q96GL9"
"Q07325"
"Q96CG3"
"Q9UNH5"
"Q8N6R0"
"Q99759"
"P47755"
"Q8IY18"
"Q8IYK4"
"Q5VUA4"
"P00414"
"P45844"
"Q12905"
"Q8NG27"
"O94989"
"Q8WYA6"
"Q96DD7"
"Q9NZV6"
"Q6P4F7"
"Q9H4F8"
"Q6GPH6"
"O75052"
"Q9NZV5"
"Q9BXA5"
"Q8IY51"
"Q86X24"
"Q6PJP8"
"Q13698"
"Q9ULG1"
"P05204"
"Q9Y5S2"
"P55771"
"Q2KHM9"
"Q8TAE6"
"P03928"
"Q8WW01"
"Q9UQ07"
"B0YJ81"
"Q14832"
"P28074"
"Q9NRW3"
"Q08722"
"Q86WA9"
"Q8TAC9"
"O94898"
"Q6IEZ7"
"Q8NH00"
"Q8NG84"
"Q96R54"
"Q9BS34"
"Q8NBX0"
"Q9H5Q4"
"Q5SY80"
"Q86SQ7"
"P26374"
"O15229"
"P49802"
"Q99707"
"Q15388"
"Q5JTJ3"
"O00180"
"Q9BSD7"
"Q9NRI5"
"Q9GZT9"
"O15228"
"Q6ZTA4"
"P01019"
"Q10471"
"P68133"
"P20338"
"Q7L7L0"
"Q5T442"
"O00548"
"Q9H9V9"
"Q5T6L9"
"P35442"
"P09874"
"Q9H3P7"
"O00292"
"O00270"
"Q8N8S7"
"Q9NVF7"
"Q9Y6W6"
"Q5VT66"
"Q6XR72"
"Q96L03"
"P49454"
"Q9NRG4"
"Q96S38"
"O15245"
"Q96IY1"
"Q9NZJ0"
"Q9Y6M5"
"Q9NUC0"
"O14896"
"O75051"
"Q9BWD1"
"Q8N103"
"P63172"
"O60667"
"Q96JX3"
"Q6GTS8"
"Q96JT2"
"Q68G75"
"Q9H093"
"P56880"
"Q6P7N7"
"O15151"
"Q5SWA1"
"Q9UBM4"
"Q13231"
"P01282"
"Q9UHQ9"
"Q53G59"
"Q9UGL1"
"Q9NPD8"
"O60883"
"P29536"
"Q8NEY1"
"Q9BZM4"
"Q15058"
"Q6H3X3"
"Q9NQ69"
"P82279"
"Q8IZT6"
"P05160"
"Q92496"
"P08603"
"Q6P1J9"
"Q9NS28"
"Q9Y2C2"
"O94885"
"Q5TGI4"
"Q13637"
"Q5T5J6"
"Q7Z2T5"
"Q9BZQ8"
"P19878"
"Q9BZQ2"
"O15492"
"Q9BWJ5"
"Q96GA3"
"P56589"
"O00391"
"Q5VT06"
"Q8NFQ8"
"Q9H497"
"Q86X27"
"Q9UBI9"
"Q9BXP8"
"Q9Y2T5"
"P01008"
"Q5TAH2"
"Q7RTU3"
"P31512"
"P47992"
"O60806"
"Q9Y450"
"Q6JBY9"
"P14859"
"Q96JY0"
"Q9P215"
"Q16222"
"O14796"
"Q5T0L3"
"O15400"
"Q9UNI6"
"Q7L513"
"P08637"
"Q99643"
"P02652"
"O75173"
"O75618"
"Q9UHV9"
"Q96NY8"
"Q8WWU7"
"Q9NQ25"
"Q9ULK5"
"P53621"
"P31415"
"P78508"
"Q96A28"
"P12319"
"Q16666"
"P41218"
"Q8NGW6"
"Q8NGY0"
"P15812"
"P29017"
"O43866"
"Q96P31"
"O15085"
"P51858"
"Q8NCW5"
"Q9Y2Q5"
"Q9NTX7"
"Q7Z7F0"
"Q9BT88"
"Q9H869"
"Q9P1Z3"
"Q9UBP5"
"P49746"
"Q9BRV3"
"P52797"
"O15540"
"Q9BRQ0"
"Q15126"
"P55265"
"Q5VZ19"
"Q96E22"
"P08922"
"P30084"
"Q5VU65"
"P42677"
"P51153"
"Q14642"
"Q5T215"
"Q53ET0"
"Q5VWI1"
"Q8WXI9"
"Q9UJT0"
"Q8NCR9"
"P16066"
"P80511"
"P23490"
"Q5T871"
"O43734"
"P07476"
"Q5T753"
"O14633"
"Q5TA82"
"Q5T5B0"
"Q86YZ3"
"Q8N119"
"Q5T1C6"
"Q6UY18"
"Q9Y2W6"
"Q5JPI9"
"Q96L92"
"Q5TF39"
"Q8TF71"
"Q969F1"
"P45954"
"P17707"
"Q8IV42"
"A6NFZ4"
"Q96S90"
"Q6P589"
"Q9H3T2"
"Q86VW1"
"Q99489"
"Q7Z465"
"O76027"
"P25774"
"Q9UGP8"
"Q8N228"
"Q07820"
"Q16610"
"Q9BW92"
"Q5VT52"
"Q01085"
"Q96BI3"
"Q9ULX7"
"Q9NRW7"
"Q7L0J3"
"Q8N3C0"
"P12314"
"Q5SQQ9"
"O43301"
"Q9H4Q3"
"Q17RR3"
"Q86WJ1"
"Q9P032"
"Q8NBF2"
"O75578"
"P55210"
"Q969M2"
"Q92637"
"Q9NU22"
"Q9UKF2"
"P54868"
"P14060"
"Q96PL2"
"Q5VWP2"
"Q9UQ13"
"Q7Z7D3"
"Q9UNY4"
"P19256"
"O60636"
"P01111"
"O75934"
"P78382"
"Q8IYR0"
"Q16690"
"Q7Z5A8"
"O95935"
"P51805"
"Q5TAB7"
"Q9UPU3"
"Q5T655"
"P0DMS9"
"Q12889"
"Q13641"
"Q15904"
"P48146"
"Q16322"
"O76050"
"Q96T37"
"O95076"
"Q14690"
"O43865"
"Q9GZR5"
"Q03013"
"Q15542"
"Q9BYE7"
"P21333"
"Q9H8M5"
"Q96NB2"
"P61163"
"P51854"
"P28222"
"Q17R60"
"Q00653"
"P51617"
"Q92538"
"Q9HB03"
"Q5VTL7"
"P98171"
"Q5T2E6"
"Q9NZ72"
"Q96LA8"
"P14406"
"P12107"
"Q9H2P9"
"Q9NUP7"
"Q96MC6"
"Q7Z2D5"
"Q12882"
"P31314"
"Q96I82"
"Q96MV1"
"Q15417"
"P28288"
"P78363"
"P43681"
"P41208"
"Q9Y483"
"Q8IVV8"
"P78334"
"Q9BYJ9"
"Q969F0"
"Q9BZD7"
"Q8IV76"
"Q92990"
"O15347"
"Q6QNY1"
"Q13613"
"O15111"
"A2PYH4"
"Q9NY43"
"Q8TDW0"
"Q6ZN66"
"P51816"
"P32456"
"P32455"
"Q06787"
"Q9H0R5"
"Q9NQZ7"
"Q00403"
"O75629"
"Q16513"
"P41225"
"Q7LGA3"
"Q14CN2"
"Q9NWK9"
"Q9NUN5"
"O60242"
"Q8IZK6"
"Q5T686"
"Q01459"
"Q99990"
"P63218"
"P32247"
"Q93096"
"Q5TDP6"
"O95816"
"Q9Y4E5"
"Q9HBW9"
"Q8TCB0"
"Q5JSJ4"
"Q8TF65"
"P51815"
"Q9UJG1"
"Q92643"
"O75487"
"Q8NCS7"
"O14818"
"O14772"
"Q8N6C5"
"P32929"
"Q8N6S4"
"Q9H9A6"
"O95661"
"P24522"
"Q8NC51"
"O75474"
"Q5VTH9"
"Q9BQI5"
"Q5VVX9"
"Q13352"
"Q5JWF2"
"Q9Y672"
"Q9UJU5"
"Q9Y5C1"
"O14662"
"Q30KQ9"
"Q5T7N3"
"Q9H171"
"Q02094"
"Q5SZD4"
"P49961"
"Q6U736"
"P05412"
"P09758"
"P54646"
"O14495"
"O00151"
"Q8WZ55"
"Q15392"
"Q7L3T8"
"Q8WXI4"
"P33261"
"Q5JX71"
"O95847"
"Q8WTT2"
"Q96KR6"
"P0C7M4"
"O95970"
"Q8N5I2"
"Q86UN6"
"O15239"
"O15541"
"Q96MA1"
"O75486"
"P61326"
"Q6X4W1"
"Q5NUL3"
"P23786"
"Q5JU00"
"P22307"
"Q86YB7"
"Q96BR5"
"Q05586"
"P49459"
"Q9UIX4"
"Q5T0F9"
"Q9UKM7"
"Q9BYG5"
"Q9BUH6"
"P41222"
"Q9H2K2"
"Q6JVE5"
"P20337"
"P78552"
"Q5VUD6"
"Q15327"
"O43286"
"Q10713"
"Q9H257"
"Q5SXM8"
"Q9UBR4"
"Q5JUK3"
"Q7Z4J2"
"Q6ZSM3"
"Q13325"
"O00602"
"P20908"
"P09913"
"Q5VU57"
"P52735"
"O95793"
"P30085"
"Q5TCH4"
"Q9UGQ3"
"P50052"
"Q9P127"
"Q8TCU6"
"Q9BUB5"
"Q8NE28"
"Q15527"
"Q15526"
"Q96LR2"
"Q9Y6Q9"
"P62424"
"Q6P1L8"
"O75683"
"Q9H8L6"
"Q8N5D6"
"Q12967"
"Q9UHM6"
"P19835"
"Q9UIF7"
"Q9P2V4"
"Q96S44"
"O14654"
"Q9H3K2"
"Q9UKN8"
"Q99661"
"Q8WYN0"
"Q6P2H8"
"Q5JTB6"
"P25942"
"P35247"
"P14780"
"Q8N539"
"P00519"
"O14802"
"O15160"
"P62166"
"Q5T013"
"Q9NZ63"
"Q9H1M0"
"P40238"
"P10619"
"Q9H2I8"
"Q9BR10"
"Q9BV19"
"Q86VU5"
"P67809"
"P02585"
"Q9H0C1"
"Q16661"
"Q9UPQ8"
"Q8N693"
"Q9H147"
"Q14249"
"Q5H9L2"
"Q96EX3"
"P31431"
"Q13813"
"P00749"
"Q02383"
"P04279"
"Q8WWY7"
"Q14749"
"Q15785"
"P34820"
"Q9BT09"
"Q5T4B2"
"Q495W5"
"Q9NQ87"
"Q9H427"
"P00813"
"Q8IWV8"
"P20073"
"Q92674"
"Q8WXX5"
"P33240"
"Q9BR39"
"P30281"
"Q9HB90"
"O60687"
"Q9Y3A2"
"Q12874"
"P32019"
"Q9Y366"
"Q9BX93"
"Q14872"
"Q5VSG8"
"Q8NE86"
"Q6KCM7"
"Q69YI7"
"Q13003"
"Q9C0H6"
"P82914"
"Q3KQU3"
"Q9NZB8"
"Q9H9G7"
"P49335"
"P17813"
"Q8WXS8"
"O75368"
"Q96T54"
"Q8TD26"
"P49721"
"Q9P0M6"
"Q9BQK8"
"Q6RI45"
"Q5JU67"
"P61764"
"Q96TA1"
"P00558"
"Q5TG30"
"Q15937"
"Q9NY64"
"P22310"
"Q9UKU9"
"Q9NQG5"
"Q9HAW9"
"Q8NCN2"
"Q96N03"
"Q8NAU1"
"P54577"
"P40426"
"Q09028"
"P11309"
"O14627"
"A6NFF2"
"Q5JQF8"
"P49006"
"P46020"
"Q8N9R8"
"Q9BY41"
"Q68BL7"
"Q9BQ39"
"Q13285"
"Q9NQG1"
"P40222"
"P50458"
"O60684"
"Q5IJ48"
"P62701"
"Q8NFU7"
"Q15916"
"Q9Y237"
"Q07092"
"Q6UXB8"
"Q8NGR9"
"Q96QF7"
"Q9UBV8"
"P05413"
"O15294"
"Q4KMZ8"
"P51970"
"Q9Y5A9"
"Q96SB4"
"Q9UKP3"
"P61106"
"Q9H6D3"
"Q13077"
"P51668"
"Q5TEJ8"
"Q9NZ45"
"Q8NFU5"
"O95229"
"P11226"
"O00206"
"P0C7U1"
"Q9BVI0"
"P46089"
"O95238"
"O75348"
"Q93074"
"A6NIR3"
"Q9ULD0"
"Q96FN5"
"Q9H9Y4"
"P31785"
"O15431"
"Q5VWJ9"
"P98177"
"O00488"
"Q9NPE6"
"Q16739"
"Q99487"
"P50151"
"Q86WK9"
"Q14573"
"Q9BQS2"
"Q5SW96"
"Q8N5G2"
"Q92796"
"Q9Y696"
"P09917"
"Q9UKA8"
"O95239"
"Q9HCK1"
"Q5VTT5"
"Q8N6G5"
"P34972"
"P35914"
"O60888"
"O95372"
"P10599"
"P51582"
"P26045"
"P62913"
"Q8NDY4"
"Q9H329"
"O43390"
"P29323"
"P02745"
"Q06587"
"Q9Y614"
"P10275"
"Q9H461"
"Q06278"
"O95477"
"Q9BS92"
"Q8NGS8"
"Q8TEW0"
"Q96LZ3"
"Q9Y4W2"
"Q9NQZ6"
"P28067"
"Q96EF0"
"P28065"
"P05997"
"Q8IYR6"
"P98169"
"Q03519"
"Q9NXF1"
"Q5JUX0"
"Q30154"
"Q9UBZ4"
"P39059"
"Q8IXK2"
"Q99466"
"Q9Y4H4"
"Q9BXM7"
"Q99942"
"Q9BZM2"
"P39877"
"Q9BU70"
"Q9NXI6"
"P23025"
"Q09161"
"Q6ZP29"
"Q9UKD2"
"Q9NYL2"
"O60729"
"Q5T4S7"
"Q7RTV3"
"Q6BEB4"
"Q7Z4W2"
"P49842"
"Q8WV15"
"Q8TE23"
"P41229"
"Q5T035"
"Q9H2G4"
"Q9UM07"
"Q9ULW8"
"Q9ULC6"
"P59827"
"P21912"
"P55001"
"Q9BXN1"
"Q99983"
"Q15691"
"Q6IPU0"
"Q9BU20"
"Q99519"
"P41252"
"P0DMV8"
"Q9Y333"
"P26640"
"Q8IXJ9"
"Q9Y5V3"
"Q5EG05"
"Q01974"
"Q13825"
"Q9H488"
"Q96T58"
"Q9UK53"
"Q8IYA7"
"O95866"
"P33552"
"P02462"
"Q9BSE5"
"Q92529"
"Q5VZ03"
"Q9Y657"
"P08218"
"B1AL88"
"Q96GX5"
"Q5VYS8"
"O43638"
"Q9BUE6"
"Q674X7"
"P55008"
"Q96KJ9"
"Q9UPS8"
"P41134"
"Q92915"
"Q9UBC1"
"Q9BZS1"
"Q5VUY2"
"P10321"
"Q7Z5R6"
"Q9BVM4"
"P20333"
"P61978"
"Q15615"
"Q15517"
"Q567U6"
"Q04941"
"Q5T6V5"
"Q5T848"
"Q5VSY0"
"O75955"
"P32249"
"O60231"
"Q5T5P2"
"P16860"
"Q5VV17"
"P46059"
"Q9P1W9"
"Q96QC0"
"Q9Y6E0"
"P48426"
"P36915"
"O75602"
"A6NFQ7"
"Q9HCM9"
"P15976"
"Q9C019"
"Q8IZP7"
"Q9NZR4"
"Q969G6"
"Q9NYU1"
"Q3MII6"
"Q9Y5Z9"
"Q8N4J0"
"O95759"
"Q5H8A3"
"O15439"
"Q16653"
"Q01780"
"Q86V85"
"Q96KC8"
"Q9H112"
"Q6EBC2"
"Q5VST6"
"Q9Y625"
"O15205"
"P78333"
"P51786"
"Q9H0V9"
"Q96PX8"
"O43597"
"Q9HCF6"
"O76041"
"P35410"
"O95096"
"O76002"
"O76000"
"Q5JNZ3"
"Q5MJ68"
"Q9H0D6"
"P14373"
"Q01851"
"Q9NRS6"
"Q2TAZ0"
"Q96KC2"
"P25021"
"O94985"
"Q9C0H5"
"Q9H4T2"
"O75593"
"Q9UNP4"
"O00329"
"Q15637"
"Q99880"
"P22732"
"O75503"
"A6NK06"
"Q9Y679"
"Q96S37"
"Q9NVH1"
"Q9H1D9"
"O60343"
"Q13887"
"Q5SY16"
"Q9BQP7"
"Q5QP82"
"Q99678"
"Q9Y2L1"
"Q86UY6"
"Q9GZS1"
"O60494"
"Q9P243"
"Q9HC56"
"Q12934"
"Q6NV75"
"Q9Y2C5"
"A6NJW4"
"Q6ZRF8"
"Q9H4G4"
"O75829"
"O15550"
"A6NFK2"
"P61160"
"Q76N32"
"Q09666"
"Q8WWK9"
"Q6IV72"
"P27338"
"Q92546"
"Q13303"
"Q9HCG7"
"O75161"
"O60551"
"O95551"
"Q8N326"
"Q5VV43"
"O60308"
"Q8N1G4"
"Q4LEZ3"
"O15350"
"Q16790"
"Q0VDF9"
"Q9NU02"
"Q8NGK9"
"Q8NH83"
"O75787"
"Q5TA89"
"Q12769"
"Q5K131"
"O14795"
"Q92834"
"P49916"
"P78539"
"Q8NEP3"
"Q05513"
"Q99633"
"O14764"
"O75096"
"P47929"
"O15287"
"Q8TDS5"
"Q2M3G4"
"Q92599"
"Q5SV17"
"Q5T2N8"
"Q6ZWL3"
"P12643"
"P07902"
"Q8WUT4"
"Q6MZQ0"
"O14640"
"A6NKF2"
"A6NFU8"
"P05060"
"P51843"
"Q9NPB8"
"Q8N0Z8"
"Q96QS3"
"P09884"
"Q0Z7S8"
"P51172"
"Q9Y5K3"
"Q01151"
"Q5T7B8"
"Q96L58"
"Q96DC8"
"Q9BUR5"
"Q9NXC2"
"Q9Y305"
"P23771"
"Q13162"
"Q9H4X1"
"Q86TM3"
"P78562"
"Q16254"
"P15822"
"Q4LDR2"
"Q17R98"
"Q12797"
"O43462"
"O75554"
"Q9UHP9"
"Q8IZ96"
"Q8WXI2"
"Q1MX18"
"Q12778"
"P51812"
"Q9Y693"
"Q5JS37"
"P47813"
"Q8TAV4"
"Q13507"
"Q9BVG8"
"Q9BVA0"
"A6NJZ3"
"Q9NZP0"
"Q17R89"
"Q8TB73"
"O95373"
"P04798"
"Q15063"
"Q9Y4P9"
"Q3LIE5"
"P31689"
"O75182"
"Q8N339"
"Q9H209"
"O95139"
"Q9Y4X5"
"Q13394"
"Q8IV77"
"P46019"
"P01589"
"O94955"
"O76039"
"Q8NFZ0"
"Q6UWY0"
"Q9NQ60"
"Q9C035"
"Q9H756"
"Q6T4R5"
"Q17RC7"
"Q687X5"
"Q9H8G2"
"P60014"
"Q9UEF7"
"O75521"
"Q96A49"
"Q13126"
"P32881"
"P05013"
"P05015"
"Q9H340"
"Q9Y5P0"
"P05000"
"Q8N137"
"P30550"
"P02042"
"Q9Y6I4"
"Q9NZT1"
"Q9HBJ8"
"Q13885"
"Q8NGJ7"
"Q8NGJ9"
"P18433"
"A6NHL2"
"Q969E3"
"P37287"
"Q8N6G2"
"Q9Y426"
"Q6UWZ7"
"Q9Y5P4"
"Q7Z4H7"
"P02458"
"P49589"
"Q8IYX7"
"Q8N6G6"
"P35348"
"P20290"
"Q96SM3"
"Q9BW62"
"O60238"
"Q9BQW3"
"Q9NYK1"
"O95164"
"Q13227"
"P30740"
"P05114"
"P30825"
"Q96S55"
"O95248"
"P51793"
"Q6NXP6"
"O43837"
"Q9ULE0"
"Q04828"
"B5ME19"
"Q8NHY5"
"Q13796"
"Q15306"
"Q9BYT8"
"P33316"
"Q7L099"
"Q99626"
"Q5R3I4"
"P52945"
"Q9UKP5"
"Q6UX04"
"Q9NNX9"
"Q9BSQ5"
"Q01813"
"Q9NZN9"
"Q92664"
"P53794"
"O15488"
"P07101"
"O00567"
"P57103"
"Q86VZ1"
"Q9H3R0"
"O95671"
"P23378"
"Q14571"
"Q13907"
"Q6IPR1"
"Q86Y33"
"P12236"
"O43593"
"O95760"
"Q08188"
"Q8TDR2"
"O75461"
"O95825"
"Q9NZQ7"
"Q86XM0"
"Q9NTI2"
"Q9Y2Q0"
"Q9BSC4"
"Q13510"
"Q9Y2P8"
"Q9BRF8"
"Q15669"
"Q9UIJ7"
"Q717R9"
"Q7L3B6"
"O15079"
"Q9HC77"
"P35251"
"Q9BUU2"
"Q9BYN0"
"Q8NBV8"
"Q8NEA6"
"Q14956"
"Q8WXG1"
"Q12888"
"Q9BXJ4"
"Q6EIG7"
"Q8TDN2"
"Q9HD40"
"Q7Z5D8"
"Q53HC9"
"Q9C0I1"
"Q6PIL6"
"Q99797"
"Q9Y6M1"
"Q30KP8"
"Q9NXF7"
"P55289"
"Q9Y5R6"
"O60422"
"Q16658"
"Q96ME1"
"Q7Z7B7"
"Q9H1M4"
"O75398"
"P78367"
"Q13017"
"Q8IWN7"
"Q70Z44"
"Q13591"
"Q9P2P1"
"Q9NR22"
"Q6P587"
"Q6PKX4"
"P28360"
"P51798"
"Q9NYM9"
"Q3LI54"
"Q3LI60"
"P29033"
"P22830"
"O43246"
"Q5GAN3"
"O43310"
"Q24JQ0"
"P08912"
"Q8NG66"
"Q96FZ2"
"P58182"
"Q96N76"
"Q6Y1H2"
"Q8N3Z3"
"Q8NHB7"
"A6NDH6"
"O95196"
"A6NHJ4"
"Q504Y3"
"O60239"
"P55201"
"O43295"
"Q5D862"
"Q5T653"
"Q8WXA3"
"Q9HCE5"
"P05783"
"Q96PH1"
"Q6ZRV2"
"P17643"
"P37023"
"Q2M3C6"
"Q7RTW8"
"Q6ZU15"
"O43525"
"Q96GS4"
"Q9Y2H1"
"Q9UM73"
"Q9NTJ5"
"A6NKW6"
"Q86T96"
"Q9Y4K0"
"Q13349"
"Q15413"
"Q2VWP7"
"O15360"
"Q96Q05"
"Q9BZW4"
"A6NCI4"
"P59510"
"Q9NZR2"
"Q6GMV2"
"Q16650"
"A0PK05"
"A0PJZ3"
"Q9UF33"
"Q15631"
"Q96B26"
"Q86SP6"
"Q99569"
"Q99698"
"Q13501"
"Q8NBN3"
"Q2YD98"
"O75909"
"Q9P0S2"
"P59047"
"Q9H6U6"
"Q8N6I1"
"Q9Y5P8"
"O15444"
"P59538"
"Q3LI70"
"Q3SY46"
"Q9BYR4"
"Q9BYQ6"
"Q9BYU5"
"Q9BYR6"
"Q9BYR8"
"P60329"
"P60368"
"Q9H707"
"Q9BUG6"
"Q8N423"
"P49862"
"Q86YD1"
"P40429"
"Q9Y2G2"
"Q9NRL3"
"Q96B18"
"P18074"
"A6NK53"
"O00515"
"Q9HC96"
"Q6ZNR0"
"Q676U5"
"P31751"
"Q13342"
"Q7Z2X4"
"P23760"
"Q9Y5X1"
"P20916"
"Q6ZR52"
"Q86T29"
"P32856"
"O75462"
"Q92503"
"Q9BZF3"
"O14578"
"P51991"
"P35453"
"Q6P1M3"
"Q96KE9"
"O95848"
"Q86SQ6"
"Q9NQ84"
"Q58EX2"
"P48048"
"Q6WBX8"
"P58753"
"P46977"
"Q8N8E3"
"Q13569"
"P0DML3"
"Q16633"
"P01011"
"Q658P3"
"Q9NXB0"
"Q86XR5"
"Q8N608"
"O43521"
"Q8TAM1"
"Q5TBC7"
"Q13492"
"Q9UDR5"
"P23471"
"P42785"
"Q3MIN7"
"Q1L5Z9"
"Q9P0W8"
"Q96P48"
"Q92481"
"Q9NRD0"
"P51606"
"Q8IY21"
"Q5DX21"
"Q969X5"
"Q8WUN7"
"P49406"
"Q92764"
"O76011"
"Q8ND07"
"Q9BQF6"
"O75448"
"Q9NQR4"
"Q9NUY8"
"O14647"
"Q3SXY8"
"Q9BRT3"
"O43663"
"A6NED2"
"Q96E09"
"P51654"
"Q9UPM6"
"Q9P289"
"Q6FI81"
"Q9BVJ6"
"Q9P2J5"
"P35269"
"Q8NAG6"
"Q86TN4"
"P08949"
"P80075"
"P05156"
"Q9NWR8"
"P14621"
"O43670"
"Q9NPI1"
"Q12904"
"O95800"
"Q9H5J0"
"P16298"
"Q8TBN0"
"Q08209"
"P21754"
"O43294"
"O95235"
"Q3LXA3"
"Q14254"
"Q9H7M9"
"Q9BQB6"
"Q14416"
"Q9H4D5"
"Q8NGF6"
"Q9UM11"
"Q8IZ08"
"O15551"
"Q9Y5J7"
"Q8N264"
"Q13474"
"P06493"
"Q49AJ0"
"Q53QV2"
"Q15274"
"P01903"
"Q9NNW5"
"Q6IAN0"
"Q9NR71"
"Q9BXS9"
"P55083"
"Q13884"
"Q96HE7"
"Q96QR8"
"Q9UHF7"
"P35070"
"Q13554"
"P09341"
"Q96GX9"
"P48061"
"Q8NDV7"
"P21283"
"O14562"
"O95870"
"O75363"
"P62273"
"Q9H8S9"
"P13682"
"O95395"
"Q8N9B5"
"Q14123"
"Q9P0J1"
"Q5T8D3"
"P35749"
"P17050"
"Q7L2R6"
"Q9H7R5"
"Q5T5U3"
"Q9Y573"
"Q9BXB5"
"Q01955"
"Q8TAD4"
"Q9Y223"
"P53420"
"P62241"
"Q96LR5"
"Q9NZM4"
"Q9UNL4"
"Q96JC9"
"O14771"
"Q8NI38"
"Q9BXL7"
"Q8TCB6"
"Q8IWY8"
"Q86UL3"
"P13612"
"P35367"
"A8MXV4"
"P41002"
"Q8WZA2"
"Q8N7Q3"
"O75386"
"Q2TAY7"
"O95780"
"P43034"
"Q96P47"
"Q8NFA2"
"Q9Y263"
"P0C870"
"Q9HCQ5"
"P12524"
"Q16775"
"Q8IWV2"
"Q0P5N6"
"Q96HE8"
"Q9BV73"
"Q147U7"
"Q4G0X9"
"Q6ZMT4"
"Q99417"
"Q9Y232"
"Q2MV58"
"Q96ED9"
"Q9P0V9"
"Q8WUD1"
"O94810"
"Q9UHV7"
"Q96MS0"
"Q96B97"
"Q147U1"
"P60328"
"Q8WXI7"
"O14544"
"Q9NVR2"
"Q7Z769"
"Q9Y3R0"
"Q86T03"
"P0C0P6"
"P32298"
"A4D2B0"
"Q8N131"
"Q92945"
"Q13790"
"Q96NH3"
"P43320"
"P46459"
"Q5VZY2"
"A8MTJ3"
"A8MV65"
"Q86WS5"
"A8MTQ0"
"Q9BYQ7"
"P15863"
"Q6L8G5"
"Q96M91"
"P82094"
"P09211"
"Q8TB92"
"Q4G148"
"A7E2V4"
"P62837"
"Q9Y6F1"
"A8MYZ5"
"Q8N413"
"Q13322"
"P61236"
"A6NKF1"
"Q6DD88"
"Q13627"
"Q5TAT6"
"Q9NXP7"
"A8MXV6"
"Q9UIC8"
"Q09MP3"
"A8MZ36"
"Q6P6C2"
"Q9Y3R5"
"Q9Y4I1"
"Q15652"
"Q19AV6"
"Q6ZUK4"
"Q9ULT8"
"Q6ZRI0"
"Q92802"
"P33527"
"Q2UY09"
"Q96JN8"
"Q99935"
"Q14CS0"
"O14628"
"Q86TD4"
"Q701N2"
"Q6UWT2"
"P29375"
"Q01628"
"A1L167"
"A8MYU2"
"Q96EE3"
"P39086"
"O00571"
"Q9HCK8"
"P0CH99"
"P0CI00"
"A8MUZ8"
"O60341"
"Q9NWB6"
"A8K8P3"
"Q9NSV4"
"Q96PU5"
"P60413"
"P60370"
"P60331"
"P31152"
"Q8NFP9"
"Q14149"
"Q9NNW7"
"O15394"
"Q30KQ5"
"P57052"
"Q5VTJ3"
"P47871"
"Q96S94"
"Q9Y4U1"
"O15232"
"Q5VYY2"
"Q8NBM4"
"Q96N22"
"Q9Y618"
"Q6ZW49"
"O60941"
"Q5TIA1"
"Q96L93"
"Q8WW38"
"Q8WTX7"
"Q8N3J6"
"Q53TQ3"
"Q6AWC2"
"Q5HYL7"
"Q04206"
"Q8WVS4"
"Q15061"
"P13535"
"Q7L5L3"
"Q86W56"
"P0C6A0"
"Q9NX55"
"O95503"
"Q9HBI1"
"O00321"
"P58417"
"Q8WXG9"
"Q6UX46"
"Q9UBE8"
"Q9ULL0"
"Q8IY49"
"P23945"
"Q00888"
"O14980"
"Q2M3G0"
"Q7Z692"
"Q8WY91"
"Q9NW38"
"Q15822"
"Q9HC16"
"Q06136"
"Q3KQV3"
"Q9ULB1"
"Q15717"
"Q6NXT6"
"P12018"
"Q9Y6B6"
"Q96QZ7"
"Q9UNG2"
"A4D126"
"A6NFX1"
"A1L1A6"
"Q9UH99"
"O75147"
"Q9NRY4"
"Q8N201"
"Q6NTF7"
"P02787"
"Q7Z5N4"
"Q96DB5"
"P17014"
"Q6YHU6"
"Q14766"
"P18825"
"Q8NEJ9"
"Q96R47"
"Q6WQI6"
"O96002"
"Q9BRP8"
"Q6UXP3"
"Q9UMR3"
"Q8NGT9"
"Q8N4P2"
"Q68DN1"
"O15409"
"A8MTL9"
"Q6IF42"
"A5LHX3"
"P42696"
"O43566"
"Q96Q45"
"P13716"
"A6NFY4"
"Q15858"
"Q86VH4"
"O43493"
"Q96L11"
"O75400"
"Q8N5P1"
"Q9Y4B4"
"Q6ZVZ8"
"O00487"
"Q9BVV8"
"A8MXK1"
"Q8N6Y1"
"Q6ZVS7"
"P62899"
"Q9P0J7"
"Q9BYW2"
"Q8N954"
"A2VDJ0"
"Q7Z3J3"
"O43151"
"O75923"
"P23229"
"A6BM72"
"O43731"
"Q3KQV9"
"Q9BXY5"
"Q9UI26"
"Q96MI6"
"Q8NI32"
"Q4KMQ1"
"Q2KHT3"
"Q6Y7W6"
"Q32M88"
"Q96LK0"
"Q9UMS0"
"Q16891"
"Q96JB8"
"P62820"
"Q9H0N0"
"P16112"
"Q14139"
"Q5T4W7"
"Q9Y3D0"
"Q6IFN5"
"Q15120"
"Q9HCD6"
"O75155"
"P01275"
"O75310"
"P16220"
"Q8IY63"
"Q5TF58"
"P00973"
"P62987"
"P59998"
"H0Y3Z8"
"Q8NEM8"
"P0CI26"
"Q2VPK5"
"O75746"
"P28290"
"A5YM72"
"P62750"
"P43146"
"P55061"
"O15391"
"Q6UWJ1"
"P18859"
"Q96S99"
"Q6JQN1"
"Q6ZMS4"
"O60479"
"Q9Y4G2"
"Q5HYA8"
"P13765"
"A0PG75"
"Q8NB42"
"Q9P0U4"
"O94850"
"Q13336"
"Q8WVM8"
"Q8WTS1"
"Q86WG3"
"Q8N2C7"
"Q8NBN7"
"Q7Z401"
"Q3V5L5"
"P13640"
"A6H8M9"
"O95994"
"P29350"
"Q9Y6R6"
"A4FU01"
"P52333"
"Q14671"
"P01344"
"Q9NVZ3"
"Q08AG5"
"Q9P2D1"
"Q15029"
"B2CW77"
"A6PVC2"
"Q9Y3F4"
"P51572"
"O75715"
"E7ETH6"
"P78509"
"Q86U70"
"Q96P64"
"Q8NEB5"
"Q92925"
"Q9H9L7"
"P28331"
"Q96KW2"
"Q86YR5"
"O75506"
"A6NLU0"
"Q6U841"
"O60336"
"Q8NCQ5"
"P62269"
"Q8WY41"
"Q9H3N1"
"P21731"
"Q8NB12"
"Q9Y6R1"
"P20036"
"Q9NR09"
"Q0JRZ9"
"Q5JVG8"
"P0DN37"
"P02765"
"Q9BW19"
"Q8N3H0"
"Q13239"
"P31150"
"Q6NYC1"
"G3V0H7"
"A6NP11"
"Q7L1Q6"
"Q155Q3"
"Q96SI1"
"Q9C098"
"Q96M96"
"Q9ULL5"
"P35372"
"Q8N3K9"
"Q12923"
"P50897"
"P19652"
"Q6NUN9"
"Q6P444"
"Q8NC44"
"O00754"
"B3GLJ2"
"O15417"
"P98182"
"Q9BVP2"
"Q96L73"
"Q9HCU9"
"Q8N148"
"Q9HCM7"
"C9JDP6"
"P35499"
"Q6ZN11"
"Q13952"
"Q8IY81"
"Q02880"
"Q9NQW5"
"Q9P2N6"
"Q9NNZ3"
"Q8TCY9"
"Q9Y2D1"
"Q8NDF8"
"Q13002"
"Q8N819"
"Q8IWL2"
"P49798"
"B2RXH2"
"Q14CW9"
"P20783"
"A4D2P6"
"Q15714"
"O96019"
"Q9UHL9"
"P21128"
"Q9H930"
"Q96JA3"
"O95484"
"Q9Y241"
"Q9BUX1"
"Q15329"
"P35711"
"Q9H3H3"
"Q8N371"
"Q86UW7"
"Q96G04"
"Q5RKV6"
"P16070"
"Q08881"
"P01375"
"O00622"
"P52746"
"Q96BD5"
"O43320"
"Q7Z2Q7"
"Q9UJL9"
"O76090"
"Q9NS73"
"Q15596"
"Q12913"
"Q00526"
"Q9UJS0"
"Q01844"
"A1L188"
"Q6PHR2"
"Q6P179"
"Q7Z6K1"
"Q14588"
"Q96L46"
"O75290"
"P29353"
"Q7RTY5"
"Q9HCN3"
"Q5VIR6"
"O75460"
"C9JQI7"
"O43699"
"Q7RTU9"
"P56378"
"Q9BW11"
"Q9UPQ9"
"Q8NGA1"
"P15151"
"Q9H7B2"
"Q8IWZ4"
"Q9H4D0"
"Q96Q15"
"Q9NXD2"
"P31327"
"C9JSJ3"
"Q15111"
"Q92609"
"Q9H3U5"
"Q5JPF3"
"Q8IUH5"
"Q14451"
"P01374"
"Q14353"
"Q6NT52"
"Q96AH0"
"C9JJH3"
"P61218"
"Q8N7B9"
"Q9UKZ4"
"Q8NHB1"
"Q8N972"
"Q8N1I0"
"Q5H9R4"
"Q8TBM8"
"Q5JUK2"
"Q6UXH8"
"Q92800"
"Q58DX5"
"P59534"
"Q96MU6"
"Q8N434"
"Q9Y3E7"
"Q7L2E3"
"Q9UMY1"
"Q96EG3"
"Q2Y0W8"
"P40424"
"Q9Y3B3"
"Q13972"
"Q96RY7"
"Q9H7Z6"
"Q99873"
"Q9HCG1"
"Q86YT5"
"O75764"
"Q5RI15"
"Q99615"
"O75023"
"P54277"
"Q6PIS1"
"P12532"
"Q9NWY4"
"Q96PD6"
"Q8TCT1"
"Q9H857"
"O14787"
"Q99848"
"P07203"
"Q9H3U1"
"Q8IY17"
"O60861"
"P22105"
"P62068"
"Q15599"
"Q5VVY1"
"A6NDN3"
"Q99418"
"P29218"
"A6NDY0"
"P17252"
"Q8IXZ3"
"Q13561"
"Q8IZI9"
"Q3YBR2"
"Q4KMQ2"
"A5PLN9"
"Q96H35"
"Q9UIE0"
"P08173"
"P49407"
"Q86UD7"
"Q5TCS8"
"Q8NA72"
"Q9BQ75"
"Q03938"
"Q06643"
"B7Z6K7"
"Q9Y4Y9"
"P62633"
"Q15013"
"Q8N3T6"
"Q59EK9"
"Q8IVN3"
"Q9UJ04"
"Q92636"
"A0A183"
"Q96GE5"
"Q9UKI8"
"Q8N2I2"
"A0PJY2"
"Q6ZT07"
"Q86UK7"
"P0C8F1"
"P11388"
"Q6ZTZ1"
"Q9ULR0"
"Q96N19"
"Q6P5Q4"
"Q9Y6F6"
"Q13574"
"P22301"
"C9J069"
"P14678"
"Q96SU4"
"O94983"
"P05014"
"Q96P09"
"Q96MI9"
"Q6ZT89"
"A8MTY0"
"P12035"
"Q8IV36"
"Q9NVX2"
"Q96RU3"
"Q9P255"
"Q9P2K3"
"Q9NRP4"
"Q8NCD3"
"Q8WXF0"
"P62847"
"P52798"
"Q15532"
"Q8TB40"
"Q14558"
"Q9NX94"
"B4DU55"
"Q9UJW0"
"Q86W54"
"Q3LFD5"
"Q07866"
"C9JH25"
"Q8WVE6"
"Q13360"
"Q13951"
"Q5H8A4"
"Q9NYZ3"
"Q9NVE5"
"B4DXR9"
"P0C7T5"
"Q8N554"
"P0C0L5"
"Q7RTP6"
"Q9HCM3"
"O15547"
"Q14232"
"A2RRH5"
"Q15582"
"Q8WUP2"
"P00751"
"Q8N859"
"P35858"
"Q562R1"
"Q6ZWE6"
"O75167"
"Q15125"
"Q16348"
"Q92560"
"O95292"
"Q16829"
"Q8N5M1"
"Q460N3"
"Q9BY44"
"Q9BWE0"
"Q6L8G8"
"O00461"
"Q9BYK8"
"P56182"
"Q99102"
"Q96EC8"
"Q9UKC9"
"Q9UJU6"
"P24311"
"Q5SGD2"
"Q14493"
"Q6PH85"
"Q6ZU69"
"P41227"
"P39687"
"Q9NQX3"
"Q8N831"
"Q14738"
"Q6ZS86"
"Q9NQS3"
"P61513"
"P23470"
"Q96RM1"
"Q7Z7K0"
"P26440"
"Q8WYQ3"
"P67775"
"P35503"
"Q6ZU65"
"Q14593"
"Q5VVJ2"
"Q9H6T0"
"Q9Y6D0"
"P56556"
"P38398"
"Q8TBG9"
"P05166"
"Q96A26"
"Q9H8K7"
"Q1L6U9"
"A6NK59"
"Q96I99"
"Q96EH3"
"O95833"
"Q6ZMW2"
"P62937"
"P41567"
"O60393"
"O15315"
"Q8N6F7"
"Q8NAA5"
"Q96FX2"
"P19793"
"Q8IZS5"
"Q14390"
"Q00535"
"P49915"
"Q5T7N2"
"Q14722"
"Q8IYB4"
"P57054"
"P51151"
"P09210"
"Q9NR33"
"O75494"
"O15211"
"Q15406"
"Q8TAS1"
"P35913"
"Q8IUR7"
"O76096"
"O95073"
"Q9P003"
"O15069"
"Q96R45"
"Q8N766"
"Q0VAA5"
"Q2M3W8"
"Q9Y5I3"
"P51659"
"Q15119"
"Q96JK9"
"Q13106"
"Q9HD67"
"K7N7A8"
"Q96H20"
"Q53EQ6"
"Q9NQW7"
"Q86V81"
"Q12766"
"Q8TF40"
"Q96PV7"
"Q96PQ0"
"D6R901"
"Q9NRA1"
"Q9HAR2"
"Q8N7C3"
"Q56VL3"
"Q70EK9"
"D6R9N7"
"Q496J9"
"O75367"
"Q5HYI7"
"Q9UJT9"
"Q8TED1"
"Q96PQ7"
"Q9BTF0"
"Q6DN14"
"Q9UHA4"
"O95198"
"Q5T1H1"
"Q9NP92"
"Q9BU23"
"O43660"
"P21108"
"A0PK11"
"Q96PY6"
"Q9NQI0"
"O94817"
"Q86VE3"
"Q8WX93"
"D6RCP7"
"P12081"
"Q9ULK6"
"A8MUK1"
"D6RGH6"
"Q16134"
"H0YAE9"
"A6XGL0"
"Q15349"
"Q9P0K7"
"Q92870"
"D6RJB6"
"Q6PJQ5"
"Q8N9Q2"
"P49715"
"P42684"
"P06028"
"Q8IX03"
"Q9H009"
"Q9NQT8"
"Q15819"
"O95214"
"A8MV23"
"Q56P42"
"Q99619"
"Q2M5E4"
"Q86UR5"
"P56179"
"O00451"
"Q5PT55"
"Q8TF61"
"Q9NUL3"
"Q8N8Y5"
"P24863"
"Q8N8Q3"
"Q6NT89"
"Q93045"
"Q96AQ2"
"Q9NT68"
"Q9UPW8"
"P10243"
"Q6ZSG2"
"Q9Y5H8"
"P23109"
"Q86SE5"
"Q86XS8"
"Q6UWP8"
"Q6ZN32"
"E5RG02"
"Q75QN2"
"Q92769"
"P48651"
"Q9BQS7"
"Q07654"
"Q92953"
"Q96MT1"
"Q9NWU5"
"Q9Y5H4"
"Q9Y6B2"
"Q14585"
"Q8N141"
"Q17R31"
"P26371"
"Q00613"
"P09086"
"P59537"
"Q96N23"
"Q8NFF2"
"Q6SPF0"
"Q96RD2"
"Q96RB7"
"Q9Y3Q0"
"E9PQ53"
"Q3MUY2"
"Q9P272"
"Q14008"
"Q9Y2K7"
"P26436"
"Q9NQ34"
"Q9UJ55"
"P43250"
"P42695"
"Q9H892"
"Q52M93"
"Q15743"
"Q14003"
"Q9Y345"
"Q8N6H7"
"Q9NUN7"
"Q9Y5H6"
"Q9GZT6"
"Q4QY38"
"Q9NYF8"
"A6NKG5"
"Q15418"
"Q8IZU9"
"Q8N9L1"
"P62277"
"Q92879"
"Q6IEU7"
"Q9Y5H5"
"Q7L2H7"
"P47874"
"Q9UN72"
"P57730"
"Q03164"
"Q9BZL3"
"Q6P4R8"
"Q6IEE8"
"P0CJ72"
"Q86XA9"
"Q9Y233"
"Q9H902"
"A6NM45"
"Q96HS1"
"Q8NGS9"
"P51513"
"O00305"
"O94927"
"Q9H503"
"Q8N1T3"
"P0CJ68"
"Q9H426"
"F5H284"
"Q16342"
"Q8IWX8"
"P16615"
"Q9H7E2"
"Q6ZNK6"
"Q9NY84"
"Q9P0N5"
"Q8N7P1"
"P58180"
"P52742"
"P59543"
"O60245"
"P00739"
"Q8TDJ6"
"Q9UKN1"
"Q9NYV8"
"Q99717"
"Q8IUR5"
"O15226"
"Q9NY37"
"Q9UHN1"
"Q6N075"
"Q9ULL4"
"Q3B7T3"
"Q8IWL8"
"H0YGG7"
"P18440"
"Q6ZTR7"
"P54687"
"Q7Z5Q1"
"Q6IFG1"
"Q8NGA0"
"P48775"
"Q13617"
"Q13889"
"Q8N695"
"Q8IYX4"
"Q8NGC3"
"Q05215"
"Q5QNW6"
"Q96CN4"
"Q96IW2"
"Q92824"
"O43248"
"F8W031"
"Q8IYP2"
"Q07020"
"P11473"
"Q96QF0"
"P78537"
"C9JN71"
"O15078"
"Q15038"
"P00439"
"O14727"
"P59533"
"Q12852"
"A6NDL8"
"B2RN74"
"Q99490"
"Q6P5S7"
"Q9NYL4"
"H0YIN7"
"O43715"
"Q9P1Z2"
"Q86U10"
"H0YIV9"
"O75334"
"Q96GE4"
"Q5GAN4"
"Q9UEU0"
"Q59H18"
"P49758"
"P84090"
"Q8NHV4"
"Q5TAQ9"
"P80192"
"Q96Q27"
"Q01726"
"Q52LA3"
"Q05BV3"
"Q4LDG9"
"A6NLW8"
"O43586"
"Q14439"
"Q01415"
"Q9H7F4"
"Q9HBF5"
"O14770"
"Q6ZUT6"
"B4DS77"
"P01130"
"P59773"
"Q9UQ03"
"Q8NHV5"
"Q8NC67"
"A6NN92"
"O15389"
"Q9Y303"
"Q6UXS0"
"Q2KHN1"
"Q9BX79"
"Q8NBZ0"
"Q9NZC7"
"B2RUZ4"
"Q0VD83"
"H3BUN2"
"Q6NUK1"
"Q08AF8"
"Q8N3J2"
"Q6DWJ6"
"P58170"
"Q96N58"
"Q8NER1"
"O75674"
"Q96AJ1"
"P57737"
"Q6UWF3"
"P0CG31"
"Q12829"
"P0C851"
"Q9UHR5"
"Q8NFI3"
"Q9UNA4"
"P55286"
"Q68DK7"
"Q8N9M1"
"Q9H252"
"L7N2F9"
"Q13057"
"Q8N7G0"
"A8MQ14"
"Q8NBT2"
"O75928"
"Q9BTP7"
"O14737"
"O60499"
"P14061"
"O75771"
"Q6PI98"
"Q0D2J5"
"Q8TAF7"
"Q96MK3"
"P52564"
"O75346"
"Q9Y284"
"O43557"
"Q9Y4Z0"
"A6NN14"
"Q68DY1"
"Q8WXF8"
"Q8TBC5"
"Q9Y2Q1"
"Q5VIY5"
"Q9UKR3"
"P0CG00"
"P0DKX0"
"M0R135"
"Q01892"
"O60234"
"M0R2C6"
"P62857"
"M0R2N6"
"Q9NP81"
"P15498"
"P08621"
"Q9Y230"
"M0R3G1"
"M0R3H8"
