# Supplementary material for: Comparative Analysis of Unsupervised Protein Similarity Prediction Based on Graph Embedding
Source: Front Genet. 2021 Sep 22;12:744334. doi: 10.3389/fgene.2021.744334 (PMC8493040; doi:10.3389/fgene.2021.744334)
Supplement: Supplementary file 2 [file Data_Sheet_2.ZIP]

Archive with 102 entries (86 files):
- code/
- code/.Rhistory
- code/AUC ROC.R
- code/Check connectivity.py
- code/DTW.R
- code/Evaluation index calculation.R
- code/GO.R
- code/GOA.R
- code/GOA2.R
- code/Link prediction.R
- code/LinkPrediction-master/
- code/LinkPrediction-master/.gitignore
- code/LinkPrediction-master/.spyproject/
- code/LinkPrediction-master/.spyproject/codestyle.ini
- code/LinkPrediction-master/.spyproject/config/
- code/LinkPrediction-master/.spyproject/config/backups/
- code/LinkPrediction-master/.spyproject/config/backups/codestyle.ini.bak
- code/LinkPrediction-master/.spyproject/config/backups/encoding.ini.bak
- code/LinkPrediction-master/.spyproject/config/backups/vcs.ini.bak
- code/LinkPrediction-master/.spyproject/config/backups/workspace.ini.bak
- code/LinkPrediction-master/.spyproject/config/codestyle.ini
- code/LinkPrediction-master/.spyproject/config/defaults/
- code/LinkPrediction-master/.spyproject/config/defaults/defaults-codestyle-0.2.0.ini
- code/LinkPrediction-master/.spyproject/config/defaults/defaults-encoding-0.2.0.ini
- code/LinkPrediction-master/.spyproject/config/defaults/defaults-vcs-0.2.0.ini
- code/LinkPrediction-master/.spyproject/config/defaults/defaults-workspace-0.2.0.ini
- code/LinkPrediction-master/.spyproject/config/encoding.ini
- code/LinkPrediction-master/.spyproject/config/vcs.ini
- code/LinkPrediction-master/.spyproject/config/workspace.ini
- code/LinkPrediction-master/.spyproject/encoding.ini
- code/LinkPrediction-master/.spyproject/vcs.ini
- code/LinkPrediction-master/.spyproject/workspace.ini
- code/LinkPrediction-master/DESCRIPTION
- code/LinkPrediction-master/LICENSE
- code/LinkPrediction-master/NAMESPACE
- code/LinkPrediction-master/R/
- code/LinkPrediction-master/R/assess_link_predictors.R
- code/LinkPrediction-master/R/jazz_collab_data.R
- code/LinkPrediction-master/R/karate_club_data.R
- code/LinkPrediction-master/R/link_predictors.R
- code/LinkPrediction-master/README.Rmd
- code/LinkPrediction-master/README.md
- code/LinkPrediction-master/README_files/
- code/LinkPrediction-master/README_files/figure-markdown_github/
- code/LinkPrediction-master/README_files/figure-markdown_github/unnamed-chunk-5-1.png
- code/LinkPrediction-master/README_files/figure-markdown_github-ascii_identifiers/
- code/LinkPrediction-master/README_files/figure-markdown_github-ascii_identifiers/unnamed-chunk-5-1.png
- code/LinkPrediction-master/data/
- code/LinkPrediction-master/data/jazz_collab.RData
- code/LinkPrediction-master/data/karate_club.RData
- code/LinkPrediction-master/man/
- code/LinkPrediction-master/man/compute_caa_ra.Rd
- code/LinkPrediction-master/man/compute_car.Rd
- code/LinkPrediction-master/man/compute_cpa.Rd
- code/LinkPrediction-master/man/compute_ra.Rd
- code/LinkPrediction-master/man/get_non_edges.Rd
- code/LinkPrediction-master/man/jazz_collab.Rd
- code/LinkPrediction-master/man/karate_club.Rd
- code/LinkPrediction-master/man/lp_aa.Rd
- code/LinkPrediction-master/man/lp_caa.Rd
- code/LinkPrediction-master/man/lp_car.Rd
- code/LinkPrediction-master/man/lp_cn.Rd
- code/LinkPrediction-master/man/lp_cpa.Rd
- code/LinkPrediction-master/man/lp_cra.Rd
- code/LinkPrediction-master/man/lp_dice.Rd
- code/LinkPrediction-master/man/lp_hrg.Rd
- code/LinkPrediction-master/man/lp_igraph.Rd
- code/LinkPrediction-master/man/lp_isomap.Rd
- code/LinkPrediction-master/man/lp_jc.Rd
- code/LinkPrediction-master/man/lp_l3.Rd
- code/LinkPrediction-master/man/lp_leig.Rd
- code/LinkPrediction-master/man/lp_matrix.Rd
- code/LinkPrediction-master/man/lp_mce.Rd
- code/LinkPrediction-master/man/lp_pa.Rd
- code/LinkPrediction-master/man/lp_ra.Rd
- code/LinkPrediction-master/man/lp_spm.Rd
- code/LinkPrediction-master/man/plot_lp_performance.Rd
- code/LinkPrediction-master/man/prune_predict_assess.Rd
- code/LinkPrediction-master/man/prune_recover.Rd
- code/LinkPrediction-master/man/structural_consistency.Rd
- code/Read me.txt
- code/dtw-master/
- code/dtw-master/.gitignore
- code/dtw-master/.travis.yml
- code/dtw-master/LICENSE
- code/dtw-master/README.md
- code/dtw-master/acc.png
- code/dtw-master/dtw/
- code/dtw-master/dtw/__init__.py
- code/dtw-master/dtw/dtw.py
- code/dtw-master/dtw/version.py
- code/dtw-master/examples/
- code/dtw-master/examples/MFCC + DTW.ipynb
- code/dtw-master/examples/simple example.ipynb
- code/dtw-master/examples/speech-recognition.ipynb
- code/dtw-master/setup.cfg
- code/dtw-master/setup.py
- code/dtw-master/tests/
- code/dtw-master/tests/__init__.py
- code/dtw-master/tests/test.py
- code/dtw-master/tests/test_fastvsnormal.py
- code/dtw-master/tests/test_import.py
