# Supplementary material for: Comparative Analysis of Unsupervised Protein Similarity Prediction Based on Graph Embedding
Source: Front Genet. 2021 Sep 22;12:744334. doi: 10.3389/fgene.2021.744334 (PMC8493040; doi:10.3389/fgene.2021.744334)
Supplement: Supplementary file 2 [file Data_Sheet_2.ZIP › code/AUC ROC.R]

library(ggplot2)
library(LinkPrediction)

library(pROC)
library(igraph)
library(precrec)
memory.limit(102400)
#Ð´³öÎÄ¼þµ½python»ñÈ¡×î´óÁ¬Í¨Í¼
write.table(rel5,file = 'D:/Ô­Ê¼/humanrel5.txt',row.names = F,col.names = F)
#¶ÁÈë×î´óÁ¬Í¨Í¼
line <- read.csv('D:/yeast/line.csv',header = F)
#°ÑÃ»ÓÃµÄµÚÈýÁÐÉ¾³ý
line5l <- line5l[,-3]

sdne <- l4

deepwalk0.5 <- filter(deepwalk,x<0.5)


sdne0.51 <- deepwalk[,-c(1:2)]
library(ggplot2)

ggplot(NULL,aes(x=sdne0.5))+
  geom_line(stat="density",colour="green",size=1)+
  ggtitle("deepwalk5%-dtw-human")

ggplot(NULL,aes(x=sdne0.51))+
  geom_line(stat="density",colour="green",size=1)+
  ggtitle("deepwalk-dtw-huamn")


jiangyeast5 <- l4[c(1:1569383),-3]

###Ç°
deepwalk5 <- deepwalk[c(1:1183876),-3]
##ÖÐ¼ä
deepwalk5mind <- deepwalk[c(1965135:2171990),-3]

node2vecmind <- node2vec[c(11246832:12430699),-3]
###ºó
##line5final <- line[c(12430699:13614574),-3]
deepwalk5final  <- deepwalk[c(22427646:23677521),-3]
##############Ô­Ê¼·½·¨


#########yeastµÄµ°°×ÖÊÕÒÖÐ¼ä

##Ç°
line5dtw <- l4[c(1:206856),-3]

yeastrel <- l5[c(1:156938),-3]


line5mind2 <-l4[c(206856:413711),-3]

line5mind <-l4[c(1965135:2171990),-3]


linefinal <-l4[c(3930271:4137125),-3]


relhuman5 <-l5[c(1:870987),-3]

###Ç°
jiang5 <- l4[c(1:870987),-3]
##ÖÐ¼ä
relhuamnmind5 <- l5[c(435494:1306480),-3]
###ºó
##line5final <- line[c(12430699:13614574),-3]
relhuamnfinal5  <- l5[c(16548767:17419753),-3]


#####Ð´³öÀ´ÕÒÁªÍ¨Í¼
ppi<- read.table(file = 'D:/4932-ppi.txt')
ppi <- ppi[,-3]

sdne5dtwl <- sdne5dtwl[,-3]
write.table(yeastrel,file = 'D:/human-cosinenew/yeastrel.txt',row.names = F,col.names = F)

write.table(jiangfinal,file = 'D:/human-dtwnew/jiangfinal.txt',row.names = F,col.names = F)

###3#¶ÁÈëÁªÍ¨Í¼
jianghuman5l <- read.table('D:/l.txt',header = F)

deepwalk5mind<- read.table('D:/yeast-cosinenew/deepwalk5mindl.txt',header = F)

deepwalk5finall <- read.table('D:/human-cosinenew/deepwalk5finall.txt',header = F)


3083886*5/100
lin5 <- l4[c(1:206836),-3]
3083886-nrow(Resnik5)+1
Resnik5f <- l5[c(2929693:3083886),-3]

rel5 <- l5[c(1:870987),-3]

l4 <- arrange(l4,x)

library(dplyr)
line <- l5
sdne[,3] <- 1-sdne[,3]
sdne <- arrange(sdne,x)
line0.1 <- line[which(line[,3]<=0.1),-3]


23677521-nrow(node2vec5)+1
sdne5f <- sdne[c(22493646:23677521),-3]

23677521*10/100
sdne5 <- sdne[c(1:1183876),-3]

g <- graph.data.frame(relhuman5,directed = F)

removable_links <- E(g)


links_rem <- round(ecount(g)*20/100)


prune_predict_assess <- function(g, method, links_rem, removable_links){
  # Prepare vector for results
  perf <- numeric(4)
  names(perf) <- c("recall_at_k", "aupr", "auroc", "avg_prec")
  
  # Sample edges at random from the removable set
  edg <- sample(removable_links, links_rem)
  
  # Prune the network of interest
  g_perturbed <- delete_edges(g, edg)
  
  # Predict links and determine scores and classes
  pred <- do.call(method, list(g = g_perturbed))
  scr <- nrow(pred):1
  classes <- g[from = pred$nodeA, to = pred$nodeB]
  
  # Compute Recall@k
  perf["recall_at_k"] <- sum(classes[1:links_rem])/links_rem
  
  # Compute AUPR and AUROC
  meval <- evalmod(scores = scr, labels = classes)
  perf["aupr"] <- attr(meval$prcs[[1]], "auc")
  perf["auroc"] <- attr(meval$rocs[[1]], "auc")
  
  # Compute Avg. Precision
  perf["avg_prec"] <- mean(meval$prcs[[1]]$y[meval$prcs[[1]]$orig_points])
  #pref["want"] <- classes
  l1 <- list()
  l1[[1]] <- perf
  l1[[2]] <- cbind(pred,classes)
  return(l1)
}


lp_igraph(deepwalk5, jaccard)


library(precrec)


####cn
k11<- prune_predict_assess(g,lp_cn,links_rem,removable_links)
roc11<- roc(direction='<',k11[[2]]$classes,k11[[2]]$scr)
roc11


####aa
k12<- prune_predict_assess(g,lp_aa,links_rem,removable_links)
roc12<- roc(direction='<',k12[[2]]$classes,k12[[2]]$scr)
roc12


######raÖ¸±ê
k14<- prune_predict_assess(g,lp_ra,links_rem,removable_links)

roc14<- roc(direction='<',k14[[2]]$classes,k14[[2]]$scr)
roc14


#3####jc
k1577<- prune_predict_assess(g,lp_jc,links_rem,removable_links)
roc1<- roc(direction='<',k1[[2]]$classes,k1[[2]]$scr)
roc1

node2vec5mindl <- node2vec5mindl[,-3]


k1m<- prune_predict_assess(g,lp_jc,links_rem,removable_links)
roc1m<- roc(direction='<',k1m[[2]]$classes,k1m[[2]]$scr)
roc1m

k1m1<- prune_predict_assess(g,lp_jc,links_rem,removable_links)

roc1m1<- roc(direction='<',k1m1[[2]]$classes,k1m1[[2]]$scr)

roc1m1


k1last<- prune_predict_assess(g,lp_jc,links_rem,removable_links)
roc1last<- roc(direction='<',k1last[[2]]$classes,k1last[[2]]$scr)
roc1last

roc2


k2<- prune_predict_assess(g,lp_jc,links_rem,removable_links)
#´¢´æÕý×ÅµÄ

#´¢´æµ¹×ÅµÄ
roc2<- roc(direction='<',k2[[2]]$classes,k2[[2]]$scr)
roc2 


k2a<- prune_predict_assess(g,lp_aa,links_rem,removable_links)
#´¢´æÕý×ÅµÄ

#´¢´æµ¹×ÅµÄ
roc2a<- roc(direction='<',k2a[[2]]$classes,k2a[[2]]$scr)
roc2a 


0.05678

#prec1<- precrec::auc(k[[2]]$classes,k[[2]]$scr)
#prec1<- precrec::auc(k[[2]]$classes,k[[2]]$scr)
o <- list(roc1)

names(o) <- c(paste0('AUC:',round(roc1[["auc"]],4)))


windowsFonts(myFont = windowsFont("Times New Roman"))


ggroc(o,aes=c("color"),size=1,alpha=2,legacy.axes = T)+
  theme_bw()+
  #geom_line(aes(size = 1.5))+
  theme(legend.title=element_text(family = 'myFont',face = "bold",size =10),legend.text = element_text(family = 'myFont',face = "bold",size =10),axis.text = element_text(family = 'myFont',face = "bold",size =15),axis.title = element_text(size = 15,family = "myFont",face = "bold"),plot.title=element_text(size = 15,hjust=0.5,family = "myFont",face = "bold"),panel.border=element_rect(colour='black'),panel.background = element_blank(),axis.line = element_line(color = "black"),panel.grid.major = element_blank(),panel.grid.minor = element_blank())+
  #annotate("text", x=0.5, y=0.9, label=paste('AUC=',round(roc1[["auc"]],4),sep = ''),size=4, fontface="bold")+
  #annotate("text", x=0.5, y=0.5, label=paste('AUC=',round(roc1m[["auc"]],4),sep = ''),size=4, fontface="bold")+
  
  #annotate("text", x=0.5, y=0.3, label=paste('AUC=',round(roc1last[["auc"]],4),sep = ''),size=4, fontface="bold")+
  geom_segment(aes(x = 0, xend = 1, y = 0, yend = 1),color="grey", linetype="dashed")+
  labs(title = 'ROC curve of Rel method',colour = "Value AUC")+
  guides(shape = guide_legend(override.aes = list(size = 15)))


xxxinstall.packages('modEvA')
library(modEvA)

auc=AUC(obs=k[[2]]$classes,pred=k[[2]]$scr,curve = "ROC", simplif=TRUE, main = "ROC curve")

auc=AUC(obs=aSAH$outcome,pred=aSAH$s100b,curve = "ROC", simplif=F, main = "ROC curve")

##»­prÇúÏßµÄ
aupr=AUC(obs=k[[2]]$classes,pred=k[[2]]$scr,curve = "PR", simplif=TRUE, main = "PR curve")

library(ggplot2)
ggplot(data = deepwalk,mapping = aes(x=x))+
  geom_line(colour='green',stat = 'density')+
  ylim(0,10)
