# Supplementary material for: Comparative Analysis of Unsupervised Protein Similarity Prediction Based on Graph Embedding
Source: Front Genet. 2021 Sep 22;12:744334. doi: 10.3389/fgene.2021.744334 (PMC8493040; doi:10.3389/fgene.2021.744334)
Supplement: Supplementary file 2 [file Data_Sheet_2.ZIP › code/Check connectivity.py]

# -*- coding: utf-8 -*-
"""
Created on Tue Mar  9 14:30:26 2021

@author: Kch
"""

import networkx as nx
import matplotlib.pyplot as plt

pointList = ['A','B','C','D','E','F','G']
linkList = [('A','B'),('B','C'),('C','D'),('E','F'),('F','G'),]


def subgraph():
    #G = nx.Graph()
    # 转化为图结构
    #for node in pointList:
     #   G.add_node(node)

    #for link in linkList:
    #    G.add_edge(link[0], link[1])
    G = nx.read_edgelist("D:/wzq1.txt")
   # 画图
    plt.subplot(211)
    nx.draw_networkx(G, with_labels=True)
    color =['y','g']
    subplot = [223,224]
    # 打印连通子图
    for c in nx.connected_components(G):
       # 得到不连通的子集
        nodeSet = G.subgraph(c).nodes()
       # 绘制子图
        subgraph = G.subgraph(c)
        plt.subplot(subplot[0])  # 第二整行
        nx.draw_networkx(subgraph, with_labels=True,node_color=color[0])
        color.pop(0)
        subplot.pop(0)
        print(subgraph)   
    plt.show()


subgraph()


import networkx as nx
import matplotlib.pyplot as plt
import numpy as np

k=[]
G = nx.read_edgelist("D:/yeast-dtwnew/linefinal.txt")
for c in nx.connected_components(G):
    nodeSet = G.subgraph(c)
    k.append(nodeSet)
    

n=[]
n_len=[]
G = nx.read_edgelist("D:/yeast-dtwnew/linefinal.txt")
for c in nx.connected_components(G):
    nodeSet = G.subgraph(c).nodes()
    n_len.append(len(nodeSet))
    n.append(nodeSet)    
     
    
np.max(n_len)

g=k[0]

l=list(g.nodes())


nx.write_edgelist(g,'D:/yeast-dtwnew/linefinall.txt')
