# Supplementary material for: Comparative Analysis of Unsupervised Protein Similarity Prediction Based on Graph Embedding
Source: Front Genet. 2021 Sep 22;12:744334. doi: 10.3389/fgene.2021.744334 (PMC8493040; doi:10.3389/fgene.2021.744334)
Supplement: Supplementary file 2 [file Data_Sheet_2.ZIP › code/DTW.R]

#µ°°×ÖÊÎÄ¼þ9606
a1 <- readLines('D:/yeast/goa-4932-yeast.txt')

a2 <- list()
for (i in c(1:length(a1))) {
  a2[i]<- strsplit(a1[i],'\t')[[1]][2]
  print(i)
}

#»ñÈ¡ËùÓÐµ°°×ÖÊµÄÃû×Ö
names1 <- c()
for (i in c(1:length(a1))) {
  names1[i]<- strsplit(a1[i],'\t')[[1]][1]
  print(i)
}
#°Ña3ÁÐ±íµÄÃû×Ö¸Ä³Éµ°°×ÖÊÃû×Ö
names(a2) <- names1

#°Ñgo¸ø²ð¿ª
a2 <- sapply(a2,strsplit,';')

#°Ñgo²ð¿ªºó£¬·¢ÏÖ×Ö·ûÀïÃæÓÐ¶àÓàµÄ¿Õ¸ñ£¬É¾³ý¿Õ¸ñ
library(stringr)
a2 <- sapply(a2,str_remove,' ')
#pÊÇµÃµ½µÄµ°°×ÖÊºóÃæÊÇNAµÄË÷Òý
p<- sapply(a2, function(X){all(is.na(X))})
#É¾³ýÄÇÐ©NAµÄµ°°×ÖÊ
a2 <- a2[-which(p)]
rm(p)
rm(i)
rm(names1)
rm(a1)
#µÃµ½×îºóÎÒÃÇÒªµÄ6967¸öµ°°×ÖÊÃû³Æ
p_names <- names(a2)


##############·Ö¸îÏß#####################################

#¶ÁÈëÊý¾Ý²¢ÕûÀí³Éµ°°×ÖÊ+GO+£¨BP/MF/CC£©µÄÐÎÊ½19752¸öµ°°×ÖÊ
k1 <- readLines('D:/yeast/goa_yeast.gaf')
k1 <- strsplit(k1,'\t')
##¿´ÁÐ±íÖÐÔªËØK[[2]]

p<- sapply(k1, function(X){length(X)==16})
all(p)
rm(p)
##²é¿´¾ØÕóÖÐµÄÔªËØk1[ÐÐ£¬ÁÐ]
k1 <- do.call(rbind,k1)
k1 <- k1[,c(2,5,9)]

#»ñÈ¡19752¸öµ°°×ÖÊºÍ6967¸öµ°°×ÖÊµÄ½»¼¯
k2 <- data.frame()
for (i in c(1:length(p_names))) {
  x1 <- k1[p_names[i]==k1[,1],]
  k2 <- rbind(k2,x1)
  print(i)
}
rm(x1)
rm(i)
rm(k1)
#»ñÈ¡6882¸ö£¨¼´½»¼¯ÖÐµ°°×ÖÊµÄÃû×Ö£©
end_names <- unique(k2[,1])

##########################·Ö¸îÏß###############################

#°Ñmf£¬cc£¬bp·Ö¿ª
library(stringr)
p<- str_detect(k2[,2],'GO')
all(p)
rm(p)

mf <- k2[k2[,3]=='F',]
cc <- k2[k2[,3]=='C',]
bp <- k2[k2[,3]=='P',]

#´Ó×Ô´øµÄGOÊý¾Ý¿âÖÐÕÒ³öËùÓÐGOµÄ×æÏÈ½Úµã
library(GO.db)
MF <- as.list(GOMFANCESTOR)
CC <- as.list(GOCCANCESTOR)
BP <- as.list(GOBPANCESTOR)
#É¾³ýÆäÖÐµÄNAÖµºÍNULLÖµ
MF <- MF[!is.na(MF)]
CC <- CC[!is.na(CC)]
BP <- BP[!is.na(BP)]

p<- sapply(MF,is.null)
sum(p)
p<- sapply(CC,is.null)
sum(p)
p<- sapply(BP,is.null)
sum(p)
rm(p)

#ÓÉÓÚÃ¿Ò»Ïîºó±ß¶¼»áÓÐÒ»¸öÃ»ÓÃµÄ¡¯all¡®£¬É¾È¥all
MF <- lapply(MF,function(X){X = X[-which(str_detect(X,'all'))]})
CC <- lapply(CC,function(X){X = X[-which(str_detect(X,'all'))]})
BP <- lapply(BP,function(X){X = X[-which(str_detect(X,'all'))]})

fun1 <- function(X){
  list1 <- list()
  X1 <- unique(X[,1])
  for (i in c(1:length(X1))) {
    X2 <- which(X[,1]==X1[i])
    list1[[X1[i]]] <- X[X2,2] 
    print(i)
  }
  
  list1
}

#½«bp£¬cc£¬mf×ª»¯³ÉÒ»¸öµ°°×ÖÊºó±ß½Ó×Å¶à¸ögoµÄÁÐ±íÐÎÊ½
bp1 <- fun1(bp)
cc1 <- fun1(cc)
mf1 <- fun1(mf)
rm(bp)
rm(cc)
rm(mf)

#È¥µôµ°°×ÖÊºóÃægoµÄÖØ¸´Ïî
bp1 <- lapply(bp1, unique)
cc1 <- lapply(cc1, unique)
mf1 <- lapply(mf1, unique)

#bp2£¬cc2£¬mf2ÊÇ°Ñµ°°×ÖÊ+go±ä³Éµ°°×ÖÊ+go+goµÄ×æÏÈ
bp2 <- lapply(bp1, function(X){
  X1=as.vector(unlist(BP[X]))
  X=unique(c(X,X1))
})

cc2 <- lapply(cc1, function(X){
  X1=as.vector(unlist(CC[X]))
  X=unique(c(X,X1))
})

mf2 <- lapply(mf1, function(X){
  X1=as.vector(unlist(MF[X]))
  X=unique(c(X,X1))
})

#######################·Ö¸îÏß################################
#ºÏ²¢mf£¬cc£¬bp
#°ÑÉÏÃæµÄ×éºÏÆðÀ´£¨²»Çø·Öbp£¬cc£¬mf£©
bind <- c(bp2,mf2)
bind <- c(bind,cc2)
#bindÖÐÓÐÏàÍ¬µÄµ°°×ÖÊ£¬¹Ê°ÑÓÐÏàÍ¬µ°°×ÖÊÃûµÄgoºÏ²¢ÆðÀ´²¢ÇÒÈ¥ÖØ
bind2<- lapply(split(bind, names(bind)), function(X){do.call(c, X)})

bind2<- lapply(bind2,as.vector)

bind2<- lapply(bind2,unique)

#######################·Ö¸îÏß#####################################

#¶ÁÈëgo+idÎÄ±¾
term_id<- read.table('D:/1/term-id.txt',header = F)

#°ÑÐÐÃû¸ÄÎªgo
rownames(term_id) <- term_id[,1]

#½«bind4ÖÐµÄgo»»³Éid²¢È¥ÖØ£¬ÅÅÐò
bind_id <- lapply(bind2,function(X){term_id[X,2]})

bind_id2 <- lapply(bind_id,na.omit)

bind_id2 <- lapply(bind_id2,as.vector)

bind_id2 <- lapply(bind_id2,sort)

#####################·Ö¸îÏß######################################### 

#µ°°×ÖÊÃû×ÖË³Ðò´æºÃ£¨ÓÃDTW¼ÆËãºÃÔÙ¼ÓÉÏ£©
sort_name <- names(bind_id2)


#Ð´³ö²»´ø´øµ°°×ÖÊÃû×ÖµÄµ°°×ÖÊ+ÏòÁ¿±íÊ¾
con <- file("D:/DTW_id.txt",open = "w")
for (i in c(1:length(bind_id2))) {
  writeLines(paste(bind_id2[[i]],collapse = ' '),con = con)
  print(i)
}
close(con)

######################·Ö¸îÏß##################################

#¶Ágo+ÏòÁ¿±íÊ¾ÎÄ¼þ
n1 <- read.table('D:/term-grapphnode2vec.txt',header = F)
#°Ñgo±ä³ÉÐÐÃû
rownames(n1) <- n1[,1]
n1 <- n1[,-1]

#°Ñµ°°×ÖÊ+goÎÄ¼þºÍgo+ÏòÁ¿±íÊ¾ÎÄ¼þºÏ²¢³Éµ°°×ÖÊ+go+ÏòÁ¿±íÊ¾
n2 <- list()
for (i in c(1:length(bind2))) {
  b<- n1[bind2[[i]],]
  n2[[i]] <- b
  print(i)
}

#°Ñn2ÁÐ±íµÄÃû×Ö¸Ä³Éµ°°×ÖÊ
names(n2) <- sort_name
#°Ñn2ÖÐµÄ¾ØÕó×ª»¯ÎªÏòÁ¿²¢É¾³ýÏòÁ¿ÖÐµÄNAÖµ
O3 <- sapply(O2,t)
n2 <- sapply(n2,as.vector)
n2 <- sapply(n2,na.omit)
n2 <- sapply(n2,as.vector)


#Ð´³ö²»´ø´øµ°°×ÖÊÃû×ÖµÄµ°°×ÖÊ+ÏòÁ¿±íÊ¾
con <- file("D:/DTW_vector.txt",open = "w")
for (i in c(1:length(n2))) {
  writeLines(paste(n2[[i]],collapse = ' '),con = con)
  print(i)
}
close(con)


sm = as.data.frame(o2)

#####################·Ö¸îÏß###########################################

#¶ÁÈëµ°°×ÖÊ-µ°°×ÖÊµÄ¼ÆËã³öµÄDTWÖµ
l3 <- read.csv(file = 'D:/1/GODTWnode2vec.csv',header = F)
l3 <- o2
o2_name <- colnames(o2)
#¸øÐÐÁÐÃüÃû
colnames(l3) <- sort_name
rownames(l3) <- sort_name


#°Ñ¶ÁÈëµÄµ°°×ÖÊ-µ°°×ÖÊ×ª»¯³ÉÈýÔª×éÐÎÊ½
l3 <- as.matrix(l3)
l3[which(l3==0)]=NA
l3[upper.tri(l3)] = 0
diag(l3) <- 0
library(Matrix)
l4 = Matrix(l3)
l4 = summary(l4)
l4 = as.data.frame(l4)

#°ÑID»»³Éµ°°×ÖÊÃû²¢É¾³ýNAÖµ
names <- cbind(c(1:2832),sort_name)
l4 <- merge(l4,names,by.x = 'i',by.y = 'V1')
l4 <- merge(l4,names,by.x = 'j',by.y = 'V1')
l4 <- l4[,-c(1,2)]
l4 <- l4[,c(3,2,1)]
l4[,3][which(is.na(l4[,3]))]=0
l4[,3] <- 1-l4[,3]


#¸ù¾ÝDTWÖµ´óÐ¡ÅÅÐò
library(dplyr)
o4 <- arrange(o4,x)

sdne <- l5
node2vec[,3] <- node2vec[,3]/max(node2vec[,3])


node2vec0.1<- node2vec[which(node2vec[,3]<=0.1),-3]
line0.1f <- line[c(23648514:23677521),-3]

dtw4 <- arrange(dtw3,x,sort_name.y)
dtw5 <- arrange(dtw2,sort_name.y,x)


#########################################################


d1[,3] <- 1-d1[,3]

library(ggplot2)
ggplot(data = l5,mapping = aes(x=x))+
  geom_line(colour='green',stat = 'density')


length(which(d1[,3]==0))
10784
wzq1=l5[which(l5[,3]>=0.5),-3]
write.table(wzq1,file = 'D:/GOASDNE.txt',row.names = F,col.names = F)

#######################·Ö¸îÏß#######################################

#°Ñµ°°×ÖÊ»»³É×Ô¼º±àµÄid
#bind_id3 <- bind_id2
#names(bind_id3) <- c(47213:54094)


#°Ñµ°°×ÖÊid+goidÐÎÊ½×ª»¯ÎªÍ¼
x1 <- data.frame()
for (i in c(1:length(bind2))) {
  x2<- cbind(names(bind2)[i],bind2[[i]])
  x1 <- rbind(x1,x2)
  print(i)
}
rm(x2)
term_graph <- read.table('D:/term-graph.txt',header = F)

xx <- rbind(x1,term_graph)

write.table(xx,file = 'D:/term_graph_p.txt',row.names = F,col.names = F)

#################·Ö¸îÏß########################################

#ºÏ²¢mf£¬cc£¬bp
#°ÑÉÏÃæµÄ×éºÏÆðÀ´£¨²»Çø·Öbp£¬cc£¬mf£©
bi <- c(bp1,mf1)
bi <- c(bi,cc1)
#bindÖÐÓÐÏàÍ¬µÄµ°°×ÖÊ£¬¹Ê°ÑÓÐÏàÍ¬µ°°×ÖÊÃûµÄgoºÏ²¢ÆðÀ´²¢ÇÒÈ¥ÖØ
bi2<- lapply(split(bi, names(bi)), function(X){do.call(c, X)})

bi2<- lapply(bi2,as.vector)

bi2<- lapply(bi2,unique)

#°Ñµ°°×ÖÊid+goidÐÎÊ½×ª»¯ÎªÍ¼
x1 <- data.frame()
for (i in c(1:length(bi2))) {
  x2<- cbind(names(bi2)[i],bi2[[i]])
  x1 <- rbind(x1,x2)
  print(i)
}
rm(x2)
term_graph <- read.table('D:/term-graph.txt',header = F)

xx <- rbind(x1,term_graph)

write.table(xx,file = 'D:/yeast/term_graph_yeast(WUZUXIAN).txt',row.names = F,col.names = F)

################################################################

#¶Ágo+ÏòÁ¿±íÊ¾ÎÄ¼þ
n1 <- read.table('D:/term-grapphnode2vec.txt',header = F)
#°Ñgo±ä³ÉÐÐÃû
rownames(n1) <- n1[,1]
n1 <- n1[,-1]

#°Ñµ°°×ÖÊ+goÎÄ¼þºÍgo+ÏòÁ¿±íÊ¾ÎÄ¼þºÏ²¢³Éµ°°×ÖÊ+go+ÏòÁ¿±íÊ¾
n2 <- list()
for (i in c(1:length(bi2))) {
  b<- n1[bi2[[i]],]
  n2[[i]] <- b
  print(i)
}

sort_name <- names(bi2)
#°Ñn2ÁÐ±íµÄÃû×Ö¸Ä³Éµ°°×ÖÊ
names(n2) <- sort_name
#°Ñn2ÖÐµÄ¾ØÕó×ª»¯ÎªÏòÁ¿²¢É¾³ýÏòÁ¿ÖÐµÄNAÖµ
n2 <- sapply(n2,t)
n2 <- sapply(n2,as.vector)
n2 <- sapply(n2,na.omit)
n2 <- sapply(n2,as.vector)


#Ð´³ö²»´ø´øµ°°×ÖÊÃû×ÖµÄµ°°×ÖÊ+ÏòÁ¿±íÊ¾
con <- file("D:/yeast/yeast_node2vecdtw.txt",open = "w")
for (i in c(1:length(n2))) {
  writeLines(paste(n2[[i]],collapse = ' '),con = con)
  print(i)
}
close(con)
