# Supplementary material for: Comparative Analysis of Unsupervised Protein Similarity Prediction Based on Graph Embedding
Source: Front Genet. 2021 Sep 22;12:744334. doi: 10.3389/fgene.2021.744334 (PMC8493040; doi:10.3389/fgene.2021.744334)
Supplement: Supplementary file 2 [file Data_Sheet_2.ZIP › code/Evaluation index calculation.R]

cn <- lp_cn(jazz_collab)
sigma_c <- structural_consistency(jazz_collab)
mean(sigma_c)
sd(sigma_c)
lp_rnd <- function(g){
  non_edges <- get_non_edges(g)
  prediction <- tibble(nodeA = non_edges[, 1], nodeB = non_edges[, 2],
                       scr = sample(nrow(non_edges))) %>% 
    arrange(desc(scr))
  return(prediction)
}

d <- read.table('D:/node0.7graph.txt',header = F)
d <- line0.3[,-3]
g <- graph.data.frame(d,directed = F)


assessment <- prune_recover(g,"lp_jc",'lp_l3',probes = c(0.1,0.2,0.3,0.4,0.5), epochs = 1)

plot_lp_performance(assessment, err = "sd")
ecount(jazz_collab)

library(ggplot2)

ggplot(data = assessment,mapping = aes(x=recall_at_k,y=avg_prec))+
  geom_line()


library(LinkPrediction)

g=karate_club
predictors <- list('lp_jc','lp_l3')
probes <- c(0.1,0.2)
epochs = 2
preserve_conn = FALSE
use_weights = FALSE

if(preserve_conn){
  # Compute a minimum spanning tree and prune around it
  if(use_weights){
    g_mst <- mst(g)  
  }else{
    g_mst <- mst(g, algorithm = "unweighted") 
  }
  removable_links <- E(g)[-g[from = head_of(g_mst, E(g_mst)), 
                             to = tail_of(g_mst, E(g_mst)), edges = TRUE]]
}else{
  removable_links <- E(g)
}

ecount(g)
vcount(g)

col_len <- length(predictors) * length(probes) * epochs


res <- tibble(method = rep(unlist(predictors), length(probes) * epochs), 
              epoch = rep(1:epochs, each = length(predictors)*length(probes)), 
              frac_rem = rep(rep(probes, each = length(predictors)), epochs), 
              links_rem = round(frac_rem * length(removable_links)), 
              recall_at_k = numeric(col_len),
              aupr = numeric(col_len),
              auroc = numeric(col_len),
              avg_prec = numeric(col_len))


prune_predict_assess <- function(g, method, links_rem, removable_links){
  # Prepare vector for results
  perf <- numeric(4)
  names(perf) <- c("recall_at_k", "aupr", "auroc", "avg_prec")
  
  # Sample edges at random from the removable set
  edg <- sample(removable_links, links_rem)
  
  # Prune the network of interest
  g_perturbed <- delete_edges(g, edg)
  
  # Predict links and determine scores and classes
  pred <- do.call(method, list(g = g_perturbed))
  scr <- nrow(pred):1
  classes <- g[from = pred$nodeA, to = pred$nodeB]
  
  # Compute Recall@k
  perf["recall_at_k"] <- sum(classes[1:links_rem])/links_rem
  
  # Compute AUPR and AUROC
  meval <- evalmod(scores = scr, labels = classes)
  perf["aupr"] <- attr(meval$prcs[[1]], "auc")
  perf["auroc"] <- attr(meval$rocs[[1]], "auc")
  
  # Compute Avg. Precision
  perf["avg_prec"] <- mean(meval$prcs[[1]]$y[meval$prcs[[1]]$orig_points])
  
  return(perf)
}


library(ggplot2)
install.packages('pROC')
library(pROC)
library(igraph)
library(precrec)


data(aSAH)
roc1 <- roc(direction='<',aSAH$outcome,aSAH$s100b)

roc2 <- roc(aSAH$outcome,aSAH$ndka)


plot(roc1, # roc1»»Îªroc2£¬¸ü¸Ä²ÎÊý¿É»æÖÆroc2ÇúÏß
     print.auc=TRUE,print.auc.x=0.5,print.auc.y=0.5, # Í¼ÏñÉÏÊä³öAUCÖµ,×ø±êÎª(x£¬y)
     auc.polygon=TRUE, auc.polygon.col="skyblue", # ÉèÖÃROCÇúÏßÏÂÌî³äÉ«
     max.auc.polygon=TRUE, # Ìî³äÕû¸öÍ¼Ïñ
     grid=c(0.1,0.2), grid.col=c("green", "red"), # ÉèÖÃ¼ä¾àÎª0.1£¬0.2£¬ÏßÌõÑÕÉ«
     print.thres=TRUE, print.thres.cex=0.8,  # Í¼ÏñÉÏÊä³ö×î¼Ñ½Ø¶ÏÖµ£¬×ÖÌåËõ·Å0.8±¶
     legacy.axes=TRUE)  # Ê¹ºáÖá´Ó0µ½1£¬±íÊ¾Îª1-ÌØÒì¶È


plot.roc(roc2,
         add=T,  # Ôö¼ÓÇúÏß
         col="#252A34", # ÇúÏßÑÕÉ«ÎªºìÉ«
         print.thres=TRUE, print.thres.cex=0.9,  # Í¼ÏñÉÏÊä³ö×î¼Ñ½Ø¶ÏÖµ£¬×ÖÌåËõ·Å±¶Êý
         print.auc=TRUE, print.auc.x=0.4,print.auc.y=0.4,
         # Í¼ÏñÉÏÊä³öAUCÖµ,×ø±êÎª(x£¬y)
         smooth = F)  # »æÖÆ²»Æ½»¬ÇúÏß

testobj # ¼ìÑéÁ½ÌõÇúÏß
text(0.8, 0.2, labels=paste("P value =", format.pval(testobj$p.value)), adj=c(0, .5)) # ÔÚÍ¼ÉÏÌí¼ÓPÖµ
legend(0.35,0.30,  # Í¼ÀýÎ»ÖÃ
       bty = "n",  # Í¼ÀýÑùÊ½£¬Ä¬ÈÏÎª "o"
       title="",   # ÒýºÅÄÚÌí¼ÓÍ¼Àý±êÌâ
       legend=c("roc1","roc2"),  # Ìí¼Ó·Ö×é
       col=c("#FF2E63","#252A34"),  # ÑÕÉ«¸úÇ°ÃæÒ»ÖÂ
       lwd=2)  # ÏßÌõ´ÖÏ¸
########################################################################

t1 <- read.table('D:/DTWidzuida0.99.txt',header = F)
t1 <- t1[,-3]


g <- graph.data.frame(deepwalk0.1f,directed = F)
removable_links <- E(g)
links_rem <- round(ecount(g)*20/100)


prune_predict_assess <- function(g, method, links_rem, removable_links){
  # Prepare vector for results
  perf <- numeric(4)
  names(perf) <- c("recall_at_k", "aupr", "auroc", "avg_prec")
  
  # Sample edges at random from the removable set
  edg <- sample(removable_links, links_rem)
  
  # Prune the network of interest
  g_perturbed <- delete_edges(g, edg)
  
  # Predict links and determine scores and classes
  pred <- do.call(method, list(g = g_perturbed))
  scr <- nrow(pred):1
  classes <- g[from = pred$nodeA, to = pred$nodeB]
  
  # Compute Recall@k
  perf["recall_at_k"] <- sum(classes[1:links_rem])/links_rem
  
  # Compute AUPR and AUROC
  meval <- evalmod(scores = scr, labels = classes)
  perf["aupr"] <- attr(meval$prcs[[1]], "auc")
  perf["auroc"] <- attr(meval$rocs[[1]], "auc")
  
  # Compute Avg. Precision
  perf["avg_prec"] <- mean(meval$prcs[[1]]$y[meval$prcs[[1]]$orig_points])
  #pref["want"] <- classes
  l1 <- list()
  l1[[1]] <- perf
  l1[[2]] <- cbind(pred,classes)
  return(l1)
}
library(precrec)
k<- prune_predict_assess(g,lp_jc,links_rem,removable_links)


roc1<- roc(direction='<',k[[2]]$classes,k[[2]]$scr)
roc1
roc2<- roc(direction='<',k[[2]]$classes,k[[2]]$scr)
roc2
#prec1<- precrec::auc(k[[2]]$classes,k[[2]]$scr)
o <- list(roc1,roc2)
names(o) <- c('closed','songsan')
ggroc(o,aes=c('color'),size=1,alpha=2,legacy.axes = T,)+
  theme_bw()+
  theme(panel.border=element_rect(colour='black'),panel.background = element_blank(),axis.line = element_line(color = "black"),panel.grid.major = element_blank(),panel.grid.minor = element_blank())+
  annotate("text", x=0.5, y=0.8, label="AUC = 0.8992",size=5, fontface="bold")+
  annotate("text", x=0.5, y=0.3, label="AUC = 0.2911",size=5, fontface="bold")+
  geom_segment(aes(x = 0, xend = 1, y = 0, yend = 1), color="grey", linetype="dashed")+
  labs(fill="type")
  #scale_y_continuous(expand = c(0, 0))+     
  #scale_x_continuous(expand = c(0, 0))+
  #annotate("text", x=0.6, y=0.70,size=5, fontface="bold", family = "A")


install.packages('modEvA')
library(modEvA)

auc=AUC(obs=k[[2]]$classes,pred=k[[2]]$scr,curve = "ROC", simplif=TRUE, main = "ROC curve")

auc=AUC(obs=aSAH$outcome,pred=aSAH$s100b,curve = "ROC", simplif=F, main = "ROC curve")

##»­prÇúÏßµÄ
aupr=AUC(obs=k[[2]]$classes,pred=k[[2]]$scr,curve = "PR", simplif=TRUE, main = "PR curve")

library(ggplot2)
ggplot(data = deepwalk,mapping = aes(x=x))+
  geom_line(colour='green',stat = 'density')+
  ylim(0,10)


write.table(deepwalk0.1f,file = 'D:/deepwalk0.1f.txt',row.names = F,col.names = F)
deepwalk0.1l <- read.table('D:/deepwalk0.1l.txt',header = F)
deepwalk0.1l <- deepwalk0.1l[,-3]

deepwalk0.1f <- deepwalk[c(23452687:23677521),-3]
