# Supplementary material for: Comparative Analysis of Unsupervised Protein Similarity Prediction Based on Graph Embedding
Source: Front Genet. 2021 Sep 22;12:744334. doi: 10.3389/fgene.2021.744334 (PMC8493040; doi:10.3389/fgene.2021.744334)
Supplement: Supplementary file 2 [file Data_Sheet_2.ZIP › code/GO.R]

t1 <- read.table('D:/BioNEV-master/src/term-graph.txt',header = F,sep = ' ')
t1 <- t1[,1:2]


write.table(t1,file = 'D:/term-graph.txt',row.names = F,col.names = F)


########################################################################################


#¶Ágo+ÏòÁ¿±íÊ¾ÎÄ¼þ
a1 <- read.table('D:/BioNEV-master/src/DeepWalk_DrugBank_DDI.txt',header = F)
#°Ñgo±ä³ÉÐÐÃû
rownames(a1) <- a1[,1]
a1 <- a1[,-1]


#con <- file('D:/BioNEV-master/src/goa-9606-human.txt', "r")
#line=readLines(con,n=1)
#while(length(line) != 0 ) {
#  print(line)
#  line=readLines(con,n=1)
#}
#close(con)

#¶Áµ°°×ÖÊ+goÎÄ¼þ
a2 <- readLines('D:/BioNEV-master/src/goa-9606-human.txt')

#°Ñµ°°×ÖÊ+go¸ñÊ½²ð³ÉÁÐ±í
a3 <- list()
for (i in c(1:length(a2))) {
a3[i]<- strsplit(a2[i],'\t')[[1]][2]
print(i)
}

#»ñÈ¡ËùÓÐµ°°×ÖÊµÄÃû×Ö
a3_names <- c()
for (i in c(1:length(a2))) {
  a3_names[i]<- strsplit(a2[i],'\t')[[1]][1]
  print(i)
}
#°Ña3ÁÐ±íµÄÃû×Ö¸Ä³Éµ°°×ÖÊ
names(a3) <- a3_names

#°Ñgo¸ø²ð¿ª
a4 <- sapply(a3,strsplit,';')

#°Ñgo²ð¿ªºó£¬·¢ÏÖ×Ö·ûÀïÃæÓÐ¶àÓàµÄ¿Õ¸ñ£¬É¾³ý¿Õ¸ñ
library(stringr)
a5 <- sapply(a4,str_remove,' ')


#°Ñµ°°×ÖÊ+goÎÄ¼þºÍgo+ÏòÁ¿±íÊ¾ÎÄ¼þºÏ²¢³Éµ°°×ÖÊ+go+ÏòÁ¿±íÊ¾
a6 <- list()
for (i in c(1:length(a5))) {
  b<- a1[a5[[i]],]
  a6[[i]] <- b
  print(i)
}

#°Ña6ÁÐ±íµÄÃû×Ö¸Ä³Éµ°°×ÖÊ
names(a6) <- a3_names

#°Ña6ÖÐµÄ¾ØÕó×ª»¯ÎªÏòÁ¿²¢É¾³ýÏòÁ¿ÖÐµÄNAÖµ
a7<- sapply(a6,t)
a8 <- sapply(a7,as.vector)
a9 <- sapply(a8,na.omit)


#É¾³ýµ°°×ÖÊÖÐºó±ßÃ»ÓÐÖµµÄµ°°×ÖÊ
delete_allNA <- function(x){
  x1 <- c()
  for (i in c(1:length(x))) {
    if(length(x[[i]])==0){
      x1 <- c(x1,i)
    }
  }
  x1
}

#É¾³ýµ°°×ÖÊÖÐºó±ßÃ»ÓÐÖµµÄµ°°×ÖÊ
a10 <- a9[-delete_allNA(a9)]

#Ð´³ö´ø´øµ°°×ÖÊÃû×ÖµÄµ°°×ÖÊ+ÏòÁ¿±íÊ¾
con <- file("D:/hh.txt",open = "w")
a10_names <- names(a10)
for (i in c(1:length(a10))) {
  writeLines(paste(a10_names[i],paste(a10[[i]],collapse = ' '),sep = ' '),con = con)
  print(i)
}
close(con)

#Ð´³ö²»´ø´øµ°°×ÖÊÃû×ÖµÄµ°°×ÖÊ+ÏòÁ¿±íÊ¾
con <- file("D:/hh1.txt",open = "w")
a10_names <- names(a10)
for (i in c(1:length(a10))) {
  writeLines(paste(a10[[i]],collapse = ' '),con = con)
  print(i)
}
close(con)

########################################################

#¶ÁÈëµ°°×ÖÊ-µ°°×ÖÊµÄ¼ÆËã³öµÄDTWÖµ
b1 <- read.csv(file = 'D:/KH.csv',header = F)
 #¸øÐÐÁÐÃüÃû
colnames(b1) <- a10_names
rownames(b1) <- a10_names

#°Ñ¶ÁÈëµÄµ°°×ÖÊ-µ°°×ÖÊ×ª»¯³ÉÈýÔª×éÐÎÊ½
b1 <- as.matrix(b1)
b1[which(b1==0)]=NA
b1[upper.tri(b1)] = 0
diag(b1) <- 0
library(Matrix)
b2 = Matrix(b1)
b3 = summary(b2)
b3 = as.data.frame(b3)

#°ÑID»»³Éµ°°×ÖÊÃû²¢É¾³ýNAÖµ
a_names <- cbind(c(1:6967),a10_names)
b4 <- merge(b3,a_names,by.x = 'i',by.y = 'V1')
b5 <- merge(b4,a_names,by.x = 'j',by.y = 'V1')
b5 <- b5[,-c(1,2)]
b5 <- b5[,c(3,2,1)]
b5[,3][which(is.na(b5[,3]))]=0

#¸ù¾ÝDTWÖµ´óÐ¡ÅÅÐò
library(dplyr)
b6<- arrange(b5,a10_names.y,a10_names.x)
#ÏÂÃæÃ»ÓÃ
b7<- b6%>%group_by(a10_names.y)%>%summarize(avg=mean(x),num=)

diag(bK) <- 1
