# Supplementary material for: Comparative Analysis of Unsupervised Protein Similarity Prediction Based on Graph Embedding
Source: Front Genet. 2021 Sep 22;12:744334. doi: 10.3389/fgene.2021.744334 (PMC8493040; doi:10.3389/fgene.2021.744334)
Supplement: Supplementary file 2 [file Data_Sheet_2.ZIP › code/GOA.R]

#¶ÁÈëÊý¾Ý²¢ÕûÀí³Éµ°°×ÖÊ+GO+£¨BP/MF/CC£©µÄÐÎÊ½
k1 <- readLines('C:/Users/Kch/Desktop/1/goa_human.gaf')
   
k2 <- strsplit(k1,'\t')

p<- sapply(k2, function(X){length(X)==16})
all(p)
rm(p)

k3 <- do.call(rbind,k2)

k4 <- k3[,c(2,5,9)]


#°Ñmf£¬cc£¬bp·Ö¿ª
library(stringr)
p<- str_detect(k4[,2],'GO')
all(p)
rm(p)

mf <- k4[k4[,3]=='F',]
cc <- k4[k4[,3]=='C',]
bp <- k4[k4[,3]=='P',]

#´Ó×Ô´øµÄGOÊý¾Ý¿âÖÐÕÒ³öËùÓÐGOµÄ×æÏÈ½Úµã
library(GO.db)
MF <- as.list(GOMFANCESTOR)
CC <- as.list(GOCCANCESTOR)
BP <- as.list(GOBPANCESTOR)
#É¾³ýÆäÖÐµÄNAÖµºÍNULLÖµ
MF <- MF[!is.na(MF)]
CC <- CC[!is.na(CC)]
BP <- BP[!is.na(BP)]

p<- sapply(MF,is.null)
sum(p)
p<- sapply(CC,is.null)
sum(p)
p<- sapply(BP,is.null)
sum(p)
rm(p)

#ÓÉÓÚÃ¿Ò»Ïîºó±ß¶¼»áÓÐÒ»¸öÃ»ÓÃµÄ¡¯all¡®£¬É¾È¥all
MF <- lapply(MF,function(X){X = X[-which(str_detect(X,'all'))]})
CC <- lapply(CC,function(X){X = X[-which(str_detect(X,'all'))]})
BP <- lapply(BP,function(X){X = X[-which(str_detect(X,'all'))]})

fun1 <- function(X){
  list1 <- list()
  X1 <- unique(X[,1])
  for (i in c(1:length(X1))) {
    X2 <- which(X[,1]==X1[i])
    list1[[X1[i]]] <- X[X2,2] 
    print(i)
  }
  
  list1
}

#½«bp£¬cc£¬mf×ª»¯³ÉÒ»¸öµ°°×ÖÊºó±ß½Ó×Å¶à¸ögoµÄÐÎÊ½
bp1 <- fun1(bp)
cc1 <- fun1(cc)
mf1 <- fun1(mf)

#bp2£¬cc2£¬mf2ÊÇ°Ñµ°°×ÖÊ+go±ä³Éµ°°×ÖÊ+go+goµÄ×æÏÈ
bp2 <- lapply(bp1, function(X){
  X1=as.vector(unlist(BP[X]))
  X=unique(c(X,X1))
})

cc2 <- lapply(cc1, function(X){
  X1=as.vector(unlist(CC[X]))
  X=unique(c(X,X1))
})

mf2 <- lapply(mf1, function(X){
  X1=as.vector(unlist(MF[X]))
  X=unique(c(X,X1))
})

#°ÑÉÏÃæµÄ×éºÏÆðÀ´£¨²»Çø·Öbp£¬cc£¬mf£©
bind <- c(bp2,mf2)
bind <- c(bind,cc2)

#bindÖÐÓÐÏàÍ¬µÄµ°°×ÖÊ£¬¹Ê°ÑÓÐÏàÍ¬µ°°×ÖÊÃûµÄgoºÏ²¢ÆðÀ´²¢ÇÒÈ¥ÖØ
bind2<- lapply(split(bind, names(bind)), function(X){do.call(c, X)})

bind3<- lapply(bind2,as.vector)

bind4<- lapply(bind2,unique)

#¶ÁÈëgo+idÎÄ±¾
term_id<- read.table('C:/Users/Kch/Desktop/1/term-id.txt',header = F)

#°ÑÐÐÃû¸ÄÎªgo
rownames(term_id) <- term_id[,1]

#½«bind4ÖÐµÄgo»»³Éid²¢È¥ÖØ£¬ÅÅÐò
bind_id <- lapply(bind4,function(X){term_id[X,2]})


bind_id2 <- lapply(bind_id,na.omit)

bind_id3 <- lapply(bind_id2,as.vector)

bind_id4 <- lapply(bind_id3,sort)

#°Ñµ°°×ÖÊ»»³É×Ô¼º±àµÄid
names(bind_id4) <- c(47213:66964)

#°Ñµ°°×ÖÊid+goidÐÎÊ½×ª»¯ÎªÍ¼
x1 <- data.frame()
for (i in c(1:length(bind_id4))) {
  x2<- cbind(names(bind_id4)[i],bind_id4[[i]])
  x1 <- rbind(x1,x2)
  print(i)
}

con <- file("D:/hh10.txt",open = "w")
a10_names <- names(bind_id4)
for (i in c(1:length(bind_id4))) {
  writeLines(paste(bind_id4[[i]],collapse = ' '),con = con)
  print(i)
}
close(con)

##########################################################

a2 <- readLines('D:/BioNEV-master/src/goa-9606-human.txt')
#°Ñµ°°×ÖÊ+go¸ñÊ½²ð³ÉÁÐ±í
a3 <- list()
for (i in c(1:length(a2))) {
  a3[i]<- strsplit(a2[i],'\t')[[1]][2]
  print(i)
}

#»ñÈ¡ËùÓÐµ°°×ÖÊµÄÃû×Ö
a3_names <- c()
for (i in c(1:length(a2))) {
  a3_names[i]<- strsplit(a2[i],'\t')[[1]][1]
  print(i)
}
#°Ña3ÁÐ±íµÄÃû×Ö¸Ä³Éµ°°×ÖÊ
names(a3) <- a3_names
bind_id4 <- lapply(bind_id3,sort)
kk <- bind_id4[a3_names]
kk1 <- kk[!sapply(kk,is.null)]
kk1_names <- names(kk1)


#¶ÁÈëµ°°×ÖÊ-µ°°×ÖÊµÄ¼ÆËã³öµÄDTWÖµ
b1 <- read.csv(file = 'D:/KH.csv',header = F)
#¸øÐÐÁÐÃüÃû
colnames(b1) <- kk1_names
rownames(b1) <- kk1_names

#°Ñ¶ÁÈëµÄµ°°×ÖÊ-µ°°×ÖÊ×ª»¯³ÉÈýÔª×éÐÎÊ½
b1 <- as.matrix(b1)
b1[which(b1==0)]=NA
b1[upper.tri(b1)] = 0
diag(b1) <- 0
library(Matrix)
b2 = Matrix(b1)
b3 = summary(b2)
b3 = as.data.frame(b3)

#°ÑID»»³Éµ°°×ÖÊÃû²¢É¾³ýNAÖµ
a_names <- cbind(c(1:6992),kk1_names)
b4 <- merge(b3,a_names,by.x = 'i',by.y = 'V1')
b5 <- merge(b4,a_names,by.x = 'j',by.y = 'V1')
b5 <- b5[,-c(1,2)]
b5 <- b5[,c(3,2,1)]
b5[,3][which(is.na(b5[,3]))]=0

#¸ù¾ÝDTWÖµ´óÐ¡ÅÅÐò
library(dplyr)
b6<- arrange(b5,kk1_names.y,kk1_names.x)
b7<- arrange(b6,x)

b8 <- b7[c(1:1222),-3]
length(which(b7[,3]<=10))
