# Supplementary material for: Comparative Analysis of Unsupervised Protein Similarity Prediction Based on Graph Embedding
Source: Front Genet. 2021 Sep 22;12:744334. doi: 10.3389/fgene.2021.744334 (PMC8493040; doi:10.3389/fgene.2021.744334)
Supplement: Supplementary file 2 [file Data_Sheet_2.ZIP › code/GOA2.R]

hh1 <- bind[kk1_names]


hh0 <- read.table('D:/BioNEV-master/src/term-graph_DeepWalk.txt',header = F)
#°Ñgo±ä³ÉÐÐÃû
rownames(hh0) <- hh0[,1]
hh0 <- hh0[,-1]


#°Ñµ°°×ÖÊ+goÎÄ¼þºÍgo+ÏòÁ¿±íÊ¾ÎÄ¼þºÏ²¢³Éµ°°×ÖÊ+go+ÏòÁ¿±íÊ¾
hh2 <- list()
for (i in c(1:length(hh1))) {
  b<- hh0[hh1[[i]],]
  hh2[[i]] <- b
  print(i)
}
#°Ña6ÁÐ±íµÄÃû×Ö¸Ä³Éµ°°×ÖÊ
names(hh2) <- kk1_names

hh3 <- sapply(hh2,t)
hh4 <- sapply(hh3,as.vector)
hh5 <- sapply(hh4,na.omit)
hh5 <- sapply(hh5,as.vector)

delete_allNA(hh5)
#####NULL


hh1 <- bind[kk1_names]


hh0 <- read.table('D:/BioNEV-master/src/term-graph_DeepWalk.txt',header = F)
#°Ñgo±ä³ÉÐÐÃû
rownames(hh0) <- hh0[,1]
hh0 <- hh0[,-1]


#°Ñµ°°×ÖÊ+goÎÄ¼þºÍgo+ÏòÁ¿±íÊ¾ÎÄ¼þºÏ²¢³Éµ°°×ÖÊ+go+ÏòÁ¿±íÊ¾
hh2 <- list()
for (i in c(1:length(hh1))) {
  b<- hh0[hh1[[i]],]
  hh2[[i]] <- b
  print(i)
}
#°Ña6ÁÐ±íµÄÃû×Ö¸Ä³Éµ°°×ÖÊ
names(hh2) <- kk1_names

hh3 <- sapply(hh2,t)
hh4 <- sapply(hh3,as.vector)
hh5 <- sapply(hh4,na.omit)
hh5 <- sapply(hh5,as.vector)

delete_allNA(hh5)
#####NULL
