# Supplementary material for: Comparative Analysis of Unsupervised Protein Similarity Prediction Based on Graph Embedding
Source: Front Genet. 2021 Sep 22;12:744334. doi: 10.3389/fgene.2021.744334 (PMC8493040; doi:10.3389/fgene.2021.744334)
Supplement: Supplementary file 2 [file Data_Sheet_2.ZIP › code/Link prediction.R]

library(ggplot2)
library(LinkPrediction)
library(pROC)
library(igraph)
library(precrec)
memory.limit(102400)
#Ð´³öÎÄ¼þµ½python»ñÈ¡×î´óÁ¬Í¨Í¼
write.table(deepwalk5,file = 'D:/1/deepwalk5.txt',row.names = F,col.names = F)
write.table(node2vec5f,file = 'E:/µÚËÄÆª´úÂënew/½ÍÄ¸Êý¾ÝµÄÊµÑé/cosine_pythonde2vec5f.txt',row.names = F,col.names = F)

#¶ÁÈë×î´óÁ¬Í¨Í¼
deepwalk5l<- read.table('D:/cos/deepwalk5.txt',header = F)
line5f <- read.table('E:/µÚËÄÆª´úÂënew/½ÍÄ¸Êý¾ÝµÄÊµÑé/cosine_pythonne5f.txt',header = F)
#°ÑÃ»ÓÃµÄµÚÈýÁÐÉ¾³ý
sdne5 <- sdne5[,-3]


library(dplyr)

sdne[,3] <- 1-sdne[,3]
sdne <- arrange(sdne,x)
line0.1 <- line[which(line[,3]<=0.1),-3]

###################################################
##ÈËÀàÊý¾ÝÈ¡Ç°5%
23677521*5/100
sdne5 <- sdne[c(1:1183876),-3]

####ÈËÀàÊý¾ÝÈ¡ºó5%
23677521-nrow(node2vec5)+1
sdne5f <- sdne[c(22493646:23677521),-3]
#######################################################

##½ÍÄ¸Êý¾ÝÈ¡Ç°5%
deepwalkcosine <- l5
4137126*5/100
deepwalk5 <- deepwalkcosine[c(1:206856),-3]

####È¡ºó5%µÄÊý¾Ý
4137126-nrow(deepwalk5)+1
deepwak5f <- deepwalkcosine[c(3930271:4137126),-3]
####################

#############################»­Í¼
g <- graph.data.frame(node2veccosine5l,directed = F)

removable_links <- E(g)

links_rem <- round(ecount(g)*20/100)


prune_predict_assess <- function(g, method, links_rem, removable_links){
  # Prepare vector for results
  perf <- numeric(4)
  names(perf) <- c("recall_at_k", "aupr", "auroc", "avg_prec")
  
  # Sample edges at random from the removable set
  edg <- sample(removable_links, links_rem)
  
  # Prune the network of interest
  g_perturbed <- delete_edges(g, edg)
  
  # Predict links and determine scores and classes
  pred <- do.call(method, list(g = g_perturbed))
  scr <- nrow(pred):1
  classes <- g[from = pred$nodeA, to = pred$nodeB]
  
  # Compute Recall@k
  perf["recall_at_k"] <- sum(classes[1:links_rem])nks_rem
  
  # Compute AUPR and AUROC
  meval <- evalmod(scores = scr, labels = classes)
  perf["aupr"] <- attr(meval$prcs[[1]], "auc")
  perf["auroc"] <- attr(meval$rocs[[1]], "auc")
  
  # Compute Avg. Precision
  perf["avg_prec"] <- mean(meval$prcs[[1]]$y[meval$prcs[[1]]$orig_points])
  #pref["want"] <- classes
  l1 <- list()
  l1[[1]] <- perf
  l1[[2]] <- cbind(pred,classes)
  return(l1)
}

prune_predict_assess <- function(g, method, links_rem, removable_links){
  # Prepare vector for results
  perf <- numeric(4)
  names(perf) <- c("recall_at_k", "aupr", "auroc", "avg_prec")
  
  # Sample edges at random from the removable set
  edg <- sample(removable_links, links_rem)
  
  # Prune the network of interest
  g_perturbed <- delete_edges(g, edg)
  
  # Predict links and determine scores and classes
  pred <- do.call(method, list(g = g_perturbed))
  scr <- nrow(pred):1
  classes <- g[from = pred$nodeA, to = pred$nodeB]
  
  # Compute Recall@k
  perf["recall_at_k"] <- sum(classes[1:links_rem])nks_rem
  
  # Compute AUPR and AUROC
  meval <- evalmod(scores = scr, labels = classes)
  perf["aupr"] <- attr(meval$prcs[[1]], "auc")
  perf["auroc"] <- attr(meval$rocs[[1]], "auc")
  
  # Compute Avg. Precision
  perf["avg_prec"] <- mean(meval$prcs[[1]]$y[meval$prcs[[1]]$orig_points])
  #pref["want"] <- classes
  l1 <- list()
  l1[[1]] <- perf
  l1[[2]] <- cbind(pred,classes)
  return(l1)
}
library(precrec)
######Ç°5%K1ÔËÐÐ£¬ºó5%K2ÔËÐÐ auprÔÚK1ÀïÔËÐÐ
k1<- prune_predict_assess(g,lp_jc,links_rem,removable_links)
k2<- prune_predict_assess(g,lp_jc,links_rem,removable_links)
#´¢´æÕý×ÅµÄ
roc1<- roc(direction='<',k1[[2]]$classes,k1[[2]]$scr)
roc1
#´¢´æµ¹×ÅµÄ
roc2<- roc(direction='<',k2[[2]]$classes,k2[[2]]$scr)
roc2  
0.05678

#prec1<- precrec::auc(k[[2]]$classes,k[[2]]$scr)
o <- list(roc1)


windowsFonts(myFont = windowsFont("Times New Roman"))
ggroc(roc1,color='#00EEEE',size=1,alpha=2,legacy.axes = T)+
  theme_bw()+
  theme(axis.text = element_text(family = 'myFont'),axis.title = element_text(size = 13,family = "myFont"),plot.title=element_text(size = 10,hjust=0.5,family = "myFont"),panel.border=element_rect(colour='black'),panel.background = element_blank(),axis.line = element_line(color = "black"),panel.grid.major = element_blank(),panel.grid.minor = element_blank())+
  annotate("text", x=0.5, y=0.9, label=paste('AUC=',round(roc1[["auc"]],4),sep = ''),size=4, fontface="bold")+
  #annotate("text", x=0.5, y=0.1, label="AUC = 0.0177",size=5, fontface="bold")+
  geom_segment(aes(x = 0, xend = 1, y = 0, yend = 1), color="grey", linetype="dashed")+
  labs(x='1-Specificity',y='Specificity',title = 'ROC curve of LINE method',colour = "Cylinders")

install.packages('modEvA')
library(modEvA)

auc=AUC(obs=k[[2]]$classes,pred=k[[2]]$scr,curve = "ROC", simplif=TRUE, main = "ROC curve")

auc=AUC(obs=aSAH$outcome,pred=aSAH$s100b,curve = "ROC", simplif=F, main = "ROC curve")

##»­prÇúÏßµÄ
aupr=AUC(obs=k[[2]]$classes,pred=k[[2]]$scr,curve = "PR", simplif=TRUE, main = "PR curve")

library(ggplot2)
ggplot(data = deepwalk,mapping = aes(x=x))+
  geom_line(colour='green',stat = 'density')+
  ylim(0,10)
