# Supplementary material for: Comparative Analysis of Unsupervised Protein Similarity Prediction Based on Graph Embedding
Source: Front Genet. 2021 Sep 22;12:744334. doi: 10.3389/fgene.2021.744334 (PMC8493040; doi:10.3389/fgene.2021.744334)
Supplement: Supplementary file 2 [file Data_Sheet_2.ZIP › code/LinkPrediction-master/.spyproject/config/backups/workspace.ini.bak]

[workspace]
restore_data_on_startup = True
save_data_on_exit = True
save_history = True
save_non_project_files = False

[main]
version = 0.2.0
recent_files = ['C:\\Users\\Kch\\.spyder-py3\\temp.py', '..\\1\\untitled.py', '..\\1\\untitled2.py', '..\\1\\untitled1.py']
