# Supplementary material for: Comparative Analysis of Unsupervised Protein Similarity Prediction Based on Graph Embedding
Source: Front Genet. 2021 Sep 22;12:744334. doi: 10.3389/fgene.2021.744334 (PMC8493040; doi:10.3389/fgene.2021.744334)
Supplement: Supplementary file 2 [file Data_Sheet_2.ZIP › code/LinkPrediction-master/.spyproject/config/defaults/defaults-workspace-0.2.0.ini]

[workspace]
restore_data_on_startup = True
save_data_on_exit = True
save_history = True
save_non_project_files = False
