# Supplementary material for: Comparative Analysis of Unsupervised Protein Similarity Prediction Based on Graph Embedding
Source: Front Genet. 2021 Sep 22;12:744334. doi: 10.3389/fgene.2021.744334 (PMC8493040; doi:10.3389/fgene.2021.744334)
Supplement: Supplementary file 2 [file Data_Sheet_2.ZIP › code/LinkPrediction-master/DESCRIPTION]

Package: LinkPrediction
Type: Package
Title: Link prediction in complex networks
Version: 1.0
Date: 2017-09-20
Author: Gregorio Alanis-Lobato
Maintainer: Gregorio Alanis-Lobato <galanisl@uni-mainz.de>
Description: Implementation of different classes of link predictors and methods to assess and visualise their performance.
License: MIT + file LICENSE
Depends: R (>= 3.1)
Imports: igraph (>= 1.1), ggplot2 (>= 2.2), dplyr (>= 0.7), purrr (>= 0.2), Matrix (>= 1.2), RSpectra (>= 0.12), precrec (>= 0.9)
Suggests: knitr, rmarkdown
LazyData: true
VignetteBuilder: knitr
BugReports: https://github.com/galanisl/LinkPrediction/issues
RoxygenNote: 6.0.1
