# Supplementary material for: Comparative Analysis of Unsupervised Protein Similarity Prediction Based on Graph Embedding
Source: Front Genet. 2021 Sep 22;12:744334. doi: 10.3389/fgene.2021.744334 (PMC8493040; doi:10.3389/fgene.2021.744334)
Supplement: Supplementary file 2 [file Data_Sheet_2.ZIP › code/LinkPrediction-master/NAMESPACE]

# Generated by roxygen2: do not edit by hand

export(get_non_edges)
export(lp_aa)
export(lp_caa)
export(lp_car)
export(lp_cn)
export(lp_cpa)
export(lp_cra)
export(lp_dice)
export(lp_hrg)
export(lp_isomap)
export(lp_jc)
export(lp_l3)
export(lp_leig)
export(lp_matrix)
export(lp_mce)
export(lp_pa)
export(lp_ra)
export(lp_spm)
export(plot_lp_performance)
export(prune_recover)
export(structural_consistency)
import(Matrix)
import(ggplot2)
import(precrec)
importFrom(RSpectra,eigs_sym)
importFrom(RSpectra,svds)
importFrom(dplyr,"%>%")
importFrom(dplyr,arrange)
importFrom(dplyr,desc)
importFrom(dplyr,group_by)
importFrom(dplyr,mutate)
importFrom(dplyr,n)
importFrom(dplyr,summarise)
importFrom(dplyr,tibble)
importFrom(igraph,"E<-")
importFrom(igraph,E)
importFrom(igraph,V)
importFrom(igraph,adjacent_vertices)
importFrom(igraph,as_adjacency_matrix)
importFrom(igraph,degree)
importFrom(igraph,delete_edges)
importFrom(igraph,distances)
importFrom(igraph,ecount)
importFrom(igraph,head_of)
importFrom(igraph,laplacian_matrix)
importFrom(igraph,mst)
importFrom(igraph,predict_edges)
importFrom(igraph,similarity)
importFrom(igraph,tail_of)
importFrom(igraph,vcount)
importFrom(purrr,map)
importFrom(purrr,map2)
importFrom(purrr,map2_dbl)
importFrom(purrr,map_dbl)
importFrom(purrr,reduce)
importFrom(stats,dist)
importFrom(stats,sd)
