# Supplementary material for: Comparative Analysis of Unsupervised Protein Similarity Prediction Based on Graph Embedding
Source: Front Genet. 2021 Sep 22;12:744334. doi: 10.3389/fgene.2021.744334 (PMC8493040; doi:10.3389/fgene.2021.744334)
Supplement: Supplementary file 2 [file Data_Sheet_2.ZIP › code/LinkPrediction-master/man/compute_car.Rd]

% Generated by roxygen2: do not edit by hand
% Please edit documentation in R/link_predictors.R
\name{compute_car}
\alias{compute_car}
\title{Compute the CAR score of two nodes}
\usage{
compute_car(ne, i, j)
}
\arguments{
\item{ne}{list; The neighbourhood of all nodes from a network of interest.}

\item{i}{integer; The ID of a network node.}

\item{j}{integer; The ID of a network node.}
}
\value{
The CAR likelihood score of interaction for the node pair i-j.
}
\description{
Given two indices representing two nodes and a list of neighbourhoods,
compute the CAR index for the node pair. This function is used by 
\code{lp_car}.
}
\references{
Cannistraci, C. V. et al. (2013) From link-prediction in brain 
connectomes and protein interactomes to the local-community-paradigm in 
complex networks. \emph{Sci. Rep.} 3:1613
}
\author{
Gregorio Alanis-Lobato \email{galanisl@uni-mainz.de}
}
