# Supplementary material for: Comparative Analysis of Unsupervised Protein Similarity Prediction Based on Graph Embedding
Source: Front Genet. 2021 Sep 22;12:744334. doi: 10.3389/fgene.2021.744334 (PMC8493040; doi:10.3389/fgene.2021.744334)
Supplement: Supplementary file 2 [file Data_Sheet_2.ZIP › code/LinkPrediction-master/man/plot_lp_performance.Rd]

% Generated by roxygen2: do not edit by hand
% Please edit documentation in R/assess_link_predictors.R
\name{plot_lp_performance}
\alias{plot_lp_performance}
\title{Plot the performance evaluation of link predictors}
\usage{
plot_lp_performance(res, metric = "recall_at_k", colours = NA,
  err = "none")
}
\arguments{
\item{res}{tibble; The result of applying \code{prune_recover} to a network.}

\item{metric}{character; The metric that we want to plot. Should be one of 
'recall_at_k', 'aupr', 'auroc' or 'avg_prec'.}

\item{colours}{character/numeric; A vector of colours to depict the 
performance curve of each link prediction method. There should be as many
colours as assessed link predictors.}

\item{err}{character; Include or not error bars in the plot. It should be one
of 'none', 'sd' or 'se'.}
}
\value{
A ggplot with the performance curve(s) of the assesed prediction 
method(s).
}
\description{
Given the assessment of one or more link predictors with function 
\code{prune_recover}, plots the performance curves of the analysed methods
using the chose metric. Each point corresponds to the average performance for
a specific fraction of removed links across all considered epochs.
}
\examples{
# Assess the performance of three link predictors applied to the Zachary 
# Karate Club network
assessment <- prune_recover(g = karate_club, "lp_cn", "lp_aa", "lp_pa")

# Define a set of colours to plot
colours <- c("#8da0cb", "#fc8d62", "#66c2a5")

# Plot the performance curves of the considered link predictors
perf <- plot_lp_performance(assessment, colours = colours, err = "sd")

}
\author{
Gregorio Alanis-Lobato \email{galanisl@uni-mainz.de}
}
