# Supplementary material for: Comparative Analysis of Unsupervised Protein Similarity Prediction Based on Graph Embedding
Source: Front Genet. 2021 Sep 22;12:744334. doi: 10.3389/fgene.2021.744334 (PMC8493040; doi:10.3389/fgene.2021.744334)
Supplement: Supplementary file 2 [file Data_Sheet_2.ZIP › code/LinkPrediction-master/man/prune_predict_assess.Rd]

% Generated by roxygen2: do not edit by hand
% Please edit documentation in R/assess_link_predictors.R
\name{prune_predict_assess}
\alias{prune_predict_assess}
\title{Determine the performance of a link predictor}
\usage{
prune_predict_assess(g, method, links_rem, removable_links)
}
\arguments{
\item{g}{igraph; A network of interest.}

\item{method}{character; The name of a link prediction function.}

\item{links_rem}{integer; Number of links to prune from the network.}

\item{removable_links}{igraph edge sequence; Set of edges that can be pruned.}
}
\value{
A named numeric vector with the performance of the link predictor.
The elements of the vector are:
\item{recall_at_k}{Fraction of top candidates links that are in the set of 
removed edges.}
\item{aupr}{The area under the Precision-Recall curve.}
\item{auroc}{The area under the Receiving Operating Characteristic curve.}
\item{avg_prec}{The average Precision at the point where Recall reaches its 
maximum value of 1.}
}
\description{
Given a network of interest, the name of a link predictor, a number of links 
to prune from the network and a set of removable links, samples edges at 
random from the removable set and prunes the network. Then applies the link 
prediction method to the pruned topology and evaluates the prediction with 
four different metrics: Recall@k, AUPR, AUROC and Average Precision.
}
\author{
Gregorio Alanis-Lobato \email{galanisl@uni-mainz.de}
}
