# Supplementary material for: Comparative Analysis of Unsupervised Protein Similarity Prediction Based on Graph Embedding
Source: Front Genet. 2021 Sep 22;12:744334. doi: 10.3389/fgene.2021.744334 (PMC8493040; doi:10.3389/fgene.2021.744334)
Supplement: Supplementary file 2 [file Data_Sheet_2.ZIP › code/LinkPrediction-master/man/prune_recover.Rd]

% Generated by roxygen2: do not edit by hand
% Please edit documentation in R/assess_link_predictors.R
\name{prune_recover}
\alias{prune_recover}
\title{Performance evaluation of link predictors}
\usage{
prune_recover(g, ..., probes = seq(0.1, 0.5, 0.1), epochs = 10,
  preserve_conn = FALSE, use_weights = FALSE)
}
\arguments{
\item{g}{igraph; The network of interest.}

\item{...}{character; One or more function names able to produce a tibble
with 3 columns, the first two being node IDs (candidate link) and the third
their likelihood of interaction. This tibble should be sorted from most to 
less likely candidate links.}

\item{probes}{numeric; A vector indicating the fraction of links to be pruned
from \code{g} at random.}

\item{epochs}{integer; Number of times each fraction of links is randomly
removed.}

\item{preserve_conn}{logical; Should network connectivity be preserved after 
edge pruning? This is important for some prediction techniques that can only 
be applied to connected topologies. To preserve connectivity, the network's 
Minimum Spanning Tree (MST) is computed and links are pruned around it.}

\item{use_weights}{logical; If connectivity is to be preserved, this 
parameter indicates whether the MST should be computed taking edge weights 
into account.}
}
\value{
Tibble with the following columns:
\item{method}{Link prediction method.}
\item{epoch}{Epoch of link removal.}
\item{frac_rem}{Fraction of links pruned at the specified epoch.}
\item{links_rem}{Number of links pruned at the specified epoch.}
\item{recall_at_k}{Fraction of top candidates links that are in the set of 
removed edges.}
\item{aupr}{The area under the Precision-Recall curve.}
\item{auroc}{The area under the Receiving Operating Characteristic curve.}
\item{avg_prec}{The average Precision at the point where Recall reaches its 
maximum value of 1.}
}
\description{
Given a network of interest and any number of link prediction function names,
evaluates the performance of these link predictors by pruning edges from the 
network and checking if the methods give high likelihood scores to the
removed edges. Performance is assessed with four different metrics: Recall@k,
AUPR, AUROC and Average Precision.
}
\examples{
# Assess the performance of three link predictors applied to the Zachary 
# Karate Club network
assessment <- prune_recover(g = karate_club, "lp_cn", "lp_aa", "lp_pa")

}
\references{
Lu, L. et al. (2015) Toward link predictability of complex 
networks. \emph{PNAS} 112(8):2325-2330
}
\author{
Gregorio Alanis-Lobato \email{galanisl@uni-mainz.de}
}
