# Supplementary material for: Comparative Analysis of Unsupervised Protein Similarity Prediction Based on Graph Embedding
Source: Front Genet. 2021 Sep 22;12:744334. doi: 10.3389/fgene.2021.744334 (PMC8493040; doi:10.3389/fgene.2021.744334)
Supplement: Supplementary file 2 [file Data_Sheet_2.ZIP › code/Read me.txt]

#Comparative analysis of unsupervised protein similarity prediction based on graph embedding
# Requirements

R version (4.0.2)
 
pandas (0.23.1)
 
numpy (1.15.0)
 
python(3.9.6)

#
Library for time series distances (e.g. Dynamic Time Warping) used in the
[DTAI Research Group](https://dtai.cs.kuleuven.be). The library offers a pure
Python implementation and a fast implementation in C. The C implementation
has only Cython as a dependency. It is compatible with Numpy and Pandas and
implemented to avoid unnecessary data copy operations.

Documentation: http://dtaidistance.readthedocs.io

#
LinkPrediction` implements the following classes of link prediction techniques:

-   Neighbourhood-based predictors, which assign high likelihood scores to node pairs that share many neighbours (`lp_cn`, `lp_pa`, `lp_jc`, `lp_dice`, `lp_aa`, `lp_ra` and `lp_l3`).
-   CAR-based predictors, which assign high likelihood scores to node pairs that share many neighbours that also interact with themselves (`lp_car`, `lp_cpa`, `lp_caa` and `lp_cra`).
-   Embedding-based methods rank non-adjacent nodes through distances on a network projection in two-dimensional Euclidean space (`lp_isomap`, `lp_leig`, and `lp_mce`).
-   The Hierarchical Random Graph method, which searches the space of all possible dendrograms of a network for the ones that best fit its hierarchical structure. Non-adjacent node pairs that have high average probability of being connected within these dendrograms are considered good candidates for interaction (`lp_hrg`).
-   The Structural Perturbation Method, which is based on the hypothesis that links are predictable if removing them has only small effects on network structure (`lp_spm`).

#AUC ROC.R
Draw the AUC-ROC diagram in this paper.

#DTW.R
Read in the distance data between proteins calculated by DTW, sort and carry out subsequent processing.

#Evaluation index calculation.R
Calculate different link predictors.

#GOA.R
Code for converting GOA diagram.

#GO.R
Code converted to GO diagram.


 
