# Supplementary material for: Comparative Analysis of Unsupervised Protein Similarity Prediction Based on Graph Embedding
Source: Front Genet. 2021 Sep 22;12:744334. doi: 10.3389/fgene.2021.744334 (PMC8493040; doi:10.3389/fgene.2021.744334)
Supplement: Supplementary file 2 [file Data_Sheet_2.ZIP › code/dtw-master/README.md]

# [Dynamic Time Warping](https://en.wikipedia.org/wiki/Dynamic_time_warping) Python Module

[![Build Status](https://travis-ci.org/pierre-rouanet/dtw.svg?branch=master)](https://travis-ci.org/pierre-rouanet/dtw)

Dynamic time warping is used as a similarity measured between temporal sequences. This package provides two implementations:

* the basic version (see [here](https://en.wikipedia.org/wiki/Dynamic_time_warping)) for the algorithm
* an accelerated version which relies on scipy cdist (see https://github.com/pierre-rouanet/dtw/pull/8 for detail)

```python

import numpy as np

# We define two sequences x, y as numpy array
# where y is actually a sub-sequence from x
x = np.array([2, 0, 1, 1, 2, 4, 2, 1, 2, 0]).reshape(-1, 1)
y = np.array([1, 1, 2, 4, 2, 1, 2, 0]).reshape(-1, 1)

from dtw import dtw

manhattan_distance = lambda x, y: np.abs(x - y)

d, cost_matrix, acc_cost_matrix, path = dtw(x, y, dist=manhattan_distance)

print(d)
>>> 2.0 # Only the cost for the insertions is kept

# You can also visualise the accumulated cost and the shortest path
import matplotlib.pyplot as plt

plt.imshow(acc_cost_matrix.T, origin='lower', cmap='gray', interpolation='nearest')
plt.plot(path[0], path[1], 'w')
plt.show()

```
Result of the accumulated cost matrix and the shortest path (in white) found:
![Acc cost matrix and shortest path](./acc.png)


## Other examples are available as notebook

* [the code above as a notebook](./examples/simple%20example.ipynb)
* [a sound comparison based on DTW + MFCC](./examples/MFCC%20%2B%20DTW.ipynb)
* [simple speech recognition](./examples/speech-recognition.ipynb)


## Installation

```
python -m pip install dtw
```

It is tested on Python 2.7, 3.4, 3.5 and 3.6. It requires numpy and scipy.
