# Supplementary material for: Comparative Analysis of Unsupervised Protein Similarity Prediction Based on Graph Embedding
Source: Front Genet. 2021 Sep 22;12:744334. doi: 10.3389/fgene.2021.744334 (PMC8493040; doi:10.3389/fgene.2021.744334)
Supplement: Supplementary file 2 [file Data_Sheet_2.ZIP › code/dtw-master/examples/simple example.ipynb]

# %% [markdown]
# DTW simple example

# %% [code]
%matplotlib inline

import matplotlib.pyplot as plt
import numpy as np

# %% [markdown]
## Let's define our two sequences

# %% [code]
# We define two sequences x, y as numpy array
# where y is actually a sub-sequence from x
x = np.array([2, 0, 1, 1, 2, 4, 2, 1, 2, 0]).reshape(-1, 1)
y = np.array([1, 1, 2, 4, 2, 1, 2, 0]).reshape(-1, 1)

# %% [code]
plt.plot(x, label='x')
plt.plot(y, label='y')
plt.title('Our two temporal sequences')
plt.legend()

# %% [markdown]
## Compute the dynamic time warped distance between x and y

# %% [code]
from dtw import dtw

# Here, we use L2 norm as the element comparison distance
l2_norm = lambda x, y: (x - y) ** 2

dist, cost_matrix, acc_cost_matrix, path = dtw(x, y, dist=l2_norm)

dist

# %% [markdown]
### You can plot the accumulated cost matrix and the "shortest" wrap path.

# %% [code]
plt.imshow(acc_cost_matrix.T, origin='lower', cmap='gray', interpolation='nearest')
plt.plot(path[0], path[1], 'w')
plt.show()
