# Supplementary material for: Comparative Analysis of Unsupervised Protein Similarity Prediction Based on Graph Embedding
Source: Front Genet. 2021 Sep 22;12:744334. doi: 10.3389/fgene.2021.744334 (PMC8493040; doi:10.3389/fgene.2021.744334)
Supplement: Supplementary file 2 [file Data_Sheet_2.ZIP › code/dtw-master/tests/test.py]

import unittest
import numpy as np

from dtw import dtw


class Test(unittest.TestCase):
    def test_distance(self):
        x = np.array([0, 0, 1, 1, 2, 4, 2, 1, 2, 0]).reshape(-1, 1)
        y = np.array([1, 1, 1, 2, 2, 2, 2, 3, 2, 0]).reshape(-1, 1)
        dist, cost, acc, path = dtw(x, y, dist=lambda x, y: np.linalg.norm(x - y, ord=1))
        assert dist == 4.0

    def test_symmetry(self):
        x = np.array([0, 0, 1, 1, 2, 4, 2, 1, 2, 0]).reshape(-1, 1)
        y = np.array([1, 1, 1, 2, 2, 2, 2, 3, 2, 0]).reshape(-1, 1)
        d1, _, _, _ = dtw(x, y, dist=lambda x, y: np.linalg.norm(x - y, ord=1))
        d2, _, _, _ = dtw(y, x, dist=lambda x, y: np.linalg.norm(x - y, ord=1))
        assert d1 == d2

    def test_warping(self):
        x = np.array([0, 0, 1, 1, 2, 4, 2, 1, 2, 0]).reshape(-1, 1)
        y = np.array([1, 1, 1, 2, 2, 2, 2, 3, 2, 0]).reshape(-1, 1)
        dist, cost, acc, path = dtw(x, y, dist=lambda x, y: np.linalg.norm(x - y, ord=1),
                                    warp=2)
        assert dist == 1.0

    def test_input_size(self):
        x = np.array([]).reshape(-1, 1)
        y = np.array([]).reshape(-1, 1)
        with self.assertRaises(AssertionError):
            dtw(x, y, dist=lambda x, y: np.linalg.norm(x - y, ord=1))


if __name__ == "__main__":
    unittest.main()
