# Supplementary material for: Comparative Analysis of Unsupervised Protein Similarity Prediction Based on Graph Embedding
Source: Front Genet. 2021 Sep 22;12:744334. doi: 10.3389/fgene.2021.744334 (PMC8493040; doi:10.3389/fgene.2021.744334)
Supplement: Supplementary file 2 [file Data_Sheet_2.ZIP › code/dtw-master/tests/test_import.py]

import unittest


class ImportTestCase(unittest.TestCase):
    def test_import(self):
        import dtw
        from dtw import dtw as dist
        from dtw import accelerated_dtw

    def test_has_version(self):
        from dtw import __version__
